# Supplementary material for: Dual RNA-seq reveals large-scale non-conserved genotype × genotype-specific genetic reprograming and molecular crosstalk in the mycorrhizal symbiosis
Source: ISME J. 2019 Jan 15;13(5):1226–38. doi: 10.1038/s41396-018-0342-3 (PMC6474227; doi:10.1038/s41396-018-0342-3)
Supplement: Supplementary file 2 — Supplementary Table 1 [file 41396_2018_342_MOESM2_ESM.xlsx]

## Sheet: Feuil1
Supplementary table 1. Summary results of sequencing reads per sample.
					Cassava		R. irregularis
Samples	File header	Variety	Cultivar	Treatment	Total reads	Aligned Cassava	Unmapped reads	Aligned AMF
CM6438-14_DAOM197198_1	V1-1	V1	CM6438-14	DAOM197198	40731000	32962696	4333044	1794067
CM6438-14_B1_3	V1-10	V1	CM6438-14	B1	36745361	27105372	6281081	3042201
CM6438-14_B1_1	V1-2	V1	CM6438-14	B1	33998994	26400896	5269097	2858970
CM6438-14_DAOM197198_2	V1-5	V1	CM6438-14	DAOM197198	38772851	31068405	4499642	1902265
CM6438-14_B1_2	V1-6	V1	CM6438-14	B1	36968177	27549708	6905467	3655658
CM6438-14_DAOM197198_3	V1-9	V1	CM6438-14	DAOM197198	33622400	25364565	4875538	2381836
COL2215_B1_1	V4-10	V4	COL2215	B1	28089092	15615196	10267084	6591099
COL2215_Mock_1	V4-12	V4	COL2215	Mock	40861511	32580983	5013584	12462
COL2215_DAOM197198_2	V4-13b	V4	COL2215	DAOM197198	57781123	41427389	11676572	4674175
COL2215_B1_2	V4-14b	V4	COL2215	B1	57325234	38694763	14423564	7764493
COL2215_DAOM197198_3	V4-17	V4	COL2215	DAOM197198	40181990	30261582	6984404	3933950
COL2215_B1_3	V4-18	V4	COL2215	B1	39162831	25097740	10536793	5890155
COL2215_Mock_2	V4-20	V4	COL2215	Mock	45681856	37104641	4098123	11450
COL2215_DAOM197198_1	V4-9	V4	COL2215	DAOM197198	50745655	34187835	12508099	6277627
BRA337_DAOM197198_1	V5-1	V5	BRA337	DAOM197198	44115391	36178369	4171694	1293199
BRA337_B1_2	V5-10	V5	BRA337	B1	33952560	27516018	4653392	1389347
BRA337_Mock_1	V5-12	V5	BRA337	Mock	35942843	30476187	3516782	6623
BRA337_B1_3	V5-14	V5	BRA337	B1	26710438	20195593	5914378	2250463
BRA337_Mock_2	V5-16	V5	BRA337	Mock	22453636	18268306	2289017	7956
BRA337_DAOM197198_3	V5-17	V5	BRA337	DAOM197198	35031403	29688754	2761972	963263
BRA337_B1_1	V5-2	V5	BRA337	B1	41558031	34440766	4364114	1076913
BRA337_Mock_3	V5-20	V5	BRA337	Mock	34800268	30716691	1839737	7668
CM4574-7_B1_2	V6-10	V6	CM4574-7	B1	38534288	22415261	12470868	6222596
CM4574-7_Mock_2	V6-12	V6	CM4574-7	Mock	55386954	43708357	5861506	11683
CM4574-7_DAOM197198_3	V6-13	V6	CM4574-7	DAOM197198	38279561	29928531	3343502	900292
CM4574-7_B1_3	V6-14	V6	CM4574-7	B1	42493661	30118763	8470462	4828626
CM4574-7_Mock_3	V6-16	V6	CM4574-7	Mock	39367818	31438475	2724939	11798
CM4574-7_DAOM197198_1	V6-5	V6	CM4574-7	DAOM197198	35815968	22081502	9835933	5198774
CM4574-7_B1_1	V6-6	V6	CM4574-7	B1	30553935	14586040	11537375	5641474
CM4574-7_Mock_1	V6-8	V6	CM4574-7	Mock	33392016	24559806	3573643	10679
CM4574-7_DAOM197198_2	V6-9	V6	CM4574-7	DAOM197198	29904809	16661891	9141363	5035687
CM523-7_DAOM197198_2	V8-13	V8	CM523-7	DAOM197198	36304871	30724871	3623444	1245597
CM523-7_B1_2	V8-14	V8	CM523-7	B1	34238143	27413040	5036100	2033931
CM523-7_Mock_1	V8-16	V8	CM523-7	Mock	33619848	28607364	2422028	9155
CM523-7_DAOM197198_3	V8-17	V8	CM523-7	DAOM197198	43509886	34930496	6039367	3334054
CM523-7_B1_3	V8-18	V8	CM523-7	B1	30375350	26055792	3042973	421247
CM523-7_Mock_2	V8-20	V8	CM523-7	Mock	37441996	31000138	2573894	7798
CM523-7_DAOM197198_1	V8-5	V8	CM523-7	DAOM197198	35304373	28862016	4673452	2251504
BRA337_DAOM197198_2	m2V513	V5	BRA337	DAOM197198	61894858	45311336	12672110	6480817
CM6438-14_Mock_1	V1-16	V1	CM6438-14	Mock	27490866	22127297	1917370	7685
CM6438-14_Mock_2	V1-20	V1	CM6438-14	Mock	25730307	20452924	1854857	8974
CM523-7_B1_1	V8-10	V8	CM523-7	B1	43250047	26682043	13132993	7957189
