# Supplementary material for: Dual RNA-seq reveals large-scale non-conserved genotype × genotype-specific genetic reprograming and molecular crosstalk in the mycorrhizal symbiosis
Source: ISME J. 2019 Jan 15;13(5):1226–38. doi: 10.1038/s41396-018-0342-3 (PMC6474227; doi:10.1038/s41396-018-0342-3)
Supplement: Supplementary file 3 — Supplementary Table 2 [file 41396_2018_342_MOESM3_ESM.xlsx]

## Sheet: a) Fungal colonization
Supplementary table 2a. Summary statistics of the fungal colonization phenotype.
	Analysis of variance							Multiple comparison post-hoc test
								lsmeans(glm_col, pairwise ~ var |treat )
	Colonization 5 Cultivars							contrasts
	(without non-mycorrhizal plants)							treat = B1
	Interaction: AMF * PLANT CULTIVAR								contrast	estimate	SE	df	z.ratio	p.value
	GLM(binomial-logit)								V1_CM6438-14 - V4_COL2215	0.424152	0.238286	NA	1.78	0.3853
									V1_CM6438-14 - V5_BRA337	-0.45533	0.283177	NA	-1.608	0.4922
		Df	Deviance	Residual Df	Residual Deviance	Pr(>Chi)			V1_CM6438-14 - V6_CM4574-7	0.253244	0.248682	NA	1.018	0.847
	NULL	51	213						V1_CM6438-14 - V8_CM523-7	-0.200209	0.294159	NA	-0.681	0.9607
	CULTIVAR	4	17.5	47	196	0.0015	**		V4_COL2215 - V5_BRA337	-0.879482	0.27237	NA	-3.229	0.0109	*
	AMF	1	0.16	46	196	0.6927			V4_COL2215 - V6_CM4574-7	-0.170907	0.236303	NA	-0.723	0.9512
	AMF * CULTIVAR	4	7.26	42	188	0.123			V4_COL2215 - V8_CM523-7	-0.624361	0.283771	NA	-2.2	0.1795
									V5_BRA337 - V6_CM4574-7	0.708574	0.281511	NA	2.517	0.0868	.
									V5_BRA337 - V8_CM523-7	0.255121	0.32239	NA	0.791	0.9332
									V6_CM4574-7 - V8_CM523-7	-0.453453	0.292556	NA	-1.55	0.5298
								treat = DAOM
									contrast	estimate	SE	df	z.ratio	p.value
									V1_CM6438-14 - V4_COL2215	0.755246	0.271057	NA	2.786	0.0425	*
									V1_CM6438-14 - V5_BRA337	0.544672	0.277331	NA	1.964	0.2838
									V1_CM6438-14 - V6_CM4574-7	0.778104	0.271298	NA	2.868	0.0336	*
									V1_CM6438-14 - V8_CM523-7	0.461503	0.309707	NA	1.49	0.5689
									V4_COL2215 - V5_BRA337	-0.210574	0.247491	NA	-0.851	0.9145
									V4_COL2215 - V6_CM4574-7	0.0228581	0.240711	NA	0.095	1
									V4_COL2215 - V8_CM523-7	-0.293743	0.283298	NA	-1.037	0.8383
									V5_BRA337 - V6_CM4574-7	0.233433	0.247755	NA	0.942	0.8804
									V5_BRA337 - V8_CM523-7	-0.0831688	0.289307	NA	-0.287	0.9985
									V6_CM4574-7 - V8_CM523-7	-0.316601	0.283529	NA	-1.117	0.7978
								P value adjustment: Tukey method for comparing a family of 5 estimates

## Sheet: b) Total DW
Supplementary table 2a. Summary statistics of the plant total dry weight phenotype.
	Analysis of variance								Multiple comparisons post-hoc test
									lsmeans(glm_col, pairwise ~ var |treat )
	Total dry weight 5 cultivars								contrasts
	X ~AMF * PLANT CULTIVAR + (1 | Block)								CULTIVAR = V1_CM6438-14
	Mixed-linear model (Normal distribution)									contrast	estimate	SE	df	t.ratio	p.value
		numDF	denDF	F-value	p-value					CTRL - B1	-0.121429	0.874625	182	-0.139	0.9894
	(Intercept)	1	182	825	<.0001	***				CTRL - DAOM197198	0.535714	0.874625	182	0.613	0.8135
	AMF	2	182	3	0.073	.				B1 - DAOM197198	0.657143	0.874625	182	0.751	0.7332
	CULTIVAR	4	182	33	<.0001	***
	AMF:CULTIVAR	8	182	1	0.179				CULTIVAR = V4_COL2215
										contrast	estimate	SE	df	t.ratio	p.value
										CTRL - B1	-2.59286	0.874625	182	-2.965	0.0096	**
										CTRL - DAOM197198	-1.15714	0.874625	182	-1.323	0.3842
										B1 - DAOM197198	1.43571	0.874625	182	1.642	0.2309
									CULTIVAR = V5_BRA337
										contrast	estimate	SE	df	t.ratio	p.value
										CTRL - B1	-0.792857	0.874625	182	-0.907	0.6369
										CTRL - DAOM197198	-1.69286	0.874625	182	-1.936	0.1317
										B1 - DAOM197198	-0.9	0.874625	182	-1.029	0.5595
									CULTIVAR = V6_CM4574-7
										contrast	estimate	SE	df	t.ratio	p.value
										CTRL - B1	0.407143	0.874625	182	0.466	0.8875
										CTRL - DAOM197198	-0.864286	0.874625	182	-0.988	0.5853
										B1 - DAOM197198	-1.27143	0.874625	182	-1.454	0.3158
									CULTIVAR = V8_CM523-7
										contrast	estimate	SE	df	t.ratio	p.value
										CTRL - B1	-1.05	0.874625	182	-1.201	0.4544
										CTRL - DAOM197198	-0.404286	0.874625	182	-0.462	0.889
										B1 - DAOM197198	0.645714	0.874625	182	0.738	0.7411
									P value adjustment: tukey method for comparing a family of 3 estimates

## Sheet: c) Aboveground DW
Supplementary table 2a. Summary statistics of the plant aboveground dry weight phenotype.
	Analysis of variance								Multiple comparisons post-hoc test
									lsmeans(glm_col, pairwise ~ var |treat )
	Aboveground dry weight 5 cultivars								contrasts
	X ~AMF * PLANT CULTIVAR + (1 | Block)								CULTIVAR = V1_CM6438-14
	Mixed-linear model (Normal distribution)									contrast	estimate	SE	df	t.ratio	p.value
		numDF	denDF	F-value	p-value					CTRL - B1	-0.114286	0.215238	182	-0.531	0.8562
	(Intercept)	1	182	1970	<.0001	***				CTRL - DAOM197198	-0.185714	0.215238	182	-0.863	0.6644
	AMF	2	182	6	0.003	**				B1 - DAOM197198	-0.0714286	0.215238	182	-0.332	0.9411
	CULTIVAR	4	182	21	<.0001	***
	AMF:CULTIVAR	8	182	1	0.165				CULTIVAR = V4_COL2215
										contrast	estimate	SE	df	t.ratio	p.value
										CTRL - B1	-0.485714	0.215238	182	-2.257	0.0647
										CTRL - DAOM197198	-0.0785714	0.215238	182	-0.365	0.9292
										B1 - DAOM197198	0.407143	0.215238	182	1.892	0.144
									CULTIVAR = V5_BRA337
										contrast	estimate	SE	df	t.ratio	p.value
										CTRL - B1	-0.214286	0.215238	182	-0.996	0.5806
										CTRL - DAOM197198	-0.571429	0.215238	182	-2.655	0.0234	*
										B1 - DAOM197198	-0.357143	0.215238	182	-1.659	0.2238
									CULTIVAR = V6_CM4574-7
										contrast	estimate	SE	df	t.ratio	p.value
										CTRL - B1	-0.164286	0.215238	182	-0.763	0.726
										CTRL - DAOM197198	-0.0642857	0.215238	182	-0.299	0.952
										B1 - DAOM197198	0.1	0.215238	182	0.465	0.8879
									CULTIVAR = V8_CM523-7
										contrast	estimate	SE	df	t.ratio	p.value
										CTRL - B1	-0.65	0.215238	182	-3.02	0.0081	**
										CTRL - DAOM197198	-0.218571	0.215238	182	-1.015	0.568
										B1 - DAOM197198	0.431429	0.215238	182	2.004	0.114
										P value adjustment: tukey method for comparing a family of 3 estimates

## Sheet: d) Fine roots DW
Supplementary table 2a. Summary statistics of the plant fine roots dry weight phenotype.
	Analysis of variance								Multiple comparisons post-hoc test
									lsmeans(glm_col, pairwise ~ var |treat )
	Fine roots dry weight 5 cultivars								contrasts
	X ~AMF * PLANT CULTIVAR + (1 | Block)								CULTIVAR = V1_CM6438-14
	Mixed-linear model (Normal distribution)									contrast	estimate	SE	df	t.ratio	p.value
		numDF	denDF	F-value	p-value					CTRL - B1	-0.128571	0.0815498	182	-1.577	0.2584
	(Intercept)	1	182	1614.43	<.0001	***				CTRL - DAOM197198	-0.164286	0.0815498	182	-2.015	0.1116
	AMF	2	182	2.1205	0.1229					B1 - DAOM197198	-0.0357143	0.0815498	182	-0.438	0.8998
	CULTIVAR	4	182	25.4924	<.0001	***
	AMF:CULTIVAR	8	182	0.8137	0.5913				CULTIVAR = V4_COL2215
										contrast	estimate	SE	df	t.ratio	p.value
										CTRL - B1	-0.0357143	0.0815498	182	-0.438	0.8998
										CTRL - DAOM197198	-0.0642857	0.0815498	182	-0.788	0.7107
										B1 - DAOM197198	-0.0285714	0.0815498	182	-0.35	0.9346
									CULTIVAR = V5_BRA337
										contrast	estimate	SE	df	t.ratio	p.value
										CTRL - B1	0.0214286	0.0815498	182	0.263	0.9627
										CTRL - DAOM197198	-0.0714286	0.0815498	182	-0.876	0.6562
										B1 - DAOM197198	-0.0928571	0.0815498	182	-1.139	0.4916
									CULTIVAR = V6_CM4574-7
										contrast	estimate	SE	df	t.ratio	p.value
										CTRL - B1	-0.00714286	0.0815498	182	-0.088	0.9958
										CTRL - DAOM197198	-0.0428571	0.0815498	182	-0.526	0.8589
										B1 - DAOM197198	-0.0357143	0.0815498	182	-0.438	0.8998
									CULTIVAR = V8_CM523-7
										contrast	estimate	SE	df	t.ratio	p.value
										CTRL - B1	-0.142857	0.0815498	182	-1.752	0.189
										CTRL - DAOM197198	-0.00714286	0.0815498	182	-0.088	0.9958
										B1 - DAOM197198	0.135714	0.0815498	182	1.664	0.2218
									P value adjustment: tukey method for comparing a family of 3 estimates

## Sheet: e) Tuberized roots DW
Supplementary table 2a. Summary statistics of the plant tuberized roots dry weight phenotype.
	Analysis of variance								Multiple comparisons post-hoc test
									lsmeans(glm_col, pairwise ~ var |treat )
	Tuberized roots dry weight 5 cultivars								contrasts
	X ~AMF * PLANT CULTIVAR + (1 | Block)								CULTIVAR = V1_CM6438-14
	Mixed-linear model (Normal distribution)									contrast	estimate	SE	df	t.ratio	p.value
		numDF	denDF	F-value	p-value					CTRL - B1	0.121429	0.819269	182	0.148	0.988
	(Intercept)	1	182	500	<.0001	***				CTRL - DAOM197198	0.885714	0.819269	182	1.081	0.527
	AMF	2	182	1	0.39					B1 - DAOM197198	0.764286	0.819269	182	0.933	0.6202
	CULTIVAR	4	182	48	<.0001	***
	AMF:CULTIVAR	8	182	1	0.25				CULTIVAR = V4_COL2215
										contrast	estimate	SE	df	t.ratio	p.value
										CTRL - B1	-2.07143	0.819269	182	-2.528	0.0328	*
										CTRL - DAOM197198	-1.01429	0.819269	182	-1.238	0.4324
										B1 - DAOM197198	1.05714	0.819269	182	1.29	0.4024
									CULTIVAR = V5_BRA337
										contrast	estimate	SE	df	t.ratio	p.value
										CTRL - B1	-0.6	0.819269	182	-0.732	0.7446
										CTRL - DAOM197198	-1.05	0.819269	182	-1.282	0.4074
										B1 - DAOM197198	-0.45	0.819269	182	-0.549	0.847
									CULTIVAR = V6_CM4574-7
										contrast	estimate	SE	df	t.ratio	p.value
										CTRL - B1	0.578571	0.819269	182	0.706	0.7601
										CTRL - DAOM197198	-0.757143	0.819269	182	-0.924	0.6257
										B1 - DAOM197198	-1.33571	0.819269	182	-1.63	0.2355
									CULTIVAR = V8_CM523-7
										contrast	estimate	SE	df	t.ratio	p.value
										CTRL - B1	-0.257143	0.819269	182	-0.314	0.9472
										CTRL - DAOM197198	-0.178571	0.819269	182	-0.218	0.9742
										B1 - DAOM197198	0.0785714	0.819269	182	0.096	0.9949
									P value adjustment: tukey method for comparing a family of 3 estimates

## Sheet: f) Belowground DW
Supplementary table 2a. Summary statistics of the plant height phenotype.
	Analysis of variance								Multiple comparisons post-hoc test
									lsmeans(glm_col, pairwise ~ var |treat )
	Belowground dry weight 5 cultivars								contrasts
	X ~AMF * PLANT CULTIVAR + (1 | Block)								CULTIVAR = V1_CM6438-14
	Mixed-linear model (Normal distribution)									contrast	estimate	SE	df	t.ratio	p.value
		numDF	denDF	F-value	p-value					CTRL - B1	-0.00714286	0.815471	182	-0.009	1
	(Intercept)	1	182	588	<.0001	***				CTRL - DAOM197198	0.721429	0.815471	182	0.885	0.6507
	AMF	2	182	1	0.29					B1 - DAOM197198	0.728571	0.815471	182	0.893	0.6451
	CULTIVAR	4	182	45	<.0001	***
	AMF:CULTIVAR	8	182	1	0.26				CULTIVAR = V4_COL2215
										contrast	estimate	SE	df	t.ratio	p.value
										CTRL - B1	-2.10714	0.815471	182	-2.584	0.0283	*
										CTRL - DAOM197198	-1.07857	0.815471	182	-1.323	0.3844
										B1 - DAOM197198	1.02857	0.815471	182	1.261	0.4189
									CULTIVAR = V5_BRA337
										contrast	estimate	SE	df	t.ratio	p.value
										CTRL - B1	-0.578571	0.815471	182	-0.709	0.7582
										CTRL - DAOM197198	-1.12143	0.815471	182	-1.375	0.356
										B1 - DAOM197198	-0.542857	0.815471	182	-0.666	0.7837
									CULTIVAR = V6_CM4574-7
										contrast	estimate	SE	df	t.ratio	p.value
										CTRL - B1	0.571429	0.815471	182	0.701	0.7634
										CTRL - DAOM197198	-0.8	0.815471	182	-0.981	0.5898
										B1 - DAOM197198	-1.37143	0.815471	182	-1.682	0.215
									CULTIVAR = V8_CM523-7
										contrast	estimate	SE	df	t.ratio	p.value
										CTRL - B1	-0.4	0.815471	182	-0.491	0.8759
										CTRL - DAOM197198	-0.185714	0.815471	182	-0.228	0.9718
										B1 - DAOM197198	0.214286	0.815471	182	0.263	0.9627
									P value adjustment: tukey method for comparing a family of 3 estimates

## Sheet: g) Height
	Analysis of variance								Multiple comparisons post-hoc test
									lsmeans(glm_col, pairwise ~ var |treat )
	Height 5 cultivars								contrasts
	X ~AMF * PLANT CULTIVAR + (1 | Block)								CULTIVAR = V1_CM6438-14
	Mixed-linear model (Normal distribution)									contrast	estimate	SE	df	t.ratio	p.value
		numDF	denDF	F-value	p-value					CTRL - B1	-0.828571	2.06987	182	-0.4	0.9155
	(Intercept)	1	182	10037	<.0001	***				CTRL - DAOM197198	0.292857	2.06987	182	0.141	0.989
	AMF	2	182	5	0.011	*				B1 - DAOM197198	1.12143	2.06987	182	0.542	0.8508
	CULTIVAR	4	182	162	<.0001	***
	AMF:CULTIVAR	8	182	1	0.821				CULTIVAR = V4_COL2215
										contrast	estimate	SE	df	t.ratio	p.value
										CTRL - B1	-3.04286	2.06987	182	-1.47	0.3077
										CTRL - DAOM197198	-2.07143	2.06987	182	-1.001	0.5773
										B1 - DAOM197198	0.971429	2.06987	182	0.469	0.8858
									CULTIVAR = V5_BRA337
										contrast	estimate	SE	df	t.ratio	p.value
										CTRL - B1	-1.42857	2.06987	182	-0.69	0.7695
										CTRL - DAOM197198	-2.05	2.06987	182	-0.99	0.5839
										B1 - DAOM197198	-0.621429	2.06987	182	-0.3	0.9515
									CULTIVAR = V6_CM4574-7
										contrast	estimate	SE	df	t.ratio	p.value
										CTRL - B1	-3.39286	2.06987	182	-1.639	0.2319
										CTRL - DAOM197198	-2.32857	2.06987	182	-1.125	0.4999
										B1 - DAOM197198	1.06429	2.06987	182	0.514	0.8645
									CULTIVAR = V8_CM523-7
										contrast	estimate	SE	df	t.ratio	p.value
										CTRL - B1	-5.42857	2.06987	182	-2.623	0.0255	*
										CTRL - DAOM197198	-1.57143	2.06987	182	-0.759	0.7285
										B1 - DAOM197198	3.85714	2.06987	182	1.863	0.1523
									P value adjustment: tukey method for comparing a family of 3 estimates
