# Supplementary material for: Dual RNA-seq reveals large-scale non-conserved genotype × genotype-specific genetic reprograming and molecular crosstalk in the mycorrhizal symbiosis
Source: ISME J. 2019 Jan 15;13(5):1226–38. doi: 10.1038/s41396-018-0342-3 (PMC6474227; doi:10.1038/s41396-018-0342-3)
Supplement: Supplementary file 4 — Supplementary Table 3 [file 41396_2018_342_MOESM4_ESM.xlsx]

## Sheet: Feuil1
	Supplementary Table 3. Cassava homologs of genes known to be induced by AMF colonization. Orthologs of Medicago sp. in Manihot esculenta
	based on Hogekamp, C. & Küster, H. BMC Genomics 14, 306 (2013) and references therein
	We report the log2Fold-change among the AMF treatments for each cassava cultivar.
	We report the NCBI accesion, Function, number of blast matches, the score of the ortholog matching, other orthologs and notes associated.
Locus name	Orthologs in Cassav (305_V6.1)	CM6438-14_B1.CTRL	CM6438-14_DAOM197198.CTRL	CM6438-14_DAOM197198.B1	COL2215_B1.CTRL	COL2215_DAOM197198.CTRL	COL2215_DAOM197198.B1	BRA337_B1.CTRL	BRA337_DAOM197198.CTRL	BRA337_DAOM197198.B1	CM4574-7_B1.CTRL	CM4574-7_DAOM197198.CTRL	CM4574-7_DAOM197198.B1	CM523-7_B1.CTRL	CM523-7_DAOM197198.CTRL	CM523-7_DAOM197198.B1	NCBI accession	Additionnal accession	Function/Role	Number of protein	Score for ortholog finding	Other othologs	Notes
																				blast matches	(min 1 to max 10)
MtPT4	Manes.06G156700.1	7.21	6.12	-1.09	4.74	4.67	-0.0696	7.92	8.72	0.8	8.92	7.58	-1.33	8.33	9.6	1.32	AY116210		Phosphate transporter	15	9
MtLec5	Manes.12G124500.1	11.98	11.38	-0.6	11.44	11.48	0.0347	11.48	12.52	1.04	14	13.37	-0.63	10.88	12	1.14	DQ314207		Secretory lectin	2	8	Manes.12G124400.1	impossible to discriminate Lec5 and Lec7
MtLec7	Manes.12G124500.1	11.98	11.38	-0.6	11.44	11.48	0.0347	11.48	12.52	1.04	14	13.37	-0.63	10.88	12	1.14	DQ314209		Secretory lectin	2	8	Manes.12G124400.1	impossible to discriminate Lec5 and Lec7
MtGST1	Manes.01G123300.1	8.28	7.21	-1.07	8.3	8.49	0.188	6.86	7	0.14	9.26	8.34	-0.92	5.7	7.2	1.53	AY134608		Glutathione-S-transferase	>30	7
MtGlp1	Manes.04G002400.1	11.17	10.53	-0.64	9.05	9.59	0.5347	8.47	9.68	1.21	11.76	11.43	-0.33	9.05	10.2	1.13	AY184807		Germin-like protein	>30	3	Manes.04G002300.1	many homologs
MtDxs2	Manes.12G124300.1	2.06	1.24	-0.82	0.66	0.67	0.0094	0.52	0.83	0.32	0.67	0.49	-0.18	0.86	1.4	0.5	AJ430048		Enzyme 1-deoxy-d-xylulose 5-phosphate synthase	8	3	Manes.13G101600.1	many homologs, more gene copies than in Medicago
MtHa1	Manes.05G053600.1	7.49	6.47	-1.02	7.86	7.94	0.0848	6.41	7.26	0.84	7.97	7.33	-0.64	7.21	8.1	0.85	AJ132892		Plasma membrane H+ - ATPase	42	3	Manes.01G085000.2	many homologs
MtVapyrin	Manes.08G154600.1	2.3	1.9	-0.4	2.15	2.06	-0.0934	2.51	3.07	0.56	2.59	2.32	-0.27	1.8	2.9	1.14	GQ423209		Ankyrin repeat protein	2	10
MtScp1	Manes.18G034100.1	12.25	11.29	-0.96	9.01	9.19	0.1791	8.84	9.36	0.52	9.96	9.1	-0.86	6.84	8	1.14	AY308957		Serine carboxypeptidase	49	6		many homologs, %identity differs between them
MtFlot4	Manes.16G125700.1	2.21	1.92	-0.29	1.96	1.75	-0.2108	1.74	1.97	0.23	1.58	1.3	-0.27	0.95	2	1.05	GU224281		Flotillin	1	9		high identity, but flot2 not found, but flot2 is also overexpressed with AMF
MtCbf1	Manes.06G143100.1	-0.95	0.14	1.09	-4.03	-4.97	-0.9368	-1.25	-3	-1.75	1.33	0.98	-0.35	-1.16	-5.1	-3.97	XM_013597110		CAAT-box binding transcription factor	24	2	Manes.14G029600.1	poor % identity, many homologs
MtBCP1	Manes.01G071000.1	4.46	4.11	-0.35	3.17	4.08	0.9135	3.44	6.13	2.69	3.83	4.48	0.65	4.07	3.7	-0.39	XM_003624619	Medtr7g086190	Blue copper protein	39	2	Manes.09G138600.1	poor % identity, many homologs
MtRAM2	Manes.01G193000.1	10.2112	9.35754	-0.853623	10.3434	10.6526	0.30911	11.3265	11.9379	0.611387	10.7543	9.87292	-0.881388	11.4273	12.788	1.36069	JN572684		Reduced Arbuscular Mycorrhization 2	10	9	Manes.09G103500.1
