# Supplementary material for: Dual RNA-seq reveals large-scale non-conserved genotype × genotype-specific genetic reprograming and molecular crosstalk in the mycorrhizal symbiosis
Source: ISME J. 2019 Jan 15;13(5):1226–38. doi: 10.1038/s41396-018-0342-3 (PMC6474227; doi:10.1038/s41396-018-0342-3)
Supplement: Supplementary file 5 — Supplementary Table 4 [file 41396_2018_342_MOESM5_ESM.xlsx]

## Sheet: a) Cassava genes by var
	Supplementary Table 4a. Cassava genes differentially expressed among the cassava cultivars (ex. Cultivar1_DAOM vs Cultivar2_DAOM).
	We report the log2Fold-Change between pairwise comparisons among cultivars of each mycorrhizal treatment.
	We report the adjusted p-value for pairwise comparisons among cultivars of each mycorrhizal treatment.
	gene	CM6438-14_COL2215_CAN	CM6438-14_BRA337_CAN	CM6438-14_CM4574-7_CAN	CM6438-14_CM523-7_CAN	COL2215_BRA337_CAN	COL2215_CM4574-7_CAN	COL2215_CM523-7_CAN	BRA337_CM4574-7_CAN	BRA337_CM523-7_CAN	CM4574-7_CM523-7_CAN	CAN_adj.P.Val	CM6438-14_COL2215_B1	CM6438-14_BRA337_B1	CM6438-14_CM4574-7_B1	CM6438-14_CM523-7_B1	COL2215_BRA337_B1	COL2215_CM4574-7_B1	COL2215_CM523-7_B1	BRA337_CM4574-7_B1	BRA337_CM523-7_B1	CM4574-7_CM523-7_B1	B1_adj.P.Val	CM6438-14_COL2215_CTRL	CM6438-14_BRA337_CTRL	CM6438-14_CM4574-7_CTRL	CM6438-14_CM523-7_CTRL	COL2215_BRA337_CTRL	COL2215_CM4574-7_CTRL	COL2215_CM523-7_CTRL	BRA337_CM4574-7_CTRL	BRA337_CM523-7_CTRL	CM4574-7_CM523-7_CTRL	CTRL_adj.P.Val
1	Manes.01G000300	-0.170692	0.0829146	-0.0996514	-0.226363	0.253607	0.071041	-0.0556704	-0.182566	-0.309277	-0.126711	0.264422	0.0760614	0.328007	0.0299386	-0.0349666	0.251946	-0.0461227	-0.111028	-0.298068	-0.362973	-0.0649052	0.165861	-0.258615	-0.18758	-0.308243	-0.607088	0.0710345	-0.0496284	-0.348473	-0.120663	-0.419508	-0.298845	0.0462229
2	Manes.01G000600	0.983258	-0.0604876	-0.152961	2.11704	-1.04375	-1.13622	1.13378	-0.092473	2.17753	2.27	0.00633311	1.82138	0.0748233	0.969454	3.1349	-1.74655	-0.851924	1.31352	0.89463	3.06008	2.16545	0.00260344	2.13025	0.16957	0.292989	1.49502	-1.96068	-1.83726	-0.635228	0.123419	1.32545	1.20203	0.00858081
3	Manes.01G001200	-0.485323	0.301424	-0.325986	-0.137351	0.786747	0.159337	0.347972	-0.62741	-0.438775	0.188635	0.152448	-0.291285	0.791495	-0.0659471	0.0492564	1.08278	0.225338	0.340541	-0.857442	-0.742238	0.115204	0.038557	-0.348269	0.522133	-0.216413	0.369417	0.870401	0.131856	0.717686	-0.738545	-0.152716	0.58583	0.101877
4	Manes.01G001400	2.08024	0.207818	1.72541	2.76749	-1.87243	-0.354834	0.687243	1.51759	2.55967	1.04208	9.79531e-07	1.34396	-0.131045	1.09335	1.84836	-1.47501	-0.250614	0.5044	1.22439	1.97941	0.755013	0.000146275	1.51387	-0.451397	0.436337	1.51234	-1.96527	-1.07753	-0.00152802	0.887734	1.96374	1.076	0.000580921
5	Manes.01G002500	-0.747917	-0.319947	-0.336949	-0.371639	0.42797	0.410969	0.376279	-0.0170017	-0.0516918	-0.0346901	0.0741999	-0.428963	0.0628141	-0.218746	-0.3711	0.491777	0.210216	0.0578622	-0.281561	-0.433915	-0.152354	0.19739	-1.168	-0.759223	-0.793848	-0.61496	0.408781	0.374156	0.553044	-0.0346252	0.144263	0.178888	0.012904
6	Manes.01G003500	-0.250897	0.259577	0.0476602	0.100124	0.510475	0.298558	0.351021	-0.211917	-0.159453	0.0524638	0.226882	-0.174378	0.53622	0.382113	0.11972	0.710598	0.55649	0.294097	-0.154107	-0.4165	-0.262393	0.0278516	-0.240303	0.0764153	-0.013276	-0.00371049	0.316718	0.227027	0.236592	-0.0896912	-0.0801257	0.00956546	0.761299
7	Manes.01G003700	0.703416	0.0350379	-0.0489883	0.65654	-0.668378	-0.752405	-0.0468767	-0.0840262	0.621502	0.705528	0.00157255	0.446437	-0.093922	-0.0128219	0.400867	-0.540359	-0.459259	-0.0455694	0.0811001	0.494789	0.413689	0.0507874	0.977122	0.244405	0.359961	0.790024	-0.732717	-0.617161	-0.187098	0.115556	0.545619	0.430063	0.00523026
8	Manes.01G004700	-0.624646	-1.1739	-0.667275	-0.0421953	-0.549253	-0.0426292	0.582451	0.506624	1.1317	0.62508	0.261961	-0.860016	-2.26933	-1.27801	-1.10004	-1.40931	-0.417991	-0.240023	0.991319	1.16929	0.177968	0.0345777	-0.250104	-1.11459	-1.21497	-0.670384	-0.864485	-0.964863	-0.42028	-0.100378	0.444205	0.544583	0.325937
9	Manes.01G005000	-0.877935	-0.366467	-0.144333	-0.581249	0.511468	0.733603	0.296686	0.222134	-0.214782	-0.436917	0.035392	-0.511513	0.0820451	0.0579593	-0.296737	0.593558	0.569472	0.214776	-0.0240858	-0.378782	-0.354696	0.182752	-1.13797	-0.69644	-0.442096	-0.884144	0.441533	0.695877	0.253829	0.254344	-0.187704	-0.442048	0.0290478
10	Manes.01G005100	-0.597062	-0.394333	-0.98284	0.246452	0.202728	-0.385778	0.843513	-0.588506	0.640785	1.22929	0.0112799	-0.213191	-0.376612	-0.555771	0.393987	-0.163422	-0.34258	0.607178	-0.179159	0.770599	0.949758	0.0957604	-0.0827191	-0.185273	-1.04125	0.452901	-0.102554	-0.958526	0.53562	-0.855972	0.638174	1.49415	0.00894275
11	Manes.01G005200	-0.202103	-0.261716	-0.628805	0.516173	-0.0596133	-0.426702	0.718276	-0.367089	0.777889	1.14498	0.156022	-0.546718	-0.345163	-0.860767	0.344127	0.201555	-0.314048	0.890845	-0.515604	0.68929	1.20489	0.136301	0.720353	0.90019	0.220655	1.88106	0.179837	-0.499698	1.1607	-0.679535	0.980866	1.6604	0.0193218
12	Manes.01G005700	0.0820508	0.386549	-0.337065	0.462447	0.304498	-0.419116	0.380396	-0.723614	0.075898	0.799512	0.0430365	0.25838	0.473788	-0.119612	0.418041	0.215408	-0.377992	0.159661	-0.5934	-0.0557472	0.537653	0.21083	0.452299	0.730607	-0.107268	0.81438	0.278308	-0.559567	0.362081	-0.837875	0.0837726	0.921648	0.023596
13	Manes.01G006100	0.583956	0.182209	0.337557	0.105555	-0.401747	-0.246399	-0.478401	0.155348	-0.0766545	-0.232002	0.0818967	0.58964	0.163241	0.175252	0.523244	-0.426399	-0.414388	-0.0663959	0.0120112	0.360003	0.347992	0.0445337	0.80936	0.462373	0.595065	0.41158	-0.346987	-0.214294	-0.39778	0.132693	-0.050793	-0.183486	0.0457913
14	Manes.01G007300	-0.0495673	-0.283835	0.195365	-0.20636	-0.234268	0.244933	-0.156792	0.479201	0.0774756	-0.401725	0.0859676	0.0405364	-0.242435	0.337013	0.0989976	-0.282971	0.296477	0.0584613	0.579448	0.341432	-0.238015	0.0547436	-0.141995	-0.786444	-0.100281	-0.339932	-0.644449	0.0417137	-0.197937	0.686163	0.446512	-0.239651	0.00244891
15	Manes.01G007400	0.254396	-0.0703892	0.217442	0.32694	-0.324785	-0.036954	0.0725441	0.287831	0.397329	0.109498	0.179418	0.306196	-0.0348769	0.180985	0.408478	-0.341073	-0.125211	0.102282	0.215862	0.443355	0.227493	0.114627	0.0931395	-0.495144	0.0211997	0.0830697	-0.588283	-0.0719398	-0.0100698	0.516344	0.578214	0.06187	0.0283062
16	Manes.01G007600	-0.0447301	0.0424039	-0.549078	0.0102854	0.087134	-0.504348	0.0550155	-0.591482	-0.0321185	0.559364	0.0867653	0.459793	0.256441	-0.166132	0.555466	-0.203352	-0.625925	0.095673	-0.422573	0.299025	0.721598	0.0344569	-0.247879	-0.103904	-0.725525	-0.152956	0.143976	-0.477646	0.094923	-0.621622	-0.0490526	0.572569	0.0646047
17	Manes.01G007700	-0.632827	0.132317	0.187316	0.295512	0.765143	0.820143	0.928339	0.0549995	0.163195	0.108196	0.0345938	-0.822755	-0.0948766	-0.0548588	-0.268491	0.727879	0.767897	0.554265	0.0400179	-0.173614	-0.213632	0.0631577	-1.32506	-0.596301	-0.552608	-0.566287	0.728758	0.772451	0.758772	0.043693	0.0300138	-0.0136793	0.024116
18	Manes.01G008500	0.282039	0.230991	0.235211	0.181634	-0.0510481	-0.0468281	-0.100405	0.00421994	-0.0493568	-0.0535768	0.517444	0.287909	0.311586	0.294374	0.340713	0.023677	0.0064651	0.0528034	-0.0172119	0.0291264	0.0463383	0.309169	0.69841	0.554357	0.553591	0.38273	-0.144053	-0.144819	-0.315679	-0.000765774	-0.171626	-0.17086	0.0298385
19	Manes.01G008600	0.119087	0.220041	0.406873	-0.285082	0.100954	0.287786	-0.404169	0.186832	-0.505123	-0.691955	0.0408456	0.410639	0.443835	0.209515	0.140077	0.0331954	-0.201125	-0.270562	-0.23432	-0.303758	-0.0694374	0.273479	0.317168	0.759801	0.444456	-0.128382	0.442632	0.127288	-0.445551	-0.315345	-0.888183	-0.572839	0.0182544
20	Manes.01G009900	-0.824486	-0.610524	-0.851986	-0.0344037	0.213962	-0.0275002	0.790082	-0.241463	0.57612	0.817582	0.0267074	-0.405918	-0.00797177	-0.682278	-0.0186676	0.397946	-0.27636	0.387251	-0.674307	-0.0106959	0.663611	0.145521	-0.389754	-0.196203	-0.535642	0.388907	0.193552	-0.145887	0.778661	-0.339439	0.585109	0.924549	0.249193
21	Manes.01G010200	0.518844	1.69348	0.611729	1.2321	1.17463	0.0928847	0.713252	-1.08175	-0.461381	0.620368	2.01675e-06	0.808474	1.84424	1.08073	1.37972	1.03577	0.272259	0.571244	-0.763506	-0.464521	0.298985	2.9223e-06	1.15078	2.18983	1.00529	1.33681	1.03905	-0.145493	0.186034	-1.18455	-0.85302	0.331526	5.31301e-06
22	Manes.01G010300	0.775154	0.582226	0.353669	0.684376	-0.192928	-0.421485	-0.0907783	-0.228557	0.10215	0.330707	0.00323088	0.532959	0.688304	0.352214	0.58286	0.155346	-0.180745	0.0499012	-0.33609	-0.105445	0.230646	0.0218153	0.868593	0.499291	0.305808	0.410337	-0.369302	-0.562785	-0.458256	-0.193483	-0.0889545	0.104528	0.0310368
23	Manes.01G011000	-0.849451	-0.191011	0.0502059	-0.782947	0.65844	0.899657	0.0665041	0.241217	-0.591936	-0.833153	0.00325348	-0.260891	0.255418	0.233556	-0.421577	0.516309	0.494447	-0.160686	-0.0218623	-0.676995	-0.655133	0.0695613	-0.938489	-0.62124	-0.302121	-1.184	0.317249	0.636368	-0.245516	0.319118	-0.562765	-0.881884	0.0122512
24	Manes.01G012100	-0.129264	0.120503	0.223891	-0.481765	0.249767	0.353155	-0.3525	0.103388	-0.602268	-0.705656	0.0210212	-0.227663	0.145015	0.410829	-0.356614	0.372678	0.638492	-0.128951	0.265814	-0.501629	-0.767443	0.0138653	-0.0729015	-0.175621	0.166173	-0.155303	-0.10272	0.239074	-0.0824012	0.341794	0.0203185	-0.321475	0.506229
25	Manes.01G012300	2.25667	0.563172	0.649329	0.981049	-1.69349	-1.60734	-1.27562	0.086157	0.417877	0.33172	0.0540362	1.87184	-0.111909	0.881176	0.583383	-1.98374	-0.99066	-1.28845	0.993085	0.695292	-0.297793	0.147714	2.37688	1.30694	1.97753	1.55128	-1.06994	-0.399352	-0.825597	0.670584	0.244339	-0.426245	0.0277835
26	Manes.01G012400	1.67436	1.21346	0.808605	1.35455	-0.460898	-0.86575	-0.319805	-0.404852	0.141093	0.545945	0.00593923	1.2727	0.627545	0.0883205	1.21297	-0.645152	-1.18438	-0.0597271	-0.539224	0.585425	1.12465	0.0120035	2.15306	1.40648	1.09034	1.77553	-0.74658	-1.06271	-0.377527	-0.316132	0.369054	0.685186	0.00430712
27	Manes.01G012500	1.48892	0.776619	1.09687	0.90195	-0.712299	-0.392048	-0.586969	0.320251	0.12533	-0.19492	0.00816794	1.81782	0.888787	1.20528	1.52538	-0.929028	-0.612531	-0.292439	0.316497	0.636589	0.320092	0.000849441	1.94795	1.2786	1.31984	1.48172	-0.669345	-0.628107	-0.466229	0.0412379	0.203116	0.161878	0.00364428
28	Manes.01G012600	1.13626	0.644993	0.337341	1.27196	-0.491264	-0.798916	0.135699	-0.307652	0.626963	0.934615	0.00132549	1.05119	0.658214	0.4204	1.24814	-0.392976	-0.63079	0.196952	-0.237814	0.589927	0.827741	0.00483303	1.20004	0.763345	0.575864	0.860173	-0.436692	-0.624173	-0.339863	-0.187481	0.0968286	0.28431	0.0373107
29	Manes.01G013300	0.339413	0.346241	0.114675	0.868958	0.00682823	-0.224738	0.529545	-0.231566	0.522717	0.754283	0.0496712	0.174648	0.404703	0.239194	0.532473	0.230055	0.0645462	0.357825	-0.165508	0.127771	0.293279	0.400662	0.686384	0.519298	0.280242	1.0251	-0.167086	-0.406142	0.338713	-0.239056	0.505799	0.744856	0.0724126
30	Manes.01G013700	-4.71272	-0.613026	-0.727162	-5.4383	4.09969	3.98556	-0.725577	-0.114136	-4.82527	-4.71113	0.133927	-7.10108	-1.12741	-3.30794	-6.95924	5.97367	3.79314	0.14184	-2.18053	-5.83183	-3.6513	0.147511	-5.42277	0.823605	-2.38813	-6.58958	6.24637	3.03463	-1.16681	-3.21174	-7.41319	-4.20145	0.0304708
31	Manes.01G014000	-1.89195	-0.239516	0.102912	-1.16152	1.65244	1.99486	0.730429	0.342428	-0.922007	-1.26443	0.00289831	-1.29284	0.100009	0.431078	-0.714475	1.39285	1.72392	0.578368	0.331068	-0.814484	-1.14555	0.0289247	-2.34796	-1.64581	-0.922407	-2.6775	0.702145	1.42555	-0.329544	0.723406	-1.03169	-1.75509	0.0274016
32	Manes.01G014500	-0.821999	0.0668758	-1.49741	-0.955503	0.888875	-0.675413	-0.133504	-1.56429	-1.02238	0.541909	0.437241	-2.22869	-1.20657	-1.55957	-1.20501	1.02212	0.669121	1.02368	-0.353001	0.0015584	0.354559	0.221807	-1.37403	1.57762	1.99579	-0.97013	2.95165	3.36982	0.403904	0.418166	-2.54775	-2.96592	0.0033834
33	Manes.01G015100	-0.050769	0.327113	0.220717	-0.0774177	0.377882	0.271486	-0.0266487	-0.106395	-0.40453	-0.298135	0.286715	-0.246939	0.138657	0.086998	-0.170363	0.385596	0.333937	0.0765757	-0.0516591	-0.30902	-0.257361	0.44846	0.227598	0.525155	0.69648	0.114671	0.297557	0.468881	-0.112927	0.171325	-0.410484	-0.581808	0.0492173
34	Manes.01G015700	-0.63189	-0.266775	-0.947121	-0.0863376	0.365115	-0.315231	0.545553	-0.680346	0.180437	0.860784	0.0387693	-0.919635	-0.406744	-1.13522	-0.684424	0.512891	-0.21559	0.23521	-0.728481	-0.277681	0.4508	0.0421643	-0.129005	0.502712	-0.362371	0.0647444	0.631717	-0.233366	0.19375	-0.865084	-0.437968	0.427116	0.124315
35	Manes.01G015800	0.4126	0.0808766	0.0659974	-0.0568968	-0.331723	-0.346603	-0.469497	-0.0148792	-0.137773	-0.122894	0.107729	0.430067	0.0825678	0.242965	0.120287	-0.347499	-0.187102	-0.309781	0.160397	0.0377189	-0.122678	0.178116	0.273365	-0.436685	-0.255951	-0.217446	-0.71005	-0.529316	-0.490811	0.180734	0.219239	0.038505	0.0188452
36	Manes.01G016100	-0.253172	-0.329708	-1.11922	0.0870705	-0.076536	-0.866047	0.340242	-0.789511	0.416778	1.20629	0.0163485	-0.410616	-0.090075	-0.941697	-0.686016	0.32054	-0.531082	-0.275401	-0.851622	-0.595941	0.255681	0.25922	-0.039152	0.345776	-0.641702	-0.105085	0.384928	-0.60255	-0.0659334	-0.987479	-0.450862	0.536617	0.145096
37	Manes.01G016300	-0.0990613	-0.371983	0.294735	-0.209056	-0.272922	0.393797	-0.109995	0.666718	0.162927	-0.503791	0.00933197	0.0290568	-0.305807	0.283434	-0.109036	-0.334864	0.254377	-0.138093	0.589242	0.196771	-0.39247	0.035078	0.299336	-0.140715	0.536408	0.239328	-0.440051	0.237072	-0.0600078	0.677123	0.380043	-0.29708	0.00681613
38	Manes.01G016600	0.392809	-0.267625	0.551615	0.195917	-0.660433	0.158806	-0.196891	0.81924	0.463542	-0.355697	2.41775e-05	0.30859	-0.262629	0.365036	0.153233	-0.57122	0.0564454	-0.155357	0.627665	0.415863	-0.211802	0.000772097	0.0282417	-0.502043	0.323878	0.0119176	-0.530284	0.295636	-0.016324	0.825921	0.51396	-0.31196	9.01345e-05
39	Manes.01G017000	-0.344777	-0.251178	0.0858095	-0.689528	0.0935989	0.430586	-0.344751	0.336987	-0.43835	-0.775337	0.024718	-0.248953	-0.0411554	0.0499932	-0.248958	0.207798	0.298946	-4.47179e-06	0.0911486	-0.207802	-0.298951	0.536793	-0.0428549	0.0202675	0.334818	-0.214829	0.0631224	0.377673	-0.171975	0.31455	-0.235097	-0.549647	0.291917
40	Manes.01G017100	0.896268	-0.291247	0.138653	0.769664	-1.18751	-0.757615	-0.126603	0.4299	1.06091	0.631011	0.0131583	1.41536	0.110904	0.794789	1.39426	-1.30446	-0.620574	-0.0211001	0.683885	1.28336	0.599474	0.00255883	1.81458	0.930265	1.16097	2.14763	-0.88432	-0.65362	0.333042	0.2307	1.21736	0.986662	0.00278743
41	Manes.01G017300	0.366828	-0.000755354	-0.0993558	0.571176	-0.367583	-0.466184	0.204348	-0.0986004	0.571932	0.670532	0.0259362	0.265938	0.0798187	-0.0811674	0.481298	-0.186119	-0.347106	0.21536	-0.160986	0.401479	0.562465	0.114676	0.428451	0.129444	0.0507529	0.556868	-0.299008	-0.377698	0.128417	-0.0786908	0.427424	0.506115	0.152543
42	Manes.01G017800	0.699456	0.0456379	0.465958	1.16686	-0.653818	-0.233498	0.467408	0.42032	1.12123	0.700906	0.0438485	-0.263525	-0.441441	0.607291	0.636687	-0.177917	0.870816	0.900212	1.04873	1.07813	0.0293958	0.0479283	0.441211	0.714659	1.1682	1.07751	0.273448	0.72699	0.636301	0.453543	0.362853	-0.0906894	0.111371
43	Manes.01G018500	-0.500605	0.176524	-0.212353	0.0237664	0.677128	0.288252	0.524371	-0.388877	-0.152757	0.236119	0.0279708	-0.399584	0.302201	-0.485362	-0.0757756	0.701785	-0.0857788	0.323808	-0.787564	-0.377977	0.409587	0.00667381	-0.627599	0.181675	-0.728246	0.101819	0.809274	-0.100647	0.729418	-0.909921	-0.0798561	0.830065	0.00059593
44	Manes.01G020200	0.91529	0.343818	0.40737	0.0468366	-0.571472	-0.50792	-0.868453	0.0635512	-0.296982	-0.360533	0.0867712	1.03321	0.632523	0.868027	0.642456	-0.400685	-0.165181	-0.390752	0.235504	0.00993342	-0.225571	0.110866	1.5342	0.787951	0.949554	0.380506	-0.746248	-0.584645	-1.15369	0.161602	-0.407446	-0.569048	0.0260149
45	Manes.01G020600	0.164689	0.113902	0.365048	0.656267	-0.0507871	0.200359	0.491578	0.251146	0.542365	0.291219	0.0973698	0.176501	0.297563	0.460558	0.43977	0.121063	0.284057	0.263269	0.162994	0.142206	-0.020788	0.32539	0.374988	-0.193922	0.123088	1.03884	-0.56891	-0.251901	0.663856	0.317009	1.23277	0.915757	0.00425123
46	Manes.01G020700	4.90138	0.805403	1.55536	3.25043	-4.09598	-3.34603	-1.65095	0.749953	2.44503	1.69508	0.00516335	3.35613	0.226487	1.66068	2.69295	-3.12964	-1.69545	-0.663178	1.43419	2.46646	1.03227	0.0669025	3.01952	0.332473	2.18795	3.04128	-2.68705	-0.831573	0.0217554	1.85548	2.7088	0.853329	0.0282753
47	Manes.01G021200	0.106653	-0.193213	-0.0566496	0.1772	-0.299866	-0.163303	0.0705474	0.136564	0.370414	0.23385	0.167853	0.239439	-0.040517	-0.0210758	0.225246	-0.279956	-0.260514	-0.0141921	0.0194412	0.265763	0.246322	0.206616	0.706148	0.332468	0.4909	0.636224	-0.37368	-0.215247	-0.0699235	0.158432	0.303756	0.145324	0.0075322
48	Manes.01G021600	0.914051	-0.748456	-0.15197	0.50825	-1.66251	-1.06602	-0.405801	0.596486	1.25671	0.660221	0.000115738	1.21661	-0.302768	0.659913	1.38446	-1.51938	-0.556699	0.167845	0.962681	1.68723	0.724544	7.52765e-05	1.60645	0.138197	0.69177	1.72611	-1.46825	-0.914682	0.119655	0.553573	1.58791	1.03434	0.00043633
49	Manes.01G022000	-1.4262	-0.528218	-0.474092	-0.754998	0.897983	0.952109	0.671203	0.0541261	-0.22678	-0.280906	0.036796	-1.25984	-0.780452	-0.0516147	-1.38442	0.479392	1.20823	-0.124573	0.728838	-0.603965	-1.3328	0.0366233	-1.64159	-1.43445	-1.51283	-2.13003	0.20714	0.128761	-0.48844	-0.0783789	-0.69558	-0.617201	0.0575821
50	Manes.01G022100	-0.312284	0.0215274	-0.267145	-0.700076	0.333811	0.0451392	-0.387792	-0.288672	-0.721604	-0.432932	0.0615778	-0.291567	0.120968	0.0331144	-0.216431	0.412536	0.324682	0.0751366	-0.087854	-0.337399	-0.249545	0.461471	0.463618	0.507031	0.490459	-0.276825	0.0434127	0.0268404	-0.740443	-0.0165723	-0.783856	-0.767284	0.0461081
51	Manes.01G022300	-1.09464	-0.0519831	0.0422822	-0.41801	1.04265	1.13692	0.676628	0.0942653	-0.366027	-0.460292	0.000685539	-1.3371	-0.0414154	-0.0968828	-0.726387	1.29569	1.24022	0.610716	-0.0554674	-0.684971	-0.629504	6.00078e-05	-1.56983	-0.505183	-0.431448	-0.614851	1.06465	1.13839	0.954983	0.0737349	-0.109668	-0.183403	0.0010881
52	Manes.01G022500	1.49625	0.856286	0.739484	0.780627	-0.639962	-0.756764	-0.715621	-0.116802	-0.0756586	0.0411431	0.00713732	0.752063	0.0771046	0.34343	0.725946	-0.674959	-0.408633	-0.0261172	0.266326	0.648842	0.382516	0.200788	2.02326	1.00666	1.45338	2.00265	-1.0166	-0.569881	-0.0206074	0.446715	0.995989	0.549274	0.000697513
53	Manes.01G022600	-0.850717	-0.624607	0.0152027	-0.120822	0.22611	0.865919	0.729894	0.63981	0.503785	-0.136025	0.105489	-1.44222	-1.09662	-0.541289	-1.1372	0.345597	0.900926	0.305012	0.555329	-0.040585	-0.595914	0.0222532	-1.07923	-0.507657	-0.563519	-0.625265	0.57157	0.515708	0.453962	-0.0558618	-0.117608	-0.0617462	0.375069
54	Manes.01G022700	-0.856215	-0.357299	-0.0893226	-0.675088	0.498916	0.766892	0.181126	0.267976	-0.317789	-0.585766	0.00998624	-0.461544	-0.141171	0.0524373	-0.587846	0.320374	0.513982	-0.126301	0.193608	-0.446675	-0.640283	0.0810012	-0.641369	-0.150331	-0.14134	-0.703784	0.491038	0.500029	-0.0624153	0.00899091	-0.553453	-0.562444	0.0909683
55	Manes.01G023700	0.853961	-0.155366	0.116907	-0.542343	-1.00933	-0.737054	-1.3963	0.272273	-0.386977	-0.65925	0.0199992	0.533387	-0.447074	0.241025	0.236648	-0.980461	-0.292362	-0.296739	0.688099	0.683722	-0.00437732	0.171836	1.4132	0.240662	0.960599	0.777002	-1.17253	-0.452597	-0.636194	0.719937	0.53634	-0.183597	0.0268787
56	Manes.01G024400	0.512508	-0.386759	-0.0583002	0.1911	-0.899267	-0.570808	-0.321408	0.328459	0.577859	0.2494	0.00902735	0.473316	-0.460798	0.115725	0.362715	-0.934114	-0.357592	-0.110602	0.576522	0.823513	0.24699	0.00597924	0.356299	-0.30135	0.0840786	0.102658	-0.65765	-0.272221	-0.253641	0.385429	0.404009	0.0185797	0.155046
57	Manes.01G024700	-0.80582	0.938411	0.277875	0.0764049	1.74423	1.08369	0.882224	-0.660537	-0.862006	-0.20147	0.00251082	-0.835476	0.731096	0.660071	0.125648	1.56657	1.49555	0.961124	-0.0710245	-0.605448	-0.534423	0.00307293	-0.525156	1.02039	0.233595	0.369407	1.54555	0.758751	0.894563	-0.786799	-0.650987	0.135812	0.0120606
58	Manes.01G025100	0.77257	0.741808	0.331283	0.757138	-0.0307627	-0.441287	-0.0154326	-0.410524	0.0153301	0.425854	0.239483	0.950721	1.04223	0.666828	1.15381	0.0915077	-0.283892	0.203088	-0.3754	0.11158	0.48698	0.0683928	1.44928	1.257	0.652926	1.6596	-0.192279	-0.796358	0.210317	-0.604079	0.402596	1.00667	0.0115971
59	Manes.01G026000	-0.458647	0.11327	-0.221285	-0.38073	0.571918	0.237362	0.0779177	-0.334555	-0.494	-0.159445	0.0844617	-0.76043	-0.250071	-0.288262	-0.697244	0.510359	0.472168	0.0631864	-0.0381911	-0.447173	-0.408982	0.0388514	0.00699406	0.600098	0.0443745	-0.587958	0.593104	0.0373805	-0.594952	-0.555723	-1.18806	-0.632333	0.00414553
60	Manes.01G026600	1.32327	0.744081	0.710269	0.333709	-0.57919	-0.613001	-0.989562	-0.0338115	-0.410372	-0.376561	0.0543736	1.07849	0.525312	0.733461	0.903859	-0.553179	-0.345031	-0.174633	0.208148	0.378547	0.170398	0.165154	1.74513	1.16443	1.34216	0.91346	-0.580698	-0.40297	-0.831667	0.177728	-0.25097	-0.428697	0.0299013
61	Manes.01G026700	-0.943385	-0.341055	-0.634236	-0.974179	0.60233	0.309149	-0.0307946	-0.293181	-0.633125	-0.339943	0.0125536	-0.693571	0.0342882	-0.0909412	-0.556755	0.72786	0.60263	0.136817	-0.125229	-0.591043	-0.465813	0.0621411	-0.621088	-0.0264157	-0.122186	-0.769545	0.594672	0.498902	-0.148457	-0.09577	-0.743129	-0.64736	0.11572
62	Manes.01G026900	0.474202	0.263481	0.130189	0.13626	-0.210721	-0.344013	-0.337942	-0.133292	-0.127221	0.00607043	0.545198	0.384862	0.0129112	0.100302	-0.175247	-0.371951	-0.28456	-0.560109	0.0873904	-0.188158	-0.275549	0.503197	0.807976	0.680055	0.337	-0.163462	-0.127921	-0.470976	-0.971438	-0.343055	-0.843517	-0.500462	0.0476767
63	Manes.01G027100	0.779683	0.539417	0.147158	0.506724	-0.240266	-0.632525	-0.272959	-0.392259	-0.0326933	0.359566	0.000858142	0.914081	0.628899	0.243345	0.626355	-0.285182	-0.670736	-0.287726	-0.385554	-0.00254418	0.38301	0.000156844	1.13093	0.608936	0.45596	0.746358	-0.521995	-0.674971	-0.384573	-0.152976	0.137422	0.290398	0.000317673
64	Manes.01G027200	1.32775	0.961251	0.890399	1.71901	-0.366499	-0.437351	0.391262	-0.0708519	0.757761	0.828612	0.0210105	1.35052	0.33289	0.809448	1.61207	-1.01763	-0.541068	0.261552	0.476558	1.27918	0.80262	0.0282936	1.09623	0.27885	0.836547	1.40565	-0.817377	-0.25968	0.309425	0.557697	1.1268	0.569105	0.0938486
65	Manes.01G027400	0.0598575	-0.178398	-0.49034	0.161686	-0.238255	-0.550197	0.101828	-0.311942	0.340084	0.652026	0.0184184	0.0207562	0.219008	-0.273717	0.286051	0.198251	-0.294473	0.265295	-0.492725	0.0670433	0.559768	0.0698158	0.50528	0.155633	-0.1277	0.747406	-0.349647	-0.63298	0.242126	-0.283333	0.591773	0.875106	0.00348483
66	Manes.01G027800	0.395427	0.834253	0.320477	1.10282	0.438825	-0.0749509	0.707395	-0.513776	0.268569	0.782346	0.219046	-1.05266	0.906991	0.0244246	0.307485	1.95965	1.07708	1.36014	-0.882566	-0.599506	0.28306	0.018124	0.0593996	0.911019	1.11458	2.16396	0.85162	1.05518	2.10456	0.203564	1.25294	1.04938	0.0229784
67	Manes.01G027900	-1.28999	-0.183787	-0.715312	-0.00672569	1.1062	0.574677	1.28326	-0.531525	0.177061	0.708587	0.0486821	-0.637966	0.541732	0.101876	-0.268024	1.1797	0.739842	0.369942	-0.439856	-0.809756	-0.3699	0.207181	-0.822384	-0.429812	-1.43133	-0.404593	0.392572	-0.60895	0.417791	-1.00152	0.0252188	1.02674	0.215795
68	Manes.01G028100	-0.496503	0.600494	-0.169306	-0.223341	1.097	0.327197	0.273161	-0.7698	-0.823836	-0.0540356	0.000221076	-0.396591	0.547973	0.0259383	-0.274113	0.944564	0.42253	0.122479	-0.522034	-0.822085	-0.300051	0.0017833	-0.122207	0.520263	0.0541203	-0.250817	0.642471	0.176328	-0.128609	-0.466143	-0.77108	-0.304937	0.0242301
69	Manes.01G028400	-1.19965	-0.5933	-0.587551	-0.871092	0.606349	0.612099	0.328558	0.00574982	-0.277792	-0.283541	0.000713283	-0.728423	0.164533	-0.336036	-0.550834	0.892956	0.392387	0.177589	-0.500569	-0.715367	-0.214798	0.00532663	-1.22133	-0.276569	-0.652173	-0.863376	0.944764	0.56916	0.357957	-0.375604	-0.586807	-0.211204	0.00292254
70	Manes.01G028800	-0.508453	-0.572781	-0.317812	-0.409226	-0.0643277	0.190641	0.0992273	0.254969	0.163555	-0.0914138	0.000827913	-0.466027	-0.515776	-0.409192	-0.490642	-0.0497484	0.056835	-0.0246144	0.106583	0.025134	-0.0814494	0.00182559	-0.405862	-0.346044	-0.208359	-0.219548	0.0598174	0.197503	0.186313	0.137685	0.126496	-0.0111896	0.0853419
71	Manes.01G029200	-2.35535	-3.46967	-0.131831	-1.61304	-1.11432	2.22352	0.74231	3.33784	1.85663	-1.48121	0.0148714	-2.0326	-2.93697	-0.969359	-1.5021	-0.904374	1.06324	0.5305	1.96761	1.43487	-0.532736	0.143744	-2.54335	-2.7673	-2.49979	-2.94371	-0.223952	0.043559	-0.400362	0.267511	-0.17641	-0.443921	0.654494
72	Manes.01G029400	-0.263256	0.0225167	0.000382198	-0.170797	0.285773	0.263638	0.0924595	-0.0221345	-0.193313	-0.171179	0.515738	0.0459141	0.10418	-0.179655	-0.239839	0.0582655	-0.225569	-0.285753	-0.283835	-0.344019	-0.0601841	0.368291	-1.01636	-0.211311	-0.730343	-1.03318	0.805054	0.286022	-0.0168139	-0.519032	-0.821867	-0.302836	0.000382059
73	Manes.01G031400	-0.303961	0.21805	-0.119393	-0.409724	0.52201	0.184568	-0.105763	-0.337442	-0.627774	-0.290331	0.315266	0.0302833	0.614654	0.209265	-0.187166	0.58437	0.178982	-0.217449	-0.405389	-0.80182	-0.396431	0.205903	0.00434896	0.0955053	-0.603377	-1.04806	0.0911563	-0.607726	-1.05241	-0.698882	-1.14357	-0.444683	0.0359662
74	Manes.01G031600	0.584452	0.593215	0.321058	0.526227	0.00876286	-0.263395	-0.0582249	-0.272157	-0.0669878	0.20517	0.0413533	0.608944	0.463585	0.503909	0.820065	-0.14536	-0.105035	0.211121	0.0403245	0.35648	0.316156	0.0152405	0.15793	0.0506898	0.0250764	0.141049	-0.10724	-0.132853	-0.0168806	-0.0256134	0.0903591	0.115973	0.961238
75	Manes.01G031900	-0.0174801	-0.0915749	-0.704471	0.661852	-0.0740948	-0.686991	0.679332	-0.612896	0.753427	1.36632	0.036879	-0.433316	-0.178235	-0.812194	0.198991	0.255081	-0.378877	0.632308	-0.633958	0.377227	1.01119	0.132675	-0.4804	0.0700556	-0.501016	0.741239	0.550456	-0.0206152	1.22164	-0.571071	0.671183	1.24225	0.0724417
76	Manes.01G032000	-0.178452	-0.0536064	0.0466172	0.375973	0.124846	0.225069	0.554425	0.100224	0.42958	0.329356	0.487029	-0.53635	0.339652	-0.606219	-0.26676	0.876002	-0.0698685	0.26959	-0.945871	-0.606412	0.339459	0.0822744	-0.792926	0.0183462	-0.692082	0.287002	0.811272	0.100844	1.07993	-0.710429	0.268656	0.979085	0.0470672
77	Manes.01G032400	-0.784314	0.434467	-0.638037	0.105301	1.21878	0.146277	0.889615	-1.0725	-0.329166	0.743338	0.00505309	-1.26063	0.33531	-0.745456	-0.268509	1.59594	0.515174	0.992121	-1.08077	-0.603819	0.476947	0.00128775	-0.420781	0.842504	-0.194194	0.843083	1.26329	0.226587	1.26386	-1.0367	0.000578649	1.03728	0.00513333
78	Manes.01G032500	0.0458234	-0.243405	-0.179819	0.162211	-0.289228	-0.225643	0.116387	0.0635852	0.405615	0.34203	0.215873	0.0286417	-0.455292	-0.515696	-0.145743	-0.483934	-0.544338	-0.174385	-0.060404	0.309549	0.369953	0.0240539	-0.174717	-0.395625	-0.25312	0.0805295	-0.220908	-0.0784023	0.255247	0.142506	0.476155	0.333649	0.183541
79	Manes.01G033300	-0.547971	-0.080405	0.118766	-0.621721	0.467566	0.666736	-0.0737507	0.199171	-0.541316	-0.740487	0.0652459	0.0849744	0.805651	0.999955	0.10124	0.720677	0.914981	0.0162656	0.194304	-0.704411	-0.898715	0.0301233	-0.402443	0.248678	0.0115521	-0.454296	0.651121	0.413995	-0.0518532	-0.237126	-0.702974	-0.465848	0.283184
80	Manes.01G033700	-0.526396	0.410203	0.214733	-0.505161	0.936599	0.741128	0.0212348	-0.195471	-0.915364	-0.719893	0.0107633	-0.714463	0.298749	-0.619776	-0.796012	1.01321	0.0946864	-0.081549	-0.918525	-1.09476	-0.176235	0.00885096	-0.840368	0.393313	-0.464811	-0.67192	1.23368	0.375558	0.168448	-0.858124	-1.06523	-0.20711	0.0177679
81	Manes.01G034200	-0.732334	-0.492902	-0.128256	-0.348548	0.239431	0.604077	0.383786	0.364646	0.144355	-0.220291	0.0786701	-0.493552	-0.368873	0.0195821	-0.142759	0.124679	0.513134	0.350793	0.388455	0.226114	-0.162341	0.245285	-1.21367	-1.15076	-0.645499	-0.864165	0.0629108	0.568174	0.349507	0.505263	0.286596	-0.218667	0.00686663
82	Manes.01G034300	0.602504	-0.00357191	-0.0321138	0.710422	-0.606076	-0.634618	0.107918	-0.0285419	0.713994	0.742536	2.33923e-06	0.651234	-0.0509566	0.197416	0.590794	-0.70219	-0.453818	-0.0604397	0.248373	0.641751	0.393378	2.39821e-05	0.444691	-0.257441	0.0200443	0.404809	-0.702132	-0.424646	-0.0398819	0.277485	0.66225	0.384764	0.000443143
83	Manes.01G035000	7.86528	0.971152	1.43871	7.93853	-6.89413	-6.42657	0.0732535	0.467558	6.96738	6.49982	0.00204602	6.66524	0.437679	2.63374	7.03337	-6.22756	-4.0315	0.368134	2.19606	6.59569	4.39963	0.0027091	7.88728	-0.143177	0.771749	5.62663	-8.03046	-7.11553	-2.26065	0.914926	5.76981	4.85489	0.0452218
84	Manes.01G035100	-0.63802	-1.33084	0.321102	-1.10164	-0.692825	0.959122	-0.463615	1.65195	0.229209	-1.42274	0.00484987	-0.680599	-1.16699	0.747052	-0.896664	-0.486396	1.42765	-0.216065	1.91405	0.270331	-1.64372	0.00708864	0.112024	0.174298	0.837318	-0.722581	0.0622746	0.725294	-0.834605	0.663019	-0.896879	-1.5599	0.0318336
85	Manes.01G035500	-1.41294	-1.30724	-0.653964	-0.373024	0.105694	0.758973	1.03991	0.653279	0.934218	0.28094	0.157933	-2.44028	-2.26438	-1.40177	-1.88158	0.175898	1.03851	0.558705	0.862612	0.382806	-0.479805	0.0450143	-1.37091	-1.59518	-0.880609	-1.01882	-0.224266	0.490301	0.352087	0.714567	0.576353	-0.138215	0.261452
86	Manes.01G035600	-0.457135	-2.79701	-1.10607	-1.17663	-2.33987	-0.648938	-0.719494	1.69093	1.62038	-0.0705551	0.00103938	0.268449	-1.5256	0.571623	-0.335417	-1.79405	0.303174	-0.603865	2.09722	1.19018	-0.90704	0.0102972	0.957575	-2.23427	-0.182378	-0.233198	-3.19184	-1.13995	-1.19077	2.05189	2.00107	-0.0508201	0.00143879
87	Manes.01G035700	1.22595	-0.7032	0.473597	-0.266802	-1.92915	-0.752352	-1.49275	1.1768	0.436398	-0.740399	0.00149226	1.02504	-0.739661	0.800894	-0.0257274	-1.76471	-0.224151	-1.05077	1.54056	0.713934	-0.826621	0.0030698	1.38805	-1.01479	0.355379	-0.324963	-2.40284	-1.03267	-1.71301	1.37017	0.689826	-0.680342	0.000787074
88	Manes.01G036000	-0.958364	-0.0590948	-0.267187	-1.01929	0.899269	0.691177	-0.0609226	-0.208092	-0.960191	-0.7521	0.029408	-0.537948	0.27075	0.249777	-0.756911	0.808698	0.787725	-0.218962	-0.0209728	-1.02766	-1.00669	0.0512982	-0.969298	-0.553867	-0.472481	-1.40815	0.415432	0.496818	-0.438849	0.0813857	-0.854281	-0.935666	0.0839798
89	Manes.01G036100	-1.46744	-0.392838	-2.68659	-2.90694	1.0746	-1.21915	-1.4395	-2.29375	-2.5141	-0.220352	0.00405402	-1.41702	0.528374	-1.37966	-1.9501	1.94539	0.0373621	-0.533078	-1.90803	-2.47847	-0.57044	0.0695343	0.181769	1.04313	-0.323248	-0.196483	0.861356	-0.505018	-0.378252	-1.36637	-1.23961	0.126765	0.190228
90	Manes.01G036300	-0.370559	-0.0924264	0.212025	-0.0630108	0.278133	0.582584	0.307548	0.304451	0.0294156	-0.275036	0.0433386	-0.310015	-0.452778	-0.0516019	-0.219232	-0.142764	0.258413	0.090783	0.401176	0.233547	-0.16763	0.101542	-0.393791	-0.196618	0.0151614	-0.478368	0.197173	0.408953	-0.0845769	0.21178	-0.28175	-0.49353	0.0655561
91	Manes.01G036900	-0.0514237	0.179708	0.00870203	-0.372597	0.231131	0.0601258	-0.321174	-0.171006	-0.552305	-0.3813	0.0881621	0.00846611	0.353821	0.193198	-0.157476	0.345355	0.184731	-0.165942	-0.160623	-0.511297	-0.350674	0.126535	0.257572	0.502414	0.258058	-0.211629	0.244842	0.000486283	-0.469201	-0.244356	-0.714043	-0.469687	0.0311871
92	Manes.01G037000	-1.07081	0.9701	0.834048	0.624758	2.04091	1.90485	1.69556	-0.136051	-0.345341	-0.20929	0.00557264	0.0568077	1.04642	1.2576	1.13667	0.989608	1.20079	1.07986	0.211185	0.0902545	-0.120931	0.107279	0.117557	1.52197	0.619303	0.31789	1.40441	0.501746	0.200333	-0.902663	-1.20408	-0.301412	0.257924
93	Manes.01G037100	1.51675	-0.303458	-0.251247	0.0819571	-1.82021	-1.768	-1.43479	0.0522114	0.385416	0.333204	0.000694939	1.50203	0.186848	-0.152603	0.271535	-1.31518	-1.65463	-1.23049	-0.339451	0.084687	0.424138	0.00436733	2.36313	0.466171	0.395497	0.897863	-1.89695	-1.96763	-1.46526	-0.0706732	0.431692	0.502365	0.00369963
94	Manes.01G037200	-0.810128	-0.398155	-0.270999	-0.0271036	0.411974	0.539129	0.783025	0.127156	0.371051	0.243895	0.0646402	-0.470383	-0.0336866	-0.244015	-0.0199045	0.436696	0.226368	0.450478	-0.210328	0.0137821	0.22411	0.424627	-1.0622	-0.686985	-0.816263	-0.333547	0.375211	0.245934	0.728649	-0.129277	0.353438	0.482715	0.0410829
95	Manes.01G037300	1.96343	0.786256	0.928588	0.611629	-1.17717	-1.03484	-1.3518	0.142333	-0.174627	-0.31696	0.000445531	1.84253	0.375698	1.16702	1.17371	-1.46683	-0.675507	-0.668816	0.79132	0.798011	0.00669114	0.00112641	2.7713	1.11765	1.90244	1.45783	-1.65365	-0.868852	-1.31347	0.784799	0.340185	-0.444613	3.97234e-05
96	Manes.01G037600	0.245891	0.431982	0.122822	0.268856	0.186091	-0.123069	0.0229649	-0.309161	-0.163127	0.146034	0.263517	0.140551	0.541235	0.12189	0.428172	0.400684	-0.0186615	0.287621	-0.419346	-0.113063	0.306283	0.0601578	0.648186	0.67697	0.577585	0.966465	0.0287843	-0.0706008	0.318279	-0.0993851	0.289495	0.38888	0.00872692
97	Manes.01G037700	-0.50486	-0.105021	0.288861	-0.415177	0.399839	0.793721	0.0896828	0.393882	-0.310156	-0.704038	0.00446394	-0.311235	-0.0974299	0.333567	-0.347989	0.213805	0.644802	-0.036754	0.430997	-0.250559	-0.681556	0.0216195	-0.865437	-0.58265	-0.163304	-0.754039	0.282787	0.702133	0.111398	0.419346	-0.171389	-0.590735	0.00573329
98	Manes.01G037900	0.268847	0.54262	0.671722	0.973424	0.273773	0.402874	0.704577	0.129101	0.430804	0.301702	0.569556	-0.899407	0.00858966	0.165869	-0.493143	0.907996	1.06528	0.406263	0.157279	-0.501733	-0.659012	0.408236	-0.0546995	1.5734	1.59543	0.22436	1.6281	1.65013	0.279059	0.0220335	-1.34904	-1.37107	0.022563
99	Manes.01G038600	0.132506	-0.356589	-0.305326	0.0330839	-0.489095	-0.437832	-0.0994216	0.0512631	0.389673	0.33841	0.126041	0.449129	-0.176653	-0.383552	0.208317	-0.625782	-0.832682	-0.240813	-0.206899	0.384969	0.591869	0.00892613	0.168186	-0.177659	-0.365311	0.307713	-0.345845	-0.533497	0.139527	-0.187652	0.485372	0.673024	0.0639293
100	Manes.01G038700	0.551626	0.633564	0.766908	0.650993	0.0819375	0.215282	0.0993665	0.133345	0.017429	-0.115915	0.493938	0.819343	1.27228	1.38252	1.88308	0.452933	0.563181	1.06374	0.110247	0.610806	0.500558	0.0285574	0.485862	-0.40715	-0.643139	-0.785302	-0.893012	-1.129	-1.27116	-0.235989	-0.378152	-0.142163	0.620084
101	Manes.01G039800	1.47497	-0.169715	-1.58683	1.2263	-1.64469	-3.0618	-0.248674	-1.41711	1.39602	2.81313	0.0283037	0.135678	-0.97229	-2.73482	2.78628	-1.10797	-2.8705	2.65061	-1.76253	3.75857	5.52111	0.0349262	2.8636	1.48852	-1.09763	5.1247	-1.37508	-3.96123	2.2611	-2.58615	3.63618	6.22233	0.0158614
102	Manes.01G040600	-0.323852	-0.407546	-0.631853	-0.41462	-0.0836937	-0.308001	-0.0907683	-0.224307	-0.00707459	0.217233	0.0197025	-0.187335	-0.171552	-0.443446	-0.436487	0.0157831	-0.256111	-0.249152	-0.271894	-0.264935	0.00695932	0.0810715	-0.343688	-0.262309	-0.597128	-0.38824	0.0813783	-0.25344	-0.0445524	-0.334818	-0.125931	0.208888	0.0817259
103	Manes.01G041800	0.112317	2.78699	0.631126	0.917965	2.67467	0.518809	0.805648	-2.15586	-1.86902	0.286839	0.0295561	0.825379	2.09781	1.5042	1.23787	1.27243	0.678818	0.412489	-0.593616	-0.859945	-0.266329	0.177922	0.871128	1.67149	1.05552	0.945128	0.800361	0.184389	0.0739998	-0.615972	-0.726362	-0.11039	0.290855
104	Manes.01G043000	-0.918318	-1.13293	-1.80755	-1.11274	-0.214607	-0.889232	-0.194421	-0.674626	0.0201857	0.694811	0.0242242	0.170576	-0.1369	-1.42527	0.493184	-0.307476	-1.59585	0.322608	-1.28837	0.630084	1.91846	0.00711849	-1.3143	-2.03413	-3.13179	-0.795073	-0.719828	-1.81749	0.519228	-1.09766	1.23906	2.33672	0.021251
105	Manes.01G043500	0.700636	-0.448615	0.339683	-0.695429	-1.14925	-0.360954	-1.39607	0.788298	-0.246814	-1.03511	0.114565	0.875216	-0.7678	0.708361	-0.310012	-1.64302	-0.166855	-1.18523	1.47616	0.457788	-1.01837	0.0700948	1.36198	0.251117	1.88074	0.397986	-1.11087	0.518759	-0.963996	1.62962	0.14687	-1.48275	0.0179418
106	Manes.01G043600	1.28737	-0.858164	1.13525	0.47438	-2.14553	-0.152116	-0.812987	1.99341	1.33254	-0.66087	0.0423925	0.878638	-1.82782	0.355838	-0.312392	-2.70646	-0.5228	-1.19103	2.18366	1.51543	-0.66823	0.0311024	0.23653	-1.23757	0.414302	-0.105567	-1.4741	0.177772	-0.342097	1.65187	1.132	-0.519869	0.0859898
107	Manes.01G043900	0.697717	0.0399401	0.46454	-0.316817	-0.657777	-0.233177	-1.01453	0.4246	-0.356758	-0.781357	0.00126204	0.800107	0.153102	0.439596	0.179223	-0.647005	-0.360512	-0.620884	0.286493	0.0261209	-0.260373	0.0131688	0.896264	0.302658	0.748547	-0.0769663	-0.593606	-0.147716	-0.97323	0.445889	-0.379624	-0.825514	0.00265586
108	Manes.01G044400	4.06479	1.6965	2.82438	6.71963	-2.36829	-1.24041	2.65484	1.12787	5.02312	3.89525	0.0277545	2.9721	-0.539163	2.84543	3.61006	-3.51126	-0.126668	0.637967	3.38459	4.14923	0.764634	0.0580334	1.96262	-0.565714	1.67499	5.77585	-2.52833	-0.28763	3.81323	2.2407	6.34157	4.10086	0.0954039
109	Manes.01G044500	0.639134	0.0988498	0.0639355	-0.0858896	-0.540284	-0.575198	-0.725023	-0.0349143	-0.184739	-0.149825	0.0516714	0.521834	0.348819	0.0426681	0.244069	-0.173015	-0.479166	-0.277765	-0.306151	-0.10475	0.201401	0.253847	1.12482	0.257784	0.00861057	0.39147	-0.867034	-1.11621	-0.733348	-0.249173	0.133686	0.382859	0.00900363
110	Manes.01G044600	0.422624	0.310918	-0.0160238	0.114213	-0.111707	-0.438648	-0.308412	-0.326941	-0.196705	0.130236	0.121668	0.506378	0.407912	0.0573957	0.182549	-0.0984667	-0.448983	-0.323829	-0.350516	-0.225362	0.125154	0.0744257	0.654458	0.197218	-0.242714	0.303724	-0.457241	-0.897173	-0.350734	-0.439932	0.106507	0.546439	0.00647261
111	Manes.01G045500	-0.0123184	0.384674	-0.23092	-0.336602	0.396992	-0.218602	-0.324283	-0.615594	-0.721275	-0.105682	0.327855	0.157665	0.974497	-0.188317	0.292196	0.816832	-0.345982	0.134531	-1.16281	-0.682301	0.480513	0.0472707	-0.0421084	0.503856	-0.371404	-0.0167714	0.545964	-0.329296	0.025337	-0.87526	-0.520627	0.354633	0.274289
112	Manes.01G046100	0.436609	0.427653	0.451646	-0.898603	-0.00895566	0.015037	-1.33521	0.0239927	-1.32626	-1.35025	0.0129951	0.464744	-0.024974	0.42293	-0.217918	-0.489719	-0.041814	-0.682663	0.447904	-0.192944	-0.640849	0.527592	1.45738	0.793882	1.08636	0.266127	-0.663501	-0.371023	-1.19126	0.292478	-0.527756	-0.820233	0.0634524
113	Manes.01G046200	-0.29292	-0.624654	0.579906	-0.927616	-0.331733	0.872826	-0.634695	1.20456	-0.302962	-1.50752	0.0237144	-0.0945946	0.954426	0.977846	0.562034	1.04902	1.07244	0.656629	0.0234194	-0.392392	-0.415812	0.0839529	-0.571682	-0.185925	0.121737	-1.56642	0.385757	0.693419	-0.994734	0.307662	-1.38049	-1.68815	0.147986
114	Manes.01G047000	-0.210636	-0.222259	0.518885	-0.266373	-0.0116229	0.729521	-0.0557366	0.741144	-0.0441137	-0.785258	0.25868	-0.764678	-0.550504	0.795243	-0.452701	0.214174	1.55992	0.311977	1.34575	0.0978034	-1.24794	0.0151894	0.180688	0.568015	1.57815	0.587532	0.387327	1.39746	0.406843	1.01013	0.0195163	-0.990614	0.0024159
115	Manes.01G047400	0.39469	2.2322	-0.745982	-0.0755102	1.83751	-1.14067	-0.4702	-2.97818	-2.30771	0.670472	0.0140979	-0.771796	0.565576	-1.15663	-0.958109	1.33737	-0.384833	-0.186313	-1.72221	-1.52368	0.19852	0.137109	-0.315431	0.923594	0.0454867	-0.482235	1.23902	0.360918	-0.166804	-0.878107	-1.40583	-0.527721	0.328444
116	Manes.01G048100	-0.541892	-0.102921	-0.142365	-0.255464	0.438971	0.399527	0.286429	-0.0394441	-0.152543	-0.113099	0.0922071	-0.428673	0.131579	-0.252866	-0.195176	0.560253	0.175807	0.233497	-0.384446	-0.326755	0.0576906	0.0797104	-0.742226	0.0192042	-0.234718	-0.305112	0.761431	0.507508	0.437114	-0.253922	-0.324316	-0.070394	0.0235291
117	Manes.01G048300	0.235831	0.315195	-0.072207	-0.797484	0.0793644	-0.308038	-1.03331	-0.387402	-1.11268	-0.725277	0.587384	1.12775	1.48886	0.121339	2.64097	0.361113	-1.00641	1.51322	-1.36752	1.15211	2.51963	0.0393144	1.29655	2.98078	1.2135	2.02092	1.68423	-0.0830525	0.724366	-1.76728	-0.959866	0.807419	0.999999
118	Manes.01G048400	0.233058	-0.754624	-0.15844	-0.824053	-0.987682	-0.391497	-1.05711	0.596184	-0.0694291	-0.665613	0.0128105	0.329063	-0.367206	-0.178094	-0.0272166	-0.69627	-0.507157	-0.35628	0.189113	0.33999	0.150877	0.34698	0.476773	0.08719	0.215903	0.0471908	-0.389583	-0.26087	-0.429582	0.128713	-0.0399993	-0.168713	0.784319
119	Manes.01G048900	-0.259548	-0.580172	0.575805	-0.0378797	-0.320624	0.835353	0.221668	1.15598	0.542292	-0.613685	0.192763	-0.387192	-0.783772	0.742086	-0.875264	-0.39658	1.12928	-0.488072	1.52586	-0.0914918	-1.61735	0.0284671	0.157271	-0.37762	0.594968	0.115026	-0.534892	0.437696	-0.042245	0.972588	0.492647	-0.479941	0.336134
120	Manes.01G049100	0.489032	0.138596	-0.0938475	0.449665	-0.350436	-0.58288	-0.0393669	-0.232444	0.311069	0.543513	0.00233833	0.311532	-0.0397	-0.139908	0.402335	-0.351232	-0.45144	0.0908025	-0.100208	0.442035	0.542243	0.00940825	0.761322	-0.0220219	-0.0198256	0.536735	-0.783344	-0.781148	-0.224587	0.0021963	0.558756	0.55656	0.000250743
121	Manes.01G049800	-1.86904	-2.13029	-1.01114	0.141463	-0.261252	0.857896	2.0105	1.11915	2.27176	1.15261	0.000186652	-1.15196	-1.40088	-0.260554	-0.170149	-0.248923	0.891403	0.981808	1.14033	1.23073	0.0904053	0.0138984	-1.99446	-2.46103	-2.38298	-1.74226	-0.466568	-0.388512	0.252205	0.0780564	0.718773	0.640717	0.0426977
122	Manes.01G050300	-0.216439	0.325233	0.460098	0.699617	0.541673	0.676538	0.916056	0.134865	0.374384	0.239519	0.0314598	0.258577	0.425874	0.77284	0.557977	0.167297	0.514263	0.299399	0.346966	0.132102	-0.214864	0.17446	0.202348	0.596599	0.56047	0.342546	0.394252	0.358122	0.140198	-0.0361295	-0.254053	-0.217924	0.345001
123	Manes.01G051600	0.245539	0.0877868	0.285223	0.18171	-0.157752	0.0396844	-0.0638288	0.197436	0.093923	-0.103513	0.447001	0.552947	0.429603	0.543033	0.425923	-0.123343	-0.00991311	-0.127023	0.11343	-0.00367957	-0.11711	0.0272255	0.464779	0.23138	0.28505	0.187031	-0.233399	-0.179729	-0.277748	0.0536697	-0.0443496	-0.0980194	0.28709
124	Manes.01G052200	-0.00294351	0.988416	0.0519425	0.292208	0.99136	0.0548861	0.295152	-0.936474	-0.696208	0.240266	0.00755368	0.0814471	0.973438	0.362651	0.429454	0.891991	0.281204	0.348007	-0.610787	-0.543984	0.0668028	0.0401367	0.497763	1.54339	0.569508	0.821367	1.04563	0.071745	0.323604	-0.97388	-0.722021	0.251859	0.00234875
125	Manes.01G052300	0.805242	1.06283	-0.0280529	0.0239298	0.257584	-0.833295	-0.781312	-1.09088	-1.0389	0.0519827	0.00189894	1.14013	1.33205	0.241022	0.0091395	0.191914	-0.899111	-1.13099	-1.09102	-1.32291	-0.231883	0.000548723	1.58092	2.16231	0.541748	0.289814	0.581383	-1.03918	-1.29111	-1.62056	-1.87249	-0.251934	1.30557e-05
126	Manes.01G053200	0.274393	-0.135801	0.138046	0.169312	-0.410194	-0.136347	-0.105081	0.273847	0.305113	0.0312658	0.305884	0.481661	-0.285292	0.25433	0.00988682	-0.766953	-0.227331	-0.471774	0.539622	0.295179	-0.244443	0.0114328	0.0407225	-0.294687	-0.0954783	-0.409465	-0.335409	-0.136201	-0.450187	0.199208	-0.114778	-0.313986	0.273957
127	Manes.01G053300	-1.15647	-0.933253	-0.831841	-0.947316	0.223218	0.324629	0.209154	0.101411	-0.0140636	-0.115475	0.0212485	-1.05534	-0.494618	-1.09855	-0.688593	0.560721	-0.0432106	0.366746	-0.603932	-0.193975	0.409957	0.0246787	-0.874616	-0.132847	-0.721788	-0.17064	0.74177	0.152829	0.703976	-0.588941	-0.0377933	0.551148	0.120627
128	Manes.01G053400	0.44347	0.314041	0.29177	0.281743	-0.12943	-0.1517	-0.161727	-0.0222704	-0.0322971	-0.0100267	0.564556	0.205619	0.36574	0.0100595	0.286144	0.160121	-0.19556	0.0805248	-0.35568	-0.0795961	0.276084	0.632617	0.76797	0.988779	0.6266	-0.0129635	0.220808	-0.14137	-0.780934	-0.362178	-1.00174	-0.639563	0.0116256
129	Manes.01G053800	-0.334148	-0.165062	-0.170244	-0.52859	0.169086	0.163904	-0.194442	-0.00518182	-0.363527	-0.358345	0.0281053	-0.109948	0.0944049	0.133185	-0.165651	0.204353	0.243133	-0.0557038	0.0387805	-0.260056	-0.298837	0.304798	-0.0467882	-0.160137	-0.135651	-0.337414	-0.113349	-0.0888632	-0.290626	0.0244859	-0.177277	-0.201763	0.478125
130	Manes.01G055500	-0.652211	-0.231929	0.0859084	-0.967344	0.420282	0.73812	-0.315132	0.317838	-0.735414	-1.05325	3.84134e-06	-0.523508	0.0118765	-0.0200527	-0.730779	0.535385	0.503455	-0.207271	-0.0319292	-0.742656	-0.710727	0.000185106	-0.707364	-0.104632	-0.286728	-1.06044	0.602732	0.420637	-0.353074	-0.182096	-0.955806	-0.77371	8.72441e-05
131	Manes.01G057300	-0.309377	-0.206225	-0.694896	-0.701915	0.103152	-0.385519	-0.392538	-0.488671	-0.49569	-0.00701909	0.394604	-0.141924	0.391524	-0.660425	0.0282075	0.533448	-0.5185	0.170132	-1.05195	-0.363316	0.688632	0.278917	-2.13554	-0.145882	-1.32868	-2.96584	1.98966	0.806862	-0.830303	-1.18279	-2.81996	-1.63717	0.000319018
132	Manes.01G057400	-0.39706	0.0967395	-0.209647	-0.395422	0.493799	0.187413	0.00163745	-0.306387	-0.492162	-0.185775	0.263641	-0.395947	0.230327	-0.473753	-0.454563	0.626273	-0.0778062	-0.0586164	-0.704079	-0.684889	0.0191898	0.0675828	-0.769243	-0.516511	-0.777762	-1.4379	0.252731	-0.00851983	-0.668662	-0.261251	-0.921394	-0.660143	0.00810944
133	Manes.01G057900	0.537001	0.303905	0.120845	0.175025	-0.233096	-0.416156	-0.361976	-0.183061	-0.128881	0.0541799	0.25271	0.22184	0.0333678	0.0999829	0.288364	-0.188472	-0.121857	0.0665237	0.0666151	0.254996	0.188381	0.70281	1.01383	0.557042	0.625761	0.74557	-0.456793	-0.388074	-0.268265	0.0687187	0.188528	0.119809	0.0338531
134	Manes.01G058600	-1.44851	-0.698165	0.445551	-2.05602	0.75034	1.89406	-0.607518	1.14372	-1.35786	-2.50157	0.00658933	-0.44742	0.290765	0.237749	-1.50562	0.738185	0.685169	-1.0582	-0.0530159	-1.79638	-1.74337	0.0370835	-2.77434	-2.13991	-1.99464	-3.58871	0.634432	0.779705	-0.814364	0.145273	-1.4488	-1.59407	0.167004
135	Manes.01G058900	0.633123	-0.21896	0.0666658	0.704641	-0.852083	-0.566457	0.0715181	0.285626	0.923601	0.637975	0.0935434	0.874274	-0.0675238	-0.351715	0.517451	-0.941797	-1.22599	-0.356822	-0.284192	0.584975	0.869167	0.0462166	0.103072	-0.163136	-0.40714	0.778172	-0.266207	-0.510211	0.6751	-0.244004	0.941308	1.18531	0.18676
136	Manes.01G059200	0.241949	-0.126295	0.754744	0.25446	-0.368244	0.512795	0.0125119	0.881039	0.380756	-0.500284	0.0362222	-0.0401922	-0.0495323	0.311786	-0.00694766	-0.0093401	0.351978	0.0332446	0.361319	0.0425847	-0.318734	0.616663	-0.247392	-0.420446	0.365201	-0.147535	-0.173053	0.612594	0.0998578	0.785647	0.272911	-0.512736	0.0812005
137	Manes.01G059300	-1.40862	-0.680648	0.614866	-0.0704334	0.727971	2.02348	1.33819	1.29551	0.610214	-0.6853	0.0179588	-1.10475	-1.4602	-0.869307	-0.597872	-0.355452	0.235442	0.506877	0.590894	0.862328	0.271434	0.114724	-1.42857	-0.368247	0.53446	-0.291885	1.06032	1.96303	1.13668	0.902706	0.0763617	-0.826345	0.00716004
138	Manes.01G059400	0.611416	-0.466349	-2.03434	1.11335	-1.07776	-2.64575	0.501937	-1.56799	1.5797	3.14769	3.89462e-05	-0.0271775	-1.78592	-3.30535	0.472917	-1.75874	-3.27817	0.500095	-1.51943	2.25883	3.77826	1.30259e-05	0.0773216	-1.6742	-2.23517	0.509339	-1.75152	-2.31249	0.432018	-0.560966	2.18354	2.74451	0.000774436
139	Manes.01G059600	0.632616	0.191349	-0.573004	1.0461	-0.441267	-1.20562	0.413484	-0.764352	0.854752	1.6191	0.00075361	0.799835	0.00119812	-0.307964	0.591749	-0.798636	-1.1078	-0.208086	-0.309163	0.590551	0.899714	0.0179922	0.634344	0.417129	-0.526692	0.447128	-0.217215	-1.16104	-0.187216	-0.943821	0.0299988	0.97382	0.0241359
140	Manes.01G060400	0.871695	0.237489	0.426264	0.0717676	-0.634206	-0.445431	-0.799927	0.188775	-0.165722	-0.354497	0.0982322	0.711655	0.390852	0.785959	0.482367	-0.320803	0.0743042	-0.229288	0.395107	0.0915144	-0.303593	0.179396	2.04437	1.4046	1.45968	0.929287	-0.639771	-0.584693	-1.11508	0.0550772	-0.475314	-0.530391	0.000787808
141	Manes.01G060500	-2.28154	0.985941	0.511782	0.245231	3.26748	2.79332	2.52677	-0.47416	-0.740711	-0.266551	0.22662	-5.0518	-1.66346	-1.27617	-2.7196	3.38834	3.77563	2.3322	0.387293	-1.05614	-1.44343	0.0248341	-3.848	-1.57959	-0.616595	-2.82318	2.2684	3.2314	1.02481	0.962996	-1.24359	-2.20659	0.0751372
142	Manes.01G061000	-0.466413	0.181244	-0.382149	-0.0540984	0.647657	0.084264	0.412314	-0.563393	-0.235343	0.32805	0.0994028	-0.532881	-0.138375	-0.318858	-0.635124	0.394506	0.214022	-0.102243	-0.180483	-0.496749	-0.316266	0.182178	-0.63863	0.248393	-0.66602	-0.381121	0.887024	-0.0273899	0.257509	-0.914414	-0.629515	0.284899	0.0208592
143	Manes.01G061600	0.897007	0.444944	0.491213	0.686937	-0.452062	-0.405794	-0.210069	0.0462683	0.241993	0.195725	0.0370291	0.377302	0.0233353	0.248214	0.330694	-0.353967	-0.129088	-0.0466079	0.224878	0.307359	0.0824803	0.502776	0.694044	0.039595	0.796993	1.0866	-0.654449	0.102949	0.392557	0.757398	1.04701	0.289608	0.00532711
144	Manes.01G061800	0.625894	0.53617	0.55499	0.828402	-0.0897232	-0.0709041	0.202509	0.0188191	0.292232	0.273413	0.17458	-0.0669478	-0.115942	0.0268736	0.331316	-0.0489941	0.0938214	0.398264	0.142816	0.447258	0.304443	0.713547	0.526651	0.2235	0.787084	1.19882	-0.303151	0.260434	0.672165	0.563585	0.975316	0.411731	0.0481982
145	Manes.01G061900	0.843804	0.546107	0.403337	0.3317	-0.297697	-0.440467	-0.512104	-0.14277	-0.214407	-0.0716371	0.0143974	0.805928	0.479456	0.525672	0.394325	-0.326472	-0.280256	-0.411603	0.046216	-0.0851308	-0.131347	0.0262493	1.18373	0.623889	0.766142	0.725628	-0.55984	-0.417587	-0.458101	0.142253	0.101739	-0.0405138	0.00455916
146	Manes.01G062400	0.922113	0.322393	0.0547021	-0.0577929	-0.599719	-0.867411	-0.979906	-0.267691	-0.380186	-0.112495	0.0173643	0.707974	0.0726561	-0.063206	0.553794	-0.635318	-0.77118	-0.15418	-0.135862	0.481138	0.617	0.0414578	1.51402	0.728201	0.699419	0.91354	-0.785818	-0.8146	-0.600479	-0.0287822	0.185339	0.214121	0.00691494
147	Manes.01G062600	0.807013	1.03365	0.0322452	0.605056	0.22664	-0.774767	-0.201956	-1.00141	-0.428597	0.572811	0.000661293	0.656385	1.02758	0.280976	0.695464	0.3712	-0.375409	0.0390799	-0.746609	-0.33212	0.414489	0.00542861	1.34575	1.31336	0.168961	0.798512	-0.0323897	-1.17679	-0.547235	-1.1444	-0.514846	0.629551	9.01345e-05
148	Manes.01G062700	-0.16552	2.51939	0.141774	0.385578	2.68491	0.307294	0.551098	-2.37762	-2.13382	0.243805	3.83765e-06	-0.427843	2.57222	0.515217	0.529318	3.00006	0.94306	0.957161	-2.057	-2.0429	0.0141013	2.68087e-06	-0.174608	2.32848	0.103682	-0.0393011	2.50309	0.27829	0.135307	-2.2248	-2.36778	-0.142983	3.02431e-05
149	Manes.01G063000	-0.454941	-0.284342	-0.0471265	-0.372446	0.1706	0.407815	0.082496	0.237215	-0.0881036	-0.325319	0.0403193	-0.25871	-0.19575	-0.100685	-0.275462	0.0629598	0.158025	-0.0167523	0.0950655	-0.0797121	-0.174778	0.420318	-0.533956	-0.405298	-0.148219	-0.53558	0.128657	0.385737	-0.00162413	0.257079	-0.130281	-0.387361	0.038534
150	Manes.01G063300	0.378301	0.563194	0.593775	0.413496	0.184893	0.215474	0.0351945	0.0305812	-0.149698	-0.180279	0.380468	0.164929	0.375301	0.707305	0.765988	0.210372	0.542376	0.601059	0.332004	0.390688	0.0586831	0.192804	1.03849	0.79659	1.36205	1.09944	-0.241899	0.323562	0.060948	0.565461	0.302847	-0.262614	0.017721
151	Manes.01G063500	1.9175	1.46719	0.295874	1.68293	-0.450312	-1.62163	-0.23457	-1.17131	0.215742	1.38706	0.00391818	0.377509	0.621757	0.0411233	0.65397	0.244248	-0.336386	0.276461	-0.580634	0.0322128	0.612847	0.638631	1.78049	0.528494	0.658649	1.16657	-1.252	-1.12185	-0.613928	0.130155	0.638072	0.507917	0.126488
152	Manes.01G065000	0.661772	0.790334	0.268551	0.975127	0.128562	-0.393221	0.313355	-0.521783	0.184793	0.706576	0.156166	0.5897	1.01478	0.790088	1.22527	0.425081	0.200389	0.635566	-0.224692	0.210485	0.435178	0.115855	1.6086	2.28479	2.33543	1.32571	0.676187	0.726826	-0.282887	0.0506384	-0.959074	-1.00971	0.000979692
153	Manes.01G065300	2.12139	1.44709	0.252081	0.930745	-0.674295	-1.86931	-1.19064	-1.19501	-0.51635	0.678663	0.0876926	0.990051	0.292489	0.50174	0.814696	-0.697562	-0.488311	-0.175355	0.209251	0.522207	0.312956	0.75883	0.710083	1.02767	2.34372	0.376629	0.317588	1.63364	-0.333454	1.31605	-0.651041	-1.96709	0.0219815
154	Manes.01G065600	0.344183	0.0679237	0.357752	-0.973459	-0.27626	0.013569	-1.31764	0.289829	-1.04138	-1.33121	0.000646199	0.177898	0.027122	0.177351	-0.868519	-0.150776	-0.00054662	-1.04642	0.150229	-0.895641	-1.04587	0.00806239	0.296532	0.0418819	0.336513	-0.913976	-0.25465	0.0399816	-1.21051	0.294631	-0.955858	-1.25049	0.0087421
155	Manes.01G065700	-0.593114	0.319781	-0.157029	-0.565336	0.912896	0.436086	0.0277778	-0.47681	-0.885118	-0.408308	0.155834	-0.486395	0.938514	-0.0407434	0.0809459	1.42491	0.445652	0.567341	-0.979257	-0.857568	0.121689	0.114181	-0.00175537	1.51379	0.909798	0.458164	1.51555	0.911553	0.45992	-0.603994	-1.05563	-0.451634	0.0473589
156	Manes.01G065800	-1.37317	-1.11069	0.234509	-0.328717	0.262481	1.60768	1.04446	1.3452	0.781975	-0.563226	0.0121931	-0.0303566	-0.126816	0.46073	0.533738	-0.0964594	0.491086	0.564095	0.587546	0.660554	0.0730083	0.492278	-3.50635	-3.48144	-0.444423	-2.72733	0.024919	3.06193	0.77902	3.03701	0.754101	-2.28291	0.037833
157	Manes.01G066000	-0.130118	4.63617	-0.640419	-0.89366	4.76629	-0.510302	-0.763542	-5.27659	-5.52983	-0.25324	0.000325343	0.292942	4.8699	0.00368134	-0.16731	4.57695	-0.289261	-0.460253	-4.86622	-5.03721	-0.170991	0.00126408	0.544628	3.78783	-0.644766	-0.0974409	3.24321	-1.18939	-0.642069	-4.4326	-3.88528	0.547325	0.00622429
158	Manes.01G066100	-0.624021	-0.621465	-0.338003	-0.0534343	0.00255602	0.286018	0.570587	0.283462	0.568031	0.284569	0.0297883	-0.561498	-0.45618	-0.340265	-0.301366	0.105318	0.221233	0.260132	0.115915	0.154814	0.0388984	0.220761	-0.292757	-0.29501	-0.270494	0.321324	-0.00225306	0.0222621	0.614081	0.0245152	0.616334	0.591819	0.170065
159	Manes.01G066200	-0.48065	-0.215738	-0.125508	-0.496352	0.264911	0.355141	-0.0157022	0.0902301	-0.280613	-0.370844	0.00745237	-0.291501	-0.0678561	-0.200979	-0.351371	0.223645	0.0905224	-0.0598694	-0.133123	-0.283515	-0.150392	0.122113	-0.13648	0.0017797	0.0576198	-0.082249	0.13826	0.1941	0.054231	0.0558401	-0.0840287	-0.139869	0.773159
160	Manes.01G066500	-0.294756	-2.44715	1.24014	0.81708	-2.1524	1.53489	1.11184	3.68729	3.26423	-0.423057	0.0349751	-1.04857	-3.57583	-0.476161	-1.34086	-2.52726	0.572411	-0.29229	3.09967	2.23497	-0.864701	0.071521	-1.78128	-3.06374	-1.24619	-2.66585	-1.28246	0.535098	-0.884562	1.81756	0.397896	-1.41966	0.203923
161	Manes.01G066600	-0.623327	1.65553	0.709958	-0.00594062	2.27885	1.33328	0.617386	-0.945567	-1.66147	-0.715899	0.00355643	-1.47969	0.70339	0.0506691	-1.19977	2.18308	1.53036	0.27992	-0.652721	-1.90316	-1.25044	0.00356638	0.169234	1.1537	1.20467	0.0918294	0.984466	1.03543	-0.0774041	0.0509667	-1.06187	-1.11284	0.0682907
162	Manes.01G067900	0.17521	0.0988849	0.208221	-0.00720333	-0.0763251	0.0330113	-0.182413	0.109336	-0.106088	-0.215425	0.927414	0.253112	0.625021	0.0426998	0.539213	0.371909	-0.210412	0.286101	-0.582321	-0.0858079	0.496513	0.21254	0.969422	1.17443	0.907725	1.03646	0.205005	-0.0616969	0.0670347	-0.266702	-0.13797	0.128732	0.0441833
163	Manes.01G068000	-0.0410398	0.186655	-0.122105	-0.54141	0.227695	-0.0810649	-0.50037	-0.30876	-0.728065	-0.419306	0.0531522	-0.333121	0.168597	0.0521612	-0.188832	0.501718	0.385282	0.144288	-0.116436	-0.35743	-0.240994	0.296231	-0.0853336	0.84205	0.576086	0.324149	0.927384	0.661419	0.409482	-0.265964	-0.517901	-0.251937	0.00750451
164	Manes.01G068100	0.697523	0.249367	0.283603	0.474267	-0.448156	-0.41392	-0.223256	0.0342363	0.2249	0.190664	0.0918902	0.965162	0.288419	0.526486	0.78162	-0.676744	-0.438676	-0.183543	0.238068	0.493201	0.255133	0.00576257	1.25354	0.458858	0.50834	0.858837	-0.794677	-0.745196	-0.394699	0.0494816	0.399979	0.350497	0.00523026
165	Manes.01G068400	0.687966	0.472122	0.275511	0.994006	-0.215843	-0.412454	0.30604	-0.196611	0.521883	0.718494	0.0035448	0.276381	0.198831	0.140195	0.665599	-0.0775497	-0.136185	0.389219	-0.0586354	0.466769	0.525404	0.0978233	0.91771	0.253225	0.243723	1.33442	-0.664485	-0.673987	0.416705	-0.00950156	1.08119	1.09069	0.000401595
166	Manes.01G069100	-1.97631	-1.12104	-1.22356	-2.56588	0.855267	0.752747	-0.589577	-0.102521	-1.44484	-1.34232	0.0335032	-0.504171	0.899165	-0.708327	-0.0582466	1.40334	-0.204156	0.445924	-1.60749	-0.957412	0.65008	0.268504	-2.02904	0.0502816	0.357604	-0.544154	2.07932	2.38664	1.48488	0.307323	-0.594435	-0.901758	0.999999
167	Manes.01G069200	-2.85145	-1.20724	-0.526271	-1.13708	1.64421	2.32518	1.71438	0.680974	0.0701673	-0.610806	0.0192333	-1.6361	0.787701	-0.364995	0.635687	2.4238	1.27111	2.27179	-1.1527	-0.152014	1.00068	0.0477906	-0.611548	1.17977	0.241307	0.542059	1.79132	0.852855	1.15361	-0.938464	-0.637712	0.300752	0.999999
168	Manes.01G070100	0.285802	3.02311	0.266321	1.92056	2.73731	-0.0194812	1.63476	-2.75679	-1.10255	1.65424	0.00280726	0.0129154	4.02517	0.913361	1.51876	4.01226	0.900445	1.50585	-3.11181	-2.50641	0.605401	0.00758518	0.727899	2.89715	-0.00312189	1.1936	2.16925	-0.731021	0.465701	-2.90028	-1.70355	1.19672	0.0455423
169	Manes.01G071000	-0.29144	-4.45981	-2.24152	-0.918828	-4.16837	-1.95008	-0.627388	2.2183	3.54098	1.32269	0.00241547	0.971329	-1.41909	-1.23972	-0.959401	-2.39042	-2.21105	-1.93073	0.17937	0.459686	0.280315	0.599743	-0.316868	-2.44043	-1.86862	-1.34709	-2.12357	-1.55175	-1.03022	0.571816	1.09334	0.521527	0.979741
170	Manes.01G071400	1.10092	0.336853	0.223224	0.523012	-0.764067	-0.877697	-0.577909	-0.113629	0.186159	0.299788	0.00988114	0.865616	0.391711	0.066049	0.671558	-0.473905	-0.799567	-0.194058	-0.325662	0.279847	0.605509	0.0224798	1.07166	0.432354	0.423355	0.633921	-0.639306	-0.648304	-0.437738	-0.00899816	0.201568	0.210566	0.0637585
171	Manes.01G071700	-0.343741	-0.516107	-0.321763	0.0245305	-0.172366	0.0219774	0.368271	0.194344	0.540637	0.346294	0.179861	0.156404	-0.0845383	-0.21604	0.722076	-0.240942	-0.372445	0.565672	-0.131502	0.806614	0.938116	0.0254199	0.0919056	-0.147266	-0.0176223	0.240209	-0.239172	-0.109528	0.148303	0.129644	0.387475	0.257831	0.756941
172	Manes.01G072000	0.397893	0.175715	-0.247203	0.452271	-0.222178	-0.645096	0.0543774	-0.422918	0.276556	0.699474	0.040835	0.466453	0.225145	0.0344687	0.421828	-0.241308	-0.431985	-0.0446258	-0.190677	0.196682	0.387359	0.266233	0.87478	0.490245	0.0895557	0.680352	-0.384536	-0.785225	-0.194428	-0.400689	0.190107	0.590797	0.017412
173	Manes.01G072100	-0.324309	-0.332809	-0.244197	-0.899723	-0.00850014	0.0801126	-0.575414	0.0886127	-0.566914	-0.655527	0.0108053	-0.215007	-0.207693	-0.537155	-0.879971	0.00731415	-0.322148	-0.664964	-0.329462	-0.672278	-0.342815	0.00880439	-0.223898	0.215378	-0.188672	-0.495516	0.439277	0.0352261	-0.271617	-0.404051	-0.710894	-0.306843	0.0968073
174	Manes.01G072300	3.49236	0.783917	0.257166	2.75569	-2.70845	-3.2352	-0.736679	-0.526751	1.97177	2.49852	0.000954296	3.96948	1.50882	1.03427	2.41685	-2.46066	-2.93521	-1.55263	-0.474551	0.908029	1.38258	0.0270951	4.12232	1.31141	0.662191	3.88577	-2.81091	-3.46013	-0.236547	-0.649216	2.57436	3.22358	0.00588276
175	Manes.01G072400	4.1204	1.2001	0.92453	5.36587	-2.9203	-3.19587	1.24547	-0.275565	4.16578	4.44134	5.2638e-08	4.08693	0.872963	1.48604	4.85237	-3.21397	-2.60089	0.76544	0.613075	3.97941	3.36633	5.83021e-07	3.39054	-0.021197	0.644176	4.82092	-3.41173	-2.74636	1.43038	0.665373	4.84212	4.17674	2.08306e-05
176	Manes.01G073500	1.45007	0.77476	0.26972	1.19073	-0.675306	-1.18035	-0.259332	-0.50504	0.415974	0.921014	0.000925479	1.46037	0.9004	0.876318	1.59902	-0.559972	-0.584054	0.138651	-0.0240816	0.698623	0.722704	0.00168066	1.86681	0.863917	0.941534	1.47511	-1.0029	-0.92528	-0.391705	0.077617	0.611192	0.533575	0.00266001
177	Manes.01G074300	0.643702	0.0450334	0.534235	-0.269038	-0.598669	-0.109467	-0.91274	0.489202	-0.314071	-0.803273	0.0259655	0.542894	-0.00788101	0.144179	-0.0149839	-0.550775	-0.398714	-0.557878	0.15206	-0.00710289	-0.159163	0.338655	0.751811	0.0107286	0.683917	-0.0668087	-0.741083	-0.0678938	-0.81862	0.673189	-0.0775373	-0.750726	0.0492863
178	Manes.01G074500	-1.13563	-0.37245	-0.405243	-1.44196	0.763177	0.730384	-0.306328	-0.0327933	-1.06951	-1.03671	4.94755e-06	-0.966615	-0.114087	-0.564945	-1.17728	0.852528	0.40167	-0.210669	-0.450859	-1.0632	-0.612339	4.54542e-05	-1.21022	-0.0764206	-0.812517	-1.44921	1.1338	0.397703	-0.238992	-0.736096	-1.37279	-0.636696	1.84947e-05
179	Manes.01G075100	-0.488416	-0.485448	-0.499604	-0.711219	0.00296762	-0.011188	-0.222803	-0.0141556	-0.225771	-0.211615	0.0207283	-0.392219	-0.430878	-0.660996	-0.46078	-0.0386588	-0.268777	-0.0685605	-0.230119	-0.0299018	0.200217	0.0411835	-0.0648516	-0.359096	-0.450362	-0.187558	-0.294245	-0.38551	-0.122707	-0.0912658	0.171538	0.262804	0.226055
180	Manes.01G075900	1.77673	0.570054	0.0164715	0.267766	-1.20668	-1.76026	-1.50897	-0.553582	-0.302288	0.251294	0.199906	0.895532	0.284523	-0.0287074	0.68859	-0.611009	-0.924239	-0.206942	-0.31323	0.404067	0.717297	0.713571	1.29681	0.985741	1.74905	0.0546095	-0.311072	0.452238	-1.2422	0.76331	-0.931131	-1.69444	0.0230279
181	Manes.01G076100	0.882842	-0.0795011	0.67129	-0.195875	-0.962343	-0.211552	-1.07872	0.750791	-0.116374	-0.867165	0.00821843	0.970553	-0.0586124	1.14912	0.3001	-1.02917	0.178567	-0.670453	1.20773	0.358713	-0.84902	0.00934037	1.05734	0.0178764	1.10843	0.00491786	-1.03946	0.0510949	-1.05242	1.09056	-0.0129585	-1.10352	0.00323378
182	Manes.01G077100	1.64563	-0.601873	-0.890251	-2.67415	-2.24751	-2.53589	-4.31978	-0.288379	-2.07228	-1.7839	9.8055e-06	0.41148	-0.633479	-0.154805	-3.16363	-1.04496	-0.566285	-3.57511	0.478674	-2.53015	-3.00882	1.39283e-05	2.66808	-0.749806	-0.360554	-2.31088	-3.41788	-3.02863	-4.97895	0.389252	-1.56107	-1.95032	5.43888e-05
183	Manes.01G077200	-0.540657	0.416934	0.499871	-0.00468308	0.957591	1.04053	0.535974	0.0829372	-0.421617	-0.504554	0.00416985	-0.868754	0.359501	0.13348	-0.359077	1.22825	1.00223	0.509676	-0.226021	-0.718578	-0.492557	0.00145335	-0.146994	0.897418	0.84245	0.41305	1.04441	0.989444	0.560044	-0.0549683	-0.484368	-0.4294	0.00411674
184	Manes.01G077300	1.18963	-0.240217	0.0454037	0.602076	-1.42985	-1.14423	-0.587556	0.285621	0.842293	0.556673	0.0028102	0.885806	-0.462784	0.237172	0.886873	-1.34859	-0.648634	0.00106717	0.699955	1.34966	0.649702	0.00505844	0.289998	-0.507472	-0.549975	-0.0288857	-0.797469	-0.839973	-0.318883	-0.0425038	0.478586	0.52109	0.174537
185	Manes.01G079500	1.12992	0.360118	0.391303	2.03595	-0.769798	-0.738612	0.906032	0.0311852	1.67583	1.64464	4.42146e-06	0.450968	0.0156266	0.2387	1.60859	-0.435342	-0.212268	1.15762	0.223074	1.59296	1.36989	0.000153377	0.526101	0.064064	0.126584	1.24853	-0.462037	-0.399516	0.72243	0.0625203	1.18447	1.12195	0.00987761
186	Manes.01G080000	0.0280478	1.802	0.888279	3.21103	1.77396	0.860231	3.18298	-0.913725	1.40903	2.32275	0.00960852	0.133242	1.46609	0.718098	3.27574	1.33285	0.584857	3.14249	-0.747995	1.80964	2.55764	0.0241044	0.396591	1.65947	0.0914223	1.99697	1.26288	-0.305169	1.60037	-1.56805	0.337496	1.90554	0.213528
187	Manes.01G080400	-0.887449	-1.31017	-0.0376632	-1.53814	-0.42272	0.849786	-0.650693	1.27251	-0.227972	-1.50048	0.0121213	-0.995318	-1.33589	-0.813844	-1.07446	-0.340576	0.181474	-0.0791371	0.52205	0.261439	-0.260612	0.148413	-0.795147	-0.2266	0.0732412	-1.22525	0.568547	0.868388	-0.430104	0.299842	-0.998651	-1.29849	0.121154
188	Manes.01G080600	0.53515	0.195487	0.404764	0.0199844	-0.339663	-0.130386	-0.515165	0.209277	-0.175503	-0.38478	0.0487932	0.523134	0.13336	0.183652	0.399274	-0.389774	-0.339482	-0.12386	0.0502918	0.265913	0.215622	0.113102	0.276592	-0.212449	0.203952	0.0361515	-0.489042	-0.0726402	-0.240441	0.416401	0.248601	-0.1678	0.207363
189	Manes.01G080700	-0.354396	-0.613854	-0.567394	-0.867242	-0.259459	-0.212998	-0.512846	0.0464607	-0.253387	-0.299848	0.023652	0.0647535	-0.404919	-0.246339	-0.458907	-0.469672	-0.311092	-0.523661	0.15858	-0.0539886	-0.212569	0.174993	-0.448913	-0.485606	-0.771901	-1.0721	-0.0366927	-0.322988	-0.623189	-0.286295	-0.586496	-0.300201	0.0416686
190	Manes.01G080800	-0.405797	0.1462	0.0284101	-0.589447	0.551997	0.434207	-0.18365	-0.11779	-0.735648	-0.617857	0.0447233	-0.156716	0.526793	0.307183	-0.175173	0.68351	0.4639	-0.0184563	-0.21961	-0.701966	-0.482356	0.0841897	-0.575218	-0.0715393	-0.306376	-0.900807	0.503679	0.268842	-0.325589	-0.234837	-0.829268	-0.594431	0.0836174
191	Manes.01G081400	-0.166676	-0.157769	0.0260314	-0.0888145	0.00890739	0.192708	0.0778617	0.1838	0.0689543	-0.114846	0.931472	-0.019072	0.0320704	0.139252	0.0846041	0.0511423	0.158324	0.103676	0.107182	0.0525337	-0.0546481	0.972051	-0.73774	-1.0573	-0.639312	-0.664052	-0.319565	0.0984285	0.0736883	0.417993	0.393253	-0.0247402	0.0373786
192	Manes.01G081500	1.04183	1.28605	-0.200882	1.4875	0.244229	-1.24271	0.445671	-1.48694	0.201442	1.68838	0.0405676	1.48506	1.85836	1.21037	2.03897	0.373299	-0.27469	0.553907	-0.647989	0.180608	0.828597	0.0404969	1.74442	0.985204	0.139862	1.9135	-0.759217	-1.60456	0.169079	-0.845342	0.928295	1.77364	0.0454484
193	Manes.01G081600	1.59028	-0.29712	-0.322114	3.8633	-1.8874	-1.9124	2.27302	-0.0249942	4.16042	4.18541	2.48326e-05	1.31715	0.127066	-0.288397	3.04416	-1.19008	-1.60554	1.72701	-0.415464	2.91709	3.33256	0.000646644	2.89895	0.681768	-0.204377	4.56454	-2.21718	-3.10333	1.66559	-0.886144	3.88277	4.76891	4.50025e-05
194	Manes.01G081900	0.306727	0.156388	-0.238667	-0.0429908	-0.150339	-0.545394	-0.349718	-0.395055	-0.199378	0.195677	0.417017	-0.122272	-0.283934	-0.245943	-0.568948	-0.161662	-0.123671	-0.446676	0.0379916	-0.285013	-0.323005	0.442749	0.933797	0.0910537	0.0410579	0.708016	-0.842743	-0.892739	-0.225781	-0.0499958	0.616962	0.666958	0.0454094
195	Manes.01G082000	0.782572	0.613687	0.34524	-0.216383	-0.168885	-0.437331	-0.998955	-0.268446	-0.83007	-0.561624	0.0458165	0.197895	0.218532	0.197	-0.475109	0.0206375	-0.000894866	-0.673004	-0.0215324	-0.693642	-0.672109	0.349128	1.15017	0.909351	0.754503	-0.0180042	-0.240821	-0.395669	-1.16818	-0.154847	-0.927355	-0.772508	0.0202866
196	Manes.01G082300	0.579455	-0.23104	-0.0507925	-0.109451	-0.810495	-0.630247	-0.688905	0.180248	0.12159	-0.058658	0.00867237	0.612269	-0.192173	0.250358	0.082002	-0.804442	-0.361911	-0.530267	0.442531	0.274175	-0.168356	0.0171643	0.725394	0.177042	0.399764	-0.0499352	-0.548353	-0.32563	-0.775329	0.222722	-0.226977	-0.449699	0.0354275
197	Manes.01G082400	-0.806551	-2.9521	-3.31097	-0.117974	-2.14555	-2.50442	0.688577	-0.358873	2.83412	3.193	0.00472753	-1.92798	-3.46233	-4.03599	-1.96351	-1.53435	-2.10801	-0.0355265	-0.573658	1.49882	2.07248	0.0173527	-2.06902	-4.57205	-5.35608	-0.942502	-2.50304	-3.28706	1.12651	-0.784029	3.62955	4.41358	0.0294549
198	Manes.01G082600	0.446284	-0.0118668	0.245552	-0.40937	-0.45815	-0.200732	-0.855653	0.257419	-0.397503	-0.654922	0.0714822	0.668318	0.24442	0.430496	0.080892	-0.423897	-0.237822	-0.587426	0.186075	-0.163528	-0.349604	0.155958	1.66366	1.25074	1.42958	0.788116	-0.412916	-0.234073	-0.87554	0.178843	-0.462624	-0.641467	0.000582437
199	Manes.01G083200	-0.473678	-0.843345	-0.709751	0.16524	-0.369667	-0.236074	0.638918	0.133593	1.00859	0.874992	0.0123529	-0.104698	-0.610479	-0.51143	0.102301	-0.50578	-0.406732	0.206999	0.0990484	0.712779	0.613731	0.0930684	-0.559208	-0.944362	-0.783247	0.337293	-0.385154	-0.224039	0.896501	0.161115	1.28166	1.12054	0.0157857
200	Manes.01G083700	-0.596667	-0.626165	-0.314349	-0.15895	-0.0294979	0.282318	0.437716	0.311815	0.467214	0.155399	0.0111299	-0.306556	-0.399575	-0.308722	-0.0343891	-0.0930185	-0.00216569	0.272167	0.0908528	0.365186	0.274333	0.163897	-1.3582	-1.01978	-0.587475	-0.353936	0.338423	0.770728	1.00427	0.432305	0.665845	0.233539	6.86432e-05
201	Manes.01G083900	1.15649	0.714356	0.72778	0.533539	-0.442138	-0.428714	-0.622955	0.013424	-0.180817	-0.194241	0.384592	0.896162	0.845923	1.15271	0.868719	-0.0502391	0.256547	-0.0274431	0.306786	0.022796	-0.28399	0.310332	2.4186	1.94695	2.08783	1.45682	-0.471654	-0.33077	-0.961787	0.140884	-0.490133	-0.631017	0.0227029
202	Manes.01G084100	0.377608	0.443624	0.796087	0.223086	0.0660154	0.418478	-0.154522	0.352463	-0.220538	-0.573001	0.0100957	0.0437059	0.27866	0.609742	0.0457151	0.234954	0.566036	0.00200923	0.331082	-0.232945	-0.564027	0.0461955	0.517533	0.667336	0.826026	0.264464	0.149804	0.308493	-0.253069	0.158689	-0.402873	-0.561562	0.0107385
203	Manes.01G084600	0.263246	-0.243132	0.0946662	0.110553	-0.506379	-0.16858	-0.152694	0.337799	0.353685	0.0158866	0.0626609	0.48806	-0.112116	0.15448	0.113134	-0.600176	-0.33358	-0.374926	0.266596	0.22525	-0.0413461	0.0156797	0.0903851	-0.558562	-0.29044	-0.185183	-0.648947	-0.380825	-0.275568	0.268122	0.373379	0.105257	0.01061
204	Manes.01G084700	-0.4416	-0.422745	-0.282078	-0.794256	0.0188548	0.159522	-0.352656	0.140667	-0.37151	-0.512177	0.0254329	-0.321467	-0.267464	-0.499856	-0.471109	0.0540037	-0.178389	-0.149642	-0.232393	-0.203645	0.0287472	0.224693	0.46665	0.379474	0.536204	-0.0814446	-0.0871755	0.0695546	-0.548094	0.15673	-0.460919	-0.617649	0.0794841
205	Manes.01G084900	0.322382	0.021027	-0.0411851	-0.255782	-0.301355	-0.363567	-0.578164	-0.0622121	-0.276809	-0.214597	0.109901	0.388273	-0.0253239	0.17402	0.125378	-0.413597	-0.214253	-0.262895	0.199344	0.150702	-0.0486424	0.316484	0.941975	0.471712	0.482892	0.243645	-0.470263	-0.459083	-0.69833	0.0111795	-0.228068	-0.239247	0.0148271
206	Manes.01G085000	-1.15258	-0.0255815	-0.252298	-0.458405	1.127	0.900281	0.694174	-0.226717	-0.432823	-0.206107	0.586966	0.314972	1.85381	0.0656867	1.83298	1.53884	-0.249285	1.51801	-1.78812	-0.020833	1.76729	0.0498726	0.0295082	-1.73674	-0.146982	-0.830251	-1.76624	-0.17649	-0.859759	1.58975	0.906485	-0.683268	0.999999
207	Manes.01G085700	-0.446075	-0.682638	-0.353929	-0.72461	-0.236563	0.0921461	-0.278534	0.328709	-0.0419718	-0.370681	0.040239	-0.321104	-0.589167	-0.401444	-0.642012	-0.268063	-0.0803405	-0.320908	0.187723	-0.0528452	-0.240568	0.103171	0.187761	-0.622647	-0.144538	-0.569279	-0.810407	-0.332298	-0.757039	0.478109	0.0533677	-0.424741	0.0305432
208	Manes.01G086000	0.407162	-0.479979	-0.0587934	-0.0217121	-0.887142	-0.465955	-0.428874	0.421186	0.458267	0.0370813	0.00425465	0.065687	-0.578293	0.136847	-0.303387	-0.64398	0.0711602	-0.369074	0.71514	0.274906	-0.440234	0.0109968	0.667185	-0.644329	0.118349	0.131673	-1.31151	-0.548836	-0.535512	0.762678	0.776002	0.0133244	0.000138507
209	Manes.01G086200	0.418912	0.0344229	0.455085	-0.14881	-0.38449	0.0361728	-0.567723	0.420662	-0.183233	-0.603896	0.106825	0.319142	0.111159	0.209514	0.0569931	-0.207983	-0.109627	-0.262149	0.0983556	-0.0541656	-0.152521	0.710132	0.806208	0.375779	0.806736	0.248711	-0.430429	0.000528014	-0.557497	0.430957	-0.127068	-0.558025	0.0479036
210	Manes.01G086400	0.54888	-0.0324421	-0.0856688	0.466709	-0.581322	-0.634548	-0.0821705	-0.0532267	0.499151	0.552378	0.209693	0.378581	-0.267044	-0.227296	-0.177826	-0.645625	-0.605877	-0.556407	0.039748	0.0892178	0.0494699	0.334352	0.904741	0.201102	0.687475	1.19591	-0.703638	-0.217266	0.291166	0.486372	0.994804	0.508432	0.0412819
211	Manes.01G086600	2.43929	2.99572	1.41625	3.15818	0.556427	-1.02305	0.718886	-1.57948	0.162459	1.74194	0.0485192	0.716928	1.18249	-0.133592	1.17065	0.465561	-0.85052	0.453726	-1.31608	-0.0118343	1.30425	0.621259	2.52816	1.57042	2.18612	4.04329	-0.957734	-0.342038	1.51514	0.615696	2.47287	1.85717	0.0142029
212	Manes.01G087000	0.400988	0.0495792	0.458388	0.111644	-0.351409	0.0573994	-0.289345	0.408809	0.0620644	-0.346744	0.0579695	0.580459	-0.114511	0.549735	0.218241	-0.69497	-0.0307234	-0.362217	0.664246	0.332753	-0.331494	0.00344897	0.539621	-0.094356	0.3103	-0.132767	-0.633977	-0.229321	-0.672387	0.404656	-0.0384106	-0.443066	0.0225968
213	Manes.01G087200	0.00633609	0.252587	0.359929	0.23223	0.246251	0.353593	0.225894	0.107341	-0.0203577	-0.127699	0.373942	-0.366594	0.0165979	0.337214	-0.363617	0.383192	0.703808	0.00297732	0.320617	-0.380214	-0.700831	0.0442589	0.081725	0.232459	0.469392	-0.140831	0.150734	0.387667	-0.222556	0.236933	-0.37329	-0.610223	0.139682
214	Manes.01G089000	-1.14483	-0.472009	-0.452507	-1.03084	0.672816	0.692318	0.113989	0.0195025	-0.558827	-0.57833	0.000510134	-0.82274	-0.0786501	-0.241772	-0.877694	0.74409	0.580968	-0.0549539	-0.163122	-0.799044	-0.635922	0.00250333	-1.07429	-0.369457	-0.752666	-0.929914	0.704837	0.321627	0.144379	-0.383209	-0.560458	-0.177249	0.0173777
215	Manes.01G089500	-2.13466	-1.51638	1.02277	-1.81932	0.618278	3.15742	0.315341	2.53915	-0.302937	-2.84208	0.0279127	-0.188374	0.415946	0.803175	0.855894	0.604319	0.991549	1.04427	0.387229	0.439948	0.052719	0.696348	1.24167	2.38203	1.35734	0.897015	1.14036	0.115664	-0.344659	-1.0247	-1.48502	-0.460323	0.999999
216	Manes.01G090500	-0.938275	-0.594777	-1.16981	-1.32734	0.343498	-0.231531	-0.389066	-0.57503	-0.732565	-0.157535	0.0470991	-1.0557	-0.909947	-1.41687	-0.831743	0.145751	-0.361167	0.223956	-0.506918	0.0782042	0.585122	0.0792148	-0.246314	-0.778356	-1.23557	-1.07421	-0.532042	-0.98926	-0.827897	-0.457218	-0.295855	0.161363	0.107741
217	Manes.01G092000	0.895958	0.463841	0.0405672	0.327814	-0.432117	-0.855391	-0.568144	-0.423274	-0.136027	0.287247	0.0502857	0.857255	0.494396	-0.0912883	0.721293	-0.362859	-0.948543	-0.135962	-0.585684	0.226897	0.812581	0.0266739	1.15859	1.26986	0.801974	0.945242	0.111268	-0.356613	-0.213346	-0.467881	-0.324614	0.143267	0.0208788
218	Manes.01G092100	4.81372	0.887477	1.32104	5.11962	-3.92624	-3.49268	0.305902	0.433558	4.23214	3.79859	2.02085e-11	5.48904	0.742172	1.9316	5.2236	-4.74687	-3.55745	-0.265446	1.18942	4.48143	3.292	9.58929e-11	4.89667	0.115908	1.10548	5.05153	-4.78076	-3.79119	0.154866	0.989569	4.93562	3.94605	3.01882e-08
219	Manes.01G093800	-0.25615	-0.420297	-0.592832	0.729654	-0.164148	-0.336682	0.985803	-0.172535	1.14995	1.32249	0.000639365	-0.202692	-0.166081	-0.489272	0.790787	0.0366109	-0.28658	0.993479	-0.323191	0.956868	1.28006	0.00163266	-0.172336	0.0255149	-0.400326	0.470824	0.197851	-0.22799	0.643161	-0.425841	0.445309	0.871151	0.0959525
220	Manes.01G094100	-0.41724	-0.43722	-0.433776	0.57047	-0.01998	-0.0165362	0.987709	0.00344379	1.00769	1.00425	0.000754695	-0.746432	-0.502082	-0.496985	0.304779	0.24435	0.249447	1.05121	0.00509738	0.806861	0.801764	0.00128526	-1.01567	-0.306305	-0.422491	-0.188294	0.709364	0.593178	0.827375	-0.116187	0.118011	0.234198	0.0231348
221	Manes.01G094800	-0.99814	0.158942	-0.303016	-0.557582	1.15708	0.695124	0.440558	-0.461958	-0.716524	-0.254566	0.0215311	-0.998479	-0.19159	-0.372975	-0.72532	0.806889	0.625504	0.273159	-0.181385	-0.53373	-0.352346	0.0639187	-0.510039	0.272476	-0.137544	-0.704683	0.782515	0.372495	-0.194644	-0.41002	-0.977159	-0.56714	0.120851
222	Manes.01G095500	-0.841668	-0.314896	-0.302701	-0.404555	0.526772	0.538967	0.437114	0.0121949	-0.0896587	-0.101854	0.0277641	-0.47132	-0.0147736	-0.28494	-0.270937	0.456547	0.18638	0.200383	-0.270167	-0.256164	0.0140029	0.244322	-0.970396	-0.613988	-0.531416	-0.358787	0.356408	0.43898	0.611609	0.0825719	0.255201	0.172629	0.0361467
223	Manes.01G095700	0.249529	0.871086	1.38379	-0.815371	0.621557	1.13426	-1.0649	0.5127	-1.68646	-2.19916	0.0592325	0.703355	1.64951	0.391355	-0.922315	0.946152	-0.311999	-1.62567	-1.25815	-2.57182	-1.31367	0.0497864	0.96082	-2.21097	0.659998	-0.49117	-3.17179	-0.300822	-1.45199	2.87097	1.7198	-1.15117	0.784163
224	Manes.01G095900	3.79522	1.94048	1.87607	4.70582	-1.85474	-1.91915	0.910602	-0.0644147	2.76534	2.82975	0.00060809	3.40825	1.03074	0.103422	2.73498	-2.37751	-3.30483	-0.67327	-0.927315	1.70424	2.63156	0.00439604	1.72812	0.186071	-0.0216439	2.3291	-1.54205	-1.74977	0.600984	-0.207715	2.14303	2.35075	0.0938588
225	Manes.01G097600	-0.946946	-0.551395	-0.365139	-0.497115	0.395551	0.581807	0.44983	0.186256	0.0542794	-0.131977	0.0535869	-0.829322	-0.262899	-0.538115	-0.63804	0.566423	0.291208	0.191283	-0.275215	-0.37514	-0.0999248	0.0772378	-1.3836	-0.821681	-0.807701	-0.574126	0.561923	0.575904	0.809478	0.0139803	0.247555	0.233575	0.0162917
226	Manes.01G098200	-0.685138	-0.280652	-0.047628	-0.343529	0.404486	0.63751	0.341609	0.233024	-0.062877	-0.295901	0.0366111	-0.454688	-0.307311	-0.397532	-0.584907	0.147377	0.0571562	-0.13022	-0.0902209	-0.277597	-0.187376	0.16469	-1.29395	-0.593247	-0.677564	-0.965396	0.700707	0.616391	0.328558	-0.0843162	-0.372149	-0.287833	0.00813095
227	Manes.01G098300	-0.596236	0.302373	0.67171	-0.528295	0.898609	1.26795	0.0679414	0.369337	-0.830668	-1.2	0.0423834	-1.17287	0.173766	-0.0201898	-0.812973	1.34664	1.15268	0.359896	-0.193956	-0.986739	-0.792783	0.0209474	-1.17271	0.0559276	-0.218013	-0.73825	1.22863	0.954693	0.434456	-0.273941	-0.794178	-0.520237	0.0740154
228	Manes.01G098500	0.493215	-0.210304	-0.295729	0.309155	-0.703519	-0.788944	-0.18406	-0.0854254	0.519458	0.604884	0.00102227	0.357372	0.0181448	-0.140745	0.37666	-0.339228	-0.498118	0.0192871	-0.15889	0.358515	0.517405	0.0404928	0.504891	-0.0579019	-0.0798063	0.163407	-0.562793	-0.584697	-0.341483	-0.0219043	0.221309	0.243213	0.0623311
229	Manes.01G098700	-0.00511162	0.215939	0.215432	-0.623802	0.22105	0.220543	-0.61869	-0.00050705	-0.83974	-0.839233	0.00236036	0.217212	0.406167	0.655601	0.267577	0.188955	0.438389	0.0503647	0.249435	-0.13859	-0.388025	0.101839	0.360917	0.628883	0.375136	0.0345173	0.267966	0.0142198	-0.326399	-0.253747	-0.594366	-0.340619	0.104171
230	Manes.01G098800	0.959248	0.197217	0.121825	0.756584	-0.762031	-0.837424	-0.202664	-0.0753924	0.559367	0.63476	0.00530625	0.845171	0.201999	0.00148178	1.01665	-0.643172	-0.843689	0.171474	-0.200518	0.814646	1.01516	0.00176698	1.35681	0.661398	0.530348	1.54897	-0.695407	-0.826457	0.192165	-0.13105	0.887572	1.01862	0.000556533
231	Manes.01G099000	-0.18076	-0.378556	-0.076425	0.4501	-0.197796	0.104335	0.63086	0.302131	0.828656	0.526525	0.0425997	-0.230145	-0.962992	-0.441382	-0.197958	-0.732848	-0.211237	0.032187	0.521611	0.765035	0.243424	0.013248	-0.286836	-0.723149	-0.388007	-0.275413	-0.436313	-0.101171	0.0114229	0.335142	0.447735	0.112594	0.159072
232	Manes.01G099100	3.02719	0.305498	0.0734357	2.94846	-2.72169	-2.95375	-0.0787303	-0.232062	2.64296	2.87502	2.8776e-08	2.85079	-0.506217	0.335737	2.55981	-3.35701	-2.51505	-0.290979	0.841954	3.06603	2.22408	4.43888e-07	2.85768	-0.52569	0.0692835	2.13331	-3.38337	-2.78839	-0.724362	0.594974	2.659	2.06403	1.3761e-06
233	Manes.01G099200	-0.0106414	0.150241	-0.440852	0.673538	0.160882	-0.430211	0.68418	-0.591093	0.523297	1.11439	0.0354122	-0.150364	0.294426	0.0636628	0.661087	0.44479	0.214027	0.811451	-0.230763	0.366661	0.597424	0.161458	0.323163	0.448463	-0.0221234	0.986587	0.1253	-0.345286	0.663424	-0.470586	0.538124	1.00871	0.0774747
234	Manes.01G099600	-0.527704	0.495591	-0.00723714	-0.0956967	1.02329	0.520467	0.432007	-0.502828	-0.591288	-0.0884596	0.149542	-1.09097	0.289758	0.0022656	-0.202337	1.38073	1.09324	0.888634	-0.287492	-0.492094	-0.204602	0.0368036	-0.328875	0.674789	0.782986	-0.00531922	1.00366	1.11186	0.323556	0.108197	-0.680108	-0.788305	0.0637383
235	Manes.01G101300	0.140364	-0.410741	-0.316483	-0.918407	-0.551106	-0.456847	-1.05877	0.0942585	-0.507665	-0.601924	0.0500955	0.229429	-0.105385	-0.435968	-0.206392	-0.334814	-0.665398	-0.435821	-0.330584	-0.101007	0.229577	0.453619	-0.996301	-0.945001	-1.49169	-1.81063	0.0512998	-0.495389	-0.814329	-0.546689	-0.865628	-0.31894	0.0268228
236	Manes.01G101400	-1.82374	-1.26894	-2.16778	-1.73275	0.554803	-0.344034	0.090997	-0.898837	-0.463806	0.435031	0.0489607	-1.64545	-0.677941	-1.2063	-0.983518	0.967511	0.439149	0.661933	-0.528361	-0.305578	0.222784	0.264061	-1.11291	-0.0889204	-1.66741	-1.4313	1.02399	-0.554497	-0.318386	-1.57849	-1.34238	0.23611	0.114256
237	Manes.01G101900	-4.17396	-4.83071	-4.10953	-4.93183	-0.656749	0.0644246	-0.757877	0.721174	-0.101128	-0.822302	0.00917388	-3.18053	-4.30728	-3.73429	-3.39274	-1.12675	-0.553753	-0.212201	0.572995	0.914547	0.341552	0.0113597	-1.01893	-1.53244	-1.06621	0.0583221	-0.513516	-0.0472778	1.07725	0.466238	1.59077	1.12453	0.279686
238	Manes.01G102400	0.157994	0.560548	0.555319	-0.0983038	0.402554	0.397325	-0.256298	-0.00522913	-0.658852	-0.653623	0.44868	-0.218449	-0.23759	-1.17012	-0.524117	-0.0191418	-0.951676	-0.305669	-0.932534	-0.286527	0.646007	0.136011	-0.726435	0.373996	-0.00859068	-1.67304	1.10043	0.717844	-0.946603	-0.382587	-2.04703	-1.66445	0.00440188
239	Manes.01G103200	1.89177	0.161263	0.708699	0.555074	-1.73051	-1.18307	-1.33669	0.547436	0.393811	-0.153625	0.00223123	1.42908	-0.0499984	0.732287	1.95597	-1.47908	-0.696791	0.526888	0.782286	2.00597	1.22368	0.000869308	1.8912	0.202203	0.640983	1.39691	-1.68899	-1.25021	-0.494286	0.43878	1.19471	0.755926	0.00574567
240	Manes.01G103400	-0.153215	-1.14078	-0.161008	-0.80378	-0.987567	-0.00779311	-0.650565	0.979774	0.337002	-0.642772	0.00488144	-0.260192	-1.02978	-0.379079	-0.713682	-0.769587	-0.118887	-0.45349	0.650699	0.316096	-0.334603	0.0349636	0.130592	-0.344286	0.400822	0.41306	-0.474879	0.270229	0.282468	0.745108	0.757346	0.0122387	0.14707
241	Manes.01G103600	-0.0267704	1.07234	-0.223081	-0.689875	1.09911	-0.196311	-0.663105	-1.29542	-1.76222	-0.466794	0.013622	0.42392	1.302	-0.209802	-0.726424	0.878081	-0.633722	-1.15034	-1.5118	-2.02843	-0.516622	0.00480437	-0.972857	0.331647	-1.05499	-1.08851	1.3045	-0.0821356	-0.115652	-1.38664	-1.42016	-0.033516	0.0845059
242	Manes.01G104000	0.249976	-0.221416	0.434121	-0.188319	-0.471393	0.184144	-0.438295	0.655537	0.0330971	-0.62244	0.0755614	0.303841	-0.201756	0.29939	0.0445934	-0.505597	-0.00445124	-0.259248	0.501146	0.246349	-0.254797	0.259002	0.614213	0.0455749	0.786878	0.235186	-0.568638	0.172665	-0.379027	0.741304	0.189611	-0.551693	0.0294135
243	Manes.01G104100	1.12287	-0.693318	0.38092	2.63259	-1.81619	-0.741952	1.50971	1.07424	3.32591	2.25167	0.0209996	1.13169	-0.959799	1.55202	1.81499	-2.09149	0.420335	0.683299	2.51182	2.77479	0.262964	0.0205925	0.602053	-0.99344	-0.364095	0.225714	-1.59549	-0.966148	-0.376339	0.629346	1.21915	0.589809	0.275115
244	Manes.01G104200	0.545158	0.0530449	0.113442	0.209299	-0.492113	-0.431717	-0.33586	0.0603968	0.156254	0.0958569	0.0168112	0.577981	0.346424	0.469788	0.596622	-0.231557	-0.108193	0.0186413	0.123364	0.250199	0.126834	0.00912091	0.367218	0.196584	0.296536	0.16936	-0.170633	-0.0706816	-0.197858	0.0999515	-0.0272247	-0.127176	0.387437
245	Manes.01G104400	-0.520339	-0.0925371	0.113271	0.518248	0.427802	0.633609	1.03859	0.205808	0.610785	0.404977	0.0112713	-0.076902	0.363842	0.707742	0.966734	0.440744	0.784644	1.04364	0.3439	0.602893	0.258992	0.00390203	0.0188044	0.162197	0.77646	0.0644467	0.143393	0.757656	0.0456423	0.614263	-0.0977506	-0.712014	0.103758
246	Manes.01G104600	0.0814861	-0.444766	0.177764	0.394596	-0.526252	0.096278	0.313109	0.62253	0.839362	0.216831	0.00836036	0.0825822	-0.369471	-0.314014	-0.163829	-0.452053	-0.396597	-0.246411	0.0554562	0.205642	0.150185	0.244024	-0.0655081	-0.598371	-0.438138	0.239347	-0.532863	-0.37263	0.304855	0.160233	0.837718	0.677485	0.0158164
247	Manes.01G104700	0.387887	-0.182176	0.229521	0.170545	-0.570063	-0.158366	-0.217342	0.411697	0.352721	-0.0589764	0.055551	0.513428	-0.227045	0.294417	0.146034	-0.740473	-0.219011	-0.367394	0.521462	0.373079	-0.148383	0.0132263	0.334831	-0.347399	0.0848758	0.0627321	-0.68223	-0.249956	-0.272099	0.432274	0.410131	-0.0221437	0.0453967
248	Manes.01G105000	-0.180243	0.254277	-0.441126	0.376834	0.43452	-0.260883	0.557078	-0.695403	0.122557	0.81796	0.101573	-0.483992	0.0905875	-0.804738	-0.019702	0.574579	-0.320746	0.46429	-0.895325	-0.110289	0.785036	0.0449984	-0.0411864	0.715124	-0.281367	0.853064	0.75631	-0.240181	0.894251	-0.996491	0.13794	1.13443	0.0129542
249	Manes.01G105300	0.654563	0.553877	0.172805	0.147407	-0.100686	-0.481758	-0.507156	-0.381072	-0.40647	-0.0253982	0.0454435	0.541826	0.372697	-0.000865448	0.303106	-0.169129	-0.542691	-0.23872	-0.373562	-0.0695909	0.303971	0.169607	0.654415	0.459574	0.36716	0.328392	-0.194841	-0.287255	-0.326023	-0.0924135	-0.131182	-0.0387685	0.27813
250	Manes.01G105400	2.54097	0.362198	-0.112465	0.654111	-2.17877	-2.65343	-1.88686	-0.474663	0.291913	0.766576	0.00206728	2.13452	-0.329966	0.279489	1.08673	-2.46449	-1.85503	-1.04779	0.609456	1.41669	0.807239	0.0119378	2.80757	1.19475	1.10073	1.51184	-1.61281	-1.70684	-1.29573	-0.0940238	0.317085	0.411109	0.00902216
251	Manes.01G105600	-0.27103	-1.41114	-0.310469	-0.0754837	-1.14011	-0.0394385	0.195547	1.10067	1.33565	0.234985	0.0112057	-0.64676	-1.82859	-0.738177	-0.688051	-1.18183	-0.0914167	-0.0412902	1.09041	1.14054	0.0501265	0.0036074	-1.36888	-1.70635	-0.399672	-0.595752	-0.33747	0.969208	0.773127	1.30668	1.1106	-0.19608	0.00440188
252	Manes.01G106000	0.855367	0.689658	0.424724	0.106578	-0.16571	-0.430644	-0.748789	-0.264934	-0.58308	-0.318146	0.0139253	0.658095	0.6014	0.493564	0.320355	-0.0566958	-0.164531	-0.33774	-0.107836	-0.281044	-0.173209	0.158917	1.41451	1.36773	1.16157	0.670078	-0.0467806	-0.252939	-0.74443	-0.206158	-0.69765	-0.491491	0.000661484
253	Manes.01G106200	2.21899	-0.869476	0.711601	1.70826	-3.08847	-1.50739	-0.510736	1.58108	2.57773	0.996655	0.000774603	3.17912	-0.711888	1.44479	1.95379	-3.89101	-1.73433	-1.22533	2.15667	2.66568	0.509002	0.00187961	2.81172	-0.972954	0.493206	1.59079	-3.78467	-2.31851	-1.22093	1.46616	2.56374	1.09758	0.0313843
254	Manes.01G106400	-0.715387	-0.274598	-0.354067	-0.31005	0.440789	0.36132	0.405337	-0.0794694	-0.0354526	0.0440169	0.0364638	-0.685584	0.0429511	-0.542139	-0.402546	0.728536	0.143446	0.283038	-0.58509	-0.445497	0.139593	0.0102101	-0.719598	0.0270716	-0.343844	-0.0977527	0.746669	0.375754	0.621845	-0.370916	-0.124824	0.246091	0.0369943
255	Manes.01G107000	-0.122392	-0.208955	0.00964476	-0.467993	-0.0865628	0.132037	-0.345601	0.2186	-0.259038	-0.477638	0.157329	0.0726522	0.0792847	-0.0639824	-0.0631051	0.00663249	-0.136635	-0.135757	-0.143267	-0.14239	0.000877319	0.909318	-0.500267	-0.191594	-0.341551	-0.873185	0.308674	0.158716	-0.372917	-0.149958	-0.681591	-0.531633	0.0320177
256	Manes.01G107200	2.48731	1.3512	0.769679	1.3943	-1.13611	-1.71763	-1.09301	-0.581522	0.0431019	0.624624	0.00969238	1.79534	1.00393	1.16977	1.2108	-0.791411	-0.62557	-0.584532	0.16584	0.206879	0.0410386	0.220584	2.09404	0.739971	1.35005	1.85837	-1.35407	-0.743995	-0.235672	0.610078	1.1184	0.508322	0.0617975
257	Manes.01G107300	0.92526	0.558539	-0.0187208	-0.234329	-0.366722	-0.943981	-1.15959	-0.57726	-0.792867	-0.215608	0.00124441	0.899547	0.651784	0.279141	0.242312	-0.247764	-0.620406	-0.657236	-0.372643	-0.409472	-0.0368296	0.024796	1.36103	0.983884	0.532359	0.402524	-0.37715	-0.828675	-0.95851	-0.451525	-0.58136	-0.129835	0.00306301
258	Manes.01G107500	-1.03722	-0.142721	-0.117631	-0.457172	0.894502	0.919592	0.580051	0.0250896	-0.314451	-0.339541	0.00843644	-0.274216	0.47985	0.399225	-0.101146	0.754066	0.673441	0.17307	-0.0806248	-0.580996	-0.500371	0.0742202	-0.622308	-0.125041	0.0892213	-0.379032	0.497267	0.711529	0.243275	0.214262	-0.253992	-0.468254	0.2375
259	Manes.01G107800	0.709094	0.104755	0.220536	-0.447636	-0.604339	-0.488558	-1.15673	0.115781	-0.552391	-0.668173	0.00145443	0.450753	0.0595436	0.058961	-0.311466	-0.391209	-0.391792	-0.762219	-0.000582645	-0.37101	-0.370427	0.0600016	0.832244	0.356728	0.576532	-0.202875	-0.475516	-0.255711	-1.03512	0.219805	-0.559603	-0.779407	0.00814117
260	Manes.01G108700	0.642103	0.17816	0.356273	0.222115	-0.463942	-0.285829	-0.419988	0.178113	0.0439543	-0.134159	0.0587738	0.464859	0.173735	0.220557	0.541358	-0.291124	-0.244302	0.076499	0.0468221	0.367623	0.320801	0.089276	1.07898	0.62574	0.703065	0.615851	-0.453239	-0.375914	-0.463128	0.0773254	-0.00988899	-0.0872144	0.00560783
261	Manes.01G108800	0.575904	0.215272	0.360926	-0.643998	-0.360632	-0.214979	-1.2199	0.145653	-0.85927	-1.00492	0.035296	0.613967	0.246361	0.678556	0.254713	-0.367606	0.0645884	-0.359254	0.432195	0.00835174	-0.423843	0.461184	1.26997	0.708947	1.16108	0.331041	-0.56102	-0.108891	-0.938926	0.452129	-0.377906	-0.830035	0.0524778
262	Manes.01G108900	-0.554718	-0.395898	-0.280906	-0.777144	0.158821	0.273812	-0.222425	0.114992	-0.381246	-0.496238	0.0144051	-0.432291	-0.258372	-0.349619	-0.806865	0.17392	0.0826724	-0.374574	-0.0912472	-0.548493	-0.457246	0.0160756	-0.815566	-0.555376	-0.496499	-0.749737	0.26019	0.319067	0.0658285	0.0588769	-0.194361	-0.253238	0.0482119
263	Manes.01G109700	-0.114483	-0.19913	-0.49958	0.157412	-0.0846474	-0.385097	0.271895	-0.300449	0.356542	0.656992	0.0589354	0.138744	0.151241	-0.259849	0.0694839	0.0124976	-0.398592	-0.0692598	-0.41109	-0.0817574	0.329333	0.326629	0.505003	0.44044	-0.236718	0.47179	-0.0645635	-0.741721	-0.0332138	-0.677158	0.0313497	0.708507	0.0111952
264	Manes.01G110300	0.866427	0.867768	0.163227	0.111633	0.00134094	-0.7032	-0.754794	-0.704541	-0.756135	-0.0515942	0.0662136	0.587595	0.564146	0.684489	0.545058	-0.0234496	0.0968932	-0.0425375	0.120343	-0.0190879	-0.139431	0.49002	1.49626	1.27129	1.23861	0.957953	-0.224971	-0.257651	-0.538311	-0.0326793	-0.31334	-0.28066	0.0198418
265	Manes.01G110400	0.513455	0.321002	-0.26379	0.566049	-0.192453	-0.777245	0.0525937	-0.584792	0.245047	0.829839	0.0283927	-0.145023	0.1101	-0.0892765	0.0505052	0.255123	0.0557466	0.195528	-0.199377	-0.0595949	0.139782	0.878274	0.824974	0.3532	0.460115	1.42836	-0.471775	-0.364859	0.603383	0.106916	1.07516	0.968242	0.00404874
266	Manes.01G111200	-0.0453879	-0.173969	0.121454	0.0803944	-0.128581	0.166841	0.125782	0.295423	0.254364	-0.0410592	0.6493	0.215029	-0.249889	-0.0688055	-0.163755	-0.464918	-0.283834	-0.378784	0.181084	0.0861341	-0.0949496	0.279009	-0.328125	-0.655677	-0.59669	-0.877147	-0.327552	-0.268566	-0.549023	0.0589864	-0.221471	-0.280457	0.0383797
267	Manes.01G111400	-1.07573	-0.581706	-0.278969	-0.465715	0.494028	0.796764	0.610019	0.302736	0.115991	-0.186745	0.0127854	-0.541109	0.340951	0.423554	0.109133	0.88206	0.964663	0.650242	0.0826027	-0.231819	-0.314421	0.0301636	-0.620094	0.262728	0.0680222	0.0930429	0.882822	0.688116	0.713137	-0.194706	-0.169685	0.0250207	0.125872
268	Manes.01G111800	-1.67277	-0.286636	-0.281198	-0.457455	1.38614	1.39158	1.21532	0.00543827	-0.17082	-0.176258	0.000268449	-1.58456	-0.146566	-0.490805	-0.783913	1.438	1.09376	0.800649	-0.344239	-0.637347	-0.293108	0.000861563	-1.55028	-0.0969968	-0.443917	-0.300687	1.45328	1.10636	1.24959	-0.346921	-0.20369	0.14323	0.0103379
269	Manes.01G112000	-1.81353	0.20546	-0.861555	-0.269917	2.019	0.95198	1.54362	-1.06702	-0.475377	0.591638	0.00466568	-2.48816	0.107744	-0.870191	-0.251634	2.59591	1.61797	2.23653	-0.977934	-0.359377	0.618557	0.00145359	-0.70168	0.993591	0.640692	0.555895	1.69527	1.34237	1.25757	-0.352899	-0.437696	-0.0847973	0.0279661
270	Manes.01G113400	0.204503	-0.65074	-1.49786	0.505034	-0.855243	-1.70236	0.300531	-0.847115	1.15577	2.00289	0.0102948	0.321531	0.557234	-1.36131	1.25543	0.235704	-1.68285	0.9339	-1.91855	0.698197	2.61675	0.0042496	0.122941	0.763866	-1.25187	0.757367	0.640926	-1.37481	0.634426	-2.01574	-0.00649922	2.00924	0.0127275
271	Manes.01G113900	0.457624	0.333446	-0.089479	0.473639	-0.124178	-0.547103	0.0160149	-0.422925	0.140193	0.563118	0.157008	0.0698684	0.093592	-0.223739	0.130455	0.0237237	-0.293607	0.0605864	-0.317331	0.0368627	0.354194	0.727101	0.473275	0.109804	0.737884	0.933304	-0.363472	0.264608	0.460029	0.62808	0.823501	0.19542	0.0281195
272	Manes.01G114800	0.647996	0.65248	-0.136105	-0.293312	0.00448392	-0.7841	-0.941308	-0.788584	-0.945791	-0.157207	0.000653702	0.723984	0.706769	-0.0305317	0.0804386	-0.0172148	-0.754516	-0.643546	-0.737301	-0.626331	0.11097	0.0117715	1.06359	1.17159	0.305457	-0.0683624	0.107996	-0.758134	-1.13195	-0.86613	-1.23995	-0.373819	0.000447571
273	Manes.01G115500	-0.95971	-0.468451	0.269447	-2.02643	0.491259	1.22916	-1.06672	0.737898	-1.55798	-2.29588	0.0194455	-0.820036	-1.40245	-0.285073	-1.77687	-0.582416	0.534963	-0.956838	1.11738	-0.374421	-1.4918	0.136072	-0.364364	-0.745311	0.640839	-1.79394	-0.380946	1.0052	-1.42958	1.38615	-1.04863	-2.43478	0.0159789
274	Manes.01G116200	-0.00468759	0.267612	-0.426563	0.685935	0.272299	-0.421875	0.690623	-0.694174	0.418323	1.1125	0.00812364	-0.11126	0.295858	-0.497598	0.275263	0.407119	-0.386338	0.386523	-0.793457	-0.0205954	0.772861	0.059586	0.228297	0.521904	0.0656392	0.88786	0.293606	-0.162658	0.659562	-0.456264	0.365956	0.82222	0.056699
275	Manes.01G117000	0.19883	-0.333895	-1.31692	-0.0897773	-0.532725	-1.51575	-0.288607	-0.983026	0.244118	1.22714	0.00646713	0.300476	-0.464944	-0.922135	0.541724	-0.76542	-1.22261	0.241248	-0.457191	1.00667	1.46386	0.0569511	0.165542	0.175994	-1.07873	0.0953534	0.0104522	-1.24427	-0.0701883	-1.25473	-0.0806405	1.17408	0.0335898
276	Manes.01G117500	-1.43516	-0.586504	-0.473671	-1.03397	0.848655	0.961488	0.401191	0.112833	-0.447465	-0.560298	0.0565545	-1.3086	0.0730817	-0.0540196	-1.12408	1.38168	1.25458	0.18452	-0.127101	-1.19716	-1.07006	0.0155626	-1.34848	0.62466	0.452013	-0.699902	1.97314	1.80049	0.648574	-0.172647	-1.32456	-1.15192	0.0087421
277	Manes.01G117900	0.833725	0.346201	0.126397	0.990084	-0.487524	-0.707328	0.156359	-0.219804	0.643882	0.863686	0.00792162	0.819212	0.267411	-0.0289731	1.25586	-0.551801	-0.848185	0.436644	-0.296384	0.988445	1.28483	0.00114298	1.29477	0.383508	0.566571	1.2623	-0.911264	-0.7282	-0.0324698	0.183064	0.878794	0.69573	0.00437666
278	Manes.01G118000	-2.08927	-0.589337	-0.205142	-0.8348	1.49993	1.88413	1.25447	0.384196	-0.245463	-0.629658	0.0329682	-2.00891	-1.34223	-0.608665	-1.91196	0.66668	1.40024	0.0969436	0.733562	-0.569737	-1.3033	0.0750237	-3.16581	-2.06417	-2.06047	-2.8044	1.10164	1.10534	0.361408	0.00370144	-0.74023	-0.743931	0.107697
279	Manes.01G118100	-0.544852	-0.591126	-0.110594	-0.936919	-0.0462738	0.434258	-0.392067	0.480532	-0.345793	-0.826325	0.0233692	-0.00196549	-0.0737695	0.451601	-0.0547093	-0.071804	0.453567	-0.0527439	0.525371	0.0190602	-0.506311	0.476549	0.31816	0.366929	0.358637	-0.213513	0.048769	0.0404772	-0.531673	-0.0082918	-0.580442	-0.57215	0.350744
280	Manes.01G118800	0.446707	0.145602	0.148463	-0.290169	-0.301105	-0.298244	-0.736876	0.00286144	-0.43577	-0.438632	0.0622097	0.0542113	-0.0763415	-0.172911	-0.651144	-0.130553	-0.227122	-0.705355	-0.0965697	-0.574802	-0.478232	0.080121	1.2932	0.894405	0.699272	0.277013	-0.398798	-0.593931	-1.01619	-0.195133	-0.617392	-0.422259	0.00310377
281	Manes.01G119400	1.48991	-0.0841667	0.523885	1.99452	-1.57408	-0.96603	0.504608	0.608051	2.07869	1.47064	0.000429073	1.77311	0.383504	0.993169	1.53499	-1.38961	-0.779942	-0.238119	0.609666	1.15149	0.541822	0.00504153	1.19065	-0.389638	0.523703	1.56353	-1.58029	-0.666949	0.372882	0.913341	1.95317	1.03983	0.012204
282	Manes.01G120100	0.87236	0.217353	-0.556531	-0.161566	-0.655007	-1.42889	-1.03393	-0.773884	-0.378918	0.394966	0.0404622	0.888395	0.345351	-0.11718	0.759603	-0.543044	-1.00557	-0.128791	-0.462531	0.414252	0.876783	0.157261	1.92223	1.69893	0.592712	1.23716	-0.2233	-1.32952	-0.685067	-1.10622	-0.461768	0.644451	0.00541526
283	Manes.01G120200	2.38837	0.378189	-1.84275	3.13329	-2.01018	-4.23112	0.744921	-2.22094	2.7551	4.97604	0.00105546	1.91406	0.0474313	-1.70217	3.03107	-1.86663	-3.61623	1.11701	-1.7496	2.98364	4.73324	0.00994355	2.98679	0.801957	-1.74711	1.58124	-2.18484	-4.73391	-1.40556	-2.54907	0.779279	3.32835	0.00738643
284	Manes.01G120400	0.148991	0.0113446	-0.360072	-0.433035	-0.137646	-0.509063	-0.582026	-0.371417	-0.44438	-0.0729634	0.461983	-0.295139	0.0329583	-0.285822	-0.194137	0.328097	0.00931646	0.101002	-0.318781	-0.227096	0.0916851	0.80959	1.57077	1.03824	0.800216	0.746991	-0.532527	-0.77055	-0.823775	-0.238022	-0.291247	-0.0532249	0.0369369
285	Manes.01G120500	2.46905	0.945022	2.61954	2.62682	-1.52403	0.150487	0.157774	1.67452	1.6818	0.007287	0.103385	2.12184	0.519262	4.17266	1.61417	-1.60258	2.05082	-0.507669	3.6534	1.09491	-2.55849	0.17491	3.50169	0.457465	4.0028	0.825945	-3.04422	0.501115	-2.67574	3.54533	0.36848	-3.17685	0.0106648
286	Manes.01G120600	0.186942	0.499253	6.80766	3.7809	0.312311	6.62072	3.59396	6.30841	3.28165	-3.02676	0.053984	0.519928	1.35121	6.43797	3.40172	0.831287	5.91805	2.88179	5.08676	2.05051	-3.03625	0.0654477	0.126223	0.367925	8.61049	1.23501	0.241701	8.48426	1.10879	8.24256	0.867089	-7.37547	0.025962
287	Manes.01G120900	-0.0461705	-0.622914	-3.07797	-1.09752	-0.576744	-3.0318	-1.05135	-2.45506	-0.474604	1.98046	0.00532343	1.00833	-0.315174	-2.48452	-0.251757	-1.3235	-3.49285	-1.26008	-2.16935	0.0634166	2.23277	0.0316513	2.09373	-0.233718	-2.00668	-1.78006	-2.32745	-4.10041	-3.87379	-1.77296	-1.54634	0.226621	0.005736
288	Manes.01G121500	-0.199322	-0.312793	-0.249346	-0.266139	-0.113471	-0.050024	-0.0668173	0.0634471	0.0466538	-0.0167933	0.877578	0.353909	-0.264158	0.342976	0.040733	-0.618067	-0.0109331	-0.313176	0.607134	0.304891	-0.302243	0.3902	0.0563027	-0.00887703	-0.311671	-1.07977	-0.0651797	-0.367974	-1.13607	-0.302794	-1.07089	-0.768097	0.039468
289	Manes.01G121800	-0.0546051	0.454456	0.975722	-0.311587	0.509061	1.03033	-0.256982	0.521266	-0.766043	-1.28731	0.00460289	-0.288162	0.541275	0.918813	-0.306208	0.829437	1.20697	-0.018046	0.377538	-0.847483	-1.22502	0.0104918	0.274889	1.41316	1.41783	0.00890236	1.13827	1.14294	-0.265987	0.00466718	-1.40426	-1.40892	5.04664e-05
290	Manes.01G122000	-0.110524	-0.0141402	0.242843	-0.0562178	0.0963836	0.353366	0.054306	0.256983	-0.0420776	-0.29906	0.401474	-0.327079	-0.175571	0.154647	0.049771	0.151509	0.481726	0.37685	0.330217	0.225342	-0.104876	0.135926	0.278057	0.2165	0.737416	0.535628	-0.061557	0.459359	0.257571	0.520916	0.319128	-0.201788	0.0160572
291	Manes.01G122400	-1.30077	-0.433074	0.0374351	-1.34023	0.867697	1.33821	-0.0394629	0.470509	-0.907159	-1.37767	4.28664e-06	-1.02601	-0.567863	-0.60037	-1.65063	0.458142	0.425635	-0.624623	-0.0325069	-1.08277	-1.05026	2.33619e-05	-1.96632	-1.03344	-0.705371	-2.52836	0.932882	1.26095	-0.562039	0.328066	-1.49492	-1.82299	3.19006e-07
292	Manes.01G122600	-1.81965	-0.768288	-0.315476	-1.22868	1.05136	1.50418	0.590969	0.452812	-0.460394	-0.913206	0.00011075	-1.48101	-0.23574	0.0532112	-0.734627	1.24527	1.53422	0.746382	0.288951	-0.498887	-0.787838	0.000325232	-1.53721	-0.997995	-0.400636	-0.669358	0.539214	1.13657	0.867851	0.597358	0.328637	-0.268722	0.026184
293	Manes.01G123100	6.24887	0.533623	0.579059	7.4167	-5.71525	-5.66982	1.16782	0.0454353	6.88307	6.83764	6.65906e-08	6.13995	0.44465	1.71173	5.99275	-5.6953	-4.42822	-0.147196	1.26708	5.5481	4.28102	1.05182e-07	4.9897	0.05714	0.829169	5.79247	-4.93256	-4.16053	0.802771	0.772029	5.73533	4.9633	3.34664e-07
294	Manes.01G123400	-0.31428	-0.215648	-0.201281	-0.180374	0.0986319	0.112999	0.133906	0.0143672	0.0352744	0.0209072	0.533002	-0.0581996	-0.383618	-0.246194	-0.471177	-0.325418	-0.187994	-0.412978	0.137424	-0.0875595	-0.224984	0.087413	-0.689036	-0.815436	-0.653941	-0.631472	-0.1264	0.0350946	0.057564	0.161494	0.183964	0.0224694	0.0103519
295	Manes.01G123700	-0.776413	0.462672	0.351655	-0.226511	1.23909	1.12807	0.549902	-0.111017	-0.689183	-0.578166	0.00213194	-0.585208	0.872151	0.632163	-0.102556	1.45736	1.21737	0.482653	-0.239987	-0.974706	-0.734719	0.00059951	-0.824002	0.468712	0.287762	-0.174611	1.29271	1.11176	0.649391	-0.18095	-0.643323	-0.462373	0.00986371
296	Manes.01G124000	-0.416632	0.304897	-0.333282	0.085489	0.721529	0.0833502	0.502121	-0.638179	-0.219408	0.418771	0.0467742	-0.397959	0.287553	-0.251298	0.0208047	0.685512	0.146661	0.418764	-0.538851	-0.266748	0.272103	0.162378	-0.0932392	0.727459	-0.119661	0.107107	0.820698	-0.0264222	0.200346	-0.84712	-0.620352	0.226768	0.0362468
297	Manes.01G124200	1.5035	0.284726	0.564911	1.37843	-1.21877	-0.938588	-0.125073	0.280185	1.0937	0.813515	1.74318e-05	1.09581	-0.318276	0.492375	0.93573	-1.41409	-0.603434	-0.160079	0.810651	1.25401	0.443355	0.000165841	0.975764	-0.185577	0.667922	1.28532	-1.16134	-0.307842	0.309555	0.853499	1.4709	0.617397	0.000219923
298	Manes.01G124600	-0.582602	0.278429	-0.598847	-0.159127	0.861031	-0.0162451	0.423475	-0.877276	-0.437555	0.43972	0.0407766	-0.302193	0.563914	-0.48201	0.364619	0.866107	-0.179817	0.666812	-1.04592	-0.199295	0.846629	0.0139597	-0.773634	0.58491	-0.717882	-0.144483	1.35854	0.0557524	0.629151	-1.30279	-0.729393	0.573399	0.00198739
299	Manes.01G124900	-0.756266	0.0972063	0.244567	-0.377313	0.853472	1.00083	0.378953	0.14736	-0.474519	-0.621879	0.0128105	-1.08862	-0.359596	-0.370976	-0.6364	0.729024	0.717644	0.45222	-0.01138	-0.276804	-0.265424	0.0174713	-0.390479	0.385741	0.734994	-0.047703	0.77622	1.12547	0.342776	0.349253	-0.433444	-0.782697	0.0129019
300	Manes.01G125100	0.398716	-0.00990111	-0.486957	0.869436	-0.408617	-0.885672	0.47072	-0.477056	0.879337	1.35639	0.0031106	0.573365	0.336661	-0.356239	0.780757	-0.236704	-0.929604	0.207391	-0.6929	0.444096	1.137	0.00960212	0.457036	0.819722	-0.116779	1.11191	0.362686	-0.573815	0.654874	-0.936501	0.292188	1.22869	0.0058409
301	Manes.01G126500	0.0416281	0.573347	0.459376	0.280732	0.531718	0.417748	0.239104	-0.113971	-0.292614	-0.178643	0.0285311	0.0554901	0.610239	0.625719	0.584785	0.554749	0.570229	0.529295	0.0154795	-0.0254546	-0.0409341	0.00541669	0.1989	0.352223	0.719135	0.559613	0.153324	0.520235	0.360713	0.366911	0.20739	-0.159522	0.0323148
302	Manes.01G126800	-0.0250599	-0.293359	-0.49126	-0.371849	-0.2683	-0.4662	-0.346789	-0.1979	-0.0784894	0.119411	0.0121441	0.0644239	-0.0226762	-0.479349	-0.223464	-0.0871001	-0.543773	-0.287888	-0.456673	-0.200788	0.255885	0.011856	0.0103336	-0.247836	-0.511105	-0.122437	-0.25817	-0.521439	-0.132771	-0.26327	0.125399	0.388668	0.0241617
303	Manes.01G127300	1.54904	1.14752	0.208629	0.207158	-0.401514	-1.34041	-1.34188	-0.938894	-0.940365	-0.00147104	0.0058754	0.926879	0.689655	-0.247528	0.805419	-0.237224	-1.17441	-0.12146	-0.937183	0.115764	1.05295	0.0909404	1.90632	2.16103	0.976229	1.1178	0.254709	-0.930094	-0.788523	-1.1848	-1.04323	0.141571	0.00277765
304	Manes.01G128400	0.482396	0.367033	0.605743	0.672598	-0.115363	0.123347	0.190202	0.238711	0.305565	0.0668543	0.166852	0.0504987	0.13172	0.0136727	0.103886	0.0812215	-0.036826	0.0533878	-0.118048	-0.0278338	0.0902138	0.985785	0.561292	0.343874	0.812768	1.17808	-0.217418	0.251476	0.616784	0.468894	0.834201	0.365308	0.0246938
305	Manes.01G128600	-0.18151	-0.00747292	-0.0492526	0.218577	0.174038	0.132258	0.400087	-0.0417796	0.22605	0.267829	0.222717	-0.166273	0.138216	-0.276635	0.253987	0.304488	-0.110362	0.42026	-0.41485	0.115772	0.530622	0.03218	0.0441952	0.123573	-0.0227517	0.597821	0.0793776	-0.0669468	0.553626	-0.146324	0.474248	0.620572	0.0309258
306	Manes.01G129100	-0.802248	-0.736741	-0.272552	-0.939465	0.0655068	0.529696	-0.137217	0.464189	-0.202723	-0.666912	0.00274971	-0.856539	-0.378874	-0.285454	-0.795871	0.477664	0.571084	0.0606676	0.0934201	-0.416997	-0.510417	0.0107631	-0.716411	-0.416847	-0.52929	-0.797147	0.299565	0.187122	-0.0807352	-0.112443	-0.3803	-0.267857	0.207249
307	Manes.01G129200	-0.713707	-0.752285	-0.693576	-0.57183	-0.0385778	0.0201315	0.141877	0.0587093	0.180455	0.121745	0.00174449	-0.700738	-0.829865	-0.746989	-0.888357	-0.129127	-0.0462504	-0.187619	0.0828763	-0.0584921	-0.141368	0.000494094	-0.703166	-1.02149	-0.893017	-0.660432	-0.318325	-0.189851	0.0427338	0.128474	0.361059	0.232585	0.00264877
308	Manes.01G130000	1.1417	-0.213272	-0.948433	0.177093	-1.35497	-2.09013	-0.964605	-0.735161	0.390366	1.12553	0.00322279	0.653271	-0.29827	-1.15849	0.664472	-0.951541	-1.81177	0.0112003	-0.860224	0.962741	1.82297	0.00965602	2.2057	0.291954	-0.299508	1.75761	-1.91375	-2.50521	-0.448094	-0.591462	1.46565	2.05711	0.000553091
309	Manes.01G130100	-0.925343	0.286488	-0.0851786	-0.641275	1.21183	0.840164	0.284068	-0.371667	-0.927763	-0.556097	0.0135144	-0.737772	0.522345	0.284295	-0.670405	1.26012	1.02207	0.0673673	-0.23805	-1.19275	-0.9547	0.00888701	-0.470451	0.315404	0.160384	-0.490819	0.785855	0.630835	-0.0203686	-0.15502	-0.806224	-0.651203	0.192462
310	Manes.01G130300	-0.715832	-0.263528	-0.126207	-0.418691	0.452303	0.589625	0.297141	0.137322	-0.155163	-0.292484	0.0495441	-0.37352	0.00222833	0.049751	-0.400133	0.375748	0.423271	-0.0266128	0.0475227	-0.402361	-0.449884	0.175042	-1.19507	-0.476958	-0.485717	-0.908367	0.718117	0.709358	0.286708	-0.00875889	-0.431409	-0.42265	0.00647261
311	Manes.01G130800	0.289443	0.0510698	-0.0824365	0.0618999	-0.238373	-0.37188	-0.227543	-0.133506	0.01083	0.144336	0.130312	0.291424	0.148942	0.0357305	0.346639	-0.142482	-0.255694	0.0552143	-0.113211	0.197697	0.310908	0.0878232	0.556515	0.0302748	0.112654	0.469223	-0.526241	-0.443862	-0.0872929	0.0823791	0.438948	0.356569	0.0047061
312	Manes.01G130900	0.27228	-2.06349	-0.2247	-0.461075	-2.33577	-0.49698	-0.733355	1.83879	1.60241	-0.236375	0.0254232	-0.182547	-2.65877	-0.774477	-1.19984	-2.47622	-0.591929	-1.01729	1.88429	1.45893	-0.425363	0.00898295	-1.08416	-2.19455	-1.16833	-1.5222	-1.11038	-0.0841724	-0.43804	1.02621	0.672344	-0.353868	0.11628
313	Manes.01G131100	-0.313541	0.585214	-1.05242	0.691114	0.898755	-0.738881	1.00465	-1.63764	0.1059	1.74354	0.41526	-2.36798	-1.05737	-1.70882	-1.21634	1.31061	0.659157	1.15164	-0.651451	-0.15897	0.492482	0.290174	-2.51646	-0.277275	-0.903215	-2.06159	2.23918	1.61324	0.45487	-0.62594	-1.78431	-1.15837	0.0355604
314	Manes.01G131200	-0.0975152	0.112881	-0.0960354	0.175365	0.210396	0.00147984	0.27288	-0.208916	0.0624843	0.271401	0.251032	-0.169763	0.0631367	-0.459806	-0.189519	0.2329	-0.290043	-0.019756	-0.522943	-0.252656	0.270287	0.0186147	-0.209071	-0.563829	-0.664385	-0.272222	-0.354757	-0.455314	-0.0631507	-0.100557	0.291607	0.392163	0.00366094
315	Manes.01G131400	0.651093	0.287931	0.0828745	0.846206	-0.363162	-0.568218	0.195113	-0.205057	0.558275	0.763331	0.172334	0.906863	0.382059	-0.246386	0.909219	-0.524804	-1.15325	0.00235548	-0.628445	0.527159	1.1556	0.0298623	1.85712	0.455748	0.750973	2.14739	-1.40138	-1.10615	0.290268	0.295225	1.69164	1.39642	0.0012869
316	Manes.01G131500	-0.0886893	0.0527421	0.372918	-0.789189	0.141431	0.461607	-0.7005	0.320176	-0.841931	-1.16211	0.00426833	0.110449	0.579494	0.628587	-0.143952	0.469045	0.518138	-0.254401	0.0490926	-0.723446	-0.772539	0.0629609	0.322426	0.26317	0.350679	-0.195188	-0.0592558	0.0282534	-0.517614	0.0875092	-0.458358	-0.545868	0.467871
317	Manes.01G131900	-0.600044	0.144765	-0.906478	-0.691182	0.744809	-0.306434	-0.0911377	-1.05124	-0.835946	0.215297	0.0825058	0.172891	1.52151	-0.0847931	0.560414	1.34862	-0.257684	0.387523	-1.6063	-0.961095	0.645207	0.0423193	0.740985	1.00056	-0.0540248	0.844199	0.259577	-0.79501	0.103214	-1.05459	-0.156363	0.898224	0.0746399
318	Manes.01G132200	0.0686004	-0.07939	-0.297509	0.631517	-0.14799	-0.36611	0.562916	-0.218119	0.710907	0.929026	0.037694	-0.0826055	-0.277337	-0.184301	0.269397	-0.194731	-0.101695	0.352003	0.0930357	0.546734	0.453698	0.41625	-0.490883	-0.513796	-1.13581	-0.0159978	-0.0229137	-0.644932	0.474885	-0.622018	0.497799	1.11982	0.0149893
319	Manes.01G132300	-0.212809	-0.182152	0.0529264	0.121244	0.0306567	0.265735	0.334053	0.235079	0.303397	0.0683178	0.397706	-0.150221	-0.143422	-0.144502	0.196487	0.00679912	0.00571984	0.346709	-0.00107928	0.33991	0.340989	0.379517	-0.651593	-0.616685	-0.210348	-0.0335379	0.0349077	0.441245	0.618055	0.406337	0.583148	0.17681	0.0238794
320	Manes.01G132600	0.0249455	0.372593	0.922047	0.167576	0.347647	0.897102	0.142631	0.549455	-0.205016	-0.754471	0.00314517	-0.106498	0.15834	0.722813	0.0460289	0.264838	0.829311	0.152527	0.564473	-0.112311	-0.676784	0.0169844	-0.169479	0.189906	0.535531	-0.0681814	0.359385	0.705011	0.101298	0.345626	-0.258087	-0.603713	0.0564356
321	Manes.01G132900	-6.33233	-3.49331	-7.74753	0.158121	2.83902	-1.41519	6.49045	-4.25422	3.65143	7.90565	6.12387e-08	-6.66292	-3.93844	-7.529	-0.402864	2.72448	-0.866072	6.26006	-3.59055	3.53558	7.12613	2.41905e-07	-5.9471	-2.69066	-7.27876	0.805175	3.25644	-1.33166	6.75228	-4.5881	3.49584	8.08394	1.33822e-06
322	Manes.01G133100	0.075305	-0.434115	-0.0450761	-0.200086	-0.50942	-0.120381	-0.275391	0.389039	0.23403	-0.155009	0.20463	-0.127413	-0.718461	-0.161636	-0.0488964	-0.591049	-0.0342234	0.0785164	0.556825	0.669565	0.11274	0.0312265	0.521607	0.0316573	0.359309	0.336911	-0.48995	-0.162298	-0.184696	0.327652	0.305254	-0.0223978	0.213582
323	Manes.01G133200	0.996256	1.38185	3.19765	3.79736	0.385599	2.20139	2.8011	1.81579	2.4155	0.599712	0.00141149	1.04961	1.77982	1.88558	2.56757	0.73021	0.835967	1.51796	0.105756	0.787747	0.681991	0.0137934	0.680243	0.954191	1.41753	1.7215	0.273947	0.737287	1.04126	0.46334	0.767308	0.303968	0.325157
324	Manes.01G134800	-0.377767	-0.345492	0.0317561	-0.363723	0.0322748	0.409523	0.0140442	0.377248	-0.0182306	-0.395479	0.0641875	-0.0691688	-0.174397	-0.112613	-0.3542	-0.105228	-0.0434441	-0.285032	0.0617836	-0.179804	-0.241587	0.387425	-0.685554	-0.393342	-0.326968	-0.621588	0.292212	0.358587	0.0639662	0.066374	-0.228246	-0.29462	0.0368358
325	Manes.01G135300	-0.18627	0.350202	-0.570744	-0.474487	0.536472	-0.384474	-0.288218	-0.920946	-0.824689	0.0962566	0.0393983	-0.007148	0.480965	-0.0709627	-0.0642058	0.488113	-0.0638147	-0.0570578	-0.551927	-0.545171	0.00675684	0.4268	0.314266	0.72596	-0.203096	-0.109727	0.411694	-0.517362	-0.423993	-0.929056	-0.835687	0.093369	0.0636099
326	Manes.01G135400	-0.697544	0.205666	0.202059	0.0175651	0.90321	0.899603	0.715109	-0.00360645	-0.188101	-0.184494	0.10965	-0.39931	0.300773	1.25283	-0.145103	0.700083	1.65214	0.254207	0.952057	-0.445875	-1.39793	0.0427038	0.617799	1.08018	1.24899	0.841833	0.462382	0.631192	0.224035	0.168809	-0.238348	-0.407157	0.122226
327	Manes.01G135600	0.0921033	0.529176	-0.0101755	-0.0137293	0.437072	-0.102279	-0.105833	-0.539351	-0.542905	-0.00355378	0.116376	-0.0474077	0.649434	-0.414624	-0.0155708	0.696841	-0.367216	0.0318369	-1.06406	-0.665004	0.399053	0.00804366	0.0954137	0.984512	-0.0467482	-0.459756	0.889099	-0.142162	-0.55517	-1.03126	-1.44427	-0.413008	0.000754272
328	Manes.01G135700	2.61575	3.35664	0.0467733	-0.3018	0.740894	-2.56897	-2.91755	-3.30987	-3.65844	-0.348573	2.34944e-05	3.9024	3.6665	0.564764	0.386652	-0.235894	-3.33763	-3.51574	-3.10174	-3.27985	-0.178113	6.28625e-05	2.98706	3.03506	-0.778699	-1.09949	0.0479914	-3.76576	-4.08656	-3.81375	-4.13455	-0.320796	0.000348754
329	Manes.01G136000	0.513613	1.28534	0.57426	0.0518647	0.771727	0.0606477	-0.461748	-0.711079	-1.23347	-0.522396	0.00128383	0.316018	1.17421	0.389044	0.541012	0.858197	0.0730262	0.224995	-0.785171	-0.633202	0.151969	0.0276541	0.509349	1.30171	0.726315	0.16253	0.792363	0.216967	-0.346819	-0.575396	-1.13918	-0.563785	0.00911034
330	Manes.01G136100	-0.13638	0.0133645	-0.769249	-0.243626	0.149745	-0.632869	-0.107246	-0.782614	-0.256991	0.525623	0.0177245	-0.237341	0.404627	-0.470238	-0.0225206	0.641968	-0.232897	0.21482	-0.874865	-0.427147	0.447717	0.0437702	0.548899	1.29414	0.292865	0.76276	0.745237	-0.256034	0.213862	-1.00127	-0.531375	0.469896	0.00141353
331	Manes.01G136300	-0.129846	0.460643	-0.428211	0.396962	0.59049	-0.298364	0.526809	-0.888854	-0.0636809	0.825173	0.0326586	-0.28826	0.647682	-0.36398	0.521408	0.935941	-0.0757205	0.809667	-1.01166	-0.126274	0.885388	0.00910892	-0.0127433	0.686421	0.0197576	0.954793	0.699164	0.0325009	0.967536	-0.666663	0.268372	0.935035	0.0216101
332	Manes.01G136700	-1.13772	-0.714583	0.711359	0.581115	0.423133	1.84907	1.71883	1.42594	1.2957	-0.130245	0.0381599	-0.637364	0.124759	1.28579	0.235779	0.762123	1.92316	0.873142	1.16103	0.11102	-1.05001	0.135167	-0.561294	-0.319999	-0.208537	0.337696	0.241295	0.352757	0.89899	0.111462	0.657695	0.546233	0.884021
333	Manes.01G136800	0.0539445	0.208841	0.0512606	-0.360463	0.154897	-0.00268388	-0.414407	-0.157581	-0.569304	-0.411723	0.100902	0.0864241	0.141467	0.000108684	-0.285373	0.0550428	-0.0863154	-0.371797	-0.141358	-0.42684	-0.285482	0.342093	0.849678	0.994233	0.567221	0.27939	0.144555	-0.282456	-0.570288	-0.427012	-0.714843	-0.287831	0.0034133
334	Manes.01G137500	0.878548	-0.0354692	-0.583397	-0.138699	-0.914017	-1.46195	-1.01725	-0.547928	-0.10323	0.444698	0.00656979	0.990774	-0.343343	-0.846595	-0.0343844	-1.33412	-1.83737	-1.02516	-0.503252	0.308958	0.812211	0.00157015	0.744059	-0.260597	-0.904088	0.0191807	-1.00466	-1.64815	-0.724878	-0.643491	0.279778	0.923268	0.00573329
335	Manes.01G137600	-1.07741	-0.495078	-0.0912516	-0.313783	0.582328	0.986154	0.763623	0.403826	0.181295	-0.222531	0.110916	-0.281025	-0.808624	0.339476	-0.829985	-0.527599	0.620501	-0.54896	1.1481	-0.0213614	-1.16946	0.0562658	-1.53665	-1.39441	-0.881948	-1.79625	0.142248	0.654706	-0.259596	0.512458	-0.401845	-0.914303	0.0325503
336	Manes.01G138300	-1.43481	-0.90586	-0.877769	-1.79677	0.528955	0.557046	-0.361952	0.0280904	-0.890907	-0.918997	0.0136175	-1.15437	-0.0319723	-0.392705	-0.968443	1.1224	0.761662	0.185924	-0.360733	-0.936471	-0.575738	0.0739619	-1.31271	-0.484712	-1.05043	-0.642736	0.827994	0.262276	0.66997	-0.565718	-0.158024	0.407694	0.287973
337	Manes.01G138400	2.95375	0.883368	0.301339	2.71952	-2.07038	-2.65241	-0.234227	-0.582029	1.83615	2.41818	6.68327e-07	2.01517	0.172712	0.538233	2.39446	-1.84246	-1.47694	0.379293	0.365522	2.22175	1.85623	4.4615e-05	1.78766	0.397785	0.425367	2.71566	-1.38987	-1.36229	0.928	0.0275829	2.31787	2.29029	0.000139086
338	Manes.01G139800	0.144462	0.0709926	0.141656	-0.303349	-0.073469	-0.0028055	-0.44781	0.0706635	-0.374341	-0.445005	0.601282	0.18609	0.286705	0.979932	0.111779	0.100615	0.793842	-0.074311	0.693227	-0.174926	-0.868153	0.108572	0.930719	0.823438	1.1143	0.325679	-0.107281	0.183577	-0.60504	0.290858	-0.497759	-0.788617	0.039482
339	Manes.01G139900	-0.76507	-0.171598	-0.467449	-0.865808	0.593472	0.297621	-0.100737	-0.295851	-0.69421	-0.398358	0.0111188	-0.387333	0.31799	-0.0658475	-0.353543	0.705323	0.321486	0.0337902	-0.383837	-0.671533	-0.287696	0.0794211	-0.832853	-0.473068	-0.696624	-1.0669	0.359784	0.136229	-0.234052	-0.223555	-0.593836	-0.370281	0.0446145
340	Manes.01G140000	-0.162557	0.161977	0.123255	-0.15767	0.324534	0.285811	0.0048864	-0.0387224	-0.319647	-0.280925	0.315551	-0.200299	0.344666	0.0923493	-0.276151	0.544965	0.292649	-0.075852	-0.252316	-0.620817	-0.368501	0.0459338	-0.208407	0.0425686	-0.0650063	-0.129026	0.250976	0.143401	0.0793817	-0.107575	-0.171594	-0.0640194	0.814888
341	Manes.01G140200	0.43131	0.599868	0.325588	0.377798	0.168558	-0.105722	-0.0535119	-0.27428	-0.22207	0.0522104	0.13803	0.23184	0.652398	0.386654	0.345487	0.420558	0.154814	0.113647	-0.265744	-0.306911	-0.0411671	0.14426	0.842214	0.738103	0.716299	0.918218	-0.104111	-0.125915	0.076004	-0.0218042	0.180115	0.201919	0.0286807
342	Manes.01G140800	-0.652175	-0.165939	-0.199244	-0.560635	0.486237	0.452931	0.0915404	-0.0333054	-0.394696	-0.361391	0.0108606	-0.426956	0.187213	0.121572	-0.275835	0.614169	0.548528	0.151121	-0.0656416	-0.463048	-0.397406	0.024588	-0.979533	-0.259799	-0.454759	-0.91826	0.719734	0.524775	0.0612738	-0.194959	-0.65846	-0.463501	0.00194448
343	Manes.01G141300	0.878659	1.40344	0.501617	0.246239	0.524781	-0.377042	-0.63242	-0.901823	-1.1572	-0.255378	0.0672701	0.844592	1.31431	0.450297	0.980463	0.469713	-0.394295	0.135872	-0.864008	-0.333842	0.530167	0.147537	2.58368	2.64279	2.56755	1.90183	0.0591051	-0.0161326	-0.681858	-0.0752377	-0.740963	-0.665726	0.000463335
344	Manes.01G141400	-0.612731	-0.507229	-0.571732	-0.296847	0.105502	0.0409996	0.315884	-0.0645024	0.210382	0.274884	0.0330489	-0.47825	-0.0928549	-0.366804	-0.288821	0.385395	0.111446	0.189429	-0.273949	-0.195966	0.077983	0.16109	-0.469592	-0.164589	-0.483627	-0.296252	0.305003	-0.0140346	0.17334	-0.319037	-0.131663	0.187374	0.259387
345	Manes.01G142200	-3.29212	-3.81785	-2.8285	-4.04768	-0.525735	0.463618	-0.755563	0.989353	-0.229828	-1.21918	0.00583345	-2.05249	-2.51556	-1.23538	-2.87899	-0.463071	0.817109	-0.8265	1.28018	-0.363429	-1.64361	0.0304859	0.0707758	-1.17729	-1.04501	-1.37693	-1.24806	-1.11579	-1.44771	0.132279	-0.199642	-0.331921	0.22448
346	Manes.01G142400	3.51175	1.53098	3.80593	3.22656	-1.98077	0.294182	-0.285187	2.27495	1.69558	-0.579369	0.00742715	3.76543	-0.0526141	2.04027	2.67642	-3.81805	-1.72516	-1.08901	2.09288	2.72904	0.636157	0.0344395	1.358	-0.869845	2.36087	-0.180495	-2.22784	1.00287	-1.5385	3.23072	0.68935	-2.54137	0.191127
347	Manes.01G142600	0.765938	0.201896	0.195081	0.336215	-0.564041	-0.570857	-0.429722	-0.00681544	0.134319	0.141134	0.0148074	0.494316	0.188443	0.060927	0.506648	-0.305872	-0.433389	0.0123329	-0.127516	0.318205	0.445721	0.0797753	0.913906	0.538482	0.478143	0.773504	-0.375423	-0.435763	-0.140402	-0.0603399	0.235021	0.295361	0.0163167
348	Manes.01G143900	-0.619824	-0.949466	0.3975	-0.835027	-0.329642	1.01732	-0.215203	1.34697	0.114439	-1.23253	0.0492764	-0.779918	-0.873913	-0.315695	-1.09059	-0.0939943	0.464223	-0.310667	0.558217	-0.216673	-0.77489	0.206863	-1.98191	-2.41182	-2.05959	-1.78507	-0.429904	-0.0776775	0.196841	0.352227	0.626745	0.274518	0.623262
349	Manes.01G144200	1.39321	-0.424547	0.512164	0.589693	-1.81776	-0.881051	-0.803522	0.936712	1.01424	0.0775286	4.7582e-05	1.10717	-0.335224	0.506966	0.826628	-1.44239	-0.600201	-0.280539	0.84219	1.16185	0.319662	0.00127334	1.79068	-0.160386	1.11914	1.18365	-1.95107	-0.671541	-0.607038	1.27953	1.34403	0.0645035	7.91308e-05
350	Manes.01G145300	0.670931	0.158852	0.168696	0.353477	-0.512079	-0.502235	-0.317454	0.00984435	0.194625	0.18478	0.0132442	0.512867	0.226985	0.515289	0.468225	-0.285882	0.00242178	-0.0446421	0.288304	0.24124	-0.0470638	0.0522764	0.671652	0.126286	0.469954	0.359551	-0.545367	-0.201698	-0.312101	0.343669	0.233266	-0.110403	0.0353956
351	Manes.01G145400	-0.37447	-0.169491	-0.00934947	-0.486873	0.204978	0.36512	-0.112403	0.160142	-0.317381	-0.477523	0.279895	-0.246834	-0.20567	-0.192849	-0.330447	0.0411644	0.0539852	-0.0836129	0.0128208	-0.124777	-0.137598	0.77261	-1.00452	-0.691161	-0.591123	-1.08253	0.313357	0.413395	-0.0780136	0.100038	-0.39137	-0.491409	0.0352101
352	Manes.01G145800	0.959044	0.235781	0.070881	1.14651	-0.723263	-0.888163	0.187467	-0.1649	0.91073	1.07563	0.0310433	0.698877	-0.179022	-0.395881	0.526333	-0.877899	-1.09476	-0.172543	-0.216858	0.705356	0.922214	0.0798195	0.0367942	-1.20922	-0.493181	-0.161335	-1.24601	-0.529976	-0.198129	0.716036	1.04788	0.331847	0.0760204
353	Manes.01G145900	0.775989	0.136566	0.268368	0.424596	-0.639423	-0.507622	-0.351394	0.131801	0.288029	0.156228	0.00137341	0.70929	0.11965	0.439717	0.601902	-0.58964	-0.269573	-0.107388	0.320067	0.482252	0.162185	0.00207317	0.813892	0.0798529	0.475931	0.113057	-0.734039	-0.337961	-0.700835	0.396078	0.0332042	-0.362874	0.00259457
354	Manes.01G146100	0.564405	0.428562	0.635062	0.0237452	-0.135843	0.0706576	-0.54066	0.206501	-0.404817	-0.611317	0.327027	0.555952	0.918172	0.84072	0.385764	0.36222	0.284769	-0.170187	-0.0774519	-0.532408	-0.454956	0.154836	1.80341	1.63403	1.45495	0.260501	-0.169388	-0.348465	-1.54291	-0.179076	-1.37353	-1.19445	0.00102969
355	Manes.01G146200	-0.235129	-0.452624	-0.394274	-0.0872698	-0.217495	-0.159144	0.147859	0.0583509	0.365355	0.307004	0.230574	-0.10882	-0.619348	-0.4973	0.000990377	-0.510529	-0.388481	0.10981	0.122048	0.620338	0.498291	0.0336041	-0.679279	-0.731926	-0.707407	-0.534479	-0.0526471	-0.0281284	0.1448	0.0245187	0.197447	0.172928	0.0914157
356	Manes.01G146300	0.113165	-0.0686548	-0.206901	1.25907	-0.18182	-0.320066	1.14591	-0.138246	1.32773	1.46597	8.54578e-05	-0.136248	-0.466782	-0.684382	0.887968	-0.330534	-0.548133	1.02422	-0.2176	1.35475	1.57235	6.82802e-05	-0.784937	-0.621255	-0.413907	0.704196	0.163683	0.37103	1.48913	0.207347	1.32545	1.1181	0.00059222
357	Manes.01G146700	0.252117	0.351699	0.326631	0.0118678	0.0995822	0.0745147	-0.240249	-0.0250675	-0.339831	-0.314764	0.597084	-0.0609394	0.57832	0.0913913	0.107201	0.63926	0.152331	0.168141	-0.486929	-0.471119	0.0158098	0.30539	-0.00990851	0.735761	0.441399	-0.406569	0.745669	0.451307	-0.396661	-0.294362	-1.14233	-0.847968	0.0225702
358	Manes.01G146800	3.90302	0.794057	0.535243	3.5477	-3.10897	-3.36778	-0.355328	-0.258814	2.75364	3.01245	8.09668e-05	2.10888	1.38973	0.145835	3.21169	-0.719152	-1.96305	1.10281	-1.2439	1.82196	3.06586	0.00121707	0.893551	0.446634	-0.205765	-0.0102533	-0.446917	-1.09932	-0.903804	-0.652399	-0.456887	0.195512	0.571461
359	Manes.01G146900	0.618757	-1.33653	0.930351	0.660098	-1.95529	0.311594	0.0413414	2.26688	1.99663	-0.270252	0.0173552	1.01541	-0.487997	0.355139	0.985076	-1.50341	-0.66027	-0.0303328	0.843136	1.47307	0.629937	0.214771	-1.30826	-2.11193	-1.42228	-0.847294	-0.803674	-0.114021	0.460965	0.689653	1.26464	0.574986	0.498461
360	Manes.01G147800	-0.527921	0.204768	-0.285757	-0.399562	0.732689	0.242164	0.128358	-0.490525	-0.604331	-0.113806	0.0226619	-0.460508	0.324072	-0.182507	-0.119346	0.78458	0.278001	0.341162	-0.506579	-0.443418	0.0631607	0.0419901	-0.39465	0.0266467	-0.0790007	-0.153324	0.421296	0.315649	0.241326	-0.105647	-0.17997	-0.074323	0.528931
361	Manes.01G147900	-0.449547	0.54463	-0.756115	-0.780877	0.994177	-0.306568	-0.33133	-1.30074	-1.32551	-0.0247619	0.00354373	-0.614771	0.197787	-0.704159	-0.705754	0.812558	-0.0893882	-0.0909829	-0.901947	-0.903541	-0.00159466	0.0478151	-0.901956	-0.127916	-1.0092	-1.23988	0.774039	-0.107241	-0.337922	-0.88128	-1.11196	-0.230681	0.0126735
362	Manes.01G148200	0.56042	-0.0338069	-0.0303322	0.487662	-0.594227	-0.590752	-0.0727578	0.00347467	0.521469	0.517995	0.0464492	0.564031	-0.260994	-0.0429363	0.28589	-0.825025	-0.606967	-0.278141	0.218057	0.546884	0.328827	0.0296842	1.12412	0.578422	0.616176	1.09368	-0.545696	-0.507942	-0.0304393	0.0377541	0.515257	0.477503	0.00888258
363	Manes.01G148400	0.511399	0.556678	0.0648907	0.147603	0.0452787	-0.446508	-0.363796	-0.491787	-0.409075	0.0827122	0.0441202	0.439547	0.411462	0.337173	0.537386	-0.0280855	-0.102375	0.0978391	-0.0742893	0.125925	0.200214	0.231196	1.12133	1.09393	0.75482	0.976047	-0.0273956	-0.366507	-0.14528	-0.339111	-0.117884	0.221227	0.00146635
364	Manes.01G148700	-0.873177	-0.305461	0.342739	-0.858184	0.567716	1.21592	0.0149933	0.6482	-0.552722	-1.20092	0.00190215	-0.863387	-0.326625	0.0200515	-0.956601	0.536762	0.883439	-0.0932142	0.346676	-0.629977	-0.976653	0.00879537	-1.01213	-0.438008	-0.148227	-1.09725	0.574122	0.863903	-0.0851155	0.289781	-0.659238	-0.949019	0.0183019
365	Manes.01G149600	0.256172	0.421979	0.0101606	0.161876	0.165807	-0.246012	-0.094296	-0.411819	-0.260103	0.151716	0.634928	0.104847	0.679026	0.0518883	0.2859	0.574179	-0.0529588	0.181053	-0.627138	-0.393126	0.234012	0.349411	1.37565	1.50754	0.916221	0.840281	0.131892	-0.45943	-0.535369	-0.591322	-0.667262	-0.0759397	0.00638137
366	Manes.01G150900	0.191471	0.00161824	-0.400441	-0.614677	-0.189853	-0.591911	-0.806147	-0.402059	-0.616295	-0.214236	0.406984	-0.319301	0.105746	-0.656706	-0.0397726	0.425047	-0.337405	0.279528	-0.762452	-0.145519	0.616933	0.500487	-1.14694	0.337651	-0.130017	-1.78794	1.48459	1.01693	-0.640992	-0.467668	-2.12559	-1.65792	0.00524742
367	Manes.01G151500	0.481243	0.223276	0.209509	0.447878	-0.257967	-0.271734	-0.0333645	-0.0137674	0.224602	0.23837	0.0436353	0.561481	0.350671	0.347214	0.602334	-0.21081	-0.214267	0.0408525	-0.00345717	0.251663	0.25512	0.0149939	0.521512	0.204133	0.105138	0.720639	-0.317379	-0.416374	0.199127	-0.0989946	0.516506	0.615501	0.00900756
368	Manes.01G152900	-0.763771	-0.32911	-0.459876	-0.676818	0.434661	0.303896	0.086953	-0.130765	-0.347708	-0.216943	0.0374054	-0.773544	-0.142962	-0.812626	-0.652824	0.630582	-0.0390824	0.12072	-0.669665	-0.509862	0.159802	0.00857276	-0.78611	-0.108805	-0.339087	-0.831525	0.677306	0.447023	-0.0454146	-0.230283	-0.72272	-0.492438	0.0248741
369	Manes.01G154100	-0.571285	0.110545	0.158436	-0.277263	0.68183	0.729721	0.294021	0.0478908	-0.387809	-0.435699	0.0391291	-0.568085	0.381909	0.203153	-0.240278	0.949994	0.771238	0.327807	-0.178756	-0.622187	-0.443431	0.0110405	-0.198355	0.122647	0.0501393	0.22615	0.321002	0.248495	0.424505	-0.0725073	0.103503	0.176011	0.718381
370	Manes.01G154700	0.619682	0.569688	0.615244	0.655422	-0.0499948	-0.00443866	0.0357398	0.0455561	0.0857346	0.0401784	0.172531	0.0511127	0.356086	0.232779	0.597941	0.304973	0.181666	0.546829	-0.123307	0.241856	0.365163	0.378192	0.855002	0.921683	1.27359	1.11463	0.0666811	0.418588	0.259631	0.351907	0.19295	-0.158957	0.01061
371	Manes.01G155000	0.0275459	0.178083	0.322882	0.276513	0.150537	0.295336	0.248967	0.144799	0.09843	-0.0463689	0.517472	-0.0731075	-0.000721783	0.696079	0.0445007	0.0723857	0.769187	0.117608	0.696801	0.0452225	-0.651579	0.0255099	-0.382966	-0.160285	0.226284	-0.367197	0.222681	0.60925	0.0157689	0.386569	-0.206912	-0.593481	0.115835
372	Manes.01G155100	-0.751367	-0.140151	-0.0851959	-0.689015	0.611215	0.666171	0.0623517	0.0549554	-0.548864	-0.603819	0.00556551	-0.574418	0.0456344	-0.00204342	-0.466321	0.620053	0.572375	0.108097	-0.0476778	-0.511956	-0.464278	0.0327836	-0.700213	-0.381446	-0.0872194	-0.553347	0.318767	0.612993	0.146865	0.294226	-0.171902	-0.466128	0.0764177
373	Manes.01G155300	1.24526	1.0742	0.811989	0.223148	-0.171064	-0.433271	-1.02211	-0.262207	-0.851048	-0.588841	0.00777724	0.696096	0.713183	1.35226	0.636895	0.0170865	0.656164	-0.0592016	0.639077	-0.076288	-0.715365	0.0392809	1.71433	1.34237	1.76727	1.00756	-0.371956	0.0529453	-0.706769	0.424901	-0.334813	-0.759714	0.0022335
374	Manes.01G155500	-0.0312823	-0.290474	0.835059	0.153678	-0.259192	0.866341	0.18496	1.12553	0.444152	-0.681381	0.547988	-0.959989	-1.88303	0.610121	-1.63983	-0.923037	1.57011	-0.679837	2.49315	0.2432	-2.24995	0.0192809	-0.422501	-1.19822	-0.0701584	-1.95025	-0.775718	0.352342	-1.52775	1.12806	-0.752032	-1.88009	0.0186509
375	Manes.01G156100	-0.725809	-0.0961467	0.0531384	-0.31281	0.629662	0.778947	0.412998	0.149285	-0.216664	-0.365949	0.0279676	-0.535122	0.210103	0.0935457	-0.270882	0.745225	0.628668	0.26424	-0.116557	-0.480985	-0.364428	0.0696282	-0.701999	-0.165011	0.216573	-0.168381	0.536987	0.918571	0.533618	0.381584	-0.00336919	-0.384953	0.0493681
376	Manes.01G156300	0.212464	1.9846	0.903758	1.13571	1.77214	0.691294	0.923246	-1.08085	-0.848895	0.231952	0.0593719	-0.4204	1.81559	0.96151	0.756302	2.23599	1.38191	1.1767	-0.854077	-1.05928	-0.205208	0.0909206	-0.087979	2.1557	2.2076	1.12435	2.24368	2.29558	1.21233	0.0519057	-1.03134	-1.08325	0.00512588
377	Manes.01G156500	-0.373251	0.135452	-0.75812	-0.083029	0.508703	-0.384869	0.290222	-0.893572	-0.218481	0.675091	0.00830112	-0.349036	0.322446	-0.599758	-0.00696226	0.671482	-0.250722	0.342074	-0.922204	-0.329408	0.592796	0.0100483	-0.0707329	0.217589	-0.547281	0.442226	0.288322	-0.476548	0.512958	-0.764871	0.224636	0.989507	0.0113377
378	Manes.01G156800	-0.29668	0.434248	-0.0684631	-0.112474	0.730929	0.228217	0.184206	-0.502712	-0.546722	-0.0440108	0.0555975	-0.741381	0.197737	-0.324755	-0.448332	0.939118	0.416627	0.293049	-0.522491	-0.646069	-0.123577	0.00608917	-0.862139	-0.106987	-0.147319	-0.5098	0.755152	0.71482	0.35234	-0.0403322	-0.402812	-0.36248	0.0322843
379	Manes.01G156900	-0.348593	0.687174	-0.0258335	-1.47591	1.03577	0.322759	-1.12732	-0.713007	-2.16309	-1.45008	0.064554	-0.898644	0.171354	-0.541776	-1.49529	1.07	0.356868	-0.596647	-0.71313	-1.66665	-0.953516	0.189204	-0.0797847	1.55857	1.14119	-0.671177	1.63835	1.22098	-0.591393	-0.417374	-2.22974	-1.81237	0.0475401
380	Manes.01G157300	-0.538371	0.165379	-0.0179788	-0.542919	0.70375	0.520392	-0.00454845	-0.183357	-0.708298	-0.524941	0.0336367	-0.478434	0.479811	0.356738	-0.329687	0.958244	0.835172	0.148747	-0.123072	-0.809498	-0.686426	0.0068126	-0.200879	0.143554	0.0494462	-0.171765	0.344433	0.250325	0.0291139	-0.0941076	-0.315319	-0.221211	0.732692
381	Manes.01G158100	1.95273	2.66098	0.433538	2.55004	0.70825	-1.51919	0.597309	-2.22744	-0.110941	2.1165	0.0299005	1.72429	1.70705	-0.761405	0.252475	-0.017239	-2.4857	-1.47182	-2.46846	-1.45458	1.01388	0.114889	1.48448	-0.0871765	0.0286544	1.36981	-1.57166	-1.45583	-0.114676	0.115831	1.45698	1.34115	0.332903
382	Manes.01G158600	1.15813	0.624607	0.247788	0.513089	-0.533527	-0.910347	-0.645045	-0.37682	-0.111518	0.265302	0.0186455	0.379794	0.234366	0.130329	0.67936	-0.145428	-0.249465	0.299567	-0.104037	0.444994	0.549031	0.352245	1.08824	0.37004	0.680344	0.93262	-0.718204	-0.4079	-0.155624	0.310304	0.56258	0.252276	0.058311
383	Manes.01G158900	0.469761	0.666795	0.194803	0.250357	0.197035	-0.274958	-0.219403	-0.471993	-0.416438	0.0555545	0.0618473	0.266254	0.560574	0.346317	0.333752	0.294321	0.0800631	0.0674987	-0.214258	-0.226822	-0.0125645	0.275963	0.914307	1.34672	0.775337	0.765078	0.432411	-0.138971	-0.149229	-0.571381	-0.581639	-0.0102581	0.00169942
384	Manes.01G159900	-0.150092	0.362472	0.236649	-0.151106	0.512564	0.386741	-0.00101477	-0.125823	-0.513579	-0.387755	0.152411	0.218088	0.889075	0.52646	0.559548	0.670987	0.308372	0.341459	-0.362615	-0.329528	0.0330874	0.025556	0.340483	0.682993	0.357276	0.132646	0.34251	0.0167929	-0.207837	-0.325717	-0.550347	-0.22463	0.208226
385	Manes.01G160200	0.997248	0.498923	0.537823	-0.170748	-0.498325	-0.459425	-1.168	0.0389004	-0.669671	-0.708571	0.0389928	0.806697	0.418247	0.468304	0.53558	-0.388449	-0.338393	-0.271117	0.0500568	0.117332	0.0672755	0.322223	1.51186	1.0649	1.14789	0.578138	-0.446966	-0.363968	-0.933724	0.0829976	-0.486758	-0.569756	0.0264023
386	Manes.01G160400	-0.173126	0.489151	0.892361	0.159536	0.662277	1.06549	0.332662	0.40321	-0.329615	-0.732826	0.000485603	0.0512135	0.588065	0.597484	0.123536	0.536851	0.546271	0.0723225	0.0094195	-0.464529	-0.473948	0.0205748	0.028868	0.701612	0.950683	0.0463108	0.672744	0.921815	0.0174429	0.249071	-0.655301	-0.904373	0.000670048
387	Manes.01G160500	0.564957	1.04973	0.832078	0.611078	0.484771	0.267121	0.0461212	-0.21765	-0.43865	-0.221	0.0379051	-0.502112	0.781937	0.351164	-0.0795233	1.28405	0.853275	0.422588	-0.430773	-0.86146	-0.430687	0.0247064	0.236882	0.653794	1.17427	1.33735	0.416912	0.937383	1.10047	0.520471	0.683559	0.163087	0.00703084
388	Manes.01G161100	1.85302	0.446777	0.169701	1.5137	-1.40624	-1.68332	-0.339322	-0.277077	1.06692	1.34399	3.09941e-05	1.84548	0.545396	-0.244958	1.2156	-1.30008	-2.09044	-0.629875	-0.790353	0.670209	1.46056	5.67862e-05	1.54226	0.599485	-0.0267982	1.68058	-0.942779	-1.56906	0.138317	-0.626283	1.0811	1.70738	0.000637211
389	Manes.01G161200	0.431336	-0.32674	-1.38241	0.588983	-0.758076	-1.81374	0.157647	-1.05567	0.915723	1.97139	6.16345e-05	0.30448	-0.511128	-1.46195	0.640533	-0.815608	-1.76643	0.336054	-0.950824	1.15166	2.10249	7.45119e-05	0.589565	-0.733601	-1.37463	1.11309	-1.32317	-1.9642	0.523523	-0.641033	1.84669	2.48772	3.59005e-05
390	Manes.01G161300	0.570609	-0.361887	0.344501	0.045192	-0.932497	-0.226109	-0.525417	0.706388	0.407079	-0.299309	0.0741632	0.595969	-0.527688	-0.00511941	-0.098956	-1.12366	-0.601089	-0.694925	0.522569	0.428732	-0.0938366	0.0352164	0.486825	-0.324496	-0.00795644	-0.52691	-0.811321	-0.494781	-1.01374	0.31654	-0.202414	-0.518954	0.105445
391	Manes.01G161400	-0.278011	0.018133	-0.447641	-0.970251	0.296144	-0.169629	-0.69224	-0.465774	-0.988384	-0.522611	0.0929981	-0.454655	0.00187304	-0.289861	-0.661973	0.456528	0.164795	-0.207318	-0.291734	-0.663846	-0.372112	0.385846	-0.602684	-0.0123098	-0.700949	-1.31592	0.590375	-0.098265	-0.713238	-0.68864	-1.30361	-0.614973	0.0464976
392	Manes.01G161700	0.0621287	-0.272224	0.543006	-0.478306	-0.334353	0.480877	-0.540434	0.81523	-0.206081	-1.02131	0.00306569	0.330754	-0.150442	0.930703	-0.300388	-0.481196	0.599948	-0.631142	1.08114	-0.149946	-1.23109	0.000689107	0.383968	-0.154627	0.325756	-0.574721	-0.538595	-0.0582112	-0.958689	0.480384	-0.420094	-0.900477	0.00570785
393	Manes.01G162500	-1.69905	-2.46241	-0.990052	-0.794213	-0.763361	0.708993	0.904833	1.47235	1.66819	0.19584	0.0130121	-0.893688	-2.30117	-0.82597	-1.39784	-1.40748	0.0677187	-0.504155	1.4752	0.903325	-0.571874	0.0264339	-1.84618	-2.7757	-1.83397	-1.10947	-0.929521	0.012205	0.736707	0.941726	1.66623	0.724502	0.0544358
394	Manes.01G162800	-0.532132	-0.176491	0.181239	-0.388218	0.355642	0.713371	0.143915	0.35773	-0.211727	-0.569457	0.00185948	-0.35551	0.0333771	0.209415	-0.37107	0.388887	0.564925	-0.0155601	0.176038	-0.404447	-0.580486	0.00724591	-0.483273	-0.0797974	0.396569	-0.181172	0.403476	0.879842	0.302102	0.476366	-0.101374	-0.57774	0.00185594
395	Manes.01G164100	-0.590222	-0.47153	0.0405996	-0.68256	0.118691	0.630821	-0.0923386	0.51213	-0.21103	-0.72316	0.0131883	-0.383381	-0.308289	-0.125128	-0.627544	0.0750925	0.258253	-0.244163	0.18316	-0.319256	-0.502416	0.129275	-0.433956	-0.181226	-0.149494	-0.905221	0.25273	0.284462	-0.471264	0.0317324	-0.723994	-0.755727	0.0424723
396	Manes.01G164200	-1.19811	1.08131	-0.13166	-0.427232	2.27942	1.06645	0.77088	-1.21297	-1.50854	-0.295571	0.000315353	-0.667619	0.511598	-0.378713	-1.03053	1.17922	0.288906	-0.362907	-0.890312	-1.54213	-0.651814	0.0126677	-0.868098	0.711611	0.0785673	-0.707165	1.57971	0.946666	0.160934	-0.633044	-1.41878	-0.785732	0.00829184
397	Manes.01G164700	-0.747371	0.0725216	0.00486303	-0.348711	0.819892	0.752234	0.39866	-0.0676586	-0.421232	-0.353574	0.0179588	-0.477559	0.286096	0.291366	-0.142683	0.763655	0.768925	0.334876	0.0052704	-0.428779	-0.434049	0.0371244	-0.757008	-0.202646	-0.257184	-0.444045	0.554362	0.499824	0.312963	-0.0545385	-0.2414	-0.186861	0.185366
398	Manes.01G166900	0.665218	0.408519	0.518615	0.509166	-0.256699	-0.146603	-0.156052	0.110096	0.100647	-0.00944915	0.414618	0.704021	-0.175689	0.443562	0.365068	-0.87971	-0.26046	-0.338953	0.619251	0.540757	-0.0784936	0.207888	1.92489	0.369289	1.54302	1.19077	-1.5556	-0.381868	-0.734124	1.17373	0.821477	-0.352256	0.000770002
399	Manes.01G167300	0.611272	-1.70083	-0.626937	-0.706452	-2.3121	-1.23821	-1.31772	1.07389	0.994375	-0.0795147	2.5312e-06	0.734776	-1.37709	-0.665359	-0.157367	-2.11186	-1.40013	-0.892143	0.711728	1.21972	0.507991	2.24876e-05	0.641608	-1.62887	-0.938491	-0.658117	-2.27048	-1.5801	-1.29972	0.690377	0.970751	0.280374	7.93679e-05
400	Manes.01G167800	0.694222	0.0141004	0.214997	0.0895378	-0.680122	-0.479225	-0.604685	0.200896	0.0754374	-0.125459	0.0258179	0.590718	0.254181	0.271741	0.342973	-0.336537	-0.318977	-0.247745	0.0175599	0.0887914	0.0712315	0.179758	1.20203	0.50182	0.638144	0.652556	-0.700205	-0.563882	-0.549469	0.136323	0.150736	0.0144128	0.00486596
401	Manes.01G168200	-0.37235	-0.00428202	-0.171087	-0.337257	0.368068	0.201263	0.0350927	-0.166805	-0.332975	-0.16617	0.206237	-0.365502	0.456949	0.238221	-0.0598619	0.822451	0.603722	0.30564	-0.218728	-0.516811	-0.298083	0.01447	0.093493	0.67473	0.604797	0.26815	0.581237	0.511304	0.174657	-0.0699329	-0.40658	-0.336647	0.0298828
402	Manes.01G168500	-1.02115	-0.657201	-0.687213	-0.869876	0.363951	0.333939	0.151276	-0.0300115	-0.212674	-0.182663	0.0320575	-0.105273	-0.0826428	-0.273015	-0.195361	0.0226306	-0.167742	-0.0900878	-0.190373	-0.112718	0.0776542	0.882359	-0.125737	-0.690695	-0.35012	-0.340894	-0.564958	-0.224384	-0.215158	0.340575	0.349801	0.00922595	0.470554
403	Manes.01G168700	0.204964	0.0684442	0.108207	0.101745	-0.13652	-0.0967574	-0.10322	0.0397628	0.0333006	-0.00646218	0.937589	-0.0160443	-0.073349	-0.0740688	0.0460148	-0.0573047	-0.0580245	0.0620591	-0.000719793	0.119364	0.120084	0.981824	0.369377	-0.0951748	0.361042	0.803005	-0.464551	-0.00833428	0.433628	0.456217	0.898179	0.441962	0.0382681
404	Manes.01G168900	-1.2313	0.708627	0.123994	-0.56983	1.93993	1.3553	0.661471	-0.584632	-1.27846	-0.693825	0.0273595	-1.09159	0.657871	0.390674	-0.516667	1.74946	1.48226	0.574918	-0.267197	-1.17454	-0.907342	0.0493162	-1.53453	-0.16649	-0.677952	-0.571876	1.36804	0.856583	0.962659	-0.511461	-0.405386	0.106076	0.396243
405	Manes.01G170000	-4.16181	-0.0853924	0.177838	-3.79674	4.07642	4.33965	0.365072	0.26323	-3.71135	-3.97458	5.20836e-10	-3.90118	0.404718	0.601664	-3.6865	4.3059	4.50284	0.214674	0.196946	-4.09122	-4.28817	4.28795e-09	-3.21799	0.462596	0.606033	-3.64262	3.68059	3.82402	-0.424629	0.143437	-4.10521	-4.24865	7.14754e-09
406	Manes.01G170100	-1.66502	-0.53616	-0.186574	-1.54699	1.12886	1.47844	0.118031	0.349586	-1.01083	-1.36041	5.43677e-07	-1.52393	-0.514955	-0.189819	-1.75888	1.00897	1.33411	-0.234953	0.325137	-1.24393	-1.56906	2.11523e-06	-1.67456	-0.342771	-0.455071	-1.82399	1.33179	1.21949	-0.149431	-0.112299	-1.48122	-1.36892	6.23239e-06
407	Manes.01G170200	-0.710317	-0.164057	-0.0313514	-0.469784	0.54626	0.678966	0.240533	0.132706	-0.305727	-0.438433	0.0435154	-0.54922	0.323123	0.0498506	-0.259876	0.872343	0.599071	0.289344	-0.273272	-0.582999	-0.309727	0.028506	-0.826481	-0.515415	-0.546848	-0.740361	0.311066	0.279634	0.08612	-0.0314328	-0.224946	-0.193514	0.10929
408	Manes.01G170400	0.902328	0.468677	0.543311	1.0538	-0.433651	-0.359017	0.151474	0.0746338	0.585125	0.510491	0.00168775	0.657587	0.135499	0.481571	0.555176	-0.522088	-0.176016	-0.102412	0.346072	0.419676	0.0736047	0.0684621	1.01614	-0.0366521	0.0632921	0.566308	-1.05279	-0.952846	-0.44983	0.0999442	0.60296	0.503016	0.00794603
409	Manes.01G171100	-1.00715	-0.0712367	-0.28961	-0.583332	0.935918	0.717545	0.423822	-0.218373	-0.512096	-0.293722	0.00293438	-0.738478	0.681854	-0.395153	-0.377892	1.42033	0.343325	0.360586	-1.07701	-1.05975	0.0172608	0.000482897	-0.962481	0.2433	-0.44192	0.0645103	1.20578	0.52056	1.02699	-0.68522	-0.178789	0.506431	0.0082897
410	Manes.01G171500	0.973174	1.10372	0.0541551	0.710038	0.130551	-0.919018	-0.263135	-1.04957	-0.393686	0.655883	0.011579	0.849511	1.16749	0.344093	0.966603	0.317976	-0.505418	0.117091	-0.823394	-0.200884	0.62251	0.0279237	0.571226	0.419363	0.278219	-0.0229882	-0.151863	-0.293008	-0.594215	-0.141145	-0.442351	-0.301207	0.658162
411	Manes.01G171600	0.944023	0.521105	0.413454	0.0829089	-0.422917	-0.530569	-0.861114	-0.107652	-0.438196	-0.330545	0.0187861	0.679394	0.284631	0.52846	0.449773	-0.394763	-0.150934	-0.229621	0.243829	0.165142	-0.078687	0.228821	1.322	0.618988	0.95775	0.394318	-0.703015	-0.364254	-0.927685	0.338761	-0.22467	-0.563431	0.00603753
412	Manes.01G171700	0.905435	1.31398	0.105711	1.62785	0.408549	-0.799724	0.722416	-1.20827	0.313867	1.52214	0.133881	-1.15349	0.250685	-0.361787	0.148372	1.40417	0.791703	1.30186	-0.612472	-0.102313	0.510159	0.32049	-2.10717	0.0479013	0.411072	-1.14653	2.15507	2.51824	0.960639	0.363171	-1.19443	-1.5576	0.0456104
413	Manes.01G171800	1.3813	1.03463	0.683907	2.42656	-0.346665	-0.69739	1.04526	-0.350725	1.39192	1.74265	0.0206392	0.22701	1.0937	0.605305	1.46421	0.866689	0.378295	1.2372	-0.488394	0.370507	0.858901	0.180691	-0.89646	0.271645	0.389988	1.31416	1.1681	1.28645	2.21062	0.118343	1.04252	0.924173	0.064315
414	Manes.01G171900	0.0243739	0.858469	-0.072289	0.774984	0.834095	-0.0966628	0.75061	-0.930758	-0.083485	0.847273	0.0699065	-0.878041	0.86255	0.169625	0.264675	1.74059	1.04767	1.14272	-0.692924	-0.597875	0.0950497	0.00967282	-0.971494	0.646929	0.384056	-0.20256	1.61842	1.35555	0.768934	-0.262874	-0.84949	-0.586616	0.0342533
415	Manes.01G172100	0.569231	0.467696	0.724922	0.787574	-0.101535	0.155691	0.218343	0.257226	0.319879	0.0626523	0.0028663	0.55623	0.126055	0.87511	0.533529	-0.430175	0.31888	-0.0227012	0.749055	0.407474	-0.341581	0.000850542	0.192674	-0.237417	0.491191	0.00710818	-0.430091	0.298517	-0.185566	0.728608	0.244525	-0.484083	0.011679
416	Manes.01G172400	-0.0963181	0.308135	-0.103345	0.482776	0.404453	-0.00702703	0.579094	-0.41148	0.174641	0.586121	0.231086	-0.574585	0.372546	-0.586725	-0.106556	0.947131	-0.0121398	0.468028	-0.959271	-0.479103	0.480168	0.0349321	0.180933	0.807862	0.213815	0.598574	0.626929	0.0328819	0.417641	-0.594047	-0.209288	0.384759	0.132107
417	Manes.01G173300	0.0718476	-0.490777	-0.63356	-0.758226	-0.562625	-0.705408	-0.830073	-0.142783	-0.267449	-0.124666	0.0227676	0.052115	-0.361528	-0.122259	-0.345553	-0.413643	-0.174374	-0.397668	0.239268	0.0159751	-0.223293	0.531498	0.69733	0.3958	0.448532	-0.0238413	-0.301531	-0.248798	-0.721172	0.0527323	-0.419641	-0.472373	0.183362
418	Manes.01G173400	0.12344	-0.380932	-0.408407	-0.36467	-0.504372	-0.531847	-0.48811	-0.0274748	0.0162621	0.0437369	0.604517	-0.0129652	-1.28667	-0.407328	-1.13165	-1.27371	-0.394362	-1.11869	0.879346	0.155023	-0.724323	0.0423172	0.426799	-0.257004	0.0183258	-0.723506	-0.683803	-0.408473	-1.1503	0.27533	-0.466502	-0.741831	0.198567
419	Manes.01G173600	0.174893	0.35851	0.452525	-0.386838	0.183617	0.277632	-0.56173	0.0940154	-0.745347	-0.839363	0.00310775	0.252076	0.564482	0.479425	0.0363516	0.312406	0.227349	-0.215724	-0.0850566	-0.52813	-0.443073	0.0424973	0.314143	0.645173	0.594138	-0.174338	0.33103	0.279996	-0.488481	-0.0510346	-0.819512	-0.768477	0.00486295
420	Manes.01G173900	1.36184	0.45846	0.627015	-0.0117923	-0.903382	-0.734827	-1.37363	0.168555	-0.470253	-0.638808	0.0543801	0.966483	0.32594	0.518113	0.637851	-0.640543	-0.44837	-0.328631	0.192173	0.311912	0.119738	0.395622	1.90869	0.965065	1.25737	1.26825	-0.943628	-0.651323	-0.640444	0.292305	0.303184	0.0108786	0.0452392
421	Manes.01G174100	-0.724362	-0.184673	-0.0639721	-0.941154	0.539689	0.66039	-0.216792	0.120701	-0.756481	-0.877182	0.000560591	-0.38455	-0.254601	-0.0248521	-0.671698	0.129949	0.359698	-0.287147	0.229749	-0.417097	-0.646846	0.0540135	-0.495835	-0.369315	0.0753255	-0.813682	0.12652	0.57116	-0.317847	0.444641	-0.444367	-0.889008	0.0136278
422	Manes.01G174200	1.27579	0.869644	0.633553	0.48854	-0.406142	-0.642234	-0.787247	-0.236091	-0.381105	-0.145014	0.355222	1.01246	1.16845	0.311476	1.36406	0.155984	-0.700986	0.351598	-0.85697	0.195614	1.05258	0.158961	2.41936	2.24226	1.43289	1.45606	-0.177104	-0.986467	-0.963303	-0.809363	-0.786199	0.0231639	0.0208233
423	Manes.01G174300	0.278578	2.45165	2.00319	1.27621	2.17307	1.72462	0.997632	-0.448455	-1.17544	-0.726986	0.00102625	0.185441	2.4627	2.30501	1.7155	2.27726	2.11957	1.53006	-0.157692	-0.747202	-0.589511	0.00151629	0.777042	3.0592	2.75829	2.8348	2.28216	1.98125	2.05776	-0.300908	-0.224401	0.0765074	0.00147502
424	Manes.01G174400	1.23778	0.746772	0.374454	0.710932	-0.491003	-0.863322	-0.526843	-0.372319	-0.0358398	0.336479	0.425164	0.935922	1.28717	0.0751659	1.63442	0.351249	-0.860757	0.698493	-1.21201	0.347244	1.55925	0.0678946	2.5456	2.42957	1.27694	1.81083	-0.116029	-1.26867	-0.734766	-1.15264	-0.618737	0.533899	0.0150733
425	Manes.01G174900	0.347919	0.962872	0.0946614	-0.628824	0.614953	-0.253258	-0.976744	-0.868211	-1.5917	-0.723486	0.0843383	-0.534821	1.19563	0.25689	-0.0652937	1.73046	0.791711	0.469528	-0.938744	-1.26093	-0.322183	0.0915695	0.0870299	1.70326	2.07625	1.82072	1.61623	1.98922	1.73369	0.372987	0.117458	-0.255529	0.00934233
426	Manes.01G175000	-0.0377811	0.382412	0.0681575	-0.0748779	0.420193	0.105939	-0.0370968	-0.314255	-0.45729	-0.143035	0.0437276	-0.0713289	0.468283	-0.0357624	0.0889295	0.539612	0.0355665	0.160258	-0.504045	-0.379353	0.124692	0.0149022	0.185568	0.4818	0.306792	0.406296	0.296232	0.121224	0.220727	-0.175008	-0.0755048	0.0995032	0.0839745
427	Manes.01G175100	0.740943	0.375016	0.211442	0.585781	-0.365927	-0.529501	-0.155162	-0.163574	0.210765	0.374338	0.00988815	0.539612	-0.116796	0.0230049	0.36075	-0.656407	-0.516607	-0.178861	0.139801	0.477546	0.337745	0.0181338	0.475173	-0.487249	-0.205807	0.0870713	-0.962422	-0.680979	-0.388102	0.281442	0.57432	0.292878	0.00491535
428	Manes.01G175200	-0.69245	-0.47628	-0.581219	-0.374662	0.21617	0.111231	0.317788	-0.104939	0.101618	0.206557	0.0574122	-0.568891	-0.24991	-0.790942	-0.304369	0.318981	-0.222051	0.264522	-0.541032	-0.0544594	0.486572	0.0263939	-0.914034	-0.44351	-0.818366	-0.59839	0.470524	0.0956684	0.315644	-0.374856	-0.15488	0.219976	0.0438719
429	Manes.01G175300	0.153107	1.1039	0.343022	0.440688	0.950797	0.189915	0.287582	-0.760882	-0.663215	0.0976668	0.116024	0.240253	1.38638	1.01234	0.942908	1.14613	0.772088	0.702656	-0.374042	-0.443474	-0.069432	0.0224232	0.797132	1.30873	0.963037	1.14165	0.511598	0.165905	0.344516	-0.345693	-0.167082	0.17861	0.100882
430	Manes.01G175400	0.185758	-0.0654265	-0.317813	-0.0547327	-0.251184	-0.503571	-0.240491	-0.252387	0.0106938	0.26308	0.538725	0.23399	0.116712	-0.549809	0.448758	-0.117278	-0.783798	0.214768	-0.66652	0.332046	0.998566	0.0400855	0.120815	0.355344	-0.214606	-0.275437	0.23453	-0.335421	-0.396251	-0.569951	-0.630781	-0.0608305	0.363367
431	Manes.01G176200	0.393007	0.291329	0.482656	-0.286177	-0.101678	0.0896491	-0.679184	0.191327	-0.577506	-0.768833	0.0387784	0.358639	0.428584	0.34652	0.210252	0.0699454	-0.0121185	-0.148387	-0.0820639	-0.218332	-0.136268	0.452656	1.07742	1.11915	1.2405	0.794705	0.0417348	0.163082	-0.282711	0.121347	-0.324446	-0.445793	0.00264877
432	Manes.01G176400	-0.193977	0.282264	-0.0079416	0.315336	0.476241	0.186036	0.509313	-0.290206	0.0330716	0.323277	0.522532	-1.02881	0.337465	-0.320951	-0.351014	1.36628	0.707864	0.6778	-0.658416	-0.688479	-0.0300632	0.0123291	-0.169402	0.793403	0.743344	1.31017	0.962805	0.912746	1.47957	-0.0500596	0.516767	0.566826	0.0109425
433	Manes.01G177000	0.618287	2.05698	0.552357	0.786865	1.43869	-0.0659308	0.168578	-1.50462	-1.27012	0.234509	0.000498184	0.678695	2.09713	1.25597	0.904897	1.41844	0.577275	0.226201	-0.841161	-1.19224	-0.351074	0.0021845	1.15569	2.52817	1.21294	1.22301	1.37248	0.0572459	0.0673199	-1.31523	-1.30516	0.010074	0.000326797
434	Manes.01G177200	0.736049	0.630833	0.536535	0.287054	-0.105216	-0.199514	-0.448995	-0.0942982	-0.343779	-0.249481	0.010963	0.708678	0.794589	0.721716	0.60966	0.0859116	0.0130386	-0.0990175	-0.072873	-0.184929	-0.112056	0.0069979	0.824725	0.831007	0.736079	0.383668	0.00628179	-0.0886458	-0.441057	-0.0949276	-0.447339	-0.352411	0.00962442
435	Manes.01G177300	-0.601674	0.140552	-0.293144	-0.519418	0.742226	0.308529	0.0822554	-0.433696	-0.65997	-0.226274	0.0639324	-0.0888996	1.02031	0.32525	0.0314064	1.10921	0.41415	0.120306	-0.695057	-0.988901	-0.293843	0.0222532	0.439223	0.682031	0.538394	0.696454	0.242808	0.0991705	0.25723	-0.143637	0.0144227	0.15806	0.33721
436	Manes.01G177400	0.876523	0.952406	0.672072	0.818516	0.0758826	-0.204451	-0.0580066	-0.280333	-0.133889	0.146444	0.152633	0.866108	0.979067	0.903606	1.14976	0.112959	0.0374975	0.283654	-0.0754616	0.170694	0.246156	0.0890062	1.84204	1.97047	1.54118	1.82558	0.128438	-0.300861	-0.0164561	-0.4293	-0.144894	0.284405	0.00274153
437	Manes.01G177500	1.66121	0.560752	0.791732	0.159098	-1.10046	-0.869478	-1.50211	0.23098	-0.401654	-0.632634	0.00374403	1.21746	0.426388	0.731478	0.62204	-0.791067	-0.485977	-0.595415	0.30509	0.195652	-0.109438	0.079336	2.08633	1.04486	1.55184	0.822601	-1.04147	-0.534481	-1.26373	0.506986	-0.222258	-0.729244	0.0043475
438	Manes.01G177800	0.751907	-0.249668	0.0517242	0.917286	-1.00157	-0.700182	0.165379	0.301392	1.16695	0.865562	0.000222681	1.02773	-0.0472968	-0.0226442	1.10399	-1.07503	-1.05038	0.0762533	0.0246527	1.15128	1.12663	3.66544e-05	1.25977	0.0400549	0.351984	1.6763	-1.21971	-0.907781	0.416537	0.311929	1.63625	1.32432	2.07773e-05
439	Manes.01G177900	1.22864	0.858259	0.361208	-0.0534445	-0.370381	-0.867432	-1.28208	-0.497051	-0.911704	-0.414652	0.0103199	0.766943	0.674601	0.435715	0.52702	-0.0923426	-0.331228	-0.239923	-0.238885	-0.147581	0.0913048	0.330695	1.89428	1.26744	1.27773	1.19167	-0.626844	-0.616558	-0.702617	0.0102864	-0.0757724	-0.0860588	0.00866751
440	Manes.01G178200	-0.267528	-1.68271	-1.00382	-0.572274	-1.41518	-0.736294	-0.304746	0.678889	1.11044	0.431548	1.49848e-07	-0.00817542	-1.51018	-0.795797	-0.317947	-1.50201	-0.787622	-0.309772	0.714383	1.19223	0.47785	4.80074e-07	-0.281643	-1.53406	-0.759262	-0.500363	-1.25241	-0.477619	-0.21872	0.774793	1.03369	0.258899	1.15951e-05
441	Manes.01G178300	-0.0280947	-2.06088	-1.40595	-1.47246	-2.03279	-1.37785	-1.44437	0.654934	0.588419	-0.0665144	9.36035e-07	0.172715	-2.12598	-1.40198	-1.07201	-2.2987	-1.5747	-1.24472	0.724	1.05398	0.329976	1.22543e-06	0.370929	-1.93332	-1.1786	-1.19075	-2.30425	-1.54953	-1.56168	0.75472	0.74257	-0.0121498	1.14675e-05
442	Manes.01G178400	-0.426994	-1.86811	-1.51887	-0.809863	-1.44112	-1.09187	-0.382869	0.349247	1.05825	0.709005	2.29144e-05	-0.149781	-1.51629	-1.08648	-0.455364	-1.36651	-0.936697	-0.305583	0.429809	1.06092	0.631114	0.000452565	0.0483852	-1.56457	-0.987132	-0.217826	-1.61295	-1.03552	-0.266211	0.577437	1.34674	0.769306	0.000375557
443	Manes.01G179700	0.678587	1.04151	0.759103	0.0404149	0.362925	0.0805162	-0.638172	-0.282409	-1.0011	-0.718688	0.00652303	0.629065	1.04248	0.950408	0.700931	0.413418	0.321343	0.071866	-0.0920749	-0.341552	-0.249477	0.0317932	1.27353	1.69234	1.47308	0.775688	0.418811	0.199548	-0.497846	-0.219263	-0.916657	-0.697394	0.000652453
444	Manes.01G179800	-0.203702	0.0736767	-0.21183	0.381094	0.277379	-0.00812769	0.584797	-0.285507	0.307417	0.592924	0.132451	-0.333466	0.31749	-0.33856	0.13378	0.650956	-0.00509455	0.467245	-0.65605	-0.18371	0.47234	0.0591779	0.453192	0.86444	0.463472	1.3628	0.411248	0.0102796	0.909603	-0.400969	0.498355	0.899323	0.00199748
445	Manes.01G179900	-0.0726028	-0.4422	-0.228675	-0.128544	-0.369597	-0.156073	-0.0559413	0.213524	0.313656	0.100131	0.117937	0.0532478	-0.427203	-0.0159746	-0.0723766	-0.480451	-0.0692224	-0.125624	0.411229	0.354827	-0.056402	0.0824246	0.116549	-0.584832	-0.415057	0.0549651	-0.701381	-0.531607	-0.0615844	0.169775	0.639797	0.470022	0.00323903
446	Manes.01G180800	-1.18714	-0.438713	-1.08677	-1.36478	0.74843	0.100375	-0.177642	-0.648055	-0.926072	-0.278017	0.00588944	-1.21116	-0.64172	-1.05237	-1.7327	0.569445	0.158795	-0.521534	-0.41065	-1.09098	-0.680328	0.00955689	-0.669174	0.0587061	-0.902909	-1.10751	0.72788	-0.233735	-0.438337	-0.961616	-1.16622	-0.204602	0.0259662
447	Manes.01G180900	0.298298	-0.0524114	-0.0099455	-0.460191	-0.350709	-0.308243	-0.758488	0.0424659	-0.407779	-0.450245	0.199356	0.225129	0.148862	0.000675602	-0.131922	-0.0762668	-0.224453	-0.357051	-0.148186	-0.280784	-0.132598	0.788117	0.895149	1.05682	0.653053	0.209326	0.161675	-0.242096	-0.685822	-0.403771	-0.847498	-0.443727	0.0309175
448	Manes.01G181200	0.519788	0.25888	0.562798	0.355465	-0.260907	0.0430101	-0.164323	0.303917	0.0965842	-0.207333	0.0362158	0.323764	0.167705	0.589834	0.283098	-0.156059	0.26607	-0.0406661	0.422129	0.115393	-0.306736	0.0680951	0.853337	0.611927	0.927529	0.561417	-0.24141	0.0741919	-0.29192	0.315601	-0.0505103	-0.366112	0.00224231
449	Manes.01G181300	0.425357	0.543275	0.263713	0.32035	0.117918	-0.161644	-0.105007	-0.279562	-0.222925	0.0566371	0.364537	0.133822	0.65725	0.181953	0.338563	0.523428	0.0481313	0.204741	-0.475297	-0.318687	0.15661	0.274095	0.902398	1.28901	1.08762	0.70603	0.386612	0.185226	-0.196368	-0.201385	-0.582979	-0.381594	0.00794339
450	Manes.01G181400	-0.496474	0.517415	0.198786	-0.418246	1.01389	0.69526	0.0782277	-0.318629	-0.935661	-0.617032	0.00237689	-0.352229	0.589898	0.540531	-0.374757	0.942128	0.89276	-0.0225279	-0.0493677	-0.964656	-0.915288	0.00228846	-0.268067	0.559334	0.0199664	-0.531712	0.827401	0.288033	-0.263646	-0.539368	-1.09105	-0.551679	0.0231653
451	Manes.01G181500	0.401334	0.302177	-0.11808	0.593212	-0.0991573	-0.519414	0.191878	-0.420257	0.291035	0.711292	0.0449413	0.0227061	0.238996	-0.355364	0.0325936	0.21629	-0.37807	0.00988747	-0.59436	-0.206403	0.387958	0.240748	0.215129	0.465058	0.122595	1.04204	0.249929	-0.092534	0.826908	-0.342463	0.576979	0.919442	0.0139447
452	Manes.01G181600	-0.490279	0.145917	-0.115403	-0.40576	0.636195	0.374875	0.0845181	-0.26132	-0.551677	-0.290357	0.0447235	-0.421644	0.353626	0.219006	-7.07559e-05	0.77527	0.64065	0.421573	-0.134621	-0.353697	-0.219076	0.0366537	-0.140295	0.118275	-0.134275	-0.497616	0.258569	0.00601966	-0.357321	-0.25255	-0.61589	-0.363341	0.227903
453	Manes.01G182100	0.403573	0.263596	-0.128447	0.0254147	-0.139976	-0.532019	-0.378158	-0.392043	-0.238182	0.153861	0.0061173	0.227664	0.105112	0.126962	0.0899434	-0.122552	-0.100702	-0.137721	0.0218498	-0.0151684	-0.0370182	0.604289	0.484656	0.144378	-0.0470338	0.0643554	-0.340278	-0.53169	-0.420301	-0.191412	-0.0800224	0.111389	0.0289777
454	Manes.01G182200	0.614344	-1.09528	-0.411883	0.710533	-1.70962	-1.02623	0.0961898	0.683394	1.80581	1.12242	0.0267493	0.346947	-0.667992	-0.601546	0.722489	-1.01494	-0.948494	0.375542	0.0664456	1.39048	1.32404	0.137427	1.0295	-0.748637	-0.165559	3.76531	-1.77813	-1.19506	2.73581	0.583078	4.51395	3.93087	0.0418384
455	Manes.01G182300	1.201	1.54999	1.06903	0.625692	0.348992	-0.131968	-0.575306	-0.48096	-0.924298	-0.443338	0.000144138	1.12252	1.41727	1.2743	1.00676	0.294748	0.151772	-0.115763	-0.142976	-0.410511	-0.267535	0.000523827	1.77133	1.82597	1.55634	1.20329	0.0546489	-0.214989	-0.568035	-0.269638	-0.622684	-0.353046	8.02619e-05
456	Manes.01G182500	0.353926	0.0209596	0.154064	-0.264159	-0.332966	-0.199862	-0.618084	0.133104	-0.285118	-0.418222	0.426867	0.466434	0.17629	0.205977	0.602771	-0.290145	-0.260457	0.136337	0.0296878	0.426481	0.396794	0.442952	0.949363	1.11989	1.28469	1.19421	0.170525	0.33533	0.244849	0.164805	0.074324	-0.0904814	0.0356698
457	Manes.01G182800	0.574787	0.522497	0.0909899	0.926866	-0.0522894	-0.483797	0.352079	-0.431507	0.404368	0.835876	0.0323478	0.237003	0.247123	0.222527	0.339232	0.0101202	-0.014476	0.102229	-0.0245962	0.0921091	0.116705	0.816078	0.769665	0.627824	0.489671	0.661633	-0.141841	-0.279994	-0.108032	-0.138153	0.0338091	0.171962	0.240871
458	Manes.01G183000	-0.420423	-0.474158	-0.393497	-0.349494	-0.0537358	0.0269253	0.0709287	0.0806611	0.124664	0.0440034	0.177636	-0.263914	-0.583816	-0.54627	-0.481555	-0.319901	-0.282355	-0.217641	0.0375461	0.102261	0.0647144	0.0579344	-0.687602	-1.01186	-0.865149	-0.642767	-0.324262	-0.177547	0.0448346	0.146715	0.369097	0.222382	0.00792396
459	Manes.01G183200	-1.07063	-0.514492	-0.480081	-0.805963	0.556143	0.590553	0.264672	0.0344107	-0.291471	-0.325881	0.00270894	-0.956592	-0.0917041	-0.802454	-0.645423	0.864888	0.154138	0.31117	-0.71075	-0.553719	0.157032	0.00163625	-1.07986	-0.407963	-0.577632	-0.651125	0.671898	0.502228	0.428735	-0.169669	-0.243163	-0.0734934	0.031539
460	Manes.01G183300	1.00013	0.377442	0.494917	0.588743	-0.622689	-0.505215	-0.411389	0.117474	0.2113	0.0938259	0.010963	1.06072	0.36057	0.667001	0.667931	-0.700146	-0.393715	-0.392785	0.306431	0.307361	0.000929885	0.00748841	1.23191	0.755304	0.80934	0.6056	-0.47661	-0.422573	-0.626313	0.0540365	-0.149704	-0.20374	0.00990044
461	Manes.01G183500	-0.4966	-0.179671	-0.8255	0.728294	0.316928	-0.3289	1.22489	-0.645828	0.907966	1.55379	0.0377666	0.622629	0.0499877	-0.0200561	0.37615	-0.572642	-0.642686	-0.246479	-0.0700438	0.326162	0.396206	0.563701	-0.678364	-1.28674	-1.48153	-0.70798	-0.608377	-0.803162	-0.0296167	-0.194784	0.578761	0.773545	0.0899606
462	Manes.01G184000	-0.199141	-0.0244193	-0.00549328	0.27731	0.174722	0.193648	0.476451	0.018926	0.301729	0.282803	0.349457	-0.0193782	0.179269	0.185855	0.250126	0.198647	0.205233	0.269504	0.006586	0.0708571	0.0642711	0.658823	-0.655874	-0.699143	-0.734063	0.0654309	-0.0432686	-0.078189	0.721305	-0.0349204	0.764574	0.799494	0.0146653
463	Manes.01G184100	0.150863	-0.0495873	-0.0192219	0.0181338	-0.20045	-0.170084	-0.132729	0.0303654	0.0677211	0.0373557	0.957105	0.384824	0.0343882	0.391855	0.348202	-0.350435	0.00703161	-0.0366216	0.357467	0.313814	-0.0436532	0.474086	1.22201	0.67972	0.369702	0.768521	-0.542286	-0.852304	-0.453484	-0.310018	0.0888012	0.39882	0.0239817
464	Manes.01G184300	-1.54217	-1.66822	-1.19381	-1.56018	-0.126046	0.348367	-0.0180099	0.474413	0.108036	-0.366377	0.0469968	-1.64401	-2.04638	-0.754235	-1.93398	-0.40237	0.889779	-0.289968	1.29215	0.112402	-1.17975	0.0123522	-1.44095	-1.7008	-1.62725	-1.14305	-0.259852	-0.186301	0.297899	0.073551	0.557751	0.4842	0.144725
465	Manes.01G184500	0.479246	-0.0710345	-0.250017	-0.604519	-0.55028	-0.729263	-1.08376	-0.178983	-0.533484	-0.354501	0.0205495	0.251079	-0.167231	-0.25853	-0.291492	-0.41831	-0.50961	-0.542572	-0.0912993	-0.124261	-0.0329621	0.462311	1.18831	0.531602	0.747537	0.205235	-0.656711	-0.440775	-0.983077	0.215936	-0.326366	-0.542302	0.0275806
466	Manes.01G185100	-0.659012	-0.2639	-0.238745	-0.656002	0.395112	0.420268	0.00300988	0.0251556	-0.392102	-0.417258	0.0263388	-0.273132	0.101197	-0.0628296	-0.433697	0.374329	0.210302	-0.160565	-0.164027	-0.534894	-0.370868	0.153895	-0.965788	-0.501335	-0.613106	-0.969951	0.464454	0.352683	-0.00416245	-0.111771	-0.468616	-0.356845	0.0206029
467	Manes.01G185200	0.0438909	0.175122	-0.25431	0.189418	0.131231	-0.298201	0.145527	-0.429432	0.0142958	0.443728	0.0425997	-0.217601	-0.0428821	-0.573373	-0.179909	0.174719	-0.355772	0.0376914	-0.530491	-0.137027	0.393464	0.00886085	0.0921845	0.0139713	-0.25148	0.417965	-0.0782132	-0.343664	0.32578	-0.265451	0.403994	0.669445	0.0116133
468	Manes.01G185400	0.148129	0.308457	-0.21632	0.267361	0.160328	-0.364449	0.119232	-0.524777	-0.0410958	0.483682	0.162396	0.196178	0.587616	0.00736008	0.339302	0.391439	-0.188817	0.143124	-0.580256	-0.248314	0.331942	0.093035	0.598323	0.572908	-0.022892	0.484875	-0.0254158	-0.621215	-0.113448	-0.5958	-0.0880326	0.507767	0.0352674
469	Manes.01G185800	-0.105962	-1.19269	-0.331687	0.720039	-1.08673	-0.225725	0.826001	0.861007	1.91273	1.05173	0.0128173	0.704631	-0.273466	0.460541	1.28059	-0.978097	-0.24409	0.575957	0.734007	1.55405	0.820048	0.068724	1.50125	0.304764	0.209745	1.63725	-1.19649	-1.2915	0.135995	-0.0950188	1.33248	1.4275	0.125872
470	Manes.01G185900	0.91487	0.270996	0.308892	-0.0272104	-0.643874	-0.605978	-0.94208	0.0378961	-0.298207	-0.336103	0.0943636	0.93742	0.127995	0.361244	0.340563	-0.809425	-0.576177	-0.596857	0.233248	0.212568	-0.0206807	0.123468	1.81563	1.08731	1.28717	1.09898	-0.728317	-0.528465	-0.716655	0.199852	0.0116625	-0.188189	0.00770975
471	Manes.01G186000	2.28599	8.68334	0.377426	0.483995	6.39735	-1.90856	-1.80199	-8.30591	-8.19934	0.106569	0.001669	1.98273	8.40817	1.29822	1.94976	6.42545	-0.684507	-0.0329695	-7.10995	-6.45842	0.651537	0.007602	3.53473	9.389	1.80463	1.75193	5.85427	-1.7301	-1.7828	-7.58437	-7.63707	-0.0527021	0.00120009
472	Manes.01G186100	-1.63743	-1.67476	-0.702389	1.54171	-0.037338	0.935038	3.17914	0.972376	3.21648	2.2441	0.0320807	-1.0831	-0.876588	-1.08277	0.840418	0.20651	0.000333701	1.92352	-0.206177	1.71701	1.92318	0.230317	2.11403	2.06617	1.75622	1.71098	-0.0478561	-0.35781	-0.403047	-0.309954	-0.355191	-0.045237	0.674768
473	Manes.01G186400	-0.0800517	0.128578	-0.471516	0.681738	0.20863	-0.391464	0.76179	-0.600094	0.55316	1.15325	0.0288253	-0.414189	0.148487	-0.782211	0.272874	0.562677	-0.368021	0.687063	-0.930698	0.124386	1.05508	0.0263704	0.693537	1.0869	0.364549	1.75536	0.393364	-0.328988	1.06182	-0.722353	0.668456	1.39081	0.00215295
474	Manes.01G186600	-0.256356	0.375285	0.0726082	-0.417194	0.631641	0.328964	-0.160838	-0.302677	-0.792479	-0.489802	0.00456583	-0.234122	0.527902	0.188134	-0.0692115	0.762024	0.422257	0.164911	-0.339768	-0.597114	-0.257346	0.0093065	0.0209727	0.751539	0.500023	-0.131848	0.730566	0.479051	-0.15282	-0.251516	-0.883387	-0.631871	0.00143881
475	Manes.01G187400	-0.000654269	-0.0343942	0.12231	-0.0550237	-0.0337399	0.122964	-0.0543695	0.156704	-0.0206296	-0.177334	0.9833	0.0130055	-0.376443	0.0559747	-0.152728	-0.389449	0.0429692	-0.165734	0.432418	0.223715	-0.208703	0.648932	1.36544	0.372491	0.571977	1.04186	-0.992948	-0.793462	-0.32358	0.199486	0.669368	0.469882	0.01699
476	Manes.01G187800	0.72975	0.389885	0.291267	0.446599	-0.339864	-0.438483	-0.28315	-0.0986186	0.056714	0.155333	0.0525828	0.688375	0.302079	0.543713	0.578858	-0.386295	-0.144662	-0.109517	0.241633	0.276779	0.0351451	0.0443207	1.2091	0.714724	0.759753	0.762878	-0.494379	-0.449351	-0.446225	0.0450286	0.0481543	0.00312569	0.00487507
477	Manes.01G188200	0.0637934	1.04878	-0.265793	0.538501	0.984987	-0.329586	0.474708	-1.31457	-0.510279	0.804294	0.00146926	0.175976	0.579363	-0.178308	0.411316	0.403387	-0.354284	0.23534	-0.757671	-0.168047	0.589624	0.122986	0.318712	0.546336	0.113702	0.288216	0.227625	-0.205009	-0.0304958	-0.432634	-0.25812	0.174513	0.442116
478	Manes.01G188400	-0.837014	0.978826	0.248533	-0.742007	1.81584	1.08555	0.0950068	-0.730293	-1.72083	-0.99054	0.225962	0.699111	3.5664	0.520542	2.1382	2.86729	-0.178568	1.43909	-3.04586	-1.42821	1.61765	0.0251403	0.712691	0.407412	-1.76358	1.58994	-0.305279	-2.47627	0.877251	-2.17099	1.18253	3.35352	0.964646
479	Manes.01G188500	0.0592126	0.0290626	-0.0608828	-0.753541	-0.0301501	-0.120095	-0.812753	-0.0899454	-0.782603	-0.692658	0.0242203	-0.0461968	0.202978	0.316446	-0.322632	0.249175	0.362643	-0.276436	0.113468	-0.52561	-0.639079	0.291339	0.570914	0.357365	0.0976374	-0.191315	-0.213549	-0.473276	-0.762228	-0.259727	-0.54868	-0.288952	0.22778
480	Manes.01G189300	-0.624546	-0.394654	-0.365887	-0.665981	0.229891	0.258659	-0.0414359	0.0287675	-0.271327	-0.300094	0.00731414	-0.510015	-0.307499	-0.522265	-0.536839	0.202516	-0.0122495	-0.0268239	-0.214766	-0.22934	-0.0145745	0.0344569	-0.76475	-0.418371	-0.586012	-0.526864	0.346379	0.178738	0.237886	-0.167642	-0.108494	0.059148	0.0492148
481	Manes.01G189800	-0.458183	0.380987	0.846047	-0.536454	0.83917	1.30423	-0.0782709	0.46506	-0.917441	-1.3825	0.0089974	-0.714355	0.181384	0.0256786	-0.872143	0.895739	0.740034	-0.157788	-0.155706	-1.05353	-0.897822	0.0344557	-0.491111	-0.337299	0.532203	-0.552658	0.153812	1.02331	-0.0615471	0.869502	-0.215359	-1.08486	0.074773
482	Manes.01G190000	-1.23468	0.0301983	-0.491618	-2.21676	1.26488	0.743063	-0.982077	-0.521816	-2.24696	-1.72514	0.000213017	-1.28635	0.027859	-0.521111	-1.69152	1.31421	0.765244	-0.405169	-0.54897	-1.71938	-1.17041	0.00161555	-0.234075	0.792597	0.374454	-1.04657	1.02667	0.608529	-0.8125	-0.418143	-1.83917	-1.42103	0.0198303
483	Manes.01G190400	0.435161	-0.0672199	-0.356774	-0.180465	-0.502381	-0.791935	-0.615626	-0.289554	-0.113245	0.17631	0.0323478	0.746742	0.341401	-0.151698	0.715816	-0.405341	-0.89844	-0.0309261	-0.493099	0.374414	0.867514	0.00327956	0.169567	-0.272555	-0.669248	-0.297959	-0.442122	-0.838816	-0.467526	-0.396694	-0.0254043	0.37129	0.054432
484	Manes.01G190600	1.13435	0.70208	0.470212	0.810076	-0.432265	-0.664133	-0.324269	-0.231868	0.107996	0.339864	0.0532007	1.30994	0.881132	0.476096	1.43349	-0.428813	-0.833849	0.123549	-0.405036	0.552361	0.957398	0.00790388	0.936038	0.617232	-0.234517	0.96634	-0.318806	-1.17055	0.0303023	-0.851749	0.349108	1.20086	0.0669754
485	Manes.01G191500	1.16179	-0.0710271	0.421738	1.39202	-1.23282	-0.740051	0.230235	0.492765	1.46305	0.970286	0.012209	1.15609	-0.43124	0.238555	0.661969	-1.58733	-0.917537	-0.494122	0.669795	1.09321	0.423414	0.0494225	0.629271	-0.960464	0.146696	0.18515	-1.58973	-0.482574	-0.444121	1.10716	1.14561	0.0384535	0.0253636
486	Manes.01G191800	-0.463184	0.011806	0.15592	-0.186992	0.47499	0.619104	0.276192	0.144114	-0.198798	-0.342912	0.0372746	-0.382193	0.178669	0.352838	-0.147554	0.560862	0.735031	0.23464	0.174169	-0.326222	-0.500392	0.0182147	-0.204669	-0.196664	0.194013	-0.0702572	0.0080047	0.398682	0.134411	0.390677	0.126407	-0.26427	0.301723
487	Manes.01G192600	0.258893	0.18088	0.108401	0.145535	-0.0780125	-0.150492	-0.113358	-0.0724791	-0.0353454	0.0371337	0.657387	0.621299	0.333955	0.488785	0.179005	-0.287344	-0.132514	-0.442294	0.15483	-0.15495	-0.30978	0.0189979	0.869906	0.378472	0.37505	0.546892	-0.491434	-0.494856	-0.323014	-0.0034223	0.16842	0.171842	0.0104133
488	Manes.01G193600	2.53061	3.08024	-0.0316821	1.10706	0.549629	-2.5623	-1.42355	-3.11193	-1.97318	1.13874	0.0020623	1.4327	1.9208	-0.139723	1.69632	0.488099	-1.57242	0.263616	-2.06052	-0.224482	1.83604	0.158917	2.75055	3.25385	1.73412	1.87994	0.503299	-1.01643	-0.870614	-1.51973	-1.37391	0.145815	0.00535792
489	Manes.01G193900	0.458028	-1.91028	-0.863847	-0.286728	-2.36831	-1.32187	-0.744756	1.04643	1.62355	0.577119	0.257232	-0.364899	-2.33262	0.195813	-0.387859	-1.96772	0.560712	-0.0229601	2.52843	1.94476	-0.583672	0.324234	2.34809	0.274075	0.973277	3.03582	-2.07402	-1.37481	0.687728	0.699203	2.76174	2.06254	0.0293278
490	Manes.01G194200	-0.441264	-0.465975	-0.334186	-0.46521	-0.0247106	0.107078	-0.0239461	0.131789	0.000764521	-0.131024	0.694814	-0.538551	-0.034165	-0.457512	0.111586	0.504386	0.0810387	0.650137	-0.423347	0.145751	0.569099	0.35335	-1.88574	-0.511862	-0.407349	-0.795887	1.37388	1.47839	1.08985	0.104513	-0.284024	-0.388538	0.00786209
491	Manes.01G194600	0.536204	0.415463	0.042898	0.183956	-0.120741	-0.493306	-0.352248	-0.372565	-0.231507	0.141058	0.0366897	0.453026	0.437376	0.233618	0.249142	-0.01565	-0.219407	-0.203884	-0.203757	-0.188234	0.0155236	0.164691	0.40775	0.329977	0.2444	0.263495	-0.0777734	-0.16335	-0.144255	-0.0855768	-0.0664813	0.0190955	0.497429
492	Manes.01G194900	-1.45347	-0.30905	-0.51826	-0.901043	1.14442	0.935211	0.552428	-0.20921	-0.591993	-0.382783	0.002888	-0.13029	0.133615	-0.0463485	-0.447155	0.263905	0.0839417	-0.316864	-0.179963	-0.580769	-0.400806	0.443749	-1.73542	-1.06141	-1.07466	-1.80709	0.674008	0.66076	-0.0716717	-0.0132486	-0.74568	-0.732431	0.0379761
493	Manes.01G195100	-1.72416	-1.50245	-0.819605	-0.273991	0.221713	0.904556	1.45017	0.682844	1.22846	0.545614	0.000865807	-0.192891	-0.606731	0.0438186	0.430996	-0.41384	0.23671	0.623888	0.65055	1.03773	0.387178	0.149828	-1.60357	-1.97067	-1.15877	-1.43388	-0.3671	0.444801	0.169696	0.8119	0.536795	-0.275105	0.0530525
494	Manes.01G195600	-1.59399	-0.216936	-1.9309	-0.964993	1.37705	-0.33691	0.628994	-1.71396	-0.748058	0.965903	0.233568	-2.56534	-1.06873	-2.29405	-1.92872	1.49661	0.271286	0.636617	-1.22532	-0.85999	0.365331	0.121471	-4.11565	-1.22059	-1.98958	-3.70166	2.89506	2.12607	0.413994	-0.768989	-2.48107	-1.71208	0.0162917
495	Manes.01G195900	-1.26701	-0.541237	-0.555682	-0.923586	0.725772	0.711328	0.343424	-0.0144447	-0.382349	-0.367904	0.0120835	-0.65301	0.37949	0.302144	0.00438545	1.0325	0.955154	0.657396	-0.0773467	-0.375105	-0.297758	0.038088	-0.283362	0.279929	0.210096	0.218553	0.563291	0.493458	0.501915	-0.0698328	-0.0613761	0.00845673	0.552472
496	Manes.01G196800	0.0717755	-0.129247	-0.294926	0.195894	-0.201023	-0.366702	0.124119	-0.165679	0.325142	0.49082	0.346002	-0.237186	-0.0146392	-0.432677	-0.197192	0.222546	-0.195491	0.0399939	-0.418037	-0.182552	0.235485	0.447693	0.532448	0.420747	0.433673	1.17655	-0.1117	-0.098775	0.644103	0.0129252	0.755803	0.742878	0.0296108
497	Manes.01G196900	-1.67883	-0.339918	-0.296017	-1.93464	1.33891	1.38281	-0.25581	0.0439013	-1.59472	-1.63862	0.0190183	-1.21101	-0.404842	-0.737483	-1.99018	0.806164	0.473524	-0.779171	-0.332641	-1.58534	-1.25269	0.0451849	-2.07346	-0.311161	-1.29666	-2.36563	1.7623	0.776804	-0.29217	-0.985497	-2.05447	-1.06897	0.0433836
498	Manes.01G197100	-0.714233	-1.23694	-1.02011	-0.732748	-0.522708	-0.305875	-0.0185153	0.216833	0.504193	0.28736	0.0421962	-0.327737	-0.753947	-0.513059	-0.535889	-0.42621	-0.185322	-0.208152	0.240889	0.218058	-0.0228305	0.393969	-0.0698397	-0.450135	-1.06041	-0.535347	-0.380295	-0.990573	-0.465507	-0.610278	-0.0852123	0.525066	0.13215
499	Manes.01G197200	-1.06329	0.294758	-0.255183	-0.46989	1.35805	0.808106	0.593398	-0.549941	-0.764648	-0.214707	0.000947918	-0.729091	0.307167	0.0237339	-0.504145	1.03626	0.752825	0.224946	-0.283433	-0.811312	-0.527879	0.0101857	-0.972711	0.0234348	-0.591537	-0.744966	0.996146	0.381174	0.227745	-0.614972	-0.7684	-0.153429	0.0169201
500	Manes.01G197300	0.613194	0.159942	0.132334	-0.0241961	-0.453252	-0.48086	-0.63739	-0.0276078	-0.184138	-0.156531	0.0394702	0.505163	0.319751	0.227358	0.334457	-0.185412	-0.277805	-0.170706	-0.0923931	0.0147063	0.107099	0.225176	1.00371	0.580733	0.446729	0.525141	-0.422979	-0.556983	-0.47857	-0.134004	-0.0555915	0.0784125	0.0137469
501	Manes.01G197500	-0.518898	-0.323329	-0.474754	-0.484535	0.195569	0.0441441	0.0343632	-0.151425	-0.161206	-0.00978086	0.108626	-0.33009	-0.561547	-0.600608	-0.553993	-0.231457	-0.270518	-0.223903	-0.0390607	0.00755426	0.046615	0.076013	-0.735356	-0.254596	-0.646353	-0.769498	0.480759	0.0890024	-0.0341424	-0.391757	-0.514902	-0.123145	0.0358161
502	Manes.01G197900	-0.496159	-0.50873	-2.01561	-0.97165	-0.0125702	-1.51945	-0.47549	-1.50688	-0.46292	1.04396	0.00109434	0.27269	-0.796085	-2.27103	-1.07624	-1.06877	-2.54372	-1.34893	-1.47495	-0.280153	1.19479	0.000346513	-0.307412	-0.0453834	-1.81268	-0.875924	0.262029	-1.50527	-0.568512	-1.7673	-0.830541	0.936755	0.0034951
503	Manes.01G199900	0.556112	0.21109	0.302893	0.546938	-0.345022	-0.253219	-0.00917407	0.0918033	0.335848	0.244045	0.0648247	0.498907	0.119869	0.28682	0.551157	-0.379038	-0.212086	0.0522504	0.166951	0.431288	0.264337	0.0720214	0.594133	0.0341429	0.223609	0.58212	-0.55999	-0.370524	-0.0120133	0.189466	0.547977	0.358511	0.0487262
504	Manes.01G200300	-0.789476	-0.66871	-0.228507	-0.385648	0.120766	0.560969	0.403828	0.440204	0.283062	-0.157141	0.00759883	-0.735291	-0.224685	-0.337535	-0.372214	0.510606	0.397756	0.363077	-0.11285	-0.147529	-0.0346786	0.0366537	-1.08541	-0.463468	-0.256474	-0.431776	0.621941	0.828935	0.653633	0.206994	0.0316921	-0.175302	0.00648706
505	Manes.01G200900	0.436973	0.724655	0.478456	-0.187523	0.287683	0.0414833	-0.624495	-0.246199	-0.912178	-0.665979	0.0104932	0.311486	0.877377	0.433686	0.109944	0.565892	0.122201	-0.201541	-0.443691	-0.767433	-0.323742	0.046346	1.09164	1.14867	0.994485	0.591703	0.0570326	-0.0971554	-0.499938	-0.154188	-0.556971	-0.402783	0.00589183
506	Manes.01G201200	0.061492	1.24314	0.929791	-0.691625	1.18164	0.868299	-0.753117	-0.313344	-1.93476	-1.62142	0.00792411	-0.488074	1.32349	0.970797	0.114478	1.81157	1.45887	0.602552	-0.352696	-1.20901	-0.856319	0.0191419	0.646941	1.19914	1.61105	0.305171	0.5522	0.96411	-0.34177	0.411911	-0.893969	-1.30588	0.132107
507	Manes.01G201900	0.530681	0.587037	0.487762	0.0759634	0.056356	-0.0429196	-0.454718	-0.0992756	-0.511074	-0.411798	0.177542	0.589149	0.888745	0.737955	0.431568	0.299597	0.148806	-0.15758	-0.15079	-0.457177	-0.306387	0.0723929	0.859621	1.31852	0.80496	0.36145	0.4589	-0.0546611	-0.498171	-0.513561	-0.957071	-0.44351	0.00817384
508	Manes.01G202000	0.226436	0.14264	-0.110847	-0.562924	-0.0837965	-0.337284	-0.78936	-0.253487	-0.705563	-0.452076	0.0286207	0.25685	0.141978	-0.0689132	0.0507503	-0.114872	-0.325763	-0.2061	-0.210892	-0.0912281	0.119664	0.708242	0.850988	0.6445	0.292021	0.493081	-0.206488	-0.558967	-0.357907	-0.352479	-0.151419	0.20106	0.0635464
509	Manes.01G202200	-0.2028	0.29272	0.0399686	-0.100947	0.49552	0.242769	0.101853	-0.252752	-0.393668	-0.140916	0.0852752	-0.24781	0.345231	-0.0492802	0.00723519	0.593041	0.19853	0.255045	-0.394512	-0.337996	0.0565154	0.0473295	-0.122292	0.0462559	-0.13845	-0.022837	0.168548	-0.0161581	0.0994548	-0.184706	-0.0690929	0.115613	0.817919
510	Manes.01G202300	-0.619698	-0.0603936	-0.670551	-0.57097	0.559304	-0.0508528	0.0487282	-0.610157	-0.510576	0.099581	0.0304342	-0.215669	0.29657	0.0324204	-0.338245	0.512238	0.248089	-0.122576	-0.264149	-0.634815	-0.370665	0.200553	-0.103161	0.405588	-0.0485049	-0.0367699	0.50875	0.0546565	0.0663915	-0.454093	-0.442358	0.011735	0.327966
511	Manes.01G203100	-1.41987	-2.11028	-0.323401	-0.884386	-0.690404	1.09647	0.535488	1.78688	1.22589	-0.560985	0.0368335	-0.326554	-1.57258	-0.503696	-1.24331	-1.24602	-0.177142	-0.916754	1.06888	0.329269	-0.739612	0.148181	-2.86287	-2.15866	-0.943224	-2.38646	0.70421	1.91964	0.476407	1.21543	-0.227803	-1.44323	0.0380323
512	Manes.01G203300	0.428724	-0.0705728	0.0509502	-0.257865	-0.499296	-0.377773	-0.686589	0.121523	-0.187292	-0.308815	0.0456062	0.499334	-0.171092	-0.108717	-0.0695296	-0.670426	-0.608051	-0.568864	0.0623747	0.101562	0.0391877	0.0554478	0.386833	-0.133149	-0.0872577	-0.041439	-0.519982	-0.474091	-0.428272	0.0458911	0.0917098	0.0458187	0.272698
513	Manes.01G203900	-0.352713	-0.437635	0.455599	-0.798639	-0.0849219	0.808312	-0.445927	0.893234	-0.361005	-1.25424	0.0354182	-0.158625	0.28472	0.370902	-0.427373	0.443345	0.529528	-0.268748	0.0861826	-0.712093	-0.798276	0.288924	-0.807813	-0.103846	-0.339362	-1.12392	0.703967	0.468451	-0.31611	-0.235516	-1.02008	-0.784561	0.323254
514	Manes.01G204400	-0.321575	-0.255227	0.347672	0.122176	0.066348	0.669247	0.443751	0.602899	0.377403	-0.225496	0.0148788	-0.201741	-0.367368	0.243473	-0.0759736	-0.165627	0.445214	0.125768	0.610841	0.291394	-0.319447	0.0621411	-0.638904	-0.636727	-0.0756995	-0.470691	0.00217761	0.563205	0.168213	0.561027	0.166035	-0.394992	0.0142426
515	Manes.01G204800	-0.995825	-0.356309	0.0612173	-0.457298	0.639515	1.05704	0.538527	0.417527	-0.100988	-0.518515	0.0476686	-1.28411	-0.873945	-0.379649	-1.12162	0.410165	0.904461	0.162493	0.494296	-0.247672	-0.741968	0.013991	-1.51715	-0.921413	-0.872012	-1.35607	0.595741	0.645142	0.161085	0.0494005	-0.434656	-0.484057	0.0532151
516	Manes.01G205100	-0.656041	-0.47465	-0.574228	-0.588409	0.181391	0.0818136	0.0676322	-0.0995776	-0.113759	-0.0141813	0.0233767	-0.443494	-0.260064	-0.502292	-0.483361	0.18343	-0.0587981	-0.0398672	-0.242228	-0.223297	0.018931	0.109089	-0.688632	-0.125595	-0.475122	-0.555147	0.563036	0.21351	0.133484	-0.349526	-0.429552	-0.0800256	0.0379673
517	Manes.01G206500	-1.46914	-0.908055	-1.50239	-1.18154	0.56108	-0.0332511	0.287592	-0.594332	-0.273489	0.320843	0.0227437	-1.08143	-0.756367	-1.24838	-1.06119	0.325068	-0.166948	0.0202447	-0.492016	-0.304823	0.187193	0.192309	-0.763189	-0.106656	-1.32891	-1.40496	0.656532	-0.565725	-0.641776	-1.22226	-1.29831	-0.0760513	0.0253823
518	Manes.01G206700	-0.77837	-0.426197	-0.0138858	-0.0999407	0.352172	0.764484	0.678429	0.412312	0.326257	-0.0860549	0.0408882	-0.215287	0.0632087	0.325454	0.0727837	0.278495	0.540741	0.28807	0.262245	0.009575	-0.25267	0.464569	-0.869848	-0.431159	-0.561781	-0.627037	0.438689	0.308068	0.242812	-0.130622	-0.195878	-0.065256	0.262168
519	Manes.01G207000	-0.192064	0.135462	-0.204787	-0.255411	0.327526	-0.012723	-0.0633469	-0.340249	-0.390873	-0.0506238	0.215812	-0.450054	0.101154	-0.442813	-0.27992	0.551208	0.00724152	0.170134	-0.543966	-0.381074	0.162893	0.0302249	-0.0871957	0.504739	0.232785	-0.0084598	0.591935	0.319981	0.0787359	-0.271954	-0.513199	-0.241245	0.0609791
520	Manes.01G207600	-0.825879	-0.485575	-0.379978	-0.270561	0.340304	0.445901	0.555318	0.105597	0.215014	0.109417	0.0743759	-1.02407	-0.849947	-1.0142	-1.00228	0.174125	0.00986857	0.0217922	-0.164256	-0.152333	0.0119236	0.0126675	-0.836965	-0.835697	-0.365315	-0.288266	0.00126809	0.471649	0.548699	0.470381	0.547431	0.0770497	0.0559069
521	Manes.01G207800	0.50568	0.501806	0.361443	-0.0160789	-0.00387375	-0.144236	-0.521759	-0.140362	-0.517885	-0.377522	0.175744	0.268894	0.150928	0.571394	0.336148	-0.117966	0.3025	0.0672537	0.420466	0.18522	-0.235246	0.43869	1.3221	0.950931	1.20733	0.803356	-0.371172	-0.114774	-0.518748	0.256399	-0.147576	-0.403974	0.00707498
522	Manes.01G208400	0.67488	-0.572633	-1.0333	0.384236	-1.24751	-1.70818	-0.290644	-0.460669	0.956869	1.41754	0.000207697	0.758664	-0.650127	-1.2457	0.758826	-1.40879	-2.00436	0.000161547	-0.59557	1.40895	2.00452	2.00312e-05	0.318008	-1.01381	-1.444	0.424291	-1.33182	-1.76201	0.106284	-0.430187	1.43811	1.86829	0.000135796
523	Manes.01G208900	0.965161	0.458252	-0.178689	-0.634794	-0.506909	-1.14385	-1.59996	-0.636942	-1.09305	-0.456104	0.00362069	0.766258	0.799226	0.012831	0.108316	0.0329678	-0.753427	-0.657942	-0.786395	-0.69091	0.095485	0.124434	1.56538	1.26305	0.791861	0.444608	-0.302326	-0.773518	-1.12077	-0.471192	-0.818446	-0.347254	0.0145299
524	Manes.01G209300	-0.616524	-0.422083	0.523573	-0.777247	0.194441	1.1401	-0.160723	0.945656	-0.355164	-1.30082	0.0265711	-0.186056	0.060896	0.661765	-0.43171	0.246952	0.847821	-0.245654	0.60087	-0.492606	-1.09348	0.142947	0.643064	-0.0560221	0.904831	-0.523226	-0.699086	0.261766	-1.16629	0.960853	-0.467204	-1.42806	0.00845727
525	Manes.01G209500	0.348423	-0.148325	0.113112	0.292818	-0.496748	-0.235311	-0.0556054	0.261437	0.441143	0.179706	0.055306	-0.062429	-0.370498	-0.0734401	0.245898	-0.308069	-0.0110111	0.308327	0.297058	0.616396	0.319338	0.0363252	0.460424	-0.042172	0.222016	0.491325	-0.502596	-0.238408	0.0309009	0.264188	0.533497	0.269309	0.0333393
526	Manes.01G210300	0.843099	0.123303	0.134753	0.239148	-0.719796	-0.708346	-0.603951	0.0114505	0.115845	0.104395	0.0504605	0.626608	0.25525	0.191406	0.469849	-0.371358	-0.435203	-0.156759	-0.0638448	0.214599	0.278444	0.246717	1.5449	0.776275	0.67844	0.903566	-0.768629	-0.866464	-0.641338	-0.0978351	0.12729	0.225126	0.00442874
527	Manes.01G210500	0.549436	0.401528	-0.0715593	0.298725	-0.147907	-0.620995	-0.25071	-0.473088	-0.102803	0.370285	0.0826563	0.39786	0.449672	-0.146251	0.468918	0.0518119	-0.544112	0.0710576	-0.595924	0.0192456	0.615169	0.0535492	0.63	0.650787	0.00552721	0.564871	0.020787	-0.624473	-0.065129	-0.64526	-0.0859161	0.559344	0.0316533
528	Manes.01G210600	-1.26463	-0.513662	-0.470413	-1.2624	0.750971	0.79422	0.00223428	0.0432485	-0.748737	-0.791986	1.54366e-05	-0.877493	0.0639866	-0.269775	-0.724205	0.941479	0.607718	0.153287	-0.333762	-0.788192	-0.45443	0.000664696	-1.17677	-0.300574	-0.29132	-1.1645	0.876194	0.885448	0.0122642	0.00925445	-0.863929	-0.873184	0.000334142
529	Manes.01G211100	-0.166614	-0.329312	0.0858205	0.00288016	-0.162699	0.252434	0.169494	0.415133	0.332192	-0.0829403	0.520207	-0.0539733	-0.812549	-0.104866	-0.479303	-0.758576	-0.0508927	-0.425329	0.707683	0.333247	-0.374437	0.0344136	-0.486767	-0.871715	-0.605633	-1.14673	-0.384948	-0.118866	-0.659967	0.266082	-0.275019	-0.541101	0.0381641
530	Manes.01G211300	-0.480379	0.237562	-0.62474	-0.560046	0.717941	-0.144362	-0.0796669	-0.862303	-0.797608	0.0646948	0.00224249	-0.185329	0.770065	-0.113351	-0.26365	0.955394	0.0719782	-0.0783203	-0.883416	-1.03371	-0.150299	0.00382835	0.355929	0.885474	0.0203006	0.186661	0.529545	-0.335628	-0.169268	-0.865173	-0.698813	0.16636	0.0116922
531	Manes.01G211500	0.92071	-0.565583	0.0214806	0.629774	-1.48629	-0.899229	-0.290936	0.587064	1.19536	0.608294	0.0134311	1.1678	-0.104671	0.302086	0.792772	-1.27247	-0.865717	-0.375031	0.406757	0.897443	0.490686	0.0465632	0.932411	-0.795428	-0.33987	0.712014	-1.72784	-1.27228	-0.220397	0.455559	1.50744	1.05188	0.0167471
532	Manes.01G211800	1.43291	0.45944	0.672887	1.82132	-0.97347	-0.760022	0.388409	0.213448	1.36188	1.14843	2.29328e-05	1.2592	0.106016	0.680089	1.47473	-1.15318	-0.579106	0.215533	0.574073	1.36871	0.794639	0.00076948	0.241588	-0.378505	0.501064	1.1439	-0.620093	0.259476	0.902316	0.879569	1.52241	0.64284	0.00975968
533	Manes.01G212500	-0.53321	0.244655	-0.381643	-0.0493948	0.777865	0.151566	0.483815	-0.626298	-0.29405	0.332248	0.042218	-0.490491	0.368117	-0.309812	-0.10879	0.858608	0.180679	0.381701	-0.677929	-0.476906	0.201022	0.03218	-0.304888	0.134089	-0.209962	0.383453	0.438977	0.0949258	0.688341	-0.344051	0.249364	0.593415	0.183598
534	Manes.01G213100	-0.380359	-0.236577	-0.628046	0.151871	0.143782	-0.247687	0.53223	-0.391469	0.388447	0.779916	0.0219609	-0.443735	-0.00879044	-0.464977	0.255211	0.434944	-0.0212426	0.698945	-0.456187	0.264001	0.720188	0.0263067	-0.145543	0.231627	-0.188716	0.608719	0.377169	-0.0431733	0.754262	-0.420343	0.377092	0.797435	0.0433761
535	Manes.01G213200	0.239292	0.864818	0.520615	-0.143577	0.625526	0.281323	-0.382869	-0.344204	-1.0084	-0.664192	0.0200292	0.068378	0.940297	-0.0938051	-0.176763	0.87192	-0.162183	-0.245141	-1.0341	-1.11706	-0.0829581	0.0318601	0.0101947	0.89559	0.487928	-0.276814	0.885396	0.477733	-0.287009	-0.407663	-1.1724	-0.764742	0.0321547
536	Manes.01G213400	-1.26698	0.531917	-0.412729	-1.27071	1.7989	0.854253	-0.00372296	-0.944646	-1.80262	-0.857976	5.90295e-07	-1.04169	0.672504	-0.404565	-1.04359	1.71419	0.637124	-0.0018976	-1.07707	-1.71609	-0.639022	1.2899e-05	-0.822947	0.552388	-0.303983	-0.885337	1.37534	0.518965	-0.0623892	-0.856371	-1.43772	-0.581354	0.000992748
537	Manes.01G213700	-0.340373	0.240519	0.355213	0.0904873	0.580892	0.695586	0.43086	0.114694	-0.150031	-0.264726	0.421741	0.473205	1.22199	1.3544	0.720752	0.748786	0.88119	0.247546	0.132404	-0.50124	-0.633643	0.0141352	0.107951	0.413653	0.385646	-0.216551	0.305702	0.277695	-0.324502	-0.0280069	-0.630204	-0.602197	0.681197
538	Manes.01G213900	1.08045	-0.246712	1.54918	1.20343	-1.32716	0.46873	0.122978	1.79589	1.45014	-0.345752	0.0498632	1.06094	0.366257	1.75296	1.0467	-0.694685	0.692014	-0.0142426	1.3867	0.680443	-0.706256	0.119846	0.59759	-0.181974	1.4539	2.14267	-0.779564	0.856311	1.54508	1.63588	2.32464	0.688769	0.539188
539	Manes.01G214000	-0.443836	-0.0444728	-0.510039	-0.207134	0.399364	-0.0662028	0.236702	-0.465566	-0.162661	0.302905	0.114054	-0.520865	0.0847778	-0.579471	-0.125306	0.605643	-0.0586058	0.395559	-0.664249	-0.210084	0.454165	0.0228856	-0.067996	0.150391	-0.55868	-0.37792	0.218387	-0.490684	-0.309924	-0.709071	-0.528312	0.180759	0.0389736
540	Manes.01G214200	1.7729	-0.743132	-0.792734	0.721017	-2.51603	-2.56563	-1.05188	-0.0496016	1.46415	1.51375	9.78221e-05	1.32604	-0.463496	-1.44067	0.712053	-1.78953	-2.76671	-0.613985	-0.977174	1.17555	2.15272	0.000146339	1.72919	0.00897903	-0.792148	1.0195	-1.72022	-2.52134	-0.70969	-0.801127	1.01053	1.81165	0.00142347
541	Manes.01G214400	-0.90303	0.212686	0.0885819	-0.856323	1.11572	0.991611	0.0467065	-0.124104	-1.06901	-0.944905	0.000631983	-0.747932	0.152488	0.263573	-0.497266	0.90042	1.01151	0.250666	0.111085	-0.649754	-0.760839	0.013957	-1.02742	-0.257321	0.0966521	-1.16163	0.770101	1.12407	-0.134208	0.353973	-0.904308	-1.25828	0.00199748
542	Manes.01G214500	0.747992	0.219968	0.172151	1.09302	-0.528024	-0.575841	0.345026	-0.0478164	0.87305	0.920866	0.00350897	0.605924	0.143568	0.294758	1.09427	-0.462356	-0.311165	0.488346	0.151191	0.950702	0.799511	0.00872798	1.04357	0.289861	0.463851	1.58035	-0.753707	-0.579717	0.536785	0.17399	1.29049	1.1165	0.000915785
543	Manes.01G214700	0.0978278	0.559226	0.29116	-1.20597	0.461398	0.193332	-1.3038	-0.268066	-1.76519	-1.49713	0.227448	0.631912	1.60805	1.13645	-0.329603	0.976133	0.504535	-0.961515	-0.471598	-1.93765	-1.46605	0.19493	1.67089	2.22733	1.80375	-0.0507764	0.556438	0.13286	-1.72167	-0.423577	-2.2781	-1.85453	0.047161
544	Manes.01G215200	0.789677	0.233064	0.428421	-0.383774	-0.556612	-0.361256	-1.17345	0.195356	-0.616838	-0.812194	0.0254507	0.84964	0.508321	0.631669	0.455697	-0.341319	-0.217971	-0.393943	0.123348	-0.0526243	-0.175972	0.302793	1.10814	0.514239	1.08069	0.0971983	-0.593905	-0.0274504	-1.01095	0.566454	-0.417041	-0.983495	0.0279796
545	Manes.01G215600	0.131017	0.276654	0.427811	0.221959	0.145637	0.296794	0.090942	0.151157	-0.0546953	-0.205852	0.676221	0.222442	0.193996	0.25956	-0.0225389	-0.0284461	0.0371183	-0.244981	0.0655644	-0.216534	-0.282099	0.798963	-0.817597	-1.32523	-0.42407	-0.697818	-0.507629	0.393527	0.119778	0.901156	0.627407	-0.273748	0.0108022
546	Manes.01G215700	3.7961	0.760514	0.24785	3.1199	-3.03558	-3.54824	-0.676192	-0.512663	2.35939	2.87205	1.35299e-05	3.87181	0.169748	0.373694	3.39359	-3.70206	-3.49811	-0.478216	0.203946	3.22384	3.0199	7.39726e-05	4.29635	0.543091	1.21752	3.66339	-3.75326	-3.07883	-0.632957	0.67443	3.1203	2.44587	9.83681e-05
547	Manes.01G215800	-1.34336	0.119695	0.200642	-1.59789	1.46306	1.544	-0.254527	0.0809465	-1.71758	-1.79853	0.0776644	-2.66	-0.485266	-0.136897	-2.30396	2.17474	2.52311	0.356042	0.348369	-1.8187	-2.16707	0.00950612	-1.31503	0.0744921	0.814655	-1.68624	1.38952	2.12969	-0.371212	0.740163	-1.76074	-2.5009	0.0265597
548	Manes.01G216400	-2.7567	-2.25699	-1.4685	-2.97354	0.499714	1.28821	-0.216842	0.788492	-0.716556	-1.50505	0.0061	-0.380365	-1.10543	-0.288112	-1.44079	-0.725061	0.0922537	-1.06043	0.817314	-0.335368	-1.15268	0.210615	-2.63938	-2.46314	-2.26153	-4.36412	0.176242	0.377847	-1.72473	0.201605	-1.90098	-2.10258	0.0135342
549	Manes.01G216500	-0.455315	-0.179428	-0.391746	-1.77486	0.275887	0.0635691	-1.31954	-0.212318	-1.59543	-1.38311	0.0456062	0.109855	-0.332617	0.325299	-0.822538	-0.442473	0.215444	-0.932393	0.657916	-0.489921	-1.14784	0.384824	1.79746	0.784049	0.545383	-0.856951	-1.01341	-1.25208	-2.65441	-0.238666	-1.641	-1.40233	0.0200007
550	Manes.01G216600	0.239183	0.221031	0.429673	0.385521	-0.018152	0.19049	0.146338	0.208642	0.16449	-0.0441517	0.0829183	0.457857	0.186322	0.448712	0.312277	-0.271535	-0.00914522	-0.14558	0.26239	0.125955	-0.136435	0.0418748	0.922815	0.797196	0.87631	0.789904	-0.125619	-0.0465053	-0.132912	0.0791137	-0.00729288	-0.0864066	0.000293242
551	Manes.01G217400	0.925973	0.146662	-0.26799	0.489782	-0.779312	-1.19396	-0.436192	-0.414651	0.34312	0.757771	0.00143647	0.995974	0.17688	0.25906	0.600425	-0.819094	-0.736914	-0.395549	0.0821804	0.423545	0.341365	0.0167837	1.29372	0.434668	0.371825	0.797749	-0.859052	-0.921895	-0.495971	-0.0628428	0.363081	0.425924	0.00844045
552	Manes.01G217500	-0.517753	0.0976206	-0.178959	-0.0653275	0.615373	0.338794	0.452425	-0.27658	-0.162948	0.113632	0.0387605	-0.432977	0.30816	0.0253364	-0.165254	0.741137	0.458313	0.267723	-0.282824	-0.473414	-0.19059	0.019063	-0.0367878	0.190916	0.141492	0.131438	0.227704	0.17828	0.168226	-0.0494245	-0.0594779	-0.0100534	0.816614
553	Manes.01G217800	-0.0219434	-0.201368	-0.194265	-0.549224	-0.179425	-0.172322	-0.527281	0.00710261	-0.347856	-0.354959	0.0258543	-0.104509	-0.18974	-0.207076	-0.379775	-0.0852313	-0.102567	-0.275266	-0.0173357	-0.190035	-0.172699	0.253847	0.152108	-0.000230885	-0.0589065	-0.159605	-0.152339	-0.211015	-0.311713	-0.0586756	-0.159374	-0.100698	0.647851
554	Manes.01G218000	-0.675249	-1.49577	-1.12133	0.34006	-0.820525	-0.446084	1.01531	0.374441	1.83583	1.46139	0.0027116	-1.35472	-1.55525	-0.847584	-0.347318	-0.200533	0.507137	1.0074	0.70767	1.20794	0.500267	0.0122925	-0.920956	-1.60688	-1.38945	0.425996	-0.685923	-0.468498	1.34695	0.217425	2.03288	1.81545	0.00486681
555	Manes.01G218100	1.26091	0.217442	0.227957	0.950682	-1.04347	-1.03295	-0.310227	0.0105147	0.73324	0.722725	0.000135468	1.08382	0.41182	0.281601	1.11982	-0.671996	-0.802215	0.0360085	-0.130219	0.708005	0.838223	0.000465201	1.20015	0.435731	0.184631	1.03112	-0.764421	-1.01552	-0.169036	-0.2511	0.595385	0.846486	0.00156136
556	Manes.01G218600	-0.362651	-0.114965	-0.244488	-0.240943	0.247686	0.118163	0.121708	-0.129522	-0.125978	0.00354449	0.512491	-0.101562	0.284646	-0.35269	-0.164863	0.386208	-0.251128	-0.0633012	-0.637336	-0.449509	0.187827	0.0990842	-0.6666	0.103474	-0.465494	-0.848229	0.770073	0.201106	-0.18163	-0.568967	-0.951703	-0.382736	0.00359446
557	Manes.01G218700	1.13934	0.45808	0.441891	0.298337	-0.681257	-0.697446	-0.841	-0.016189	-0.159743	-0.143554	0.0886877	1.15718	0.754082	0.38843	0.855118	-0.403094	-0.768745	-0.302057	-0.365652	0.101036	0.466688	0.0950261	1.99681	1.90815	1.46716	1.55361	-0.0886602	-0.529652	-0.443203	-0.440991	-0.354543	0.0864483	0.00272338
558	Manes.01G219200	0.455186	0.231264	0.295434	-0.0644884	-0.223921	-0.159752	-0.519674	0.0641697	-0.295753	-0.359922	0.155528	0.170755	0.0732004	0.221975	-0.115272	-0.0975549	0.0512198	-0.286027	0.148775	-0.188472	-0.337247	0.637864	0.948118	0.687994	0.706342	0.277068	-0.260124	-0.241776	-0.67105	0.018348	-0.410926	-0.429274	0.0191082
559	Manes.01G219300	0.661401	0.325162	0.401005	0.0505328	-0.336238	-0.260396	-0.610868	0.0758423	-0.27463	-0.350472	0.252356	0.556741	0.414281	0.284381	0.463299	-0.14246	-0.27236	-0.0934423	-0.1299	0.0490176	0.178918	0.442699	1.32344	1.10635	1.22936	0.855609	-0.217086	-0.0940773	-0.46783	0.123009	-0.250744	-0.373753	0.0155106
560	Manes.01G219600	1.41642	1.27067	0.674201	1.53763	-0.145746	-0.742214	0.121212	-0.596468	0.266958	0.863426	0.00507128	0.966925	0.590004	-0.0475891	0.640405	-0.376921	-1.01451	-0.32652	-0.637593	0.0504007	0.687994	0.0953642	0.901981	-0.0922938	-0.129599	0.663971	-0.994275	-1.03158	-0.238011	-0.0373052	0.756265	0.79357	0.108293
561	Manes.01G219800	-0.0174132	0.471607	0.0165598	-0.339846	0.48902	0.033973	-0.322433	-0.455047	-0.811453	-0.356406	0.0838446	-0.23234	0.485441	0.067253	-0.218962	0.717781	0.299593	0.013378	-0.418188	-0.704403	-0.286215	0.144761	0.862429	1.16655	1.19206	0.684573	0.304125	0.329628	-0.177856	0.025503	-0.481981	-0.507484	0.00541102
562	Manes.01G220000	-0.421222	0.525015	-0.571219	-0.123319	0.946237	-0.149997	0.297903	-1.09623	-0.648334	0.4479	0.171726	-0.505166	0.0837017	0.170223	-0.275899	0.588868	0.675389	0.229266	0.0865215	-0.359601	-0.446123	0.58957	0.340285	0.962958	1.13533	-0.32014	0.622673	0.795047	-0.660425	0.172374	-1.2831	-1.45547	0.0317476
563	Manes.01G220100	-0.426838	0.589397	-0.309387	0.233116	1.01623	0.117451	0.659954	-0.898784	-0.356281	0.542503	0.1793	-0.527534	0.4549	-0.154126	0.178917	0.982434	0.373408	0.706451	-0.609026	-0.275983	0.333043	0.329722	0.203633	1.0846	1.10983	-0.027748	0.880972	0.906195	-0.231381	0.0252234	-1.11235	-1.13758	0.0426568
564	Manes.01G220500	1.28282	0.262962	0.57802	0.349306	-1.01986	-0.704804	-0.933519	0.315058	0.0863434	-0.228715	0.0141695	0.92081	0.329537	0.306498	0.483962	-0.591273	-0.614312	-0.436848	-0.0230389	0.154425	0.177464	0.159903	1.42756	1.00926	1.31495	1.07598	-0.418294	-0.11261	-0.351575	0.305684	0.0667192	-0.238964	0.0180825
565	Manes.01G220700	0.630468	-0.503235	-0.654954	0.209052	-1.1337	-1.28542	-0.421416	-0.151719	0.712288	0.864007	0.119855	0.132612	-1.48012	-1.46285	-0.554166	-1.61273	-1.59546	-0.686778	0.017276	0.925957	0.908681	0.0152492	0.213555	-0.486404	-0.878436	0.438579	-0.699959	-1.09199	0.225024	-0.392032	0.924983	1.31702	0.16876
566	Manes.01G220800	1.08344	-0.205351	0.0322948	0.669238	-1.28879	-1.05115	-0.414204	0.237646	0.874589	0.636943	0.0282878	0.580406	-0.222485	-0.542217	0.716254	-0.802891	-1.12262	0.135847	-0.319732	0.938739	1.25847	0.0754736	0.70902	0.306284	0.270014	0.966109	-0.402736	-0.439007	0.257088	-0.0362708	0.659824	0.696095	0.4633
567	Manes.01G221100	-0.321559	-0.27765	-0.707475	-0.0162863	0.0439094	-0.385916	0.305273	-0.429826	0.261364	0.691189	0.0131583	-0.269174	-0.377675	-0.653864	-0.183443	-0.108502	-0.384691	0.0857305	-0.276189	0.194232	0.470421	0.0504082	-0.55277	-0.37504	-0.729257	-0.120216	0.17773	-0.176487	0.432554	-0.354218	0.254823	0.609041	0.025344
568	Manes.01G221200	0.667724	0.199571	0.61271	-0.277719	-0.468153	-0.0550141	-0.945443	0.413139	-0.47729	-0.890429	0.0116315	0.614622	0.274937	0.537799	0.107938	-0.339685	-0.0768232	-0.506684	0.262861	-0.166999	-0.429861	0.149513	1.10998	0.75275	1.02619	0.415522	-0.357226	-0.0837876	-0.694453	0.273438	-0.337228	-0.610666	0.0132191
569	Manes.01G221900	-1.43792	-0.512543	0.150504	-0.824204	0.925375	1.58842	0.613714	0.663047	-0.311661	-0.974708	0.00589651	-0.587341	-0.287031	0.400857	-0.797386	0.30031	0.988198	-0.210045	0.687888	-0.510355	-1.19824	0.0647404	-2.12296	-0.487185	-0.515857	-1.51562	1.63578	1.60711	0.607342	-0.0286723	-1.02844	-0.999765	0.00249296
570	Manes.01G223300	1.05098	-0.168571	-0.997228	2.22826	-1.21955	-2.04821	1.17728	-0.828657	2.39683	3.22549	0.0254507	1.65478	0.112932	-0.902656	1.96657	-1.54185	-2.55744	0.311783	-1.01559	1.85364	2.86922	0.0638682	3.47967	-0.434516	-0.081709	4.41255	-3.91419	-3.56138	0.932875	0.352807	4.84706	4.49426	0.0333816
571	Manes.01G223500	-0.214735	0.254709	-0.128659	-0.245073	0.469444	0.0860756	-0.0303386	-0.383368	-0.499782	-0.116414	0.220534	-0.212207	0.627578	0.000699036	-0.238351	0.839785	0.212906	-0.0261442	-0.626879	-0.865929	-0.23905	0.0127478	-0.016065	0.35969	-0.0450952	0.247341	0.375755	-0.0290301	0.263406	-0.404785	-0.112349	0.292436	0.43358
572	Manes.01G223600	0.241679	0.128005	-0.483368	0.0868373	-0.113674	-0.725047	-0.154841	-0.611373	-0.0411678	0.570205	0.266826	0.400653	0.333164	-0.597644	-0.213763	-0.0674893	-0.998297	-0.614416	-0.930808	-0.546927	0.383881	0.0498008	0.744333	0.303592	-0.564026	0.336187	-0.44074	-1.30836	-0.408145	-0.867618	0.032595	0.900213	0.0223215
573	Manes.01G223800	0.26176	0.0466587	-0.254949	0.403778	-0.215102	-0.516709	0.142018	-0.301608	0.35712	0.658727	0.0380834	0.179306	-0.0409892	-0.205982	0.122132	-0.220296	-0.385289	-0.0571743	-0.164993	0.163121	0.328115	0.428373	0.56656	0.214471	0.0965749	0.564746	-0.352089	-0.469985	-0.00181365	-0.117896	0.350275	0.468171	0.0748442
574	Manes.01G223900	-0.839077	-0.24351	0.636123	1.62544	0.595567	1.4752	2.46452	0.879633	1.86895	0.989315	0.0178153	-0.754844	0.862627	0.193452	1.14507	1.61747	0.948296	1.89991	-0.669175	0.282441	0.951616	0.0981863	-0.194117	1.61069	0.50369	-0.387611	1.80481	0.697806	-0.193495	-1.107	-1.9983	-0.891301	0.244321
575	Manes.01G224100	0.66042	-0.618773	-0.0956374	0.0391794	-1.27919	-0.756058	-0.621241	0.523136	0.657953	0.134817	0.0241695	0.676641	-0.99911	-0.0100029	0.0676949	-1.67575	-0.686644	-0.608946	0.989108	1.06681	0.0776978	0.00385015	0.462817	-0.441842	-0.252671	-0.223116	-0.904659	-0.715488	-0.685932	0.189171	0.218727	0.0295556	0.215798
576	Manes.01G224400	-0.35424	-1.65023	-0.576398	-2.13035	-1.29599	-0.222158	-1.77611	1.07383	-0.480116	-1.55395	0.000235024	-0.839696	-0.652324	-0.182244	-0.982058	0.187373	0.657452	-0.142361	0.470079	-0.329734	-0.799813	0.272148	-0.053524	-0.719068	0.121506	-2.24155	-0.665544	0.17503	-2.18803	0.840574	-1.52249	-2.36306	0.0109377
577	Manes.01G224500	0.537442	-0.348828	-0.516517	-0.113495	-0.886271	-1.05396	-0.650938	-0.167689	0.235333	0.403022	0.000325236	0.289284	-0.437964	-0.368395	-0.0533559	-0.727248	-0.657679	-0.34264	0.0695694	0.384608	0.315039	0.0129973	-0.0115402	-0.544417	-0.566448	-0.487893	-0.532877	-0.554908	-0.476353	-0.0220315	0.0565239	0.0785553	0.036994
578	Manes.01G225200	0.00103236	0.0194275	0.1124	0.368013	0.0183951	0.111368	0.36698	0.092973	0.348585	0.255612	0.0926495	-0.0889539	-0.119775	-0.343342	0.150925	-0.0308206	-0.254388	0.239879	-0.223567	0.2707	0.494267	0.0472115	-0.079757	-0.253841	-0.0365387	0.378018	-0.174084	0.0432183	0.457775	0.217303	0.63186	0.414557	0.0180982
579	Manes.01G225400	0.262835	0.676766	-0.0199839	-0.304078	0.413932	-0.282819	-0.566913	-0.69675	-0.980844	-0.284094	0.288571	0.268621	0.478932	0.00292059	-0.052792	0.210311	-0.2657	-0.321413	-0.476011	-0.531724	-0.0557126	0.802764	0.511275	1.05752	0.810646	-0.50904	0.546241	0.299371	-1.02031	-0.246869	-1.56656	-1.31969	0.0196812
580	Manes.01G225700	-1.01454	0.407099	-2.27109	-0.110308	1.42164	-1.25655	0.904231	-2.67819	-0.517407	2.16079	1.20871e-06	-0.716277	0.601341	-1.63898	-0.210641	1.31762	-0.9227	0.505636	-2.24032	-0.811982	1.42834	6.68008e-05	-0.221932	0.354796	-1.77323	0.109832	0.576728	-1.5513	0.331763	-2.12802	-0.244965	1.88306	9.22387e-05
581	Manes.01G225900	-0.188365	0.280661	0.216197	-0.00252641	0.469026	0.404562	0.185839	-0.0644646	-0.283188	-0.218723	0.129789	-0.252347	0.530716	0.324206	-0.0724847	0.783063	0.576553	0.179862	-0.20651	-0.603201	-0.396691	0.00583027	-0.155138	0.0952215	0.313112	0.179888	0.250359	0.468249	0.335026	0.21789	0.0846666	-0.133224	0.27847
582	Manes.01G226300	-1.2345	-0.548725	-0.478711	-1.18599	0.685774	0.755789	0.0485106	0.0700145	-0.637264	-0.707278	0.0289225	-1.05379	-0.271508	-0.438871	-0.95063	0.782286	0.614923	0.103165	-0.167363	-0.679122	-0.511759	0.0770947	-1.16274	-0.243933	-0.347134	-0.54237	0.918803	0.815603	0.620367	-0.103201	-0.298437	-0.195236	0.194218
583	Manes.01G226400	-0.489978	0.197028	0.415562	-0.247854	0.687006	0.905541	0.242125	0.218534	-0.444882	-0.663416	0.352328	-0.495616	0.0594228	0.125848	-1.19434	0.555039	0.621464	-0.698727	0.0664252	-1.25377	-1.32019	0.035078	0.147496	0.635139	0.910935	0.19081	0.487643	0.763439	0.0433141	0.275796	-0.444329	-0.720125	0.26171
584	Manes.01G226500	0.733734	0.406537	0.332401	0.685346	-0.327197	-0.401333	-0.0483882	-0.0741358	0.278809	0.352945	0.241743	0.443651	0.12633	-0.0769578	0.316823	-0.317321	-0.520609	-0.126828	-0.203288	0.190493	0.393781	0.519306	1.20476	1.16084	0.953673	1.80866	-0.0439192	-0.251086	0.603902	-0.207166	0.647822	0.854988	0.00668753
585	Manes.01G227300	-0.670206	-0.336293	-0.07111	-0.514601	0.333913	0.599096	0.155605	0.265183	-0.178309	-0.443491	0.050442	-0.454511	-0.255601	-0.103114	-0.434508	0.19891	0.351397	0.0200035	0.152487	-0.178907	-0.331394	0.304569	-0.965186	-0.483569	-0.531252	-1.11057	0.481617	0.433934	-0.145381	-0.0476833	-0.626998	-0.579315	0.0165539
586	Manes.01G227600	-0.98626	0.792297	-0.545984	0.851815	1.77856	0.440276	1.83807	-1.33828	0.0595185	1.3978	0.0427156	-0.287589	1.7712	0.401973	1.49305	2.05879	0.689562	1.78064	-1.36923	-0.278146	1.09108	0.0318692	-0.251498	0.754724	-0.657238	1.29886	1.00622	-0.405741	1.55035	-1.41196	0.544133	1.9561	0.309754
587	Manes.01G227900	1.05618	0.609598	0.495771	0.575732	-0.446577	-0.560405	-0.480444	-0.113827	-0.0338661	0.079961	0.037286	0.410739	0.133637	0.304393	0.384963	-0.277102	-0.106345	-0.025776	0.170757	0.251326	0.0805691	0.621434	1.24453	0.595375	0.902321	0.787806	-0.649159	-0.342214	-0.456728	0.306946	0.192431	-0.114515	0.0320572
588	Manes.01G228600	-0.685558	-0.198248	-0.265237	-1.09087	0.48731	0.420321	-0.405313	-0.0669889	-0.892623	-0.825634	5.00534e-06	-0.485665	0.140968	-0.420798	-0.573322	0.626634	0.0648677	-0.0876569	-0.561766	-0.71429	-0.152525	0.000564026	-0.334696	0.176127	-0.0450281	-0.402943	0.510823	0.289667	-0.0682474	-0.221155	-0.57907	-0.357915	0.024101
589	Manes.01G228800	-0.564411	-0.0857426	0.17996	0.271508	0.478668	0.744371	0.835919	0.265702	0.357251	0.0915483	0.0286074	-0.258342	-0.418253	0.0586526	-0.381114	-0.159911	0.316995	-0.122772	0.476905	0.0371391	-0.439766	0.275251	-0.881516	-0.285266	-0.160215	-0.499589	0.59625	0.721301	0.381927	0.125051	-0.214323	-0.339374	0.070277
590	Manes.01G231200	2.52957	-2.97419	-1.20304	1.97917	-5.50376	-3.73261	-0.550399	1.77115	4.95336	3.18221	0.0597521	2.83892	-1.82156	-0.612685	1.77581	-4.66048	-3.4516	-1.06311	1.20887	3.59736	2.38849	0.110153	1.57687	-3.02596	-2.67661	0.542257	-4.60283	-4.25348	-1.03461	0.349349	3.56821	3.21886	0.0481775
591	Manes.01G231500	-2.44072	-2.33617	-1.98265	1.84962	0.104554	0.458065	4.29034	0.353511	4.18578	3.83227	0.00822495	-2.01083	-3.21844	-2.29028	1.27799	-1.20762	-0.279456	3.28882	0.928161	4.49643	3.56827	0.00542063	-0.597019	-0.947257	-1.62287	2.02991	-0.350237	-1.02585	2.62693	-0.675615	2.97716	3.65278	0.0496528
592	Manes.01G231700	0.522135	0.0692002	-0.240146	0.575961	-0.452935	-0.762281	0.0538259	-0.309346	0.506761	0.816107	0.293903	0.85703	0.32078	-0.46638	0.229893	-0.53625	-1.32341	-0.627137	-0.78716	-0.0908868	0.696273	0.0923701	1.22752	0.196489	-0.296746	1.59262	-1.03103	-1.52427	0.365099	-0.493236	1.39613	1.88937	0.00524703
593	Manes.01G232000	1.10168	-0.515347	0.47532	2.0681	-1.61703	-0.626359	0.966422	0.990667	2.58345	1.59278	0.00162877	1.13927	-0.482599	0.492861	0.948191	-1.62187	-0.646409	-0.191079	0.975461	1.43079	0.45533	0.061098	0.367995	-1.06406	-0.613003	0.587757	-1.43205	-0.980998	0.219762	0.451052	1.65181	1.20076	0.0777292
594	Manes.01G232800	0.773241	-0.830922	-1.23772	0.237738	-1.60416	-2.01096	-0.535503	-0.406794	1.06866	1.47545	2.02793e-06	0.350081	-1.35368	-2.07261	0.179998	-1.70376	-2.42269	-0.170082	-0.718931	1.53368	2.25261	3.58717e-08	0.771523	-0.971441	-1.25543	0.948163	-1.74296	-2.02696	0.17664	-0.283992	1.9196	2.2036	9.95356e-07
595	Manes.01G233000	-1.19032	0.333576	1.03114	-0.497035	1.52389	2.22146	0.693282	0.697563	-0.830611	-1.52817	0.023652	-2.35326	-0.300799	0.984835	-1.63051	2.05246	3.33809	0.722745	1.28563	-1.32971	-2.61535	0.000400727	-1.24479	0.442978	1.59225	-0.357911	1.68777	2.83703	0.886877	1.14927	-0.800889	-1.95016	0.00888215
596	Manes.01G233400	-1.44012	-0.63	0.351899	-1.02167	0.810125	1.79202	0.418457	0.981899	-0.391668	-1.37357	0.0010874	-1.07416	-0.779491	-0.179053	-1.3467	0.294671	0.895108	-0.272541	0.600438	-0.567212	-1.16765	0.011477	-2.14599	-1.54779	-1.0414	-1.98811	0.598203	1.10459	0.157886	0.50639	-0.440317	-0.946707	0.00312109
597	Manes.01G233500	-0.461347	0.317929	-0.347373	-0.451907	0.779276	0.113974	0.00943994	-0.665302	-0.769836	-0.104534	0.00415176	-0.624693	0.568771	-0.161308	-0.270446	1.19346	0.463385	0.354247	-0.730079	-0.839217	-0.109138	0.000255745	-0.286061	0.394313	0.194209	0.152613	0.680374	0.48027	0.438674	-0.200104	-0.2417	-0.0415961	0.093681
598	Manes.01G233700	0.101518	0.115163	-0.0292232	0.266929	0.0136447	-0.130742	0.16541	-0.144386	0.151765	0.296152	0.536015	0.168421	0.157975	0.184114	0.424223	-0.0104461	0.0156932	0.255802	0.0261393	0.266248	0.240109	0.296263	0.340132	-0.119956	0.0464421	0.519353	-0.460087	-0.29369	0.179222	0.166398	0.639309	0.472911	0.0396747
599	Manes.01G234000	1.05709	0.449115	0.221061	0.211357	-0.607978	-0.836032	-0.845736	-0.228054	-0.237758	-0.0097041	0.0817453	0.585916	0.214702	0.0590198	0.869965	-0.371214	-0.526896	0.284049	-0.155682	0.655263	0.810946	0.139172	1.62095	1.12952	0.714982	1.39264	-0.49143	-0.905964	-0.228311	-0.414534	0.263119	0.677653	0.0136892
600	Manes.01G234200	0.334784	0.296851	0.0422711	0.240105	-0.0379332	-0.292513	-0.0946793	-0.25458	-0.056746	0.197834	0.579547	-0.22343	0.15615	0.0885326	-0.0139705	0.37958	0.311963	0.209459	-0.0676176	-0.170121	-0.102503	0.665453	0.402358	0.777104	0.730727	1.15728	0.374746	0.328369	0.754923	-0.0463765	0.380178	0.426554	0.0144046
601	Manes.01G234400	-1.2008	-0.873358	0.395985	-0.196925	0.327446	1.59679	1.00388	1.26934	0.676433	-0.59291	0.00723875	-1.2281	-1.20535	0.349385	-0.753112	0.0227488	1.57748	0.474986	1.55474	0.452237	-1.1025	0.00304086	-0.60194	-0.163287	0.65284	-0.381809	0.438653	1.25478	0.220131	0.816128	-0.218522	-1.03465	0.11142
602	Manes.01G234600	1.05754	0.515784	0.459978	0.707105	-0.541753	-0.597559	-0.350432	-0.0558066	0.191321	0.247127	0.00308063	0.674262	0.0061737	0.451715	0.626808	-0.668088	-0.222546	-0.0474538	0.445542	0.620634	0.175093	0.0298176	1.28899	0.291101	0.741878	0.761535	-0.997886	-0.547109	-0.527453	0.450777	0.470433	0.0196562	0.00138963
603	Manes.01G235000	-0.842804	-0.340713	-0.372217	-0.559404	0.502091	0.470587	0.2834	-0.0315041	-0.218691	-0.187187	0.0478647	-0.625918	-0.11593	-0.528288	-0.634989	0.509988	0.0976302	-0.00907112	-0.412358	-0.519059	-0.106701	0.0662846	-1.12019	-0.439536	-0.748091	-0.731718	0.680651	0.372095	0.388469	-0.308555	-0.292182	0.0163735	0.0474748
604	Manes.01G235100	-0.37218	-0.309065	-0.179089	-0.499163	0.0631148	0.193091	-0.126983	0.129976	-0.190098	-0.320075	0.0193311	-0.199168	0.00101342	-0.0223293	-0.304108	0.200181	0.176839	-0.104941	-0.0233427	-0.305122	-0.281779	0.145082	-0.276603	-0.240769	-0.208992	-0.427662	0.0358334	0.0676107	-0.151059	0.0317773	-0.186893	-0.21867	0.183452
605	Manes.01G235500	0.453498	0.728319	0.150087	0.113359	0.274821	-0.303411	-0.340138	-0.578232	-0.614959	-0.0367272	0.241001	0.645913	1.08372	0.943548	1.35275	0.437812	0.297635	0.706834	-0.140177	0.269022	0.409199	0.0167695	1.12128	1.06531	0.959635	1.53973	-0.0559682	-0.161646	0.418446	-0.105678	0.474414	0.580092	0.0219894
606	Manes.01G236100	2.62954	5.80871	4.66598	5.56236	3.17917	2.03644	2.93282	-1.14273	-0.246347	0.896383	0.000417892	2.64761	5.76029	1.87733	2.80607	3.11268	-0.770279	0.158459	-3.88296	-2.95422	0.928739	0.0135937	3.58603	7.3004	5.27181	3.9185	3.71437	1.68578	0.332473	-2.02859	-3.38189	-1.35331	0.00500233
607	Manes.01G236300	-2.06756	-0.475997	-1.30333	-0.0811132	1.59156	0.764224	1.98644	-0.827337	0.394883	1.22222	0.00416808	-1.48531	0.175196	-0.740592	-0.161223	1.66051	0.744718	1.32409	-0.915788	-0.33642	0.579369	0.0374098	-0.779153	0.369791	-0.302972	0.662821	1.14894	0.476181	1.44197	-0.672763	0.29303	0.965792	0.191178
608	Manes.01G236400	-0.978915	-0.843779	-0.204249	-0.729985	0.135136	0.774665	0.24893	0.63953	0.113794	-0.525736	0.000480178	-0.559748	-0.346164	-0.0144542	-0.232913	0.213584	0.545294	0.326836	0.33171	0.113251	-0.218458	0.0925553	-0.997696	-0.742148	-0.604837	-0.812838	0.255548	0.392859	0.184859	0.137311	-0.0706897	-0.208001	0.0433128
609	Manes.01G237700	0.282768	0.418935	0.0126909	-0.413526	0.136166	-0.270077	-0.696294	-0.406244	-0.832461	-0.426217	0.334972	0.121762	0.775041	-0.300132	0.489578	0.653279	-0.421894	0.367816	-1.07517	-0.285463	0.78971	0.105208	-0.397372	0.958847	0.242692	0.525216	1.35622	0.640064	0.922588	-0.716155	-0.433631	0.282524	0.0459779
610	Manes.01G238000	-0.409652	0.800497	-1.09661	-0.293647	1.21015	-0.68696	0.116005	-1.89711	-1.09414	0.802965	0.00013794	-0.456285	1.50544	-0.869587	-0.369074	1.96173	-0.413301	0.087211	-2.37503	-1.87452	0.500512	0.000264207	0.444881	1.70059	-0.527488	0.27847	1.25571	-0.972369	-0.166411	-2.22808	-1.42212	0.805958	9.10993e-05
611	Manes.01G238100	-2.18706	-2.04772	-2.16504	-3.11814	0.139346	0.0220253	-0.931078	-0.117321	-1.07042	-0.953103	0.0190183	-1.49261	-1.58364	-1.63687	-2.81017	-0.0910301	-0.144256	-1.31756	-0.0532259	-1.22653	-1.1733	0.0435449	-1.54964	-1.37103	-2.08894	-4.01754	0.178606	-0.539304	-2.4679	-0.71791	-2.64651	-1.9286	0.00118537
612	Manes.01G238300	-2.00263	-2.01948	-1.06779	-3.04407	-0.0168439	0.934845	-1.04143	0.951689	-1.02459	-1.97628	0.00167208	-1.65476	-1.25267	-1.24846	-1.82189	0.402098	0.406305	-0.167122	0.00420719	-0.569219	-0.573427	0.121841	-1.35508	-0.305709	0.630636	-1.79806	1.04937	1.98572	-0.442978	0.936345	-1.49235	-2.42869	0.0296108
613	Manes.01G238400	-0.337945	-0.540061	-0.207218	-1.01154	-0.202116	0.130727	-0.673597	0.332843	-0.47148	-0.804323	0.0438033	-0.103752	-0.359175	-0.199697	-0.186285	-0.255423	-0.0959453	-0.082533	0.159478	0.17289	0.0134123	0.818491	-0.408184	-0.323026	0.179416	-0.390043	0.0851589	0.5876	0.018141	0.502442	-0.0670179	-0.569459	0.36641
614	Manes.01G238800	0.881625	-0.128719	-0.0325291	0.929933	-1.01034	-0.914154	0.0483089	0.0961898	1.05865	0.962463	0.0254507	0.617557	-0.645798	-0.818484	0.178612	-1.26335	-1.43604	-0.438945	-0.172687	0.82441	0.997097	0.0151118	0.811266	-0.168713	-0.546217	0.436991	-0.979979	-1.35748	-0.374275	-0.377504	0.605704	0.983208	0.0358739
615	Manes.01G239000	5.33477	0.561917	0.612515	4.73913	-4.77286	-4.72226	-0.595641	0.0505985	4.17722	4.12662	1.01143e-14	5.54281	0.378382	0.821587	4.96618	-5.16443	-4.72122	-0.57663	0.443205	4.5878	4.14459	1.35144e-14	5.01644	-0.329108	0.314408	4.26646	-5.34555	-4.70203	-0.749979	0.643517	4.59557	3.95205	6.87917e-13
616	Manes.01G239500	1.44431	0.481856	-0.19659	1.14075	-0.962454	-1.6409	-0.30356	-0.678446	0.658894	1.33734	6.27003e-06	1.58928	0.573833	0.183722	1.48638	-1.01545	-1.40556	-0.102898	-0.390112	0.912549	1.30266	2.54743e-06	2.048	0.425538	0.19357	1.74352	-1.62247	-1.85443	-0.304483	-0.231968	1.31798	1.54995	1.12456e-06
617	Manes.01G239800	-0.0947437	-0.21383	-0.104178	0.117906	-0.119087	-0.00943463	0.21265	0.109652	0.331736	0.222084	0.487906	0.222971	-0.231805	-0.239142	-0.112863	-0.454776	-0.462113	-0.335834	-0.00733664	0.118943	0.126279	0.152124	-0.677192	-0.963951	-0.628292	-0.560235	-0.286759	0.0489001	0.116957	0.335659	0.403716	0.0680569	0.00950888
618	Manes.01G240900	0.286477	0.0352956	0.279501	-0.0869723	-0.251181	-0.00697609	-0.373449	0.244205	-0.122268	-0.366473	0.0603408	0.274945	-0.0998523	0.233458	-0.0510454	-0.374798	-0.0414878	-0.325991	0.33331	0.0488069	-0.284503	0.0670621	0.0969898	-0.545185	0.0509558	-0.322953	-0.642175	-0.046034	-0.419943	0.596141	0.222232	-0.373909	0.00176392
619	Manes.01G241100	0.868286	0.836852	1.01974	1.0582	-0.0314339	0.151453	0.18991	0.182887	0.221344	0.0384573	0.304258	0.678008	0.123834	0.815129	-0.069389	-0.554174	0.137121	-0.747397	0.691295	-0.193223	-0.884518	0.503396	1.63811	0.743025	2.17106	1.36874	-0.895086	0.532947	-0.269375	1.42803	0.625711	-0.802321	0.013874
620	Manes.01G241300	0.606272	0.850688	0.852334	-0.67483	0.244416	0.246062	-1.2811	0.00164579	-1.52552	-1.52716	0.0310227	0.301868	0.701845	0.583458	0.949072	0.399977	0.281591	0.647204	-0.118387	0.247227	0.365613	0.592394	1.74504	2.41079	2.05391	1.43239	0.665743	0.308866	-0.312651	-0.356877	-0.978394	-0.621517	0.0471343
621	Manes.01G242200	0.578145	-0.0329123	-0.562603	1.40224	-0.611057	-1.14075	0.824096	-0.529691	1.43515	1.96484	0.025336	0.42107	0.574199	0.543109	1.45549	0.153129	0.12204	1.03442	-0.0310898	0.881287	0.912377	0.266261	1.42885	1.09029	-0.0824273	1.56195	-0.33856	-1.51127	0.1331	-1.17271	0.471661	1.64437	0.0328842
622	Manes.01G242300	2.44022	0.719154	1.24772	1.40487	-1.72106	-1.19249	-1.03535	0.52857	0.685714	0.157144	0.109899	2.08774	0.0954736	1.17643	1.54786	-1.99226	-0.911306	-0.539874	1.08096	1.45239	0.371431	0.122572	2.97247	0.586947	2.87775	2.92908	-2.38552	-0.0947168	-0.0433938	2.29081	2.34213	0.051323	0.0114824
623	Manes.01G242400	0.476285	-0.61052	-1.19519	-0.0319347	-1.0868	-1.67148	-0.508219	-0.584671	0.578585	1.16326	0.0787113	1.72645	0.024943	-0.483279	1.26204	-1.70151	-2.20973	-0.464416	-0.508222	1.23709	1.74531	0.00460037	0.192112	-0.767286	-1.38777	-0.572473	-0.959398	-1.57989	-0.764585	-0.620488	0.194813	0.815301	0.140855
624	Manes.01G242800	-0.0608344	0.702184	-0.76171	0.955788	0.763019	-0.700876	1.01662	-1.46389	0.253603	1.7175	0.0022165	-0.419291	-0.287363	-0.858337	0.157046	0.131928	-0.439046	0.576337	-0.570974	0.44441	1.01538	0.182495	-0.104945	0.0847733	-0.508251	0.817725	0.189719	-0.403306	0.92267	-0.593024	0.732951	1.32598	0.0724797
625	Manes.01G243000	-0.349136	-0.937054	0.86754	-0.948025	-0.587918	1.21668	-0.598889	1.80459	-0.0109717	-1.81556	0.311442	-0.371115	-2.09015	0.702718	-1.8648	-1.71904	1.07383	-1.49369	2.79287	0.22535	-2.56752	0.0393112	0.04101	-0.445773	-0.409519	-1.86402	-0.486783	-0.450529	-1.90503	0.036254	-1.41825	-1.45451	0.182006
626	Manes.01G243200	-0.397471	0.349539	-0.124647	-0.703096	0.74701	0.272824	-0.305625	-0.474185	-1.05263	-0.578449	0.0100036	-0.447048	0.565216	0.270105	-0.362109	1.01226	0.717154	0.0849391	-0.29511	-0.927325	-0.632215	0.00986362	-0.193853	0.337228	-0.0607718	-0.16799	0.531081	0.133081	0.0258629	-0.398	-0.505218	-0.107218	0.401314
627	Manes.01G243500	0.129715	0.0845445	0.0869721	-0.770084	-0.0451701	-0.0427425	-0.899799	0.00242762	-0.854628	-0.857056	0.00251473	-0.00210302	0.497568	0.36742	-0.311766	0.499671	0.369523	-0.309663	-0.130148	-0.809334	-0.679186	0.03519	0.547364	0.732029	0.431961	-0.325455	0.184665	-0.115403	-0.872819	-0.300068	-1.05748	-0.757416	0.00617691
628	Manes.01G243700	-0.262666	-0.489021	-0.648158	-0.194245	-0.226356	-0.385493	0.0684206	-0.159137	0.294777	0.453913	0.222998	-0.345786	-0.391488	-0.771918	-0.0851484	-0.0457019	-0.426132	0.260638	-0.38043	0.30634	0.68677	0.120273	-0.856595	-0.622921	-1.42072	-0.668791	0.233674	-0.564127	0.187805	-0.797801	-0.0458691	0.751932	0.00829347
629	Manes.01G243900	0.367994	0.276968	-0.308745	-0.320491	-0.0910258	-0.676739	-0.688485	-0.585713	-0.597459	-0.0117465	0.0483587	0.333067	0.473734	0.0222606	0.253152	0.140666	-0.310807	-0.0799153	-0.451473	-0.220582	0.230891	0.36647	0.884936	0.837185	0.31613	0.486297	-0.0477507	-0.568805	-0.398638	-0.521055	-0.350888	0.170167	0.0469827
630	Manes.01G244000	-0.0939705	0.761644	-0.0274461	0.166216	0.855614	0.0665243	0.260186	-0.78909	-0.595428	0.193662	0.114354	-0.571301	0.0339316	0.297159	-0.0554997	0.605233	0.86846	0.515802	0.263227	-0.0894313	-0.352659	0.211916	-0.196536	0.781396	0.871958	0.000772303	0.977933	1.06849	0.197309	0.0905613	-0.780624	-0.871185	0.0231371
631	Manes.01G244300	1.52037	0.45904	0.898381	-0.241348	-1.06133	-0.621992	-1.76172	0.439341	-0.700388	-1.13973	0.000977489	1.44867	0.695004	1.12104	0.613494	-0.753662	-0.327628	-0.835172	0.426034	-0.0815104	-0.507544	0.0209603	1.72463	0.713356	1.32396	0.0501037	-1.01128	-0.400673	-1.67453	0.610604	-0.663253	-1.27386	0.00312109
632	Manes.01G244800	0.89108	0.0582593	0.560362	-0.16116	-0.83282	-0.330717	-1.05224	0.502103	-0.219419	-0.721522	0.0789924	0.915634	-0.278832	0.303321	-0.0232918	-1.19447	-0.612314	-0.938926	0.582152	0.25554	-0.326612	0.102992	1.65596	0.61403	1.20495	0.739245	-1.04193	-0.451004	-0.916713	0.590923	0.125214	-0.465709	0.0325122
633	Manes.01G245400	-0.579662	-0.336884	-0.0730946	-0.32435	0.242778	0.506567	0.255312	0.263789	0.0125335	-0.251255	0.152403	-0.224019	-0.0277604	-0.213478	-0.265519	0.196258	0.0105411	-0.0415002	-0.185717	-0.237759	-0.0520413	0.692267	-1.16428	-0.845476	-0.748527	-0.985205	0.318809	0.415757	0.179079	0.0969489	-0.13973	-0.236679	0.0193303
634	Manes.01G245800	-0.9941	-0.240595	-1.01487	-0.403102	0.753505	-0.0207667	0.590998	-0.774272	-0.162507	0.611765	0.280861	-0.953647	-1.1583	-1.27918	-1.49006	-0.20465	-0.325538	-0.536416	-0.120888	-0.331765	-0.210878	0.150616	-1.8227	-0.0382286	-0.945455	-1.44688	1.78447	0.87724	0.37582	-0.907227	-1.40865	-0.50142	0.0362889
635	Manes.01G246000	0.343968	0.138092	-0.229093	0.599528	-0.205877	-0.573061	0.25556	-0.367185	0.461436	0.828621	0.0272323	0.481016	0.155817	0.0155128	0.54676	-0.325199	-0.465503	0.0657438	-0.140304	0.390943	0.531247	0.114724	0.87954	0.866787	0.162564	0.858865	-0.0127538	-0.716977	-0.0206754	-0.704223	-0.00792156	0.696301	0.00583575
636	Manes.01G246100	0.538181	0.0731446	0.161097	0.445575	-0.465037	-0.377084	-0.0926059	0.0879523	0.372431	0.284479	0.029533	0.514384	-0.0636125	0.232127	0.261337	-0.577996	-0.282257	-0.253047	0.295739	0.32495	0.0292101	0.041742	0.724482	0.331062	0.424124	0.417852	-0.393419	-0.300357	-0.306629	0.0930619	0.0867898	-0.00627213	0.0568533
637	Manes.01G246400	-1.22202	-0.474829	-1.29845	-0.760964	0.747188	-0.0764339	0.461052	-0.823621	-0.286135	0.537486	0.00311921	-1.21817	0.218513	-1.28284	-0.648283	1.43668	-0.0646734	0.569883	-1.50135	-0.866796	0.634557	0.000485785	-1.81294	0.239972	-1.35015	-0.73393	2.05291	0.462794	1.07901	-1.59012	-0.973902	0.616217	0.000328089
638	Manes.01G246700	0.462717	0.127383	0.170214	0.388756	-0.335334	-0.292503	-0.0739613	0.0428305	0.261373	0.218542	0.0334305	0.342714	0.151497	0.281291	0.397228	-0.191217	-0.0614228	0.0545143	0.129795	0.245732	0.115937	0.104379	0.772318	0.139448	0.554213	0.743098	-0.63287	-0.218105	-0.0292202	0.414765	0.60365	0.188885	0.000352752
639	Manes.01G246900	-0.418725	2.06887	0.52664	-0.17076	2.4876	0.945365	0.247964	-1.54223	-2.23963	-0.6974	4.48582e-05	-0.0231664	1.68198	0.78162	-0.223876	1.70514	0.804786	-0.200709	-0.900356	-1.90585	-1.0055	0.00176698	-0.872923	1.26154	-0.041231	-1.12845	2.13447	0.831692	-0.255526	-1.30277	-2.38999	-1.08722	0.000329113
640	Manes.01G247400	-0.670959	0.1297	-0.348352	-0.869307	0.800659	0.322607	-0.198348	-0.478052	-0.999007	-0.520955	0.0430042	-0.617952	0.401726	-0.338904	-0.470744	1.01968	0.279048	0.147209	-0.74063	-0.87247	-0.13184	0.0899207	-0.146204	0.765786	0.395565	-1.10599	0.91199	0.541769	-0.959788	-0.370221	-1.87178	-1.50156	0.00230122
641	Manes.01G247500	1.14309	0.734508	0.463743	1.13717	-0.408583	-0.679348	-0.00592075	-0.270765	0.402662	0.673427	0.00933129	0.991327	0.327149	0.068952	1.17544	-0.664178	-0.922375	0.184111	-0.258197	0.848289	1.10649	0.00860626	0.964604	-0.401445	0.29611	0.909461	-1.36605	-0.668494	-0.0551426	0.697555	1.31091	0.613351	0.00524177
642	Manes.01G247600	0.951246	-0.465225	-1.88192	-0.154495	-1.41647	-2.83316	-1.10574	-1.41669	0.31073	1.72742	0.00208154	0.507782	-1.19868	-1.85336	-0.305785	-1.70646	-2.36114	-0.813567	-0.654681	0.892896	1.54758	0.0376739	2.01725	-0.372883	-0.214479	1.3168	-2.39013	-2.23173	-0.70045	0.158404	1.68968	1.53127	0.00751665
643	Manes.01G247800	1.8905	0.983847	1.26757	1.20236	-0.906652	-0.622926	-0.688137	0.283727	0.218516	-0.065211	0.00869632	1.4268	0.356807	0.819134	0.988192	-1.06999	-0.607668	-0.438609	0.462327	0.631386	0.169059	0.0370684	1.00436	-0.50097	0.503351	0.449379	-1.50533	-0.501006	-0.554977	1.00432	0.950349	-0.0539715	0.06202
644	Manes.01G247900	0.979095	0.161329	0.603563	-0.217208	-0.817766	-0.375533	-1.1963	0.442233	-0.378538	-0.820771	0.0158374	0.856363	0.0834473	0.364517	0.0244875	-0.772915	-0.491846	-0.831875	0.28107	-0.0589598	-0.34003	0.125195	1.31366	0.291057	0.73849	0.214459	-1.0226	-0.575165	-1.0992	0.447433	-0.0765985	-0.524032	0.0322284
645	Manes.01G249200	0.516202	0.111616	0.388731	0.0985545	-0.404586	-0.127471	-0.417647	0.277116	-0.013061	-0.290177	0.0282379	0.546255	0.395766	0.29574	0.492621	-0.150488	-0.250515	-0.053634	-0.100026	0.0968544	0.196881	0.0390793	0.863535	0.0849048	0.432059	0.497588	-0.77863	-0.431476	-0.365947	0.347154	0.412683	0.065529	0.00346659
646	Manes.01G250100	0.312696	0.670644	0.568997	0.303581	0.357947	0.256301	-0.00911557	-0.101646	-0.367063	-0.265417	0.275064	0.136893	0.198672	0.269268	0.174713	0.0617788	0.132375	0.0378207	0.0705964	-0.0239581	-0.0945545	0.95011	0.211947	0.446333	-0.0642764	-0.963726	0.234386	-0.276223	-1.17567	-0.51061	-1.41006	-0.89945	0.0328234
647	Manes.01G250600	0.0686298	-0.0687938	-0.328238	0.609218	-0.137424	-0.396868	0.540589	-0.259445	0.678012	0.937457	0.0231434	0.0795465	-0.253801	-0.646682	0.418306	-0.333348	-0.726229	0.33876	-0.392881	0.672108	1.06499	0.0102204	-0.09664	-0.295461	-0.333224	0.882634	-0.198821	-0.236584	0.979274	-0.0377629	1.17809	1.21586	0.00959281
648	Manes.01G250700	1.28742	0.612739	0.612902	0.911614	-0.674678	-0.674514	-0.375803	0.000163663	0.298875	0.298712	0.0207996	1.13803	0.152222	0.18804	0.61825	-0.985812	-0.949994	-0.519784	0.0358182	0.466028	0.43021	0.0877922	1.37013	0.500278	1.16918	1.18449	-0.869848	-0.200942	-0.185639	0.668906	0.68421	0.0153033	0.0176652
649	Manes.01G250800	-3.72874	0.0943913	-3.09448	-3.21332	3.82313	0.634254	0.515416	-3.18888	-3.30771	-0.118837	0.000156618	-4.19987	-1.06397	-4.01898	-3.77455	3.13589	0.18089	0.425314	-2.955	-2.71058	0.244424	0.000252223	-4.1448	-0.561031	-3.76309	-3.02434	3.58377	0.381718	1.12046	-3.20206	-2.46331	0.738746	0.000369379
650	Manes.01G251200	0.132553	0.0362286	-0.282502	0.397337	-0.0963245	-0.415055	0.264784	-0.31873	0.361108	0.679839	0.0293435	0.179712	-0.119688	0.049782	0.275702	-0.2994	-0.12993	0.0959901	0.16947	0.39539	0.22592	0.314119	0.474703	0.277888	-0.0568172	0.809715	-0.196815	-0.53152	0.335012	-0.334705	0.531827	0.866532	0.00384548
651	Manes.01G251500	0.591341	0.597537	0.119559	0.0836077	0.00619685	-0.471781	-0.507733	-0.477978	-0.51393	-0.0359514	0.364187	0.161139	0.597565	0.196052	0.633402	0.436425	0.0349128	0.472263	-0.401513	0.0358372	0.43735	0.517719	0.714652	1.98809	0.112684	1.06049	1.27344	-0.601967	0.345839	-1.8754	-0.927597	0.947806	0.0289033
652	Manes.01G251600	-0.264877	0.211769	-0.11475	-0.698929	0.476646	0.150128	-0.434051	-0.326519	-0.910698	-0.584179	0.000781683	-0.138869	0.110533	0.0957405	-0.423201	0.249402	0.234609	-0.284332	-0.0147924	-0.533734	-0.518941	0.0683984	-0.29496	0.257128	-0.248466	-0.922875	0.552088	0.0464943	-0.627915	-0.505594	-1.18	-0.674409	0.000253079
653	Manes.01G252600	1.30281	-1.06322	3.63518	0.0708678	-2.36603	2.33237	-1.23194	4.6984	1.13409	-3.56431	0.105649	1.95184	-1.58674	2.92036	-1.59992	-3.53858	0.968518	-3.55176	4.5071	-0.0131765	-4.52028	0.0664626	0.74715	-2.65051	1.93273	-1.87635	-3.39766	1.18558	-2.6235	4.58324	0.77416	-3.80908	0.0207177
654	Manes.01G252900	-0.50749	-0.180642	-0.0981685	-0.243983	0.326847	0.409321	0.263507	0.0824738	-0.0633404	-0.145814	0.183138	-0.657981	-0.275362	-0.486485	-0.630852	0.382619	0.171496	0.0271293	-0.211123	-0.35549	-0.144366	0.0399047	-0.888887	-0.45096	-0.567679	-0.672531	0.437926	0.321208	0.216356	-0.116718	-0.221571	-0.104852	0.0637585
655	Manes.01G253100	-0.571634	0.108858	-0.727841	0.184	0.680491	-0.156208	0.755633	-0.836699	0.0751422	0.911841	0.0314374	-0.0913613	0.669824	-0.187141	0.782522	0.761185	-0.0957793	0.873883	-0.856965	0.112698	0.969663	0.0190341	-0.727045	-0.338078	-0.988812	0.178293	0.388968	-0.261767	0.905339	-0.650735	0.516371	1.16711	0.026395
656	Manes.01G253400	-0.187469	0.522541	-1.55566	0.271068	0.710011	-1.36819	0.458538	-2.0782	-0.251473	1.82673	0.17257	-1.4009	-0.510195	-1.63147	-0.685683	0.890704	-0.230566	0.715217	-1.12127	-0.175487	0.945783	0.426306	-3.18627	-0.403938	-1.27284	-2.71331	2.78233	1.91343	0.47296	-0.868905	-2.30937	-1.44047	0.0122376
657	Manes.01G253500	-1.03768	-1.06815	-0.160029	-0.750637	-0.0304697	0.877649	0.287041	0.908118	0.31751	-0.590608	0.0822878	-0.270301	-1.0281	-0.430492	-0.857318	-0.757804	-0.160192	-0.587017	0.597613	0.170787	-0.426826	0.179865	-1.81434	-2.03567	-1.77772	-2.3743	-0.221331	0.0366195	-0.55996	0.257951	-0.338628	-0.596579	0.0450472
658	Manes.01G253700	0.638785	0.643862	0.491285	0.842074	0.00507655	-0.1475	0.203288	-0.152576	0.198212	0.350788	0.0642692	0.469531	0.259529	0.327754	0.514885	-0.210002	-0.141777	0.0453542	0.068225	0.255356	0.187131	0.383345	1.20379	0.853113	0.936505	1.20447	-0.350674	-0.267282	0.000687493	0.0833919	0.351361	0.26797	0.0119499
659	Manes.01G254200	-0.0597857	0.260961	-0.14666	0.0854802	0.320747	-0.0868739	0.145266	-0.40762	-0.175481	0.23214	0.499094	-0.351673	-0.0355343	-0.659401	-0.33391	0.316139	-0.307728	0.0177632	-0.623866	-0.298376	0.325491	0.0754	-0.582198	0.462821	-0.0339589	-0.00302051	1.04502	0.548239	0.579177	-0.49678	-0.465841	0.0309384	0.0225392
660	Manes.01G254300	-0.149222	1.86305	0.0523943	1.33535	2.01227	0.201616	1.48457	-1.81065	-0.527696	1.28296	0.0168598	-0.423915	0.370851	-0.860878	0.438597	0.794766	-0.436963	0.862512	-1.23173	0.0677461	1.29948	0.320242	-0.752864	0.562704	0.00525721	-0.47332	1.31557	0.758121	0.279543	-0.557447	-1.03602	-0.478577	0.244321
661	Manes.01G254500	-0.0267494	0.661945	-1.89536	-0.713766	0.688695	-1.86862	-0.687016	-2.55731	-1.37571	1.1816	0.35028	-1.13132	-0.729696	-1.81614	-0.739138	0.401629	-0.684818	0.392187	-1.08645	-0.00944152	1.07701	0.710745	-3.78807	-1.41547	-1.82394	-3.32441	2.3726	1.96413	0.463662	-0.408465	-1.90894	-1.50047	0.0493164
662	Manes.01G254800	0.315484	0.584803	0.0898109	0.225504	0.269319	-0.225673	-0.08998	-0.494992	-0.359299	0.135693	0.247006	0.27508	0.99524	0.695175	0.54603	0.72016	0.420095	0.27095	-0.300065	-0.449209	-0.149145	0.0182985	0.525484	0.673757	0.410782	0.523462	0.148273	-0.114701	-0.00202108	-0.262974	-0.150294	0.11268	0.305828
663	Manes.01G255100	0.455603	-0.480565	0.366596	-0.665451	-0.936168	-0.0890068	-1.12105	0.847161	-0.184885	-1.03205	6.74231e-05	0.24845	-0.444876	0.221939	-1.0869	-0.693326	-0.0265114	-1.33535	0.666815	-0.642024	-1.30884	1.39779e-05	0.750895	-0.696411	0.304672	-0.60404	-1.44731	-0.446223	-1.35493	1.00108	0.0923713	-0.908712	3.37246e-05
664	Manes.01G255400	-0.0948655	-0.434161	-0.133411	-0.279368	-0.339296	-0.0385454	-0.184502	0.300751	0.154794	-0.145957	0.847668	0.134369	-0.0704727	-0.0603432	0.182609	-0.204842	-0.194713	0.0482394	0.0101295	0.253082	0.242952	0.947539	0.0956077	-1.08924	-0.919925	-0.778708	-1.18485	-1.01553	-0.874315	0.169315	0.310533	0.141218	0.0388347
665	Manes.01G256100	-1.33184	-0.386809	-0.456588	-1.53003	0.945027	0.875248	-0.198192	-0.0697794	-1.14322	-1.07344	0.00038179	-0.967003	0.313329	-0.268389	-1.05152	1.28033	0.698614	-0.0845215	-0.581717	-1.36485	-0.783136	0.00189461	-1.57172	-0.509815	-0.874664	-1.75651	1.06191	0.697057	-0.184789	-0.364849	-1.24669	-0.881846	0.00480726
666	Manes.01G256200	-2.07372	-1.0756	-0.941333	-2.07469	0.998119	1.13238	-0.00097137	0.134263	-0.999091	-1.13335	3.19597e-05	-1.52514	-1.04175	-0.609373	-1.95455	0.483393	0.915771	-0.429401	0.432378	-0.912794	-1.34517	0.000252444	-1.96264	-1.03893	-0.418027	-2.64672	0.923716	1.54462	-0.684077	0.6209	-1.60779	-2.22869	2.63476e-05
667	Manes.01G257000	0.595615	-1.90708	-0.553977	0.703455	-2.5027	-1.14959	0.107839	1.3531	2.61054	1.25743	0.0908344	0.249309	-3.1873	-1.85547	-1.35188	-3.4366	-2.10478	-1.60118	1.33183	1.83542	0.503595	0.0437649	-0.890977	-4.10545	-3.61406	-1.96075	-3.21448	-2.72308	-1.06977	0.491396	2.14471	1.65331	0.0593344
668	Manes.01G257600	0.216693	-0.202231	0.309309	-1.12538	-0.418924	0.0926165	-1.34207	0.511541	-0.923148	-1.43469	0.000792939	0.0950876	0.134653	0.129511	-0.526229	0.039565	0.0344236	-0.621317	-0.00514135	-0.660882	-0.65574	0.18485	0.39019	-0.0779651	0.21126	-0.698489	-0.468155	-0.178929	-1.08868	0.289225	-0.620524	-0.909749	0.0588328
669	Manes.01G258000	-0.083589	0.250238	-0.174104	0.358738	0.333827	-0.0905148	0.442327	-0.424342	0.1085	0.532842	0.0958484	-0.152225	0.198995	-0.0383559	0.262621	0.35122	0.113869	0.414846	-0.237351	0.0636261	0.300977	0.362098	0.0669856	0.472184	0.00508622	0.85828	0.405198	-0.0618994	0.791294	-0.467097	0.386096	0.853194	0.0158363
670	Manes.01G258100	0.592787	0.636056	-0.0197595	0.340827	0.0432694	-0.612546	-0.25196	-0.655816	-0.29523	0.360586	0.296457	0.310656	0.542574	0.202807	0.741919	0.231918	-0.107848	0.431263	-0.339766	0.199345	0.539111	0.506073	1.31847	1.43616	1.2977	1.83446	0.117691	-0.0207672	0.515993	-0.138459	0.398302	0.536761	0.0101736
671	Manes.01G258500	0.365788	-1.35026	-0.0389892	-1.8483	-1.71605	-0.404777	-2.21409	1.31127	-0.498037	-1.80931	2.11616e-05	0.721955	-1.35497	0.00469992	-1.49302	-2.07692	-0.717256	-2.21498	1.35967	-0.138055	-1.49772	0.000137403	0.489784	-1.18471	-0.74627	-2.19589	-1.67449	-1.23605	-2.68568	0.438441	-1.01118	-1.44962	0.000126466
672	Manes.01G258700	1.1128	0.612281	-0.051787	1.23203	-0.500517	-1.16459	0.119227	-0.664068	0.619744	1.28381	0.055551	0.752694	0.0912119	0.198207	1.70317	-0.661482	-0.554487	0.950478	0.106995	1.61196	1.50497	0.0687007	1.78232	0.763557	0.612557	2.28167	-1.01877	-1.16977	0.499351	-0.151	1.51812	1.66912	0.0110284
673	Manes.01G258900	0.983974	1.131	1.03295	0.973973	0.147029	0.0489779	-0.0100018	-0.098051	-0.157031	-0.0589797	0.576924	1.96788	2.22947	1.08302	3.02151	0.261583	-0.884867	1.05363	-1.14645	0.792044	1.93849	0.0204336	-0.0573636	0.0738423	0.884637	0.0131716	0.131206	0.942001	0.0705351	0.810795	-0.0606707	-0.871466	0.999999
674	Manes.01G259200	4.64394	4.48245	3.13192	6.34691	-0.161495	-1.51203	1.70297	-1.35053	1.86446	3.21499	2.45855e-06	4.36772	3.7905	2.03132	5.37842	-0.577221	-2.3364	1.0107	-1.75918	1.58792	3.3471	5.4315e-05	5.7726	4.70225	3.76177	6.68048	-1.07035	-2.01083	0.907874	-0.940473	1.97823	2.9187	0.000151288
675	Manes.01G259500	0.655212	-0.204221	0.526985	-0.0808712	-0.859433	-0.128227	-0.736083	0.731206	0.12335	-0.607857	0.110131	0.830204	-1.16506	0.304005	-0.50294	-1.99526	-0.526198	-1.33314	1.46907	0.662121	-0.806945	0.000312908	0.0685557	-1.27628	-0.304746	-1.66254	-1.34484	-0.373301	-1.7311	0.971537	-0.386259	-1.3578	0.0019476
676	Manes.01G260100	-0.634913	-0.286026	-0.0379751	-0.147479	0.348887	0.596938	0.487435	0.248051	0.138548	-0.109503	0.113255	-0.572944	-0.1111	0.0413715	-0.269327	0.461843	0.614315	0.303617	0.152472	-0.158227	-0.310699	0.140169	-0.953671	-0.524125	-0.261455	-0.192688	0.429546	0.692216	0.760983	0.26267	0.331436	0.0687662	0.040065
677	Manes.01G260200	0.976059	0.303004	0.348374	-0.272665	-0.673055	-0.627685	-1.24872	0.04537	-0.575669	-0.621039	0.0159139	1.03483	0.737332	0.482245	0.500614	-0.297494	-0.552581	-0.534212	-0.255087	-0.236718	0.0183698	0.0669307	1.67772	1.1646	0.854799	0.499489	-0.513117	-0.822919	-1.17823	-0.309802	-0.665112	-0.35531	0.00446705
678	Manes.01G260300	-0.186677	-0.273928	0.160767	-0.641954	-0.0872505	0.347444	-0.455277	0.434695	-0.368026	-0.802721	0.0295064	0.0928354	0.0685035	0.0886204	-0.504922	-0.0243319	-0.00421503	-0.597757	0.0201169	-0.573425	-0.593542	0.0991037	0.152573	0.274429	0.247811	-0.780303	0.121856	0.0952383	-0.932875	-0.0266179	-1.05473	-1.02811	0.00524177
679	Manes.01G260400	-0.877728	-0.529154	-0.669669	-1.2596	0.348574	0.208058	-0.381869	-0.140515	-0.730443	-0.589927	0.0427802	-0.56618	-0.742981	-0.1757	-0.836001	-0.176801	0.390481	-0.269821	0.567281	-0.0930201	-0.660301	0.283338	-0.365776	-0.0783724	-0.381687	-1.00237	0.287404	-0.0159108	-0.636592	-0.303314	-0.923995	-0.620681	0.16438
680	Manes.01G260500	0.6078	0.0895027	0.0220221	0.0273927	-0.518297	-0.585778	-0.580407	-0.0674806	-0.0621099	0.00537065	0.00514226	0.536164	0.0524509	0.232964	0.29301	-0.483713	-0.3032	-0.243154	0.180513	0.240559	0.0600457	0.0418087	0.584785	0.0713899	0.0976034	0.140228	-0.513395	-0.487182	-0.444557	0.0262135	0.0688382	0.0426247	0.0497239
681	Manes.01G260700	-0.450798	1.33515	-3.86525	-0.709142	1.78595	-3.41445	-0.258344	-5.2004	-2.04429	3.15611	0.223974	-2.41023	-0.236636	-2.12052	-2.04735	2.17359	0.289709	0.362877	-1.88388	-1.81071	0.0731678	0.635691	-3.1879	0.310894	-0.0121972	-2.87274	3.49879	3.1757	0.315159	-0.323092	-3.18364	-2.86054	0.0122
682	Manes.01G260900	-0.704544	0.278594	-0.259654	-0.710566	0.983139	0.444891	-0.0060214	-0.538248	-0.98916	-0.450912	0.00211844	-0.207228	0.839669	-0.311672	-0.261291	1.0469	-0.104445	-0.0540634	-1.15134	-1.10096	0.0503813	0.0011835	-0.099971	0.884548	0.100383	0.0203757	0.984519	0.200354	0.120347	-0.784165	-0.864172	-0.0800072	0.0122
683	Manes.01G261000	0.318004	-0.373603	-0.013121	0.290912	-0.691607	-0.331125	-0.0270914	0.360482	0.664516	0.304033	0.0417899	0.185924	-0.260982	0.167444	0.465176	-0.446906	-0.0184804	0.279251	0.428425	0.726157	0.297732	0.0633196	0.068239	-0.0435746	0.22232	0.703084	-0.111814	0.154081	0.634845	0.265895	0.746659	0.480764	0.0666173
684	Manes.01G261400	-0.453591	-0.253201	-0.127356	-0.13375	0.200389	0.326234	0.319841	0.125845	0.119451	-0.0063935	0.0991952	-0.129118	-0.295297	-0.361885	-0.364968	-0.166179	-0.232768	-0.23585	-0.0665881	-0.0696705	-0.00308246	0.148483	-1.02051	-0.398016	-0.719206	-1.12751	0.62249	0.3013	-0.107002	-0.32119	-0.729492	-0.408301	8.48057e-05
685	Manes.01G261500	-0.983806	-0.0509497	0.308219	-0.399722	0.932856	1.29202	0.584083	0.359169	-0.348773	-0.707942	0.086858	-0.616966	-0.525193	0.149092	-0.927333	0.0917727	0.766058	-0.310367	0.674285	-0.40214	-1.07643	0.182204	-0.78236	0.125807	0.438545	-0.904823	0.908167	1.2209	-0.122463	0.312738	-1.03063	-1.34337	0.0280587
686	Manes.01G261600	-0.696157	-0.863334	-0.660971	-0.535539	-0.167177	0.0351865	0.160618	0.202364	0.327795	0.125432	0.140564	-0.500951	-0.514294	-0.816651	-0.448837	-0.0133429	-0.3157	0.0521141	-0.302358	0.065457	0.367815	0.234464	-1.19525	-1.27494	-1.28851	-1.38703	-0.0796843	-0.0932576	-0.191772	-0.0135733	-0.112088	-0.0985143	0.048295
687	Manes.01G261900	0.599387	0.227968	0.120232	0.432927	-0.371418	-0.479154	-0.16646	-0.107736	0.204959	0.312695	0.083832	0.36144	0.0116469	-0.124741	0.310351	-0.349793	-0.486181	-0.0510892	-0.136388	0.298704	0.435092	0.157674	0.853211	0.0392807	0.34499	0.71656	-0.81393	-0.508221	-0.13665	0.305709	0.67728	0.371571	0.00891191
688	Manes.01G262300	-0.663718	0.983421	0.832854	-0.770166	1.64714	1.49657	-0.106449	-0.150567	-1.75359	-1.60302	2.97486e-07	-0.318951	1.2487	0.721755	-0.919517	1.56765	1.04071	-0.600566	-0.526945	-2.16822	-1.64127	4.93904e-07	-1.32384	0.780165	0.0104977	-1.78791	2.10401	1.33434	-0.464067	-0.769667	-2.56807	-1.79841	2.78388e-07
689	Manes.01G262700	-0.714552	-0.116321	-0.298104	-0.789085	0.598231	0.416448	-0.074533	-0.181783	-0.672764	-0.490981	0.0151509	-0.529136	0.00127936	-0.20015	-0.404536	0.530416	0.328986	0.1246	-0.201429	-0.405816	-0.204386	0.200553	-0.87536	-0.180192	-0.613109	-0.738506	0.695168	0.26225	0.136853	-0.432917	-0.558314	-0.125397	0.0657134
690	Manes.01G262900	-0.0970248	0.547625	0.240674	-0.700786	0.64465	0.337699	-0.603761	-0.306951	-1.24841	-0.94146	0.00248212	0.0128771	0.859424	0.800142	-0.182574	0.846547	0.787265	-0.195451	-0.0592813	-1.042	-0.982716	0.00410834	0.463072	0.952302	0.93386	-0.157957	0.48923	0.470788	-0.621029	-0.0184415	-1.11026	-1.09182	0.0043454
691	Manes.01G263400	-0.889926	-0.0925082	-0.0624372	-0.309419	0.797418	0.827489	0.580508	0.0300709	-0.216911	-0.246982	0.015403	-0.553607	0.0930482	-0.249854	-0.638566	0.646655	0.303753	-0.0849586	-0.342902	-0.731614	-0.388711	0.0580334	-0.0870485	0.0222083	0.0644089	-0.107347	0.109257	0.151457	-0.0202986	0.0422006	-0.129555	-0.171756	0.980683
692	Manes.01G266300	-0.221498	-0.122401	-0.181141	-0.165484	0.0990972	0.0403572	0.0560145	-0.05874	-0.0430827	0.0156573	0.466092	-0.182445	0.0665177	-0.387184	-0.198633	0.248963	-0.204739	-0.0161879	-0.453701	-0.26515	0.188551	0.0193746	-0.227219	0.175123	-0.236349	-0.161802	0.402342	-0.00912971	0.0654167	-0.411472	-0.336926	0.0745464	0.0253823
693	Manes.01G267300	1.34628	0.711463	0.25589	0.957473	-0.634817	-1.09039	-0.388807	-0.455573	0.24601	0.701583	0.000260021	1.02974	0.533711	0.375371	0.728641	-0.496027	-0.654367	-0.301097	-0.15834	0.19493	0.35327	0.0149456	1.03357	0.196018	0.715374	1.35724	-0.837547	-0.318191	0.323674	0.519356	1.16122	0.641864	0.00116884
694	Manes.01G268900	1.15073	0.166692	0.146337	0.319136	-0.984042	-1.0044	-0.831597	-0.0203548	0.152444	0.172799	0.000353287	1.10784	0.145901	0.379835	0.454905	-0.961943	-0.728009	-0.65294	0.233934	0.309004	0.0750698	0.000947381	1.6865	0.642478	0.751931	0.895845	-1.04402	-0.93457	-0.790655	0.109452	0.253367	0.143915	0.000142874
695	Manes.01G269300	1.29279	0.602066	0.470309	1.12121	-0.69072	-0.822477	-0.171577	-0.131757	0.519143	0.650899	0.00544749	1.67459	0.655375	1.28903	1.43891	-1.01921	-0.385558	-0.235679	0.633653	0.783532	0.149879	0.0011431	2.11636	1.4285	1.47789	1.93955	-0.687858	-0.638465	-0.17681	0.0493931	0.511048	0.461655	0.000106957
696	Manes.01G270200	0.0331267	-0.152227	-0.145456	-0.147803	-0.185353	-0.178583	-0.18093	0.00677038	0.00442328	-0.0023471	0.424173	0.0376112	-0.166247	-0.10421	-0.246047	-0.203858	-0.141822	-0.283658	0.0620364	-0.0797998	-0.141836	0.225675	0.470625	0.0481863	0.227461	0.324295	-0.422439	-0.243164	-0.14633	0.179274	0.276109	0.0968345	0.0322105
697	Manes.01G270400	0.780515	0.343431	-0.143927	0.268691	-0.437084	-0.924442	-0.511824	-0.487358	-0.0747394	0.412618	0.0393743	0.697626	0.466771	0.210217	0.554704	-0.230855	-0.487409	-0.142923	-0.256554	0.0879325	0.344486	0.201344	0.78487	0.242225	-0.183214	0.126796	-0.542645	-0.968084	-0.658074	-0.425439	-0.115429	0.31001	0.0982476
698	Manes.01G270500	1.76917	5.84522	0.862851	6.5183	4.07606	-0.906317	4.74914	-4.98237	0.673082	5.65545	6.1147e-05	0.607403	5.08363	0.595917	4.37447	4.47622	-0.0114857	3.76707	-4.48771	-0.709155	3.77856	0.00100072	0.742873	4.98743	1.70168	5.5068	4.24456	0.958804	4.76393	-3.28576	0.519366	3.80512	0.00012722
699	Manes.01G270800	-0.418053	0.26913	-0.234261	-0.128798	0.687183	0.183792	0.289254	-0.503391	-0.397928	0.105462	0.0763676	-0.133611	0.793239	0.32643	0.323592	0.92685	0.460041	0.457203	-0.466809	-0.469647	-0.00283811	0.0124921	-0.33572	0.262225	-0.0961443	0.00472946	0.597944	0.239575	0.340449	-0.358369	-0.257495	0.100874	0.299263
700	Manes.01G272700	-0.418403	0.954531	0.22162	0.000641709	1.37293	0.640023	0.419045	-0.73291	-0.953889	-0.220979	0.015302	-0.475255	0.76722	0.407402	0.0623306	1.24247	0.882657	0.537585	-0.359818	-0.704889	-0.345071	0.0434407	-0.0675166	0.752209	-0.114807	-0.021808	0.819725	-0.0472907	0.0457085	-0.867016	-0.774017	0.0929992	0.145414
701	Manes.01G273000	-0.546168	-0.0482906	-0.0249825	0.0618041	0.497877	0.521185	0.607972	0.0233081	0.110095	0.0867865	0.134196	-0.331456	0.192282	-0.0152643	0.127686	0.523739	0.316192	0.459142	-0.207546	-0.0645964	0.14295	0.284161	-0.941195	-0.682059	-0.528578	-0.34921	0.259136	0.412617	0.591985	0.153481	0.332849	0.179368	0.0401343
702	Manes.01G273100	0.466466	-0.649151	-0.126957	0.0287101	-1.11562	-0.593423	-0.437756	0.522194	0.677861	0.155667	0.000952541	0.492877	-0.270694	-0.0838541	0.0391235	-0.763571	-0.576731	-0.453753	0.18684	0.309818	0.122978	0.0308967	0.121552	-0.379868	-0.249086	-0.0231884	-0.50142	-0.370638	-0.14474	0.130782	0.35668	0.225898	0.235843
703	Manes.01G273200	-0.866721	-0.270132	-0.507936	-0.599821	0.596589	0.358785	0.2669	-0.237804	-0.329689	-0.0918845	0.057321	-0.392603	0.277398	-0.0512993	-0.305222	0.67	0.341303	0.0873808	-0.328697	-0.58262	-0.253923	0.194556	-1.04486	-0.105069	-0.792318	-0.599973	0.939794	0.252545	0.44489	-0.687249	-0.494904	0.192345	0.0274016
704	Manes.01G273400	0.201718	-0.557886	-0.0286591	-0.482707	-0.759604	-0.230377	-0.684425	0.529227	0.0751791	-0.454048	3.63549e-05	0.302905	-0.411533	0.113802	-0.087622	-0.714438	-0.189103	-0.390527	0.525336	0.323911	-0.201424	0.0012774	0.100823	-0.562262	-0.34277	-0.846075	-0.663085	-0.443593	-0.946899	0.219492	-0.283813	-0.503305	0.000101441
705	Manes.01G273900	-0.985011	-0.0617057	-0.283054	-0.618756	0.923305	0.701957	0.366254	-0.221348	-0.557051	-0.335702	0.00548143	-0.609759	0.467966	-0.0786477	-0.236811	1.07772	0.531111	0.372947	-0.546614	-0.704778	-0.158164	0.0138021	-0.541553	-0.307968	-0.430524	-0.116487	0.233585	0.111029	0.425065	-0.122555	0.191481	0.314036	0.632118
706	Manes.01G274100	-0.712714	0.517174	-0.41013	0.0423124	1.22989	0.302584	0.755026	-0.927304	-0.474862	0.452442	0.00124913	-0.600965	0.734621	0.00509266	0.619688	1.33559	0.606058	1.22065	-0.729529	-0.114933	0.614595	0.000500997	-0.503483	0.830571	-0.289439	0.139951	1.33405	0.214044	0.643434	-1.12001	-0.69062	0.42939	0.00617691
707	Manes.01G274800	-0.762247	0.0628322	-0.373506	-0.1334	0.825079	0.388741	0.628847	-0.436339	-0.196232	0.240106	0.0219214	-0.484054	0.217136	-0.238583	-0.0583532	0.70119	0.245471	0.425701	-0.455719	-0.275489	0.18023	0.15206	-0.409352	0.356706	-0.168144	0.0738948	0.766058	0.241208	0.483247	-0.52485	-0.282812	0.242038	0.137695
708	Manes.01G275200	8.51201	-0.643901	0.261471	-1.12135	-9.15591	-8.25054	-9.63336	0.905372	-0.477449	-1.38282	1.10832e-07	9.10223	-0.598082	0.372766	-0.810887	-9.70031	-8.72946	-9.91312	0.970847	-0.212805	-1.18365	1.91849e-06	10.7034	-0.973616	-0.129158	-1.32673	-11.677	-10.8326	-12.0302	0.844458	-0.35311	-1.19757	6.71846e-06
709	Manes.02G000100	2.35548	0.761383	0.398259	-0.330426	-1.59409	-1.95722	-2.6859	-0.363124	-1.09181	-0.728685	0.00124913	2.24435	1.29723	1.72324	0.309981	-0.947122	-0.521112	-1.93437	0.42601	-0.987249	-1.41326	0.00776911	2.86423	1.48686	1.18657	-0.187636	-1.37737	-1.67766	-3.05187	-0.30029	-1.6745	-1.37421	0.00168506
710	Manes.02G000500	4.32805	2.40653	1.72272	2.75841	-1.92152	-2.60533	-1.56964	-0.683807	0.351876	1.03568	0.000223904	4.35545	1.39261	2.32982	3.50499	-2.96284	-2.02563	-0.850461	0.937209	2.11238	1.17517	0.00363396	3.32621	2.43149	2.81994	3.10344	-0.894724	-0.506272	-0.222769	0.388452	0.671955	0.283503	0.000454297
711	Manes.02G001100	-0.516917	0.109262	0.0808191	-0.487262	0.626179	0.597736	0.0296553	-0.0284425	-0.596523	-0.568081	0.0366729	-0.430998	0.483658	0.232458	-0.252411	0.914656	0.663456	0.178587	-0.2512	-0.736069	-0.484869	0.0135581	-0.583006	-0.201055	-0.0322488	-0.201245	0.381951	0.550757	0.381761	0.168806	-0.000190036	-0.168996	0.351027
712	Manes.02G002300	-0.608501	0.724901	0.572143	-0.671858	1.3334	1.18064	-0.0633569	-0.152758	-1.39676	-1.244	0.148572	-0.86042	-0.379921	-0.695714	-1.72265	0.480499	0.164706	-0.862231	-0.315793	-1.34273	-1.02694	0.164009	1.19343	2.3546	0.953177	0.581824	1.16116	-0.240256	-0.61161	-1.40142	-1.77277	-0.371354	0.0330013
713	Manes.02G002600	0.401715	0.0809204	-0.73295	0.268909	-0.320794	-1.13466	-0.132806	-0.81387	0.187988	1.00186	0.615573	0.254737	0.435089	0.656937	0.143364	0.180352	0.4022	-0.111373	0.221848	-0.291725	-0.513573	0.944351	0.290892	-1.46467	-2.05333	0.172139	-1.75556	-2.34422	-0.118753	-0.58866	1.63681	2.22547	0.0480324
714	Manes.02G003000	-1.52706	-0.944942	-0.462733	-1.36345	0.582116	1.06432	0.163605	0.482209	-0.418511	-0.90072	0.0483793	-1.3342	-0.515796	-0.824591	-1.35127	0.818404	0.509609	-0.0170692	-0.308795	-0.835473	-0.526679	0.0785834	-2.5578	-1.64983	-2.03094	-1.76252	0.907975	0.526862	0.795284	-0.381113	-0.112691	0.268422	0.306145
715	Manes.02G003200	0.972058	-4.89025	2.98358	0.250475	-5.8623	2.01152	-0.721583	7.87382	5.14072	-2.7331	0.0251296	-0.031834	-5.50283	2.00476	-2.9399	-5.471	2.0366	-2.90807	7.5076	2.56293	-4.94467	0.0510603	-1.35967	-3.34314	0.619619	-3.27725	-1.98347	1.97928	-1.91758	3.96276	0.0658943	-3.89686	0.216143
716	Manes.02G003500	-0.526734	-0.728335	-0.601644	-0.225706	-0.201601	-0.0749102	0.301028	0.12669	0.502629	0.375938	0.0135594	-0.363294	-0.463885	-0.730693	-0.466822	-0.100591	-0.3674	-0.103528	-0.266808	-0.00293709	0.263871	0.0530403	-0.253559	-0.277975	-0.48882	-0.307049	-0.024416	-0.235261	-0.0534894	-0.210845	-0.0290734	0.181772	0.480618
717	Manes.02G003800	-0.963191	-0.133609	-0.626651	-0.374721	0.829583	0.33654	0.58847	-0.493043	-0.241112	0.25193	0.0404914	-0.631443	-0.161759	-0.783284	-0.671335	0.469684	-0.151842	-0.0398918	-0.621526	-0.509576	0.11195	0.109087	-0.688728	-0.096417	-0.780738	-0.380061	0.592311	-0.09201	0.308667	-0.684321	-0.283644	0.400677	0.182295
718	Manes.02G004000	-0.777875	-0.265217	-0.195989	-0.761935	0.512658	0.581887	0.0159407	0.0692285	-0.496717	-0.565946	0.00945085	-0.474564	0.232676	0.00268855	-0.254433	0.70724	0.477253	0.220132	-0.229987	-0.487109	-0.257121	0.0680951	-0.995727	-0.422778	-0.482326	-1.11884	0.572949	0.513401	-0.123111	-0.0595479	-0.69606	-0.636512	0.00529254
719	Manes.02G004700	-0.929264	-1.42586	-1.89681	0.394568	-0.496598	-0.967545	1.32383	-0.470947	1.82043	2.29138	0.00520651	0.328955	0.109196	-0.138868	1.81969	-0.219758	-0.467822	1.49074	-0.248064	1.7105	1.95856	0.0580334	1.30147	0.67907	0.348033	2.41817	-0.622403	-0.95344	1.1167	-0.331038	1.7391	2.07014	0.0409628
720	Manes.02G004800	-1.57872	-0.760372	-1.20075	-0.594339	0.818346	0.377965	0.98438	-0.440381	0.166033	0.606415	0.0023671	-0.884978	-0.298557	-0.909658	-0.481604	0.586422	-0.0246796	0.403374	-0.611101	-0.183048	0.428054	0.11807	-1.55518	-0.729025	-1.56833	-0.502434	0.826159	-0.0131443	1.05275	-0.839303	0.22659	1.06589	0.00876784
721	Manes.02G005000	0.858887	0.644365	0.096285	0.909107	-0.214522	-0.762602	0.0502204	-0.54808	0.264743	0.812822	0.00740171	0.455893	0.336881	0.319028	0.567733	-0.119013	-0.136865	0.11184	-0.0178523	0.230853	0.248705	0.351175	0.772035	0.535897	0.602582	0.806691	-0.236138	-0.169453	0.0346562	0.0666852	0.270794	0.204109	0.171692
722	Manes.02G005700	-0.488543	-0.235659	-0.191989	-0.417571	0.252885	0.296555	0.0709721	0.0436701	-0.181913	-0.225583	0.0745793	-0.215991	0.0692232	-0.126891	-0.208926	0.285214	0.0890996	0.00706475	-0.196115	-0.278149	-0.0820348	0.389139	-0.704448	-0.422518	-0.473604	-0.596732	0.281931	0.230844	0.107716	-0.0510864	-0.174214	-0.123128	0.0301957
723	Manes.02G006000	-0.937345	-0.628879	-0.380809	-0.921465	0.308466	0.556535	0.0158792	0.248069	-0.292587	-0.540656	0.0121368	-0.783694	-0.254158	-0.630431	-0.642133	0.529536	0.153263	0.141561	-0.376273	-0.387975	-0.0117022	0.0578694	-1.04382	-0.248915	-0.613261	-0.5787	0.794908	0.430563	0.465124	-0.364346	-0.329785	0.0345612	0.0399578
724	Manes.02G006200	2.78746	1.1399	0.0816089	0.689661	-1.64756	-2.70585	-2.0978	-1.05829	-0.450238	0.608052	1.90755e-06	3.29483	1.84092	0.869059	1.23845	-1.45391	-2.42577	-2.05639	-0.971861	-0.602474	0.369387	2.27824e-06	2.78888	1.54292	-0.111379	0.271362	-1.24597	-2.90026	-2.51752	-1.6543	-1.27156	0.382742	1.99692e-05
725	Manes.02G006500	-0.590234	-0.611512	-0.290151	-0.285893	-0.0212774	0.300084	0.304341	0.321361	0.325619	0.00425787	0.0485194	-0.223109	-0.580132	-0.304052	-0.471377	-0.357023	-0.080943	-0.248268	0.27608	0.108755	-0.167325	0.104059	-1.12097	-0.970067	-0.903288	-1.30644	0.150899	0.217679	-0.185471	0.0667796	-0.33637	-0.403149	0.000737455
726	Manes.02G006700	0.452577	0.672231	0.296241	0.624408	0.219653	-0.156337	0.171831	-0.37599	-0.0478227	0.328167	0.168662	0.618451	0.719308	0.779967	0.962379	0.100856	0.161515	0.343928	0.060659	0.243072	0.182413	0.0366537	0.787274	0.928394	0.464942	0.751709	0.14112	-0.322332	-0.0355651	-0.463452	-0.176685	0.286767	0.0760621
727	Manes.02G006800	0.620211	-0.0132558	-0.40212	0.54876	-0.633467	-1.02233	-0.0714506	-0.388864	0.562016	0.95088	0.0207988	0.852155	0.12958	-0.0796118	0.586715	-0.722576	-0.931767	-0.26544	-0.209192	0.457136	0.666327	0.0511766	0.755468	0.259631	-0.36099	0.565495	-0.495836	-1.11646	-0.189973	-0.620622	0.305864	0.926486	0.0377571
728	Manes.02G007200	0.129451	2.68644	-0.140505	1.46851	2.55698	-0.269956	1.33906	-2.82694	-1.21792	1.60902	7.25131e-05	0.2998	3.66726	0.492629	1.74926	3.36746	0.19283	1.44946	-3.17463	-1.918	1.25663	3.28383e-05	-0.00837218	2.65799	0.16329	1.53164	2.66636	0.171662	1.54001	-2.4947	-1.12635	1.36835	0.0132271
729	Manes.02G007500	0.153973	1.25049	0.718915	-0.646758	1.09652	0.564942	-0.800731	-0.531577	-1.89725	-1.36567	0.117741	-0.784474	0.917963	0.699083	-0.435658	1.70244	1.48356	0.348815	-0.21888	-1.35362	-1.13474	0.120812	0.0407261	1.2126	2.19031	0.855613	1.17188	2.14958	0.814886	0.977704	-0.356989	-1.33469	0.0468644
730	Manes.02G007900	2.45666	0.879646	0.898623	1.9518	-1.57701	-1.55803	-0.504862	0.0189765	1.07215	1.05317	3.28914e-06	1.87555	0.429149	0.359455	1.78149	-1.44641	-1.5161	-0.0940596	-0.0696938	1.35235	1.42204	5.09037e-05	1.49795	0.346258	0.0583081	1.70913	-1.15169	-1.43964	0.211176	-0.28795	1.36287	1.65082	0.00093992
731	Manes.02G008100	1.95194	0.442164	0.182935	-0.00469111	-1.50978	-1.76901	-1.95663	-0.259229	-0.446855	-0.187626	0.0188478	1.48595	0.381139	0.715524	1.05648	-1.10481	-0.770421	-0.429465	0.334385	0.675341	0.340956	0.145562	3.00821	1.15921	1.52797	1.34178	-1.84899	-1.48024	-1.66643	0.368753	0.182565	-0.186188	0.0134032
732	Manes.02G008300	1.16813	0.876798	0.29913	0.320231	-0.29133	-0.868998	-0.847897	-0.577668	-0.556567	0.0211008	0.0140614	0.837041	0.604395	0.527488	0.695108	-0.232646	-0.309553	-0.141933	-0.076907	0.0907129	0.16762	0.244024	1.53898	1.08867	1.09568	0.744423	-0.450307	-0.443299	-0.794557	0.00700801	-0.344251	-0.351259	0.0231371
733	Manes.02G008700	-0.0934451	0.0568934	-0.498615	0.543181	0.150338	-0.40517	0.636626	-0.555509	0.486287	1.0418	0.121717	-0.495069	0.200139	-0.261928	0.637074	0.695208	0.233141	1.13214	-0.462067	0.436935	0.899002	0.0888707	0.76442	0.955228	0.308467	2.04076	0.190808	-0.455953	1.27634	-0.646761	1.08553	1.73229	0.00593359
734	Manes.02G009000	-0.744694	-0.149117	-0.0593139	0.183955	0.595577	0.68538	0.92865	0.0898028	0.333072	0.243269	0.0154188	-0.378694	-0.0149532	-0.186795	-0.134319	0.363741	0.191899	0.244374	-0.171842	-0.119366	0.0524754	0.647854	-0.676839	0.373231	0.0743395	0.0693539	1.05007	0.751179	0.746193	-0.298891	-0.303877	-0.00498563	0.0200007
735	Manes.02G009400	0.568692	0.675042	0.108318	0.533345	0.10635	-0.460373	-0.0353467	-0.566723	-0.141696	0.425027	0.100928	0.37695	0.658467	0.440569	0.602139	0.281516	0.0636185	0.225189	-0.217898	-0.0563279	0.16157	0.196994	0.966494	0.919368	0.630721	1.11735	-0.0471263	-0.335773	0.150855	-0.288647	0.197982	0.486629	0.0271714
736	Manes.02G009600	3.79389	0.525751	1.01961	2.52186	-3.26814	-2.77428	-1.27203	0.493859	1.99611	1.50225	8.20971e-06	3.52614	0.164396	0.838371	2.97844	-3.36174	-2.68776	-0.547693	0.673975	2.81405	2.14007	7.50811e-05	3.27335	0.251173	0.788079	2.7387	-3.02217	-2.48527	-0.534652	0.536906	2.48752	1.95062	0.000731434
737	Manes.02G010800	0.394304	0.390879	0.427921	0.139844	-0.00342522	0.0336169	-0.25446	0.0370421	-0.251035	-0.288077	0.366223	0.623969	0.68704	0.634613	0.37854	0.063071	0.0106442	-0.245429	-0.0524267	-0.3085	-0.256074	0.0780879	0.355521	0.738684	0.486994	-0.0625197	0.383163	0.131473	-0.418041	-0.25169	-0.801204	-0.549514	0.048718
738	Manes.02G011100	2.01634	0.0701201	0.967877	1.46834	-1.94622	-1.04847	-0.548005	0.897757	1.39822	0.500463	0.106057	1.53227	0.324682	1.37643	1.31722	-1.20759	-0.155838	-0.215049	1.05175	0.99254	-0.0592115	0.296549	2.60032	-0.343818	0.633455	0.424891	-2.94413	-1.96686	-2.17543	0.977273	0.768709	-0.208564	0.0421321
739	Manes.02G011500	-0.489673	0.653071	-1.88098	-0.14449	1.14274	-1.39131	0.345183	-2.53405	-0.797561	1.73649	0.421622	-2.55536	-1.39367	-2.54594	-1.58577	1.16169	0.00941734	0.969584	-1.15227	-0.192106	0.960167	0.407402	-3.95734	-0.368662	-1.49403	-4.07256	3.58868	2.46331	-0.115219	-1.12537	-3.7039	-2.57853	0.0404804
740	Manes.02G011800	0.0602941	0.330402	0.305382	-0.359518	0.270108	0.245088	-0.419812	-0.0250203	-0.68992	-0.6649	0.00986265	0.228832	0.630463	0.30003	-0.0383339	0.401631	0.0711984	-0.267166	-0.330432	-0.668797	-0.338364	0.0201437	0.464581	0.528767	0.325139	-0.270424	0.0641863	-0.139442	-0.735004	-0.203628	-0.799191	-0.595562	0.0084439
741	Manes.02G012700	-0.659413	0.257119	-0.165979	-0.551225	0.916531	0.493433	0.108188	-0.423098	-0.808344	-0.385245	0.00811098	-0.323901	0.590794	-0.000971767	-0.190022	0.914694	0.322929	0.133879	-0.591765	-0.780816	-0.18905	0.0196136	-0.83618	-0.123773	-0.477107	-0.810623	0.712407	0.359073	0.0255568	-0.353333	-0.68685	-0.333516	0.0308677
742	Manes.02G012800	0.174603	-0.676771	-0.204036	-0.585502	-0.851373	-0.378639	-0.760104	0.472735	0.091269	-0.381466	0.00151194	0.298913	-0.792338	-0.152382	-0.473201	-1.09125	-0.451296	-0.772115	0.639955	0.319136	-0.320819	0.000455669	0.0378394	-1.11486	-0.429558	-0.808689	-1.1527	-0.467397	-0.846528	0.685301	0.30617	-0.379131	0.000207214
743	Manes.02G013000	0.099797	3.75415	2.73245	0.542752	3.65435	2.63265	0.442955	-1.0217	-3.21139	-2.18969	0.026874	0.226179	6.17439	2.60159	1.47089	5.94821	2.37541	1.24471	-3.5728	-4.7035	-1.1307	0.0117865	-0.487616	2.21399	0.831049	-0.900744	2.70161	1.31866	-0.413128	-1.38294	-3.11473	-1.73179	0.781379
744	Manes.02G013100	1.40428	0.744101	0.400629	0.464306	-0.660175	-1.00365	-0.939971	-0.343472	-0.279795	0.0636765	0.114851	1.08832	0.739118	0.655934	0.845422	-0.349203	-0.432387	-0.242899	-0.0831839	0.106304	0.189488	0.285905	2.20065	1.49064	1.31903	1.05985	-0.710008	-0.88162	-1.1408	-0.171612	-0.430793	-0.259181	0.0332612
745	Manes.02G013500	-1.60062	-0.579918	-0.672423	-0.857426	1.0207	0.928196	0.743193	-0.0925052	-0.277508	-0.185003	0.0427748	-0.413351	1.17359	0.29185	-0.126641	1.58694	0.705201	0.286709	-0.881742	-1.30023	-0.418492	0.0483594	-0.713077	-0.0624842	-0.214745	0.120184	0.650593	0.498332	0.833261	-0.152261	0.182668	0.334929	0.814618
746	Manes.02G013700	-0.259096	0.515189	-0.226256	0.545171	0.774285	0.0328408	0.804267	-0.741444	0.0299821	0.771427	0.0241186	0.17894	0.796117	-0.155385	0.458128	0.617177	-0.334326	0.279187	-0.951502	-0.337989	0.613513	0.0362171	-0.882955	-0.284695	-0.928844	-0.317615	0.598259	-0.0458897	0.56534	-0.644149	-0.0329199	0.611229	0.0490148
747	Manes.02G013800	-0.309737	-0.340218	-0.117523	-0.334861	-0.0304811	0.192214	-0.0251237	0.222695	0.00535736	-0.217338	0.769479	-0.164234	0.232663	-0.387586	0.073288	0.396897	-0.223353	0.237522	-0.62025	-0.159375	0.460874	0.419063	-0.687401	-0.276203	-0.189819	-1.48589	0.411198	0.497582	-0.798493	0.0863841	-1.20969	-1.29608	0.00955634
748	Manes.02G015300	-0.351364	0.145754	-0.0549953	-0.387376	0.497118	0.296369	-0.0360115	-0.20075	-0.53313	-0.33238	0.16974	-0.580375	-0.0178894	-0.104538	-0.425451	0.562486	0.475837	0.154924	-0.0866491	-0.407562	-0.320912	0.178482	-0.0314332	0.651641	0.0543891	0.910974	0.683074	0.0858224	0.942407	-0.597252	0.259333	0.856585	0.0351923
749	Manes.02G015500	0.65946	0.184537	0.166424	0.440719	-0.474923	-0.493036	-0.218741	-0.018113	0.256183	0.274296	0.0372907	0.505461	-0.00960538	-0.0120729	0.351567	-0.515067	-0.517534	-0.153895	-0.0024675	0.361172	0.36364	0.051691	0.838259	0.122132	0.0575134	0.30982	-0.716127	-0.780745	-0.528438	-0.0646185	0.187688	0.252307	0.01581
750	Manes.02G015900	-0.19722	-0.0451492	-0.133843	-0.242788	0.15207	0.0633766	-0.0455687	-0.0886938	-0.197639	-0.108945	0.812497	0.259306	0.265099	0.0138045	0.0544224	0.00579288	-0.245502	-0.204884	-0.251295	-0.210677	0.0406179	0.669818	-0.553306	0.227643	-0.154845	-0.877121	0.780949	0.398462	-0.323814	-0.382488	-1.10476	-0.722276	0.0100014
751	Manes.02G016100	1.87476	0.248977	-0.504488	1.06459	-1.62579	-2.37925	-0.810171	-0.753465	0.815616	1.56908	0.00111526	1.20376	-0.303475	-0.477628	1.50677	-1.50723	-1.68138	0.303012	-0.174152	1.81024	1.9844	0.016847	0.805249	0.400939	0.198681	0.916342	-0.40431	-0.606568	0.111094	-0.202258	0.515404	0.717661	0.343737
752	Manes.02G016600	-0.500156	0.384743	-0.184623	-0.0294626	0.884899	0.315533	0.470693	-0.569366	-0.414206	0.15516	0.0861481	-0.293014	0.789367	0.300929	0.22812	1.08238	0.593943	0.521134	-0.488439	-0.561248	-0.0728088	0.0326603	-0.525438	0.261391	-0.443665	-0.0454029	0.786829	0.0817731	0.480035	-0.705056	-0.306794	0.398262	0.152182
753	Manes.02G016700	-1.73528	0.613697	-1.45375	-1.42243	2.34898	0.281531	0.312853	-2.06745	-2.03613	0.0313228	0.00184814	-1.55364	2.239	-0.83197	-0.604743	3.79264	0.721673	0.948901	-3.07097	-2.84374	0.227228	0.00108518	0.565945	1.7927	0.209063	1.98497	1.22675	-0.356882	1.41902	-1.58363	0.192269	1.7759	0.00800753
754	Manes.02G016800	-0.904038	-0.206698	-0.321108	-0.61911	0.69734	0.58293	0.284928	-0.11441	-0.412412	-0.298001	0.0219214	-0.462368	0.55568	0.0887375	-0.156862	1.01805	0.551105	0.305506	-0.466943	-0.712542	-0.2456	0.0183026	-0.857498	-0.243682	-0.420333	-0.521517	0.613816	0.437165	0.335981	-0.176651	-0.277836	-0.101184	0.147237
755	Manes.02G017200	-4.94995	-0.332991	2.13543	-0.584729	4.61696	7.08538	4.36522	2.46842	-0.251739	-2.72016	0.00208171	-3.81898	-0.129407	0.0572482	-0.514975	3.68957	3.87623	3.304	0.186655	-0.385568	-0.572223	0.00806807	-4.53279	-1.36414	0.308884	0.883609	3.16865	4.84168	5.4164	1.67302	2.24775	0.574725	0.00619872
756	Manes.02G017900	0.312133	0.179098	0.315592	-0.480697	-0.133035	0.00345928	-0.792829	0.136494	-0.659795	-0.796289	0.0187165	0.139061	0.209237	0.373361	-0.0337235	0.0701759	0.2343	-0.172784	0.164124	-0.24296	-0.407084	0.547486	0.367183	0.73076	0.561266	-0.100702	0.363577	0.194083	-0.467885	-0.169494	-0.831462	-0.661968	0.0342044
757	Manes.02G018000	-1.36375	-1.07813	-0.219062	-1.20816	0.285616	1.14468	0.155582	0.859069	-0.130033	-0.989102	0.000105526	-1.17415	-0.834666	-0.419669	-1.07874	0.339483	0.754481	0.0954143	0.414998	-0.244069	-0.659067	0.00319801	-1.37732	-0.692935	-0.0783027	-0.891335	0.684389	1.29902	0.485989	0.614633	-0.1984	-0.813033	0.00327652
758	Manes.02G018100	0.779459	-1.18701	0.0974622	0.604448	-1.96647	-0.681996	-0.175011	1.28447	1.79146	0.506986	0.0116595	1.12992	-0.828206	0.263899	0.272935	-1.95813	-0.866022	-0.856986	1.0921	1.10114	0.00903598	0.0255993	0.0794615	-0.512019	0.203583	0.546824	-0.59148	0.124121	0.467362	0.715601	1.05884	0.343241	0.443737
759	Manes.02G018200	1.98753	1.321	0.817926	1.0242	-0.666537	-1.16961	-0.963332	-0.50307	-0.296795	0.206275	0.00136111	1.90321	1.18268	0.889909	1.43705	-0.720529	-1.0133	-0.466157	-0.292772	0.254372	0.547144	0.00367151	2.73641	2.05422	1.7484	1.51452	-0.682197	-0.988018	-1.2219	-0.305821	-0.539698	-0.233877	0.000244784
760	Manes.02G018400	0.982893	0.789438	0.150623	-0.0914621	-0.193455	-0.83227	-1.07436	-0.638815	-0.8809	-0.242085	0.290852	0.51873	0.881588	0.422323	0.748091	0.362858	-0.0964074	0.229361	-0.459265	-0.133497	0.325769	0.669102	2.16557	2.39376	1.57641	1.64757	0.228195	-0.589154	-0.517999	-0.817349	-0.746194	0.0711552	0.0210273
761	Manes.02G019100	1.6025	-0.0382673	0.688067	1.61132	-1.64076	-0.914431	0.00882255	0.726334	1.64959	0.923253	0.00156063	2.18465	1.2937	1.43534	1.99057	-0.89095	-0.749315	-0.194078	0.141635	0.696872	0.555237	0.0018996	0.745731	0.0254896	0.245745	0.620388	-0.720242	-0.499986	-0.125343	0.220256	0.594898	0.374643	0.806167
762	Manes.02G019200	-0.474064	0.130615	0.0651962	-0.423503	0.604679	0.53926	0.0505611	-0.0654184	-0.554118	-0.488699	0.00526181	-0.210082	0.480522	0.336585	-0.129371	0.690604	0.546667	0.0807109	-0.143936	-0.609893	-0.465956	0.00373373	-0.34458	0.782595	0.352949	-0.269678	1.12718	0.697529	0.0749016	-0.429646	-1.05227	-0.622627	5.00263e-05
763	Manes.02G019300	0.334661	0.129103	0.621603	-0.326214	-0.205558	0.286942	-0.660875	0.4925	-0.455317	-0.947817	0.000405204	0.4301	0.245763	0.516036	0.110471	-0.184337	0.0859364	-0.319629	0.270273	-0.135292	-0.405565	0.0607063	0.868315	0.708875	1.22696	0.189195	-0.159439	0.358643	-0.679119	0.518082	-0.51968	-1.03776	2.92183e-05
764	Manes.02G019400	1.30228	2.17869	1.46294	1.66823	0.876403	0.160653	0.365941	-0.715749	-0.510462	0.205287	0.000136369	0.309363	1.13045	0.592954	0.568803	0.821084	0.283591	0.25944	-0.537493	-0.561644	-0.0241512	0.0651445	0.674311	0.616209	1.13889	1.21516	-0.0581019	0.464583	0.54085	0.522685	0.598951	0.0762662	0.063177
765	Manes.02G019500	-2.08192	-1.52558	-1.02989	-1.18133	0.55634	1.05203	0.900593	0.495692	0.344253	-0.151439	0.00438909	-0.721409	-0.677845	-0.111107	-0.255809	0.0435646	0.610303	0.465601	0.566738	0.422036	-0.144702	0.424841	-0.869481	-0.881386	-1.07363	-1.73273	-0.0119053	-0.204152	-0.863248	-0.192246	-0.851343	-0.659096	0.109849
766	Manes.02G020000	-0.676263	0.0936287	-0.250767	-0.0945155	0.769892	0.425496	0.581748	-0.344396	-0.188144	0.156252	0.0264948	-0.457488	0.376997	-0.184856	-0.0720257	0.834485	0.272632	0.385462	-0.561853	-0.449023	0.112831	0.0364259	-0.629698	0.314959	-0.354057	-0.00277674	0.944656	0.275641	0.626921	-0.669015	-0.317735	0.35128	0.0167003
767	Manes.02G020100	-0.253678	-0.723646	-0.258056	-0.0680349	-0.469968	-0.00437795	0.185643	0.46559	0.655611	0.190021	0.354479	0.043673	-1.23761	-0.177909	-0.813003	-1.28129	-0.221582	-0.856676	1.0597	0.424611	-0.635094	0.00707209	-0.178728	-0.213755	-0.416363	-0.564312	-0.0350274	-0.237635	-0.385584	-0.202608	-0.350557	-0.147949	0.744548
768	Manes.02G020300	-0.311697	0.336001	-0.705597	-0.305363	0.647698	-0.3939	0.00633345	-1.0416	-0.641364	0.400233	0.0296154	-0.159857	0.618538	-0.61431	0.175114	0.778395	-0.454452	0.334971	-1.23285	-0.443424	0.789424	0.015393	0.312224	0.70729	-0.411317	0.423034	0.395066	-0.723541	0.11081	-1.11861	-0.284255	0.834351	0.0336913
769	Manes.02G021300	0.599423	-0.133398	0.205865	0.141129	-0.732821	-0.393558	-0.458294	0.339262	0.274527	-0.0647354	0.210099	0.76883	0.202751	0.322937	0.274033	-0.56608	-0.445894	-0.494798	0.120186	0.0712818	-0.0489043	0.232736	1.35031	0.497408	0.488891	0.740926	-0.852903	-0.86142	-0.609385	-0.00851688	0.243518	0.252035	0.0388414
770	Manes.02G022000	-1.636	-0.754606	0.735007	-0.752654	0.881396	2.37101	0.883347	1.48961	0.00195165	-1.48766	0.00730449	-1.52697	-1.22073	1.31577	-1.1579	0.306234	2.84273	0.369067	2.5365	0.0628326	-2.47367	0.00679766	-1.2687	-0.500823	0.657295	-0.919844	0.767876	1.92599	0.348854	1.15812	-0.419021	-1.57714	0.0056808
771	Manes.02G022300	-1.1443	0.584944	-0.170776	-0.641773	1.72925	0.973524	0.502528	-0.755721	-1.22672	-0.470996	0.002862	-1.60982	0.1163	-0.355335	-0.681252	1.72612	1.25448	0.928564	-0.471636	-0.797553	-0.325917	0.00251293	-0.771877	1.15799	0.513077	0.196197	1.92987	1.28495	0.968074	-0.644916	-0.961797	-0.316881	0.0024109
772	Manes.02G022500	-0.380746	-0.340398	-0.367445	-0.583285	0.0403486	0.0133013	-0.202539	-0.0270473	-0.242887	-0.21584	0.209693	-0.261998	-0.182615	-0.0845533	-0.480937	0.0793828	0.177444	-0.218939	0.0980614	-0.298322	-0.396384	0.337077	-0.86616	-0.74716	-0.858314	-1.30051	0.119	0.00784644	-0.434352	-0.111154	-0.553352	-0.442198	0.0114879
773	Manes.02G022600	1.3069	0.351705	0.383315	0.874832	-0.955199	-0.92359	-0.432073	0.0316096	0.523127	0.491517	0.00402804	1.1335	-0.0551832	0.637261	0.679926	-1.18868	-0.496236	-0.453572	0.692444	0.735109	0.0426643	0.00521207	1.2195	0.353049	0.852241	0.864709	-0.866453	-0.367261	-0.354792	0.499192	0.51166	0.0124682	0.0335341
774	Manes.02G022900	0.477732	0.21309	-1.17236	0.269913	-0.264642	-1.6501	-0.207819	-1.38545	0.0568233	1.44228	6.35169e-05	0.212827	0.129331	-1.2833	0.332084	-0.0834956	-1.49612	0.119257	-1.41263	0.202753	1.61538	6.46131e-05	0.924057	0.654529	-0.574126	1.14362	-0.269529	-1.49818	0.219563	-1.22865	0.489092	1.71775	0.00010281
775	Manes.02G023100	-0.504791	1.61464	-0.0310747	0.0283481	2.11943	0.473716	0.533139	-1.64571	-1.58629	0.0594228	1.28949e-05	-0.339313	2.03086	0.670541	0.28255	2.37017	1.00985	0.621863	-1.36032	-1.74831	-0.387991	8.85956e-06	-0.264545	1.61335	-0.0286892	-0.0174706	1.87789	0.235856	0.247074	-1.64204	-1.63082	0.0112185	0.000216801
776	Manes.02G023200	-1.60081	-0.0984906	-0.391157	-0.547378	1.50232	1.20965	1.05343	-0.292667	-0.448887	-0.15622	0.0134956	-1.52409	-0.604171	0.162338	-1.06132	0.91992	1.68643	0.462766	0.766509	-0.457154	-1.22366	0.0207984	-1.19302	-0.00522293	-0.56693	-1.25599	1.1878	0.626089	-0.0629706	-0.561707	-1.25077	-0.68906	0.0559799
777	Manes.02G025500	-0.918001	-0.180147	0.0860465	-1.0162	0.737854	1.00405	-0.0981945	0.266194	-0.836049	-1.10224	0.00436095	-0.643719	0.185781	0.0742382	-0.802267	0.8295	0.717957	-0.158548	-0.111543	-0.988048	-0.876505	0.0175087	-0.50114	0.176354	0.258684	-0.80281	0.677495	0.759825	-0.301669	0.0823297	-0.979164	-1.06149	0.0742509
778	Manes.02G025700	0.412621	0.364641	0.32131	0.351679	-0.0479792	-0.0913106	-0.0609412	-0.0433315	-0.0129621	0.0303694	0.437995	0.586137	0.502858	0.373484	0.629746	-0.083279	-0.212653	0.0436082	-0.129374	0.126887	0.256261	0.13061	1.15574	1.09087	0.9575	0.920264	-0.0648702	-0.198236	-0.235472	-0.133366	-0.170602	-0.0372356	0.00406446
779	Manes.02G026400	0.49987	0.0986782	0.516767	-0.544667	-0.401192	0.0168975	-1.04454	0.418089	-0.643345	-1.06143	0.0200221	0.406825	-0.00709958	0.348606	0.0257791	-0.413924	-0.0582181	-0.381045	0.355706	0.0328787	-0.322827	0.476306	0.975221	0.536525	0.983199	0.390521	-0.438696	0.00797878	-0.5847	0.446674	-0.146004	-0.592679	0.0619078
780	Manes.02G027900	0.515862	-0.809279	-0.103375	2.35324	-1.32514	-0.619236	1.83738	0.705905	3.16252	2.45662	0.0123185	1.52329	-0.119947	1.28278	2.6618	-1.64324	-0.240514	1.1385	1.40272	2.78174	1.37902	0.011671	2.16692	0.21787	0.615169	2.59171	-1.94905	-1.55175	0.424788	0.397299	2.37384	1.97654	0.0109377
781	Manes.02G028200	-1.27554	-0.553307	-0.817403	-1.04071	0.722231	0.458135	0.234827	-0.264096	-0.487404	-0.223308	0.0279922	-0.671891	0.504816	-0.303748	-0.417689	1.17671	0.368143	0.254202	-0.808564	-0.922505	-0.113941	0.0449985	-1.29055	-0.797579	-1.26461	-1.05897	0.492976	0.025944	0.231581	-0.467032	-0.261395	0.205637	0.274079
782	Manes.02G028800	-0.605322	-0.102995	-0.473447	-0.946567	0.502327	0.131875	-0.341245	-0.370452	-0.843572	-0.47312	0.00303628	-0.605214	0.203761	-0.58404	-0.623614	0.808974	0.0211737	-0.0183999	-0.787801	-0.827374	-0.0395736	0.00274546	-0.54075	0.721246	0.0319886	-0.158751	1.262	0.572739	0.381999	-0.689258	-0.879997	-0.19074	0.00137538
783	Manes.02G029200	0.169044	0.481563	-0.136158	0.0807298	0.312518	-0.305203	-0.0883146	-0.617721	-0.400833	0.216888	0.552279	-0.183035	1.08886	0.00213118	0.778988	1.2719	0.185166	0.962023	-1.08673	-0.309872	0.776857	0.0669307	0.967141	1.81334	0.728792	1.13476	0.846195	-0.23835	0.167618	-1.08454	-0.678576	0.405968	0.0157498
784	Manes.02G029500	-0.234764	-0.109686	0.826651	0.177593	0.125078	1.06141	0.412357	0.936337	0.287279	-0.649058	0.230562	-0.0806215	0.297778	1.49407	0.883116	0.378399	1.5747	0.963737	1.1963	0.585338	-0.610959	0.0469609	0.458761	1.69023	1.74673	0.439968	1.23147	1.28797	-0.0187937	0.0564964	-1.25027	-1.30676	0.0181472
785	Manes.02G029900	-0.516593	-0.440515	0.0724548	-0.678003	0.0760785	0.589048	-0.16141	0.512969	-0.237488	-0.750458	0.00911657	-0.0711334	0.0746345	0.151038	-0.450195	0.145768	0.222171	-0.379062	0.076403	-0.52483	-0.601233	0.110713	-0.830896	-0.69306	-0.661346	-1.12669	0.137836	0.169551	-0.295796	0.0317146	-0.433632	-0.465347	0.0391831
786	Manes.02G030000	1.55163	0.437041	0.417235	1.03211	-1.11459	-1.1344	-0.51952	-0.0198058	0.595071	0.614877	0.0433299	1.20968	0.237943	1.04177	1.81969	-0.971735	-0.167904	0.610009	0.803831	1.58174	0.777913	0.0095126	2.10757	0.621577	1.24821	1.65369	-1.48599	-0.859361	-0.45388	0.626631	1.03211	0.40548	0.0166949
787	Manes.02G030100	1.14649	0.377547	0.377346	0.182362	-0.768947	-0.769147	-0.964132	-0.000200856	-0.195186	-0.194985	0.00491038	1.06552	0.128798	0.445461	0.541124	-0.93672	-0.620057	-0.524394	0.316663	0.412326	0.0956633	0.00918127	1.12825	0.534003	0.484999	0.52339	-0.594247	-0.64325	-0.604859	-0.0490038	-0.0106129	0.0383909	0.0468982
788	Manes.02G031700	-0.0999985	-0.421864	-0.594973	0.0528973	-0.321865	-0.494975	0.152896	-0.173109	0.474761	0.64787	0.0862976	0.328228	0.108724	-0.510461	0.352079	-0.219504	-0.838689	0.0238513	-0.619186	0.243355	0.862541	0.0312591	0.0472539	-0.173279	-0.45889	0.714096	-0.220533	-0.506144	0.666842	-0.285611	0.887375	1.17299	0.0311007
789	Manes.02G032300	1.34217	0.23123	-0.197913	1.13961	-1.11094	-1.54008	-0.202554	-0.429143	0.908381	1.33752	0.00538957	1.29679	0.151553	0.148021	1.41095	-1.14523	-1.14877	0.114166	-0.00353272	1.2594	1.26293	0.0107793	3.03877	1.24878	0.955718	2.37445	-1.79	-2.08306	-0.664323	-0.293058	1.12567	1.41873	0.000154802
790	Manes.02G032600	0.784353	0.780891	0.607238	0.742928	-0.00346189	-0.177115	-0.0414251	-0.173653	-0.0379632	0.13569	0.0558445	0.383626	0.811428	0.586278	1.20347	0.427801	0.202651	0.819842	-0.22515	0.392041	0.617191	0.0137402	0.840404	1.32815	1.00099	0.51106	0.487745	0.160587	-0.329344	-0.327158	-0.817089	-0.489931	0.0110584
791	Manes.02G032700	-0.545467	0.0544959	-0.152385	-0.552267	0.599963	0.393082	-0.00679942	-0.206881	-0.606763	-0.399881	0.123336	-0.644631	0.243594	-0.346246	-0.646759	0.888224	0.298384	-0.0021286	-0.58984	-0.890353	-0.300513	0.0601165	-1.10097	-0.0594569	-0.353897	-0.804252	1.04152	0.747077	0.296722	-0.29444	-0.744795	-0.450355	0.0283577
792	Manes.02G032800	-2.48608	-0.500289	0.0197352	-1.81466	1.98579	2.50582	0.671416	0.520025	-1.31437	-1.8344	0.00261898	-1.6874	-1.18099	-0.882389	-2.54318	0.506403	0.805007	-0.855787	0.298604	-1.36219	-1.66079	0.0295437	-0.323568	1.06135	0.399166	-0.976263	1.38492	0.722735	-0.652695	-0.662188	-2.03762	-1.37543	0.0512977
793	Manes.02G032900	-1.35716	-1.37102	-0.170252	-1.13407	-0.0138598	1.18691	0.22309	1.20077	0.23695	-0.963817	0.0994223	-1.84711	-2.49619	-2.03123	-2.18641	-0.649077	-0.184123	-0.339297	0.464955	0.309781	-0.155174	0.0359433	-3.21485	-2.73377	-2.36632	-2.99302	0.481074	0.848526	0.221827	0.367452	-0.259246	-0.626698	0.161667
794	Manes.02G033000	-0.215556	-0.161393	0.130043	-0.195488	0.0541634	0.345599	0.0200679	0.291436	-0.0340955	-0.325531	0.383109	-0.16626	-0.0797576	0.192573	-0.209092	0.086502	0.358833	-0.0428325	0.272331	-0.129335	-0.401665	0.335392	-0.266989	-0.619109	-0.00392207	-0.223362	-0.35212	0.263067	0.043627	0.615187	0.395748	-0.21944	0.0477817
795	Manes.02G033200	-2.20489	-2.21575	-1.11178	-1.1161	-0.0108588	1.09311	1.0888	1.10397	1.09965	-0.00431276	0.000844374	-1.16562	-1.75228	-1.17492	-1.29437	-0.58666	-0.00929767	-0.128745	0.577362	0.457915	-0.119448	0.0636993	-3.04808	-2.44457	-2.46186	-2.24696	0.603516	0.58622	0.801124	-0.017296	0.197608	0.214904	0.204586
796	Manes.02G033300	-0.247089	0.222214	0.106324	-0.19637	0.469303	0.353414	0.0507193	-0.11589	-0.418584	-0.302694	0.0450942	-0.334987	0.361956	-0.0641887	-0.062522	0.696943	0.270798	0.272465	-0.426144	-0.424478	0.0016667	0.0117005	-0.0591789	0.388813	0.165648	0.3464	0.447991	0.224827	0.405578	-0.223164	-0.042413	0.180751	0.104171
797	Manes.02G033400	-0.71356	-0.231722	-0.0288894	-0.535291	0.481837	0.68467	0.178268	0.202833	-0.303569	-0.506402	0.0049789	-0.30069	-0.0781404	0.102136	-0.411577	0.22255	0.402826	-0.110886	0.180277	-0.333436	-0.513713	0.101848	-0.755081	-0.458314	-0.433245	-0.598945	0.296767	0.321836	0.156136	0.0250691	-0.140631	-0.165701	0.0896002
798	Manes.02G033700	0.664779	0.642263	0.251305	-0.338583	-0.0225161	-0.413473	-1.00336	-0.390957	-0.980846	-0.589889	0.108374	0.650188	0.391658	0.581015	-0.00207695	-0.25853	-0.0691737	-0.652265	0.189356	-0.393735	-0.583091	0.409208	0.857147	1.06094	0.88324	-0.178295	0.203788	0.0260929	-1.03544	-0.177696	-1.23923	-1.06153	0.0486849
799	Manes.02G033900	-0.355028	-0.0534927	-0.375472	0.175196	0.301535	-0.0204444	0.530223	-0.32198	0.228688	0.550668	0.0221433	-0.406224	0.0431883	-0.133193	-0.146923	0.449413	0.273031	0.259302	-0.176382	-0.190111	-0.0137293	0.150304	0.138205	0.60709	0.061432	0.601756	0.468885	-0.076773	0.463551	-0.545658	-0.00533372	0.540324	0.00829347
800	Manes.02G034000	-0.403414	-0.891959	-0.207027	-0.483858	-0.488544	0.196387	-0.0804441	0.684931	0.4081	-0.276831	0.217911	-0.242881	-0.534364	-0.220307	-0.490567	-0.291483	0.0225737	-0.247686	0.314057	0.043797	-0.27026	0.584471	-1.34863	-1.31961	-1.52515	-1.41307	0.0290234	-0.176519	-0.0644345	-0.205542	-0.0934579	0.112085	0.0172406
801	Manes.02G034700	-0.761348	6.09619	-1.92982	-0.808336	6.85753	-1.16847	-0.0469883	-8.026	-6.90452	1.12148	0.0477012	0.163478	6.26295	-0.972559	-0.524348	6.09947	-1.13604	-0.687826	-7.23551	-6.7873	0.448211	0.169701	1.05483	6.63305	-0.291352	0.414969	5.57822	-1.34618	-0.639859	-6.9244	-6.21808	0.706321	0.0338908
802	Manes.02G035100	-0.787605	-0.362178	-0.509804	-1.14967	0.425427	0.277801	-0.362061	-0.147626	-0.787488	-0.639862	0.000689708	-0.524199	-0.0560215	-0.53368	-0.647513	0.468177	-0.00948073	-0.123314	-0.477658	-0.591491	-0.113833	0.026252	-0.260614	-0.191237	-0.467435	-0.325432	0.0693775	-0.206821	-0.064818	-0.276198	-0.134196	0.142003	0.466698
803	Manes.02G035300	2.16931	-0.0128756	0.673143	0.651046	-2.18219	-1.49617	-1.51827	0.686019	0.663921	-0.0220973	0.00263838	2.38705	0.0197762	0.478211	1.59468	-2.36728	-1.90884	-0.792373	0.458435	1.5749	1.11647	0.000562845	1.27527	-0.296817	-0.921114	0.322821	-1.57208	-2.19638	-0.952446	-0.624296	0.619638	1.24393	0.0166226
804	Manes.02G036000	1.68872	0.568489	0.517119	2.33395	-1.12023	-1.1716	0.645226	-0.0513706	1.76546	1.81683	0.0409684	1.21279	-0.0407234	-0.114948	1.03882	-1.25352	-1.32774	-0.173971	-0.0742242	1.07955	1.15377	0.184702	0.17744	-1.22124	-1.33235	-0.0973094	-1.39868	-1.50979	-0.274749	-0.111106	1.12393	1.23504	0.0929658
805	Manes.02G036300	-0.472411	-0.12512	-0.704712	-0.346158	0.347292	-0.232301	0.126253	-0.579593	-0.221038	0.358554	0.123986	0.127975	0.220064	-0.113781	-0.179747	0.092089	-0.241756	-0.307723	-0.333845	-0.399812	-0.0659663	0.604921	-0.166539	-0.257677	-1.01447	-0.638716	-0.0911381	-0.84793	-0.472176	-0.756792	-0.381038	0.375753	0.0338531
806	Manes.02G036400	0.287247	-0.0610104	-0.534429	0.36055	-0.348257	-0.821675	0.0733037	-0.473418	0.421561	0.894979	0.00637242	0.264949	0.238307	-0.375397	0.51195	-0.0266414	-0.640345	0.247002	-0.613704	0.273643	0.887347	0.0133744	1.05526	0.39231	0.0391403	1.29149	-0.662951	-1.01612	0.236226	-0.35317	0.899177	1.25235	0.00017486
807	Manes.02G036500	-0.0919223	-0.0216206	-0.250245	0.327796	0.0703017	-0.158322	0.419718	-0.228624	0.349417	0.578041	0.66275	-0.167746	0.164863	-0.572981	0.282245	0.332608	-0.405236	0.44999	-0.737844	0.117382	0.855226	0.348007	1.28267	0.574177	0.657674	1.94671	-0.708497	-0.625	0.66404	0.0834967	1.37254	1.28904	0.00944317
808	Manes.02G036600	0.387018	0.0776188	-0.639006	-0.239122	-0.309399	-1.02602	-0.62614	-0.716625	-0.316741	0.399884	0.150345	0.717515	0.156095	0.0881385	0.349066	-0.561421	-0.629377	-0.36845	-0.0679562	0.192971	0.260927	0.4268	2.33452	0.878928	0.930326	0.894341	-1.45559	-1.40419	-1.44018	0.0513988	0.0154135	-0.0359853	0.00258267
809	Manes.02G037900	0.00940801	-0.368342	1.23485	-0.678686	-0.377751	1.22544	-0.688094	1.60319	-0.310344	-1.91353	5.52774e-05	0.198566	-0.0825512	1.05467	-0.32158	-0.281118	0.856107	-0.520146	1.13722	-0.239029	-1.37625	0.00356188	0.0249961	-0.00770497	0.885542	-0.551249	-0.0327011	0.860546	-0.576245	0.893247	-0.543544	-1.43679	0.0056508
810	Manes.02G038300	0.257804	0.311448	-0.0981094	-0.394577	0.0536431	-0.355914	-0.652381	-0.409557	-0.706024	-0.296467	0.0687801	0.174851	0.469421	0.00135141	0.245934	0.29457	-0.1735	0.071083	-0.46807	-0.223487	0.244583	0.376683	0.971858	0.961105	0.603226	0.688136	-0.0107527	-0.368632	-0.283722	-0.357879	-0.27297	0.0849096	0.0254227
811	Manes.02G038400	0.39371	0.142832	0.523312	0.850397	-0.250878	0.129602	0.456687	0.380479	0.707564	0.327085	0.0151412	-0.0145804	-0.112228	0.243162	-0.0623309	-0.0976472	0.257742	-0.0477505	0.355389	0.0498967	-0.305493	0.613738	0.198232	0.108294	0.289066	0.259118	-0.089938	0.090834	0.0608869	0.180772	0.150825	-0.0299472	0.809531
812	Manes.02G039400	-1.31565	-0.800428	-0.694267	-0.910709	0.515221	0.621382	0.40494	0.106161	-0.110281	-0.216442	0.318782	-0.973014	-0.201089	-1.15651	-0.244703	0.771925	-0.183493	0.728311	-0.955418	-0.043614	0.911804	0.243074	-2.48808	-0.855988	-1.22318	-3.03762	1.63209	1.2649	-0.549541	-0.367194	-2.18163	-1.81444	0.00823922
813	Manes.02G039600	0.466963	0.349405	0.449765	0.0886889	-0.117558	-0.0171974	-0.378274	0.100361	-0.260716	-0.361077	0.0468799	-0.0243528	-0.0578476	0.198643	-0.284196	-0.0334949	0.222995	-0.259843	0.25649	-0.226348	-0.482838	0.211847	0.265419	0.42303	0.652462	-0.0170969	0.157611	0.387043	-0.282516	0.229432	-0.440127	-0.669559	0.0149893
814	Manes.02G040000	1.07273	-0.572309	-1.17122	0.0660818	-1.64503	-2.24394	-1.00664	-0.59891	0.638391	1.2373	0.000496269	1.03882	-0.800417	-1.4881	0.680108	-1.83924	-2.52692	-0.358717	-0.687683	1.48052	2.16821	6.30807e-05	1.45282	-0.803094	-0.934521	1.07096	-2.25592	-2.38734	-0.381858	-0.131427	1.87406	2.00549	0.000132297
815	Manes.02G040200	1.08085	0.135411	-0.2672	0.229187	-0.945441	-1.34805	-0.851665	-0.40261	0.0937761	0.496386	0.0838446	1.25073	0.0375847	0.402938	0.827137	-1.21315	-0.847793	-0.423594	0.365353	0.789552	0.424199	0.101778	2.21849	0.856637	1.18188	1.11944	-1.36186	-1.03661	-1.09906	0.325246	0.2628	-0.0624463	0.0159771
816	Manes.02G040500	-1.11114	-0.343495	-0.266414	-0.862506	0.767648	0.844729	0.248638	0.077081	-0.519011	-0.596092	0.00484987	-0.643497	-0.169522	-0.0179631	-0.7117	0.473976	0.625534	-0.0682028	0.151559	-0.542179	-0.693737	0.0604	-1.00588	-0.439426	-0.492493	-1.08183	0.566451	0.513384	-0.0759512	-0.0530667	-0.642402	-0.589335	0.0523762
817	Manes.02G040700	4.11741	-0.832204	-2.09142	5.74066	-4.94961	-6.20883	1.62325	-1.25922	6.57286	7.83208	0.00868072	2.25564	-0.152232	-0.260064	5.37383	-2.40788	-2.51571	3.11819	-0.107831	5.52607	5.6339	0.0958662	4.63403	-2.32711	-2.74327	5.04925	-6.96114	-7.3773	0.415229	-0.416161	7.37637	7.79253	0.0284515
818	Manes.02G040800	0.371583	-0.121025	-0.252605	3.29259	-0.492608	-0.624188	2.921	-0.13158	3.41361	3.54519	2.38167e-07	-0.0907623	0.388073	0.161791	2.82475	0.478835	0.252554	2.91551	-0.226282	2.43668	2.66296	5.59569e-06	1.78638	-0.332912	-0.409509	2.95762	-2.1193	-2.19589	1.17124	-0.0765967	3.29053	3.36713	3.95007e-06
819	Manes.02G040900	-0.494811	-0.288098	0.0692986	-0.485536	0.206713	0.564109	0.00927478	0.357397	-0.197438	-0.554834	0.253933	-0.493817	-0.686225	-0.42203	-0.294805	-0.192407	0.0717874	0.199012	0.264195	0.391419	0.127225	0.301615	-1.06868	-0.745613	-0.23664	-1.11202	0.323064	0.832037	-0.0433392	0.508974	-0.366403	-0.875377	0.0291058
820	Manes.02G041100	-0.955818	-1.23839	-0.687084	-1.66778	-0.282574	0.268734	-0.711963	0.551308	-0.429388	-0.980697	0.000479776	-1.0405	-1.1059	-0.679302	-1.30444	-0.0654023	0.361196	-0.263942	0.426598	-0.19854	-0.625138	0.0092093	-0.835378	-0.978318	-0.415197	-1.52346	-0.14294	0.420181	-0.688084	0.563121	-0.545144	-1.10826	0.011295
821	Manes.02G041800	-0.184757	0.420672	0.829673	-0.107846	0.605429	1.01443	0.076911	0.409001	-0.528518	-0.937519	0.0766038	-0.359765	0.177963	0.402469	-0.417939	0.537728	0.762234	-0.0581743	0.224506	-0.595903	-0.820408	0.204861	-1.21922	-0.0172848	-0.175306	-1.45798	1.20194	1.04392	-0.238758	-0.158021	-1.4407	-1.28267	0.00430789
822	Manes.02G042100	0.416973	0.0386255	0.123971	0.656535	-0.378347	-0.293001	0.239563	0.0853457	0.61791	0.532564	0.00608233	0.446724	0.0559009	0.0332207	0.564424	-0.390823	-0.413503	0.1177	-0.0226801	0.508523	0.531203	0.0133552	0.599822	-0.0163917	0.183929	0.900533	-0.616213	-0.415893	0.300711	0.200321	0.916924	0.716604	0.000771795
823	Manes.02G042200	0.458383	0.0813677	0.209319	0.425798	-0.377015	-0.249064	-0.0325846	0.127951	0.344431	0.21648	0.0193727	0.59216	0.415908	0.432191	0.409613	-0.176252	-0.159969	-0.182546	0.0162835	-0.00629421	-0.0225777	0.0152492	0.883131	0.36865	0.542905	0.639348	-0.514481	-0.340226	-0.243783	0.174255	0.270698	0.0964429	0.00155427
824	Manes.02G042300	1.98261	0.866811	-0.0454419	2.61621	-1.1158	-2.02805	0.633605	-0.912253	1.7494	2.66166	4.03791e-06	2.39253	0.844742	0.481374	2.1836	-1.54779	-1.91116	-0.208929	-0.363368	1.33886	1.70223	3.53861e-05	2.03329	-0.0826439	0.532783	2.59067	-2.11593	-1.5005	0.557386	0.615427	2.67332	2.05789	3.7618e-05
825	Manes.02G042700	1.56243	2.4339	0.0712034	0.506256	0.871474	-1.49122	-1.05617	-2.3627	-1.92765	0.435052	9.13718e-09	1.29425	2.41579	0.39778	0.772181	1.12155	-0.896465	-0.522064	-2.01801	-1.64361	0.3744	8.22168e-07	2.15745	2.77156	0.92298	1.00554	0.614117	-1.23447	-1.15191	-1.84858	-1.76602	0.0825605	4.12764e-08
826	Manes.02G043100	-0.227164	0.0432799	-0.0812808	-0.199279	0.270444	0.145883	0.0278849	-0.124561	-0.242559	-0.117998	0.694869	-0.406068	-0.114535	-0.261871	-0.421796	0.291533	0.144197	-0.0157274	-0.147336	-0.30726	-0.159924	0.399881	0.52939	1.00914	0.625818	0.549904	0.47975	0.0964281	0.0205147	-0.383322	-0.459235	-0.0759134	0.0272889
827	Manes.02G043300	-0.450779	-0.249119	-0.0147041	-0.698991	0.20166	0.436075	-0.248212	0.234415	-0.449872	-0.684287	0.00420017	-0.245011	0.10442	0.00205208	-0.274348	0.349431	0.247063	-0.0293371	-0.102368	-0.378768	-0.2764	0.195649	-0.542012	-0.226245	-0.131037	-0.784083	0.315767	0.410975	-0.242071	0.0952083	-0.557838	-0.653046	0.00962313
828	Manes.02G044100	0.529668	-0.302426	0.105441	0.295948	-0.832094	-0.424227	-0.233721	0.407867	0.598374	0.190507	0.0328179	0.434581	-0.472402	0.395789	0.01108	-0.906983	-0.0387926	-0.423501	0.86819	0.483482	-0.384709	0.0195749	0.368839	-0.393846	-0.0902628	5.7579e-05	-0.762685	-0.459102	-0.368781	0.303584	0.393904	0.0903204	0.120065
829	Manes.02G044500	-0.244514	-0.886923	-1.3068	-1.38099	-0.642409	-1.06229	-1.13648	-0.419879	-0.494072	-0.0741931	0.00154637	0.552108	-0.375114	-1.01307	-0.163166	-0.927222	-1.56517	-0.715273	-0.637951	0.211948	0.849899	0.00178432	-0.797657	-1.27651	-1.96113	-2.33857	-0.478853	-1.16347	-1.54091	-0.684614	-1.06206	-0.377443	0.000652453
830	Manes.02G044600	0.212122	-0.447398	-1.02496	-0.696864	-0.65952	-1.23709	-0.908986	-0.577565	-0.249466	0.328099	0.018319	0.043048	-0.963228	-1.35442	-0.66093	-1.00628	-1.39747	-0.703978	-0.39119	0.302298	0.693489	0.00711915	-0.449652	-1.32631	-2.24577	-2.40734	-0.876657	-1.79611	-1.95769	-0.919457	-1.08103	-0.161572	0.00223229
831	Manes.02G044800	-0.288625	-0.75089	0.944431	-1.05663	-0.462265	1.23306	-0.768003	1.69532	-0.305738	-2.00106	0.0211999	-0.17529	-0.269019	1.91973	-0.913043	-0.0937285	2.09502	-0.737752	2.18875	-0.644024	-2.83277	0.0123175	0.809132	0.235287	1.61245	-0.811667	-0.573846	0.803314	-1.6208	1.37716	-1.04695	-2.42411	0.0218629
832	Manes.02G045700	-1.26429	-0.0629773	-0.124688	-1.24154	1.20131	1.1396	0.0227493	-0.061711	-1.17856	-1.11685	0.000240759	-0.737714	0.364478	0.170572	-0.625137	1.10219	0.908286	0.112577	-0.193905	-0.989614	-0.795709	0.00735945	-1.10222	0.0337728	0.203115	-0.944998	1.13599	1.30533	0.157217	0.169342	-0.978771	-1.14811	0.00317126
833	Manes.02G045900	1.26736	0.670646	0.604487	-0.163602	-0.596718	-0.662877	-1.43097	-0.066159	-0.834247	-0.768088	0.0832583	0.959197	0.594366	0.873568	0.702316	-0.364831	-0.0856286	-0.256881	0.279203	0.10795	-0.171253	0.370987	2.13922	1.62078	1.82992	1.21864	-0.518441	-0.3093	-0.920586	0.20914	-0.402145	-0.611285	0.0297361
834	Manes.02G046800	2.5256	1.48764	0.251278	1.03015	-1.03796	-2.27432	-1.49545	-1.23637	-0.457494	0.778873	0.054477	1.22851	0.125369	0.26281	0.551654	-1.10314	-0.9657	-0.676857	0.137442	0.426285	0.288843	0.592691	3.59567	2.98308	2.72849	2.60149	-0.612593	-0.867179	-0.994177	-0.254586	-0.381584	-0.126998	0.0101736
835	Manes.02G047000	0.715046	0.438708	0.230289	0.140142	-0.276339	-0.484757	-0.574905	-0.208419	-0.298566	-0.0901474	0.00659563	0.419298	0.241749	0.0436717	0.332751	-0.177549	-0.375627	-0.0865471	-0.198078	0.091002	0.28908	0.141327	0.784802	0.318439	0.357772	0.465193	-0.466363	-0.42703	-0.319609	0.0393329	0.146755	0.107422	0.0290758
836	Manes.02G048100	0.251645	-0.148368	-0.589468	0.360149	-0.400013	-0.841113	0.108503	-0.4411	0.508516	0.949616	0.0031106	0.0267792	0.0901168	-0.680591	0.0757927	0.0633376	-0.70737	0.0490135	-0.770708	-0.0143241	0.756384	0.0124772	0.729554	0.0496679	-0.143929	0.760962	-0.679886	-0.873483	0.0314084	-0.193597	0.711295	0.904891	0.00340278
837	Manes.02G048800	-0.825305	-0.283367	-0.514851	-0.985728	0.541938	0.310454	-0.160423	-0.231484	-0.702361	-0.470877	0.0403351	-0.799665	0.0711484	-0.434172	-0.711481	0.870813	0.365493	0.0881837	-0.50532	-0.782629	-0.27731	0.0574065	-0.423341	0.653354	0.118211	-0.547464	1.0767	0.541552	-0.124122	-0.535143	-1.20082	-0.665675	0.0222193
838	Manes.02G048900	0.619617	0.24725	-0.278848	0.504127	-0.372367	-0.898465	-0.11549	-0.526099	0.256876	0.782975	0.000338985	0.432012	0.138578	-0.252369	0.544976	-0.293434	-0.684381	0.112964	-0.390948	0.406397	0.797345	0.00251293	1.04612	0.227951	0.0822289	0.98317	-0.818173	-0.963895	-0.0629543	-0.145722	0.755219	0.900941	6.33176e-05
839	Manes.02G049000	-0.75348	-0.282889	-0.0216128	-0.00323225	0.470591	0.731868	0.750248	0.261276	0.279657	0.0183805	0.0262541	-0.546634	-0.0432329	-0.346314	-0.0778115	0.503401	0.20032	0.468823	-0.303081	-0.0345786	0.268503	0.186832	-1.14954	-0.553987	-0.534595	-0.248653	0.595552	0.614944	0.900886	0.0193922	0.305334	0.285942	0.0255584
840	Manes.02G049100	-1.18836	-0.167899	-0.747255	-0.507941	1.02046	0.441108	0.680422	-0.579357	-0.340043	0.239314	0.00896122	-0.898631	0.253918	-0.296822	-0.609066	1.15255	0.601809	0.289565	-0.550741	-0.862984	-0.312244	0.0174337	-0.658636	0.173057	-0.420639	-0.168402	0.831693	0.237997	0.490235	-0.593696	-0.341459	0.252238	0.193625
841	Manes.02G049900	-0.506429	0.0144327	0.0512635	-0.0858074	0.520862	0.557693	0.420622	0.0368308	-0.10024	-0.137071	0.197641	-0.586727	0.219788	0.283821	-0.180993	0.806515	0.870549	0.405735	0.0640333	-0.400781	-0.464814	0.0419536	0.132257	0.851255	0.568649	0.591585	0.718998	0.436392	0.459328	-0.282606	-0.25967	0.0229354	0.104226
842	Manes.02G050400	6.72199	2.75171	3.72527	7.7658	-3.97028	-2.99673	1.04381	0.973558	5.01409	4.04054	0.00111574	5.37674	1.36133	2.71113	6.56405	-4.01541	-2.66561	1.18731	1.3498	5.20273	3.85293	0.0264178	5.42581	1.05142	3.90732	8.21324	-4.37439	-1.51849	2.78744	2.85591	7.16183	4.30592	0.0158513
843	Manes.02G050600	0.37894	0.833782	0.111495	0.491947	0.454842	-0.267445	0.113007	-0.722287	-0.341835	0.380452	0.0862448	0.0607013	1.4109	0.636545	0.82501	1.3502	0.575844	0.764309	-0.774351	-0.585886	0.188465	0.00270903	0.712235	1.40035	0.521847	0.71232	0.688112	-0.190387	8.52067e-05	-0.878499	-0.688026	0.190473	0.020064
844	Manes.02G051000	0.135524	-0.787485	2.15284	-0.514516	-0.923009	2.01731	-0.650041	2.94032	0.272968	-2.66735	0.00637877	-0.700396	-1.37375	0.911348	-0.493959	-0.673349	1.61174	0.206437	2.28509	0.879786	-1.40531	0.0236536	-0.218174	-0.44721	0.836135	-0.482488	-0.229036	1.05431	-0.264313	1.28335	-0.0352772	-1.31862	0.196514
845	Manes.02G051200	0.916915	0.113537	-0.101702	0.57479	-0.803379	-1.01862	-0.342126	-0.215239	0.461253	0.676492	0.0883167	0.870266	0.169436	0.177122	1.05902	-0.70083	-0.693144	0.18875	0.00768571	0.88958	0.881894	0.0941868	1.3723	0.868299	0.92104	1.92742	-0.504004	-0.451263	0.555117	0.0527412	1.05912	1.00638	0.0118637
846	Manes.02G051300	1.00237	0.202719	0.254084	0.685842	-0.799653	-0.748288	-0.31653	0.0513651	0.483123	0.431758	4.99453e-05	0.88407	0.0916942	0.393306	0.684201	-0.792375	-0.490763	-0.199869	0.301612	0.592507	0.290895	0.000194261	1.13463	0.218418	0.537408	0.880875	-0.916213	-0.597223	-0.253756	0.31899	0.662457	0.343467	0.000103825
847	Manes.02G051400	1.30041	0.343844	0.6822	0.465629	-0.956569	-0.618214	-0.834784	0.338355	0.121785	-0.21657	0.000660397	1.07846	-0.166606	0.817512	0.456886	-1.24507	-0.26095	-0.621576	0.984119	0.623492	-0.360626	0.000739262	1.5065	0.120078	0.983012	0.808832	-1.38642	-0.523486	-0.697665	0.862933	0.688754	-0.174179	0.000108602
848	Manes.02G051600	-0.95277	-0.468373	-0.307689	-1.11404	0.484397	0.64508	-0.161268	0.160683	-0.645665	-0.806348	0.0140082	0.0652979	0.207307	-0.472286	-0.128218	0.14201	-0.537583	-0.193516	-0.679593	-0.335526	0.344067	0.294107	-0.65236	-0.706225	-0.879164	-0.889712	-0.0538643	-0.226804	-0.237352	-0.172939	-0.183487	-0.0105481	0.375043
849	Manes.02G051700	0.742326	0.259131	0.116559	0.367641	-0.483195	-0.625767	-0.374685	-0.142572	0.10851	0.251082	0.24466	0.762814	0.75942	0.357672	0.813731	-0.00339394	-0.405143	0.0509172	-0.401749	0.0543111	0.45606	0.123445	1.33674	1.17536	0.812428	1.00405	-0.161386	-0.524317	-0.332695	-0.362931	-0.17131	0.191622	0.0407122
850	Manes.02G052900	0.972175	0.30952	0.193848	0.103052	-0.662656	-0.778328	-0.869123	-0.115672	-0.206467	-0.0907953	0.0165562	0.615938	0.515128	0.142398	0.660758	-0.10081	-0.47354	0.0448196	-0.37273	0.14563	0.51836	0.128069	1.25277	0.757648	0.846829	0.743974	-0.49512	-0.405938	-0.508794	0.0891816	-0.0136737	-0.102855	0.0281595
851	Manes.02G053400	-0.616548	-0.0922094	-0.96206	1.00408	0.524339	-0.345513	1.62063	-0.869851	1.09629	1.96614	0.157938	-1.25528	-0.0180195	-1.5295	-0.135423	1.23726	-0.274221	1.11986	-1.51148	-0.117404	1.39408	0.168336	0.384438	1.41579	0.383761	2.39643	1.03135	-0.000677412	2.012	-1.03203	0.980644	2.01267	0.0463979
852	Manes.02G054800	-0.621068	-0.259659	-0.618831	-0.361358	0.361409	0.00223761	0.25971	-0.359172	-0.101699	0.257472	0.00464222	-0.587078	-0.422063	-1.05684	-0.458596	0.165015	-0.469758	0.128482	-0.634774	-0.0365336	0.59824	7.91224e-05	-0.84738	-0.397948	-0.69052	-0.402275	0.449432	0.15686	0.445105	-0.292572	-0.00432713	0.288245	0.00491988
853	Manes.02G054900	-0.0826809	0.223419	-0.547046	0.330788	0.3061	-0.464365	0.413469	-0.770465	0.107369	0.877834	0.000201689	-0.202526	-0.00226636	-0.650587	0.312504	0.20026	-0.448061	0.51503	-0.648321	0.31477	0.963091	0.000168363	-0.48849	-0.162424	-0.703128	-0.0727093	0.326066	-0.214638	0.415781	-0.540704	0.0897144	0.630419	0.00346899
854	Manes.02G055400	1.20935	-0.0225621	0.412798	0.526952	-1.23191	-0.796548	-0.682393	0.43536	0.549515	0.114154	0.0118313	1.53997	-0.273186	0.695179	1.00174	-1.81316	-0.844791	-0.538229	0.968365	1.27493	0.306563	0.000208602	1.09557	0.0960997	0.825774	0.571914	-0.999471	-0.269797	-0.523656	0.729674	0.475814	-0.25386	0.0485057
855	Manes.02G056000	1.61351	0.460372	0.100941	1.36475	-1.15313	-1.51257	-0.248755	-0.359431	0.90438	1.26381	2.34635e-05	1.41977	0.404949	0.39196	1.53046	-1.01482	-1.02781	0.110691	-0.0129891	1.12551	1.1385	0.000257884	1.85738	0.707771	0.184291	1.96485	-1.14961	-1.67309	0.10747	-0.52348	1.25708	1.78056	4.4008e-05
856	Manes.02G056500	0.897198	0.577734	0.560645	-0.598195	-0.319464	-0.336552	-1.49539	-0.0170882	-1.17593	-1.15884	0.0105534	0.491062	0.400891	0.311226	0.0528491	-0.0901707	-0.179836	-0.438213	-0.0896651	-0.348042	-0.258377	0.716877	1.3021	0.975344	1.15013	0.339665	-0.32676	-0.151976	-0.962439	0.174784	-0.635679	-0.810463	0.0458544
857	Manes.02G056900	1.41108	0.0913391	1.1707	-0.632253	-1.31974	-0.240385	-2.04333	1.07936	-0.723592	-1.80295	0.0347238	1.73564	-0.432944	1.06592	-0.534216	-2.16858	-0.669717	-2.26986	1.49887	-0.101272	-1.60014	0.0083734	3.47224	2.00061	2.49335	1.14199	-1.47163	-0.978884	-2.33024	0.492742	-0.858616	-1.35136	0.00634821
858	Manes.02G057000	-1.25479	-0.166882	0.998319	-0.158225	1.08791	2.25311	1.09657	1.1652	0.00865717	-1.15654	8.20244e-06	-0.49016	-0.179225	1.47125	-0.148049	0.310935	1.96141	0.342111	1.65047	0.0311757	-1.6193	0.000168363	-1.28297	-0.494695	1.19421	-0.907871	0.788274	2.47718	0.375098	1.68891	-0.413176	-2.10209	1.27254e-06
859	Manes.02G057100	1.54224	-0.682511	-0.683414	3.09821	-2.22475	-2.22566	1.55597	-0.000903106	3.78072	3.78163	0.00027424	2.33742	-0.623118	-0.659753	2.47783	-2.96054	-2.99718	0.140406	-0.0366342	3.10095	3.13758	0.000412511	0.940143	-1.30373	-1.96545	0.661843	-2.24387	-2.90559	-0.2783	-0.661719	1.96557	2.62729	0.00785807
860	Manes.02G057200	3.29277	0.381611	-4.89608	1.15687	-2.91115	-8.18884	-2.1359	-5.27769	0.775255	6.05294	1.35299e-05	4.30186	2.69196	-3.49285	1.94355	-1.6099	-7.79471	-2.35831	-6.18481	-0.748408	5.4364	0.00275791	4.48832	3.31854	-1.73213	3.86532	-1.16978	-6.22045	-0.623001	-5.05067	0.546775	5.59745	0.000825103
861	Manes.02G057300	-0.157039	0.40017	-0.386349	1.00733	0.557209	-0.229311	1.16437	-0.786519	0.607164	1.39368	0.00116766	0.268017	0.203948	-0.171553	1.06494	-0.0640695	-0.43957	0.796923	-0.375501	0.860993	1.23649	0.00638462	0.0730083	0.521681	-0.0077624	0.817623	0.448673	-0.0807707	0.744615	-0.529443	0.295942	0.825386	0.0890884
862	Manes.02G057800	1.2439	-0.0446569	-0.357248	0.523824	-1.28856	-1.60115	-0.720076	-0.312591	0.568481	0.881072	0.00538382	0.872877	-0.316178	0.22372	0.431153	-1.18905	-0.649157	-0.441723	0.539898	0.747331	0.207433	0.0754	1.75643	-0.081078	-0.0210138	0.329407	-1.83751	-1.77745	-1.42703	0.0600642	0.410485	0.350421	0.0035856
863	Manes.02G058600	0.710442	0.332853	0.487422	0.662867	-0.377589	-0.223019	-0.0475748	0.15457	0.330014	0.175445	0.987251	0.123646	-0.923931	-0.595331	-1.54396	-1.04758	-0.718977	-1.6676	0.3286	-0.620025	-0.948625	0.725993	2.63377	1.0542	3.00256	2.51663	-1.57957	0.368796	-0.11714	1.94836	1.46243	-0.485936	0.0424768
864	Manes.02G059000	1.17701	0.840174	0.369528	0.328889	-0.336839	-0.807486	-0.848125	-0.470646	-0.511285	-0.0406387	0.0602566	0.880738	0.74886	0.660931	1.24284	-0.131879	-0.219808	0.362104	-0.0879288	0.493983	0.581912	0.137831	1.79652	1.19768	0.971659	2.09217	-0.598844	-0.824865	0.295641	-0.226021	0.894486	1.12051	0.0176641
865	Manes.02G059200	8.08329	0.944032	1.00264	8.41107	-7.13926	-7.08065	0.327774	0.0586116	7.46703	7.40842	0.00929979	6.54749	-0.433509	0.12685	6.70738	-6.981	-6.42064	0.159883	0.560359	7.14089	6.58053	0.0351534	7.96931	0.5269	0.938997	8.55389	-7.44241	-7.03032	0.584577	0.412097	8.02699	7.61489	0.0559069
866	Manes.02G059300	1.35111	-0.203143	0.502419	0.236312	-1.55425	-0.84869	-1.1148	0.705562	0.439455	-0.266107	0.153435	1.13096	-0.384483	0.0852355	0.966087	-1.51544	-1.04572	-0.16487	0.469719	1.35057	0.880852	0.152385	2.2158	-0.709457	0.0735512	1.15261	-2.92525	-2.14225	-1.06319	0.783008	1.86206	1.07906	0.0111225
867	Manes.02G059400	0.0540549	0.347665	-0.0706493	-0.278231	0.29361	-0.124704	-0.332286	-0.418314	-0.625896	-0.207582	0.0217474	-0.218772	-0.010361	-0.136933	-0.191738	0.208411	0.0818381	0.0270334	-0.126572	-0.181377	-0.0548048	0.590381	0.301103	0.388934	0.233965	-0.0358384	0.0878312	-0.0671381	-0.336941	-0.154969	-0.424772	-0.269803	0.160086
868	Manes.02G059500	0.359422	0.189556	-0.0460555	0.172842	-0.169866	-0.405477	-0.18658	-0.235611	-0.0167136	0.218897	0.232301	0.445787	0.479966	0.284023	0.495768	0.0341796	-0.161764	0.0499815	-0.195943	0.0158019	0.211745	0.0908193	0.949198	0.683315	0.497327	0.598142	-0.265884	-0.451871	-0.351056	-0.185988	-0.0851723	0.100815	0.00749284
869	Manes.02G060000	-2.71357	-1.93503	-0.199648	-1.52758	0.778539	2.51392	1.18599	1.73538	0.407452	-1.32793	0.00234526	-2.3652	-2.18839	-0.917625	-2.41781	0.176816	1.44758	-0.0526094	1.27076	-0.229425	-1.50019	0.0151708	-2.62957	-2.24748	-0.695208	-1.96075	0.382088	1.93436	0.668816	1.55227	0.286728	-1.26554	0.0870843
870	Manes.02G060400	1.35726	1.48954	-0.412338	0.959947	0.13228	-1.76959	-0.397309	-1.90187	-0.529589	1.37229	0.000911011	1.48495	2.4504	0.466992	1.36918	0.965451	-1.01796	-0.115771	-1.98341	-1.08122	0.902188	0.0127478	2.60247	3.0941	1.14839	2.09396	0.491632	-1.45408	-0.508513	-1.94572	-1.00015	0.945572	0.000195147
871	Manes.02G061300	-0.428862	0.00213384	-0.126469	-0.405788	0.430996	0.302393	0.0230736	-0.128603	-0.407922	-0.279319	0.324082	-0.338507	0.675081	0.266942	0.204697	1.01359	0.60545	0.543204	-0.408138	-0.470384	-0.0622458	0.0315128	-0.169101	0.0594692	0.448334	-0.19418	0.22857	0.617435	-0.0250792	0.388864	-0.253649	-0.642514	0.274493
872	Manes.02G061400	3.84128	0.547006	0.260619	3.64695	-3.29428	-3.58066	-0.194336	-0.286388	3.09994	3.38633	5.1902e-09	3.65584	0.74579	0.163124	3.58375	-2.91005	-3.49271	-0.0720835	-0.582666	2.83796	3.42063	1.0128e-08	2.51025	0.116121	0.121421	3.52715	-2.39413	-2.38883	1.0169	0.00530023	3.41103	3.40573	1.3761e-06
873	Manes.02G061500	1.76331	-1.89624	-0.968134	2.58865	-3.65955	-2.73145	0.825338	0.928109	4.48489	3.55678	0.00116766	2.87828	-1.54848	-0.861677	2.61017	-4.42676	-3.73996	-0.268119	0.686798	4.15864	3.47184	0.00096615	0.693397	-2.59276	-1.81293	1.48907	-3.28616	-2.50633	0.795671	0.779831	4.08183	3.302	0.00401969
874	Manes.02G062600	1.81444	1.32201	1.01865	1.06196	-0.492427	-0.795784	-0.752473	-0.303357	-0.260047	0.0433105	0.0264083	1.04776	0.614687	0.185929	0.906328	-0.43307	-0.861828	-0.141429	-0.428758	0.291641	0.720399	0.386429	1.76855	0.973341	2.28538	0.681032	-0.795207	0.516832	-1.08752	1.31204	-0.292309	-1.60435	0.00236258
875	Manes.02G062700	3.31462	0.403327	1.23313	3.0186	-2.91129	-2.08149	-0.296019	0.829806	2.61528	1.78547	3.76972e-06	3.19424	0.287156	2.36354	3.28159	-2.90708	-0.830695	0.087352	2.07639	2.99443	0.918047	2.39821e-05	4.21733	0.860874	1.96193	1.48125	-3.35645	-2.25539	-2.73608	1.10106	0.620372	-0.480684	0.000323333
876	Manes.02G062900	-1.3348	-0.949335	-0.157019	-0.240195	0.385463	1.17778	1.0946	0.792316	0.70914	-0.0831762	0.0168039	-0.482156	-1.10935	0.225393	-0.514473	-0.627196	0.707549	-0.0323168	1.33474	0.594879	-0.739866	0.0631502	-1.93564	-1.94963	-1.54543	-1.9723	-0.0139899	0.39021	-0.0366554	0.4042	-0.0226655	-0.426866	0.0497921
877	Manes.02G063200	0.0239297	-0.203883	0.0747319	0.210414	-0.227812	0.0508022	0.186484	0.278615	0.414296	0.135682	0.128848	0.288953	-0.202105	-0.246897	0.0708869	-0.491059	-0.53585	-0.218066	-0.0447911	0.272992	0.317783	0.0144098	-0.291178	-0.637567	-0.374142	-0.232131	-0.346389	-0.0829636	0.0590475	0.263425	0.405437	0.142011	0.0178427
878	Manes.02G063400	-3.39614	-0.745797	-1.10591	-1.66784	2.65034	2.29023	1.7283	-0.360113	-0.922041	-0.561927	1.53772e-05	-2.0545	0.946157	0.573419	-1.41365	3.00065	2.62792	0.640842	-0.372738	-2.35981	-1.98707	0.000102853	-1.73126	0.965973	0.456089	-0.903175	2.69723	2.18735	0.828083	-0.509884	-1.86915	-1.35926	0.000549353
879	Manes.02G063500	1.63395	0.984529	0.346035	1.3886	-0.649418	-1.28791	-0.245347	-0.638494	0.404071	1.04256	1.03196e-07	1.45485	0.875659	0.256951	1.1061	-0.57919	-1.1979	-0.348749	-0.618708	0.230441	0.84915	1.338e-06	1.63517	0.902528	0.70329	1.36343	-0.732638	-0.931876	-0.27174	-0.199238	0.460898	0.660136	1.6673e-05
880	Manes.02G063600	1.89148	1.22373	0.71051	1.46804	-0.667745	-1.18097	-0.423438	-0.513222	0.244307	0.757528	9.8376e-06	1.79477	1.02818	0.62171	1.39035	-0.766586	-1.17306	-0.404422	-0.406474	0.362164	0.768638	5.18041e-05	1.56859	0.737285	0.739209	0.980605	-0.831302	-0.829378	-0.587982	0.00192402	0.24332	0.241396	0.00502822
881	Manes.02G063900	2.02294	0.762662	0.519196	1.86523	-1.26028	-1.50374	-0.157707	-0.243465	1.10257	1.34603	0.00132565	2.17123	1.07894	1.41773	2.12999	-1.09229	-0.753492	-0.0412392	0.338793	1.05105	0.712253	0.00164539	3.04826	1.07686	1.65793	2.0498	-1.9714	-1.39033	-0.998457	0.581072	0.972945	0.391874	0.0007489
882	Manes.02G064000	-0.208933	0.555189	-0.235819	1.33042	0.764123	-0.026886	1.53935	-0.791009	0.775228	1.56624	0.0291663	0.208684	0.415365	0.13291	1.55833	0.206682	-0.0757735	1.34964	-0.282455	1.14296	1.42542	0.0807172	0.544277	0.507082	0.130451	1.69272	-0.0371948	-0.413826	1.14844	-0.376631	1.18564	1.56227	0.158262
883	Manes.02G064300	-1.37236	0.295284	-0.0838655	-0.827158	1.66764	1.28849	0.5452	-0.37915	-1.12244	-0.743293	2.42363e-05	-1.09921	0.539229	0.179405	-0.651195	1.63844	1.27861	0.448011	-0.359824	-1.19042	-0.830601	0.000145799	-1.72886	-0.135964	-0.716909	-1.33718	1.5929	1.01195	0.391679	-0.580945	-1.20122	-0.620276	0.000977168
884	Manes.02G064400	-0.501448	-0.42625	-0.048043	-0.461225	0.0751987	0.453405	0.0402233	0.378207	-0.0349754	-0.413182	0.0145324	-0.0378929	-0.287927	-0.116594	-0.11902	-0.250034	-0.0787009	-0.0811274	0.171333	0.168907	-0.00242651	0.504987	-0.248512	0.0663516	0.150573	-0.32002	0.314863	0.399085	-0.0715089	0.0842218	-0.386372	-0.470594	0.0940223
885	Manes.02G065100	0.0629306	-0.356367	-0.00223982	0.0177475	-0.419297	-0.0651704	-0.0451831	0.354127	0.374114	0.0199874	0.127352	0.210463	-0.363057	0.454347	0.217142	-0.57352	0.243885	0.00667898	0.817404	0.580199	-0.237206	0.00363696	0.156138	-0.285597	0.268027	0.0326902	-0.441735	0.111888	-0.123448	0.553623	0.318287	-0.235337	0.0521937
886	Manes.02G065600	0.42265	0.266742	-0.107022	0.387657	-0.155908	-0.529672	-0.0349929	-0.373764	0.120915	0.494679	0.0405134	0.210534	-0.3364	-0.672389	-0.113256	-0.546933	-0.882923	-0.32379	-0.335989	0.223144	0.559133	0.00245205	0.544533	-0.0862494	-0.0629215	0.712292	-0.630782	-0.607454	0.167759	0.0233278	0.798541	0.775214	0.00254768
887	Manes.02G066100	0.750589	0.0401009	0.16037	0.206803	-0.710488	-0.590219	-0.543786	0.12027	0.166702	0.0464322	0.016949	0.744737	0.261092	0.0459038	0.421359	-0.483645	-0.698833	-0.323378	-0.215188	0.160267	0.375456	0.0250325	0.935251	0.656974	0.665936	0.515349	-0.278277	-0.269315	-0.419902	0.00896174	-0.141625	-0.150586	0.0336913
888	Manes.02G066700	1.65735	0.505033	0.373096	0.304374	-1.15232	-1.28425	-1.35297	-0.131937	-0.200658	-0.0687213	0.00289566	1.64609	0.364432	0.552592	0.517824	-1.28166	-1.0935	-1.12827	0.18816	0.153391	-0.0347684	0.00952618	2.00499	0.925387	1.11851	1.18636	-1.0796	-0.886484	-0.818626	0.193119	0.260977	0.0678581	0.00557361
889	Manes.02G067200	0.696001	0.386131	0.239195	0.265506	-0.30987	-0.456807	-0.430495	-0.146937	-0.120625	0.0263119	0.00267133	0.566349	0.20923	0.0585338	0.382783	-0.357119	-0.507815	-0.183566	-0.150696	0.173553	0.324249	0.0059268	0.696561	0.495871	0.375124	0.528986	-0.20069	-0.321437	-0.167575	-0.120747	0.0331149	0.153862	0.0104276
890	Manes.02G067300	0.336421	-0.25639	-0.452004	-2.11243	-0.59281	-0.788424	-2.44885	-0.195614	-1.85604	-1.66042	0.000276575	0.905315	0.264082	0.27832	-1.5316	-0.641233	-0.626994	-2.43692	0.014238	-1.79568	-1.80992	0.00515235	0.689942	0.423555	-0.562122	-2.34794	-0.266387	-1.25206	-3.03789	-0.985677	-2.7715	-1.78582	0.0011932
891	Manes.02G067400	-0.690298	-0.699192	-0.341277	-0.590498	-0.00889397	0.349021	0.0998003	0.357915	0.108694	-0.249221	0.000261151	-0.616652	-0.63902	-0.346614	-0.529792	-0.0223687	0.270038	0.0868601	0.292406	0.109229	-0.183178	0.00128526	-0.628211	-0.515994	-0.260111	-0.507342	0.112218	0.368101	0.120869	0.255883	0.00865167	-0.247231	0.0107727
892	Manes.02G067900	0.2209	0.276538	-0.273585	-0.25543	0.0556373	-0.494485	-0.47633	-0.550122	-0.531967	0.0181549	0.331012	0.502791	0.892344	0.374832	0.485561	0.389553	-0.127959	-0.0172301	-0.517512	-0.406783	0.110729	0.275784	1.17212	1.09651	0.293869	0.255651	-0.0756101	-0.878252	-0.916469	-0.802641	-0.840859	-0.0382177	0.0298752
893	Manes.02G068000	0.830262	0.397125	-0.316281	0.232508	-0.433137	-1.14654	-0.597754	-0.713405	-0.164617	0.548788	0.0856755	0.916645	1.04916	0.277126	0.833404	0.13252	-0.639519	-0.083241	-0.772039	-0.21576	0.556279	0.108621	2.11599	1.43958	1.1058	1.62	-0.676417	-1.01019	-0.495989	-0.333778	0.180428	0.514206	0.00296774
894	Manes.02G068400	-1.76544	-1.35316	-0.522583	-1.26664	0.412289	1.24286	0.498805	0.830572	0.0865155	-0.744057	0.00367451	-1.19587	-0.544896	-0.530972	-1.51132	0.650971	0.664895	-0.315458	0.0139243	-0.966428	-0.980353	0.0202677	-1.67603	-0.689294	-0.958854	-1.81108	0.986739	0.717178	-0.13505	-0.269561	-1.12179	-0.852228	0.0406444
895	Manes.02G069100	0.0892798	0.101132	0.484024	-0.00798749	0.011852	0.394744	-0.0972673	0.382892	-0.109119	-0.492011	0.0385237	0.125423	-0.020231	0.618192	0.11249	-0.145654	0.492769	-0.0129331	0.638423	0.132721	-0.505702	0.00905798	0.424604	0.0842684	0.575167	-0.0366479	-0.340335	0.150563	-0.461252	0.490899	-0.120916	-0.611815	0.00513813
896	Manes.02G069300	0.00333128	0.117249	-0.206611	-0.506657	0.113918	-0.209943	-0.509988	-0.323861	-0.623906	-0.300046	0.323403	0.232508	0.784296	0.218951	0.325708	0.551787	-0.0135573	0.0932	-0.565344	-0.458587	0.106757	0.401463	0.461781	1.10562	0.578346	-0.0718261	0.643837	0.116566	-0.533607	-0.527271	-1.17744	-0.650173	0.0495715
897	Manes.02G069500	-1.30863	-1.38957	-0.124494	-1.075	-0.0809476	1.18413	0.233622	1.26508	0.31457	-0.950511	0.0429646	-1.22278	-1.29813	0.537653	-1.16211	-0.075352	1.76043	0.0606669	1.83579	0.136019	-1.69977	0.0138124	0.367201	-0.305054	0.0294318	-0.215048	-0.672254	-0.337769	-0.582249	0.334486	0.0900057	-0.24448	0.770877
898	Manes.02G069700	-0.578279	-0.563073	-1.07179	-1.11504	0.0152063	-0.493512	-0.536765	-0.508719	-0.551971	-0.0432528	0.00641357	-0.282982	0.107547	-0.771071	-0.288252	0.390529	-0.488089	-0.00526942	-0.878618	-0.395799	0.482819	0.0901236	-0.145785	0.53652	-0.521904	-0.220907	0.682305	-0.376119	-0.0751219	-1.05842	-0.757427	0.300997	0.0596797
899	Manes.02G070200	-0.533725	1.46638	-1.13138	1.61811	2.0001	-0.597658	2.15183	-2.59776	0.151729	2.74949	4.48983e-08	-0.610941	1.06866	-1.46248	0.446597	1.6796	-0.851534	1.05754	-2.53114	-0.622064	1.90907	2.53514e-06	0.329793	2.76061	-0.69029	1.09328	2.43082	-1.02008	0.763489	-3.4509	-1.66733	1.78357	1.35197e-07
900	Manes.02G070300	0.332645	0.0715596	0.243788	-0.442151	-0.261085	-0.088857	-0.774796	0.172228	-0.513711	-0.685939	0.0188631	0.425589	0.153554	0.365003	0.103899	-0.272036	-0.0605859	-0.32169	0.21145	-0.0496544	-0.261104	0.362624	0.0939407	0.0986238	0.241367	-0.195966	0.00468302	0.147426	-0.289906	0.142743	-0.294589	-0.437332	0.558686
901	Manes.02G070400	1.07946	1.13623	0.873157	0.12219	0.0567709	-0.206302	-0.95727	-0.263073	-1.01404	-0.750968	0.0555237	-0.10478	0.670452	0.585148	0.745914	0.775232	0.689928	0.850694	-0.0853041	0.0754621	0.160766	0.47	0.687395	1.83947	2.14552	1.87013	1.15207	1.45813	1.18273	0.306057	0.0306603	-0.275397	0.00878594
902	Manes.02G070500	-0.00486421	0.413365	0.439518	-0.0513443	0.418229	0.444382	-0.0464801	0.0261535	-0.464709	-0.490862	0.458686	-0.212058	-0.0996246	-0.00818687	-0.393571	0.112434	0.203871	-0.181513	0.0914377	-0.293947	-0.385385	0.822676	-0.0666882	-0.12863	0.211696	-0.984875	-0.0619415	0.278384	-0.918187	0.340325	-0.856246	-1.19657	0.0499219
903	Manes.02G070600	-0.783832	-0.216013	-0.363097	0.0733017	0.567818	0.420735	0.857133	-0.147083	0.289315	0.436398	0.00944726	-0.928897	-0.424824	-0.447086	-0.556989	0.504073	0.481811	0.371908	-0.0222621	-0.132165	-0.109903	0.0151118	-1.24153	-0.313723	-0.745576	-0.568705	0.927811	0.495958	0.672829	-0.431853	-0.254982	0.176871	0.00336836
904	Manes.02G071800	-0.218881	-0.132956	0.00364379	0.152164	0.0859247	0.222525	0.371045	0.1366	0.28512	0.14852	0.478312	-0.561451	-0.451545	-0.251771	-0.277353	0.109906	0.30968	0.284098	0.199774	0.174193	-0.0255819	0.206904	-0.778307	-0.863234	-0.84791	-0.20993	-0.0849268	-0.0696028	0.568377	0.015324	0.653304	0.63798	0.0289031
905	Manes.02G071900	0.898612	0.122536	0.0807372	0.159435	-0.776077	-0.817875	-0.739177	-0.0417984	0.0368998	0.0786982	0.0169596	0.478969	-0.0145129	-0.343461	0.23536	-0.493482	-0.82243	-0.243609	-0.328948	0.249873	0.578821	0.0874746	0.425488	-0.0868917	-0.232444	-0.470885	-0.51238	-0.657932	-0.896373	-0.145552	-0.383993	-0.238441	0.125587
906	Manes.02G072000	2.09687	0.646456	0.505102	1.14236	-1.45041	-1.59176	-0.954504	-0.141354	0.495906	0.637261	0.000766692	1.88531	0.427842	0.604875	1.42848	-1.45746	-1.28043	-0.456821	0.177034	1.00064	0.823609	0.00111069	2.40265	0.924157	0.863089	1.61104	-1.47849	-1.53956	-0.791605	-0.0610679	0.686886	0.747954	0.00127276
907	Manes.02G072400	2.0688	-0.272201	-0.735322	2.94937	-2.341	-2.80412	0.880572	-0.463121	3.22158	3.6847	0.00318559	3.41384	1.39742	-0.892998	3.16918	-2.01642	-4.30684	-0.244662	-2.29042	1.77176	4.06218	0.000605389	1.72742	-1.34806	-0.180673	3.01745	-3.07548	-1.9081	1.29003	1.16739	4.36551	3.19813	0.977408
908	Manes.02G073000	1.44301	1.67113	-0.71572	0.518897	0.228118	-2.15873	-0.924116	-2.38685	-1.15223	1.23462	0.0258567	0.103211	1.89958	-0.724077	1.13651	1.79637	-0.827288	1.0333	-2.62365	-0.763065	1.86059	0.0807598	1.85194	2.25752	1.73451	2.74487	0.405579	-0.117426	0.892932	-0.523004	0.487354	1.01036	0.0637615
909	Manes.02G073800	0.0346229	-1.16156	-1.1146	-1.10222	-1.19618	-1.14923	-1.13685	0.0469579	0.0593395	0.0123815	9.11656e-05	0.246772	-0.60754	-0.321894	-0.340341	-0.854312	-0.568666	-0.587114	0.285646	0.267199	-0.0184472	0.0709001	0.339556	-0.512931	-0.573495	-0.525744	-0.852487	-0.913051	-0.8653	-0.0605636	-0.0128133	0.0477503	0.0653961
910	Manes.02G073900	0.701882	0.607711	0.259968	0.347725	-0.0941707	-0.441914	-0.354157	-0.347743	-0.259987	0.0877567	0.143822	0.341857	0.281214	0.422673	0.504591	-0.0606434	0.0808152	0.162734	0.141459	0.223377	0.0819187	0.506955	1.13299	0.813422	0.823261	0.808775	-0.31957	-0.309731	-0.324217	0.00983897	-0.00464685	-0.0144858	0.0428826
911	Manes.02G074200	0.340532	-1.09675	-0.902446	-1.17333	-1.43728	-1.24298	-1.51386	0.194299	-0.0765844	-0.270884	0.00582351	0.613439	-1.05728	0.0596315	-0.446989	-1.67072	-0.553808	-1.06043	1.11691	0.610294	-0.50662	0.0278516	0.956554	-0.184105	-0.403439	-0.220012	-1.14066	-1.35999	-1.17657	-0.219334	-0.0359071	0.183427	0.0970754
912	Manes.02G074300	1.83905	0.406271	-0.470037	0.330329	-1.43278	-2.30909	-1.50872	-0.876308	-0.0759419	0.800366	0.000355761	1.18328	-0.249743	-0.96812	0.903153	-1.43302	-2.1514	-0.280126	-0.718377	1.1529	1.87127	0.00076948	2.73036	0.692465	-0.0507683	1.62353	-2.03789	-2.78112	-1.10682	-0.743233	0.931066	1.6743	0.000120558
913	Manes.02G074500	-0.687161	-0.0910564	0.0934378	-1.93785	0.596104	0.780599	-1.25069	0.184494	-1.84679	-2.03128	0.000626771	-0.717903	-1.24115	0.355294	-2.11888	-0.523248	1.0732	-1.40098	1.59645	-0.877734	-2.47418	0.00372064	0.537929	0.144423	0.807416	-1.26257	-0.393506	0.269487	-1.8005	0.662993	-1.40699	-2.06998	0.0006517
914	Manes.02G075600	0.906769	0.610004	-0.0149279	0.208858	-0.296765	-0.921696	-0.697911	-0.624932	-0.401146	0.223786	0.0631915	0.470366	0.385021	-0.666531	0.36025	-0.085345	-1.1369	-0.110116	-1.05155	-0.0247706	1.02678	0.0271587	0.928946	0.709699	0.70573	0.342437	-0.219247	-0.223215	-0.586509	-0.00396839	-0.367262	-0.363294	0.231917
915	Manes.02G075700	-0.539905	-0.15206	-0.437528	-0.804611	0.387846	0.102378	-0.264705	-0.285468	-0.652551	-0.367083	0.0297433	-0.452939	0.153024	-0.737197	-0.541373	0.605963	-0.284259	-0.0884335	-0.890221	-0.694396	0.195825	0.0138021	0.277499	0.153462	-0.119956	0.243494	-0.124037	-0.397455	-0.034005	-0.273418	0.090032	0.36345	0.540647
916	Manes.02G075900	1.01771	-0.267052	0.16254	0.670071	-1.28477	-0.855174	-0.347643	0.429592	0.937123	0.507531	0.021581	1.20832	0.393133	0.416269	1.2946	-0.815189	-0.792052	0.0862744	0.0231364	0.901463	0.878327	0.010727	0.677353	-0.191741	-0.20348	1.18843	-0.869094	-0.880833	0.511081	-0.0117397	1.38017	1.39191	0.00815442
917	Manes.02G076100	-1.35988	-0.52552	-0.851433	0.180151	0.834357	0.508443	1.54003	-0.325914	0.705671	1.03158	0.10417	-2.96581	-1.2737	-1.32818	-2.00745	1.69212	1.63763	0.958363	-0.0544837	-0.733753	-0.67927	0.00452935	-1.08136	0.71687	1.22694	-0.317315	1.79823	2.30831	0.764049	0.510075	-1.03418	-1.54426	0.0122838
918	Manes.02G076200	-1.16231	-0.143993	-0.206802	-0.867337	1.01831	0.955504	0.294969	-0.0628097	-0.723345	-0.660535	0.0125413	-0.813559	0.363374	0.12248	-0.462968	1.17693	0.936039	0.350591	-0.240894	-0.826341	-0.585448	0.0258166	-1.47895	-0.703891	-0.600571	-1.35821	0.775063	0.878383	0.120744	0.10332	-0.654318	-0.757638	0.0556666
919	Manes.02G076400	-1.28516	-0.425535	-0.702353	-0.837557	0.859621	0.582803	0.447598	-0.276818	-0.412023	-0.135204	0.0481741	-0.729754	0.262138	-0.157157	-0.423336	0.991892	0.572597	0.306418	-0.419295	-0.685474	-0.266179	0.154957	-0.777236	-0.346968	-0.592062	-0.474534	0.430268	0.185174	0.302702	-0.245094	-0.127566	0.117528	0.685875
920	Manes.02G076500	-0.0849805	-0.0405585	0.942952	0.167524	0.044422	1.02793	0.252504	0.983511	0.208082	-0.775428	0.209114	-0.586096	-0.133499	1.23016	-0.0158538	0.452597	1.81625	0.570242	1.36366	0.117645	-1.24601	0.0278868	0.103634	-0.378134	1.4891	0.245575	-0.481768	1.38547	0.141941	1.86724	0.623709	-1.24353	0.00738643
921	Manes.02G076600	1.0317	0.567301	0.534872	0.545978	-0.464399	-0.496828	-0.485722	-0.0324287	-0.0213231	0.0111055	0.218614	0.637542	0.471473	1.03642	0.786909	-0.166069	0.39888	0.149367	0.564949	0.315436	-0.249513	0.193151	1.4959	1.45749	1.51213	0.992197	-0.0384101	0.0162321	-0.503706	0.0546422	-0.465295	-0.519938	0.0265287
922	Manes.02G077500	0.214141	-0.143583	-0.227126	0.315859	-0.357724	-0.441267	0.101718	-0.0835433	0.459442	0.542985	0.0501999	0.372651	0.0536208	-0.106412	0.721872	-0.31903	-0.479063	0.349221	-0.160033	0.668251	0.828284	0.00496623	0.440743	-0.0296342	-0.201896	0.514686	-0.470377	-0.642639	0.0739433	-0.172261	0.544321	0.716582	0.01608
923	Manes.02G078700	3.78213	1.21392	0.310617	3.00493	-2.56821	-3.47151	-0.777199	-0.903299	1.79101	2.69431	6.68275e-07	3.51612	1.68358	1.03317	3.44123	-1.83254	-2.48295	-0.0748915	-0.65041	1.75765	2.40806	8.10471e-07	3.08799	0.304102	0.264988	3.46639	-2.78388	-2.823	0.378402	-0.0391136	3.16229	3.2014	1.70687e-05
924	Manes.02G079300	0.695744	0.014926	0.00253684	0.781135	-0.680818	-0.693207	0.0853909	-0.0123892	0.766209	0.778598	0.00437142	0.821077	-0.0686584	0.657046	0.714887	-0.889735	-0.16403	-0.106189	0.725705	0.783546	0.0578408	0.00582698	0.845661	0.127135	0.0682187	0.132684	-0.718526	-0.777442	-0.712976	-0.0589161	0.00554928	0.0644654	0.0575821
925	Manes.02G079800	2.08951	1.02794	0.128962	1.35455	-1.06157	-1.96055	-0.734954	-0.898977	0.326615	1.22559	0.00885506	1.85903	0.891076	0.370209	1.41524	-0.967957	-1.48882	-0.443797	-0.520867	0.52416	1.04503	0.023331	3.15148	2.305	1.4515	2.58927	-0.846473	-1.69998	-0.562206	-0.853505	0.284268	1.13777	0.00338769
926	Manes.02G080300	-0.894705	-1.17144	-0.949144	-1.2272	-0.276731	-0.0544385	-0.332493	0.222293	-0.055762	-0.278055	0.0471306	-0.49781	-0.997326	0.210701	-0.666863	-0.499516	0.708511	-0.169053	1.20803	0.330463	-0.877564	0.061591	-0.739127	-1.10866	-1.10102	-1.53991	-0.369531	-0.361895	-0.80078	0.00763623	-0.43125	-0.438886	0.063514
927	Manes.02G080400	0.891229	0.112146	0.257331	1.09634	-0.779083	-0.633897	0.205111	0.145186	0.984194	0.839009	0.000445531	1.0588	-0.307451	0.0846883	0.311401	-1.36625	-0.974116	-0.747403	0.392139	0.618851	0.226712	0.000260469	0.255817	-0.772769	-0.268834	-0.0938276	-1.02859	-0.524651	-0.349645	0.503935	0.678941	0.175006	0.0149579
928	Manes.02G080700	6.51147	1.33135	1.90331	6.40382	-5.18013	-4.60817	-0.10765	0.57196	5.07247	4.50052	1.20676e-06	6.37353	1.19914	3.41851	6.32387	-5.17439	-2.95502	-0.0496574	2.21937	5.12473	2.90536	3.54335e-06	5.33979	0.901589	2.56271	5.46086	-4.4382	-2.77707	0.121068	1.66113	4.55927	2.89814	2.00305e-05
929	Manes.02G081200	-0.747771	0.762795	2.81231	-0.60001	1.51057	3.56008	0.147761	2.04952	-1.3628	-3.41232	0.00667039	-0.587705	0.922524	2.40176	0.264749	1.51023	2.98946	0.852454	1.47923	-0.657775	-2.13701	0.0132686	-0.755604	-0.830041	0.831736	-0.229547	-0.0744362	1.58734	0.526057	1.66178	0.600493	-1.06128	0.61227
930	Manes.02G081700	-0.707027	0.149916	0.488024	-0.508814	0.856943	1.19505	0.198213	0.338108	-0.65873	-0.996838	0.298453	-0.721734	-0.285443	0.154623	-1.24466	0.436291	0.876357	-0.522931	0.440066	-0.959222	-1.39929	0.203995	-0.858131	-1.4383	0.696293	-1.08774	-0.580168	1.55442	-0.229604	2.13459	0.350564	-1.78403	0.0119318
931	Manes.02G082000	-0.354599	1.46123	0.615612	-0.958716	1.81583	0.970211	-0.604117	-0.845615	-2.41994	-1.57433	0.715097	-1.53297	0.315064	-0.0403693	-1.11175	1.84804	1.49261	0.421225	-0.355433	-1.42681	-1.07138	0.560274	-1.91949	1.48589	3.56537	-0.756775	3.40538	5.48486	1.16271	2.07948	-2.24267	-4.32215	0.0413796
932	Manes.02G082200	0.0909487	0.0465955	-0.0127834	-0.345115	-0.0443532	-0.103732	-0.436064	-0.0593789	-0.391711	-0.332332	0.0619423	0.190368	0.216113	-0.00663244	-0.0644849	0.025745	-0.197001	-0.254853	-0.222746	-0.280598	-0.0578524	0.259629	-0.099968	-0.104198	-0.414384	-0.615417	-0.00423031	-0.314416	-0.51545	-0.310186	-0.511219	-0.201033	0.0109708
933	Manes.02G082400	0.65943	0.315868	-0.00716373	0.0462549	-0.343562	-0.666593	-0.613175	-0.323032	-0.269613	0.0534186	0.227033	0.642241	0.574308	-0.319524	0.627751	-0.0679339	-0.961765	-0.0144901	-0.893831	0.0534438	0.947275	0.0212803	1.37056	1.40235	0.709681	1.2138	0.0317852	-0.660883	-0.156765	-0.692669	-0.188551	0.504118	0.00495752
934	Manes.02G082600	-0.410047	-0.263156	-0.425241	-0.179774	0.146892	-0.0151938	0.230273	-0.162085	0.0833814	0.245467	0.407529	-0.339356	-0.0396981	-0.747653	-0.266914	0.299658	-0.408297	0.0724417	-0.707955	-0.227216	0.480738	0.0478494	-0.147723	0.501705	-0.185217	0.157324	0.649428	-0.0374941	0.305047	-0.686922	-0.344381	0.342541	0.0788867
935	Manes.02G082900	0.603867	0.273522	0.0174742	0.271774	-0.330345	-0.586393	-0.332093	-0.256048	-0.00174806	0.2543	0.00755368	0.580788	0.317471	-0.0537367	0.401193	-0.263317	-0.634524	-0.179594	-0.371208	0.0837223	0.45493	0.00458205	0.372166	0.358908	-0.0169669	0.0226722	-0.0132577	-0.389133	-0.349493	-0.375875	-0.336236	0.0396391	0.0748442
936	Manes.02G083100	0.934889	0.616685	0.102908	0.173017	-0.318205	-0.831981	-0.761872	-0.513777	-0.443668	0.0701092	0.0466718	0.931455	0.839252	0.465675	0.733482	-0.0922026	-0.465779	-0.197973	-0.373577	-0.10577	0.267806	0.090913	1.21015	0.385968	0.340983	0.698506	-0.824187	-0.869171	-0.511648	-0.0449849	0.312538	0.357523	0.0865931
937	Manes.02G083700	-1.69775	-0.248547	-1.68512	-1.18371	1.4492	0.012627	0.514039	-1.43657	-0.93516	0.501412	0.000627369	-1.32363	0.439673	-1.17214	-0.739926	1.7633	0.15149	0.5837	-1.61181	-1.1796	0.43221	0.00124357	-0.703399	0.7463	-1.27103	-0.346048	1.4497	-0.567626	0.357351	-2.01733	-1.09235	0.924977	0.00190675
938	Manes.02G084100	1.33267	-0.417641	-0.793592	0.337659	-1.75032	-2.12627	-0.995015	-0.375951	0.7553	1.13125	3.46897e-07	0.823276	-1.0473	-1.44078	0.245741	-1.87058	-2.26406	-0.577535	-0.393481	1.29304	1.68652	7.41951e-08	0.898673	-1.06075	-0.974141	0.229873	-1.95942	-1.87281	-0.6688	0.0866062	1.29062	1.20401	2.90677e-06
939	Manes.02G084600	0.562361	0.510031	-0.0161409	1.00624	-0.0523294	-0.578502	0.443881	-0.526172	0.49621	1.02238	0.100998	1.43061	0.813138	1.10363	1.00843	-0.617475	-0.326985	-0.422186	0.290489	0.195289	-0.0952006	0.0425175	0.653085	0.521137	-0.27319	-0.297035	-0.131948	-0.926275	-0.95012	-0.794327	-0.818172	-0.0238449	0.160915
940	Manes.02G084700	4.08646	1.48048	0.627473	2.95695	-2.60597	-3.45898	-1.12951	-0.85301	1.47647	2.32948	5.14358e-06	3.2389	0.891133	0.51645	1.69258	-2.34777	-2.72245	-1.54632	-0.374683	0.801446	1.17613	0.00357678	3.80075	1.28608	0.715628	2.26724	-2.51467	-3.08512	-1.53351	-0.570456	0.981151	1.55161	9.22463e-05
941	Manes.02G084900	-1.36029	-0.912832	-0.424762	-0.511548	0.447455	0.935525	0.84874	0.48807	0.401285	-0.0867852	0.0100429	-0.853121	-0.613586	-0.130555	-0.696288	0.239535	0.722566	0.156833	0.483032	-0.0827016	-0.565733	0.106999	-1.56113	-1.51776	-1.21704	-1.42885	0.0433672	0.344087	0.132278	0.30072	0.0889104	-0.211809	0.0193329
942	Manes.02G085000	-0.505463	0.0664918	0.296967	-0.204504	0.571954	0.802429	0.300958	0.230475	-0.270996	-0.501471	0.101635	-0.711861	-0.593412	-0.00669509	-0.73821	0.118449	0.705165	-0.0263492	0.586717	-0.144798	-0.731515	0.0464153	-0.766942	-0.220878	-0.0788283	-0.673998	0.546064	0.688114	0.0929438	0.14205	-0.45312	-0.59517	0.0929485
943	Manes.02G085100	-0.740723	0.793853	0.434075	-0.857301	1.53458	1.1748	-0.116578	-0.359778	-1.65115	-1.29138	0.369962	-1.92088	-0.304011	0.19059	-2.06595	1.61687	2.11147	-0.145066	0.4946	-1.76194	-2.25654	0.0992543	-2.282	0.437828	1.03331	-2.2871	2.71983	3.31531	-0.00510216	0.595481	-2.72493	-3.32041	0.0015709
944	Manes.02G085200	0.555871	0.513223	-0.125038	0.188733	-0.0426486	-0.68091	-0.367138	-0.638261	-0.324489	0.313772	0.0878409	0.956055	1.05485	0.582714	0.613369	0.0987904	-0.373341	-0.342686	-0.472132	-0.441476	0.0306557	0.0147283	0.599531	0.388956	-0.15543	-0.007218	-0.210575	-0.754961	-0.606749	-0.544386	-0.396174	0.148212	0.18676
945	Manes.02G085800	-0.663873	-0.469817	-0.0477431	0.486155	0.194056	0.61613	1.15003	0.422073	0.955972	0.533898	0.0402805	-0.082038	-0.937651	-0.581338	-0.220544	-0.855613	-0.4993	-0.138506	0.356314	0.717107	0.360794	0.0764862	-1.01495	-1.1418	-0.987802	-0.823471	-0.126853	0.0271432	0.191474	0.153996	0.318327	0.164331	0.221884
946	Manes.02G087000	0.638882	0.115732	0.264529	0.335678	-0.52315	-0.374353	-0.303204	0.148797	0.219946	0.0711494	0.095765	0.436249	-0.23411	0.157017	0.189764	-0.67036	-0.279232	-0.246485	0.391128	0.423875	0.032747	0.104805	0.575712	-0.22873	0.257833	0.347195	-0.804443	-0.317879	-0.228517	0.486563	0.575926	0.0893623	0.0411218
947	Manes.02G087600	-0.320317	-0.529776	-0.321856	0.816492	-0.209459	-0.001539	1.13681	0.20792	1.34627	1.13835	0.1929	-1.37285	-0.585316	-0.985811	-0.136965	0.787535	0.38704	1.23589	-0.400495	0.448351	0.848846	0.103064	-2.02544	-0.230078	-0.135669	-1.11039	1.79537	1.88978	0.915057	0.0944093	-0.880309	-0.974719	0.0291923
948	Manes.02G088000	0.854137	0.0985337	-0.38949	0.73527	-0.755603	-1.24363	-0.118867	-0.488024	0.636736	1.12476	0.106944	1.51751	1.06108	0.207903	2.21152	-0.456435	-1.30961	0.694007	-0.853175	1.15044	2.00362	0.0131954	2.19331	1.24874	0.530172	2.3704	-0.944576	-1.66314	0.177083	-0.718565	1.12166	1.84022	0.0597838
949	Manes.02G088400	-1.80898	-0.861612	-0.551349	-0.867498	0.947363	1.25763	0.941477	0.310263	-0.00588559	-0.316148	0.00531302	-1.65555	-1.3856	0.0228268	-1.38198	0.269949	1.67838	0.273575	1.40843	0.00362544	-1.40481	0.00970515	-1.00076	-0.391187	-0.703674	-1.16246	0.609574	0.297087	-0.161695	-0.312487	-0.771268	-0.458782	0.160068
950	Manes.02G089100	0.0329503	1.0508	0.0784582	-0.930395	1.01785	0.045508	-0.963345	-0.972347	-1.9812	-1.00885	0.0369127	0.0893509	1.38296	0.405857	0.548096	1.2936	0.316506	0.458745	-0.977098	-0.834859	0.142239	0.237345	1.54693	2.1902	2.154	0.879261	0.643265	0.60707	-0.667669	-0.0361949	-1.31093	-1.27474	0.095798
951	Manes.02G089700	0.827675	0.204223	0.211686	0.629641	-0.623451	-0.615989	-0.198033	0.00746226	0.425418	0.417956	0.0173029	0.877531	0.287752	0.130249	0.86057	-0.589779	-0.747282	-0.0169609	-0.157504	0.572818	0.730321	0.00366367	0.76208	0.348164	0.269381	0.919902	-0.413917	-0.4927	0.157821	-0.0787827	0.571738	0.650521	0.0309383
952	Manes.02G089800	0.726775	-0.123308	-0.108389	0.603807	-0.850084	-0.835164	-0.122968	0.0149193	0.727115	0.712196	1.71249e-06	0.822877	0.0192877	-0.0255088	0.624484	-0.80359	-0.848386	-0.198393	-0.0447965	0.605196	0.649993	2.91855e-06	0.856325	-0.489692	-0.162455	0.67239	-1.34602	-1.01878	-0.183936	0.327237	1.16208	0.834844	7.00985e-08
953	Manes.02G089900	1.09726	-0.119858	0.144278	0.997877	-1.21712	-0.952985	-0.0993857	0.264136	1.11774	0.853599	0.0669581	2.04772	-0.114802	0.973454	1.18618	-2.16253	-1.07427	-0.861549	1.08826	1.30098	0.212721	0.0248347	1.41418	0.0259855	0.691341	0.545776	-1.3882	-0.722842	-0.868408	0.665356	0.51979	-0.145565	0.154696
954	Manes.02G090500	0.187029	-0.290268	0.173228	0.174361	-0.477297	-0.0138016	-0.0126679	0.463495	0.464629	0.00113365	0.360292	0.0859966	-0.426648	-0.203636	-0.268789	-0.512644	-0.289633	-0.354785	0.223011	0.157859	-0.0651524	0.357276	0.27043	-0.411115	0.288934	0.620274	-0.681545	0.0185048	0.349844	0.700049	1.03139	0.331339	0.0270341
955	Manes.02G091000	0.845576	0.00478496	0.0900206	0.627244	-0.840791	-0.755555	-0.218332	0.0852356	0.622459	0.537223	0.000176486	0.790385	-0.225674	-0.0399376	0.574212	-1.01606	-0.830323	-0.216174	0.185736	0.799886	0.614149	4.27807e-05	1.14192	0.21028	0.435961	0.79542	-0.931637	-0.705956	-0.346497	0.225681	0.58514	0.359459	0.00025503
956	Manes.02G092100	0.341804	0.0816485	0.0286383	-0.886937	-0.260155	-0.313166	-1.22874	-0.0530102	-0.968585	-0.915575	0.00292868	0.282065	0.169744	-0.143655	-0.146187	-0.112321	-0.42572	-0.428252	-0.313399	-0.315931	-0.00253199	0.489997	0.641665	0.346869	0.267499	-0.363682	-0.294796	-0.374166	-1.00535	-0.0793697	-0.710551	-0.631181	0.0760697
957	Manes.02G093100	-0.644543	-0.489443	0.719791	-0.861918	0.155099	1.36433	-0.217375	1.20923	-0.372474	-1.58171	0.0329682	-0.559496	-0.376032	0.399017	-0.104486	0.183464	0.958513	0.455011	0.775049	0.271547	-0.503502	0.35755	-1.55183	-0.973381	-0.888618	-1.41428	0.578451	0.663215	0.137555	0.0847633	-0.440897	-0.52566	0.252598
958	Manes.02G093500	1.59845	1.59538	0.162906	1.18538	-0.00306436	-1.43554	-0.41307	-1.43248	-0.410006	1.02247	0.00863817	1.34561	2.03678	0.599842	1.25647	0.691168	-0.74577	-0.0891391	-1.43694	-0.780307	0.656631	0.016564	1.54406	1.07168	0.549034	1.39869	-0.472381	-0.995028	-0.145367	-0.522647	0.327014	0.84966	0.200704
959	Manes.02G093700	-0.815387	-0.465071	-0.0806784	-0.671815	0.350316	0.734709	0.143573	0.384392	-0.206744	-0.591136	0.000417046	-0.523413	-0.413456	-0.255681	-0.675366	0.109956	0.267732	-0.151953	0.157775	-0.261909	-0.419685	0.0142352	-1.12117	-0.778118	-0.741049	-1.02763	0.343048	0.380117	0.0935357	0.0370692	-0.249513	-0.286582	0.000652453
960	Manes.02G094100	-0.30996	-0.303425	0.322457	0.155633	0.00653472	0.632417	0.465592	0.625882	0.459058	-0.166825	0.313735	-0.643031	-0.171866	0.18821	-0.394999	0.471165	0.831241	0.248032	0.360076	-0.223133	-0.583209	0.192709	-0.000174741	0.352045	1.0048	0.943132	0.35222	1.00497	0.943307	0.652753	0.591087	-0.0616665	0.0494017
961	Manes.02G094700	-0.355472	0.148085	-0.16172	-0.389049	0.503558	0.193752	-0.0335771	-0.309806	-0.537135	-0.227329	0.149967	-0.484431	0.398275	-0.00520186	-0.0516657	0.882706	0.479229	0.432765	-0.403477	-0.449941	-0.0464639	0.0352948	-0.559284	-0.0416338	-0.12173	-0.56881	0.51765	0.437554	-0.00952678	-0.0800961	-0.527177	-0.44708	0.145363
962	Manes.02G095600	0.734282	0.545448	-0.178947	-0.0281045	-0.188834	-0.913229	-0.762386	-0.724395	-0.573552	0.150843	0.0121441	0.0123262	0.399654	-0.348824	-0.0103774	0.387328	-0.36115	-0.0227036	-0.748478	-0.410032	0.338446	0.216679	0.692032	0.676714	0.185612	0.366901	-0.0153185	-0.506421	-0.325132	-0.491102	-0.309813	0.181289	0.127197
963	Manes.02G095900	0.115536	-0.0387513	-0.125797	0.0461553	-0.154287	-0.241333	-0.0693809	-0.0870458	0.0849066	0.171952	0.848199	-0.031603	0.00141947	-0.342328	0.0108825	0.0330224	-0.310725	0.0424855	-0.343747	0.00946304	0.35321	0.46582	0.682007	0.796341	0.433726	0.773069	0.114334	-0.24828	0.0910626	-0.362615	-0.0232716	0.339343	0.0334366
964	Manes.02G096700	-2.46939	-2.04822	-1.04162	-2.79934	0.42117	1.42777	-0.329946	1.0066	-0.751116	-1.75771	0.0100797	-1.57096	-1.4702	-1.02263	-2.14283	0.100761	0.54833	-0.571865	0.447569	-0.672625	-1.12019	0.112448	-1.69977	-1.54916	-1.77201	-2.37967	0.150611	-0.0722419	-0.679907	-0.222853	-0.830518	-0.607665	0.232869
965	Manes.02G096900	3.57071	1.72837	2.50077	0.982497	-1.84234	-1.06994	-2.58822	0.772402	-0.745871	-1.51827	0.309737	2.9481	1.2225	2.34095	1.14406	-1.7256	-0.607156	-1.80404	1.11845	-0.0784406	-1.19689	0.501206	3.36639	3.61836	6.23165	2.91861	0.251969	2.86526	-0.447777	2.61329	-0.699745	-3.31304	0.0280804
966	Manes.02G097100	-1.06154	-0.146984	-0.230185	-1.01132	0.914555	0.831353	0.050214	-0.0832016	-0.864341	-0.781139	0.000133667	-0.861422	-0.135737	-0.521749	-1.19416	0.725685	0.339673	-0.33274	-0.386013	-1.05843	-0.672413	0.000316513	-1.37387	-0.40456	-0.505837	-1.63382	0.969307	0.868029	-0.259954	-0.101278	-1.22926	-1.12798	7.6174e-05
967	Manes.02G098100	0.381853	0.329593	0.477344	0.867255	-0.0522597	0.0954905	0.485402	0.14775	0.537662	0.389912	0.655533	-0.404946	-0.880215	-0.101461	0.347479	-0.475269	0.303485	0.752425	0.778754	1.22769	0.44894	0.28321	-1.13456	-0.675034	0.702116	-1.2502	0.459521	1.83667	-0.115643	1.37715	-0.575165	-1.95231	0.0231371
968	Manes.02G098500	0.0273388	0.240358	0.186373	-0.605951	0.213019	0.159034	-0.63329	-0.0539849	-0.846309	-0.792324	0.0147978	-0.0199855	0.386321	0.1921	-0.0839421	0.406306	0.212086	-0.0639565	-0.194221	-0.470263	-0.276042	0.415288	0.548929	0.709518	0.408521	-0.260035	0.160589	-0.140408	-0.808964	-0.300997	-0.969553	-0.668556	0.0155342
969	Manes.02G098700	-0.832686	-0.713906	-0.343984	-0.0951515	0.118779	0.488702	0.737534	0.369922	0.618755	0.248833	0.385271	-1.47419	-1.09027	-0.660546	-1.01011	0.383922	0.813648	0.464089	0.429727	0.0801675	-0.349559	0.105208	-1.33375	-0.307444	0.636482	0.121958	1.02631	1.97023	1.45571	0.943926	0.429402	-0.514524	0.019095
970	Manes.02G098800	0.147633	0.162988	-0.252671	0.138296	0.0153558	-0.400304	-0.0093368	-0.41566	-0.0246926	0.390967	0.0499642	0.207135	0.485356	0.102719	0.236947	0.278221	-0.104416	0.0298123	-0.382637	-0.248409	0.134228	0.058855	0.498443	0.549693	0.207384	0.421787	0.0512508	-0.291058	-0.0766553	-0.342309	-0.127906	0.214403	0.0251579
971	Manes.02G098900	-0.32647	1.34772	-0.363735	0.434402	1.67419	-0.0372656	0.760872	-1.71146	-0.913321	0.798137	0.0202464	-0.290857	1.56577	0.266456	-0.11181	1.85663	0.557313	0.179047	-1.29932	-1.67758	-0.378266	0.0406404	0.542772	1.28671	-0.0115626	0.258592	0.743938	-0.554335	-0.28418	-1.29827	-1.02812	0.270155	0.174764
972	Manes.02G099200	-0.624231	-0.646131	-0.735336	-1.08114	-0.0218995	-0.111105	-0.45691	-0.0892051	-0.43501	-0.345805	0.00797174	-0.598443	-0.540622	-1.11106	-0.858947	0.0578204	-0.512621	-0.260504	-0.570442	-0.318324	0.252117	0.00730848	-0.733292	-0.265505	-0.744856	-1.13895	0.467786	-0.0115641	-0.405662	-0.47935	-0.873448	-0.394098	0.0145062
973	Manes.02G099400	-0.0894875	0.385736	-0.448104	-0.543299	0.475223	-0.358617	-0.453812	-0.83384	-0.929035	-0.095195	0.00138287	0.0833275	0.754451	-0.238721	-0.209029	0.671123	-0.322049	-0.292356	-0.993172	-0.963479	0.0296927	0.0027091	0.554214	0.726799	-0.0583919	-0.119293	0.172586	-0.612606	-0.673506	-0.785191	-0.846092	-0.0609007	0.00406348
974	Manes.02G099800	-1.34659	-1.9855	-0.272808	-0.799749	-0.638916	1.07378	0.546839	1.7127	1.18575	-0.526941	0.00350916	-1.25858	-1.99593	-0.365138	-1.46512	-0.737355	0.893437	-0.20654	1.63079	0.530815	-1.09998	0.0130143	-1.29244	-1.69975	-0.972805	-1.15469	-0.407308	0.319636	0.137756	0.726944	0.545063	-0.181881	0.180168
975	Manes.02G100800	-0.582612	0.63744	0.743938	-0.0435415	1.22005	1.32655	0.53907	0.106497	-0.680982	-0.787479	0.0236977	-0.837682	0.716678	0.911408	0.125671	1.55436	1.74909	0.963353	0.194731	-0.591007	-0.785738	0.00234864	-0.673823	0.534212	0.483521	-0.899294	1.20803	1.15734	-0.225471	-0.0506912	-1.43351	-1.38281	0.0144227
976	Manes.02G101600	1.60911	0.815616	2.12976	1.43114	-0.793493	0.520647	-0.177972	1.31414	0.615521	-0.698619	0.00724445	1.32615	0.149964	0.935117	0.973357	-1.17619	-0.391032	-0.352791	0.785153	0.823394	0.0382408	0.212134	1.80732	0.913892	1.41935	1.36082	-0.893428	-0.387973	-0.446502	0.505454	0.446925	-0.0585287	0.0891492
977	Manes.02G101700	-0.884219	-0.109828	0.203625	-0.262303	0.774391	1.08784	0.621916	0.313453	-0.152475	-0.465928	0.0440489	-1.00217	0.0826242	0.352009	-0.461406	1.08479	1.35418	0.540761	0.269385	-0.54403	-0.813415	0.0119748	-1.14245	0.0448213	-0.23825	-0.258733	1.18727	0.904199	0.883716	-0.283072	-0.303555	-0.020483	0.0436583
978	Manes.02G102200	-0.289158	-0.413274	-0.640894	0.00257937	-0.124116	-0.351735	0.291738	-0.22762	0.415853	0.643473	0.106263	-0.299619	-0.080111	-0.961395	-0.122007	0.219508	-0.661776	0.177612	-0.881284	-0.0418955	0.839389	0.0131055	-0.102442	0.504074	-0.402427	0.153371	0.606516	-0.299985	0.255813	-0.906501	-0.350703	0.555798	0.0410859
979	Manes.02G102400	0.532587	0.2322	-0.0276714	0.354618	-0.300387	-0.560259	-0.177969	-0.259871	0.122418	0.382289	0.117357	0.373418	0.319265	-0.110444	0.271273	-0.0541532	-0.483862	-0.102145	-0.429709	-0.047992	0.381717	0.190829	1.13656	1.10799	0.529871	1.0265	-0.0285648	-0.606689	-0.110063	-0.578124	-0.0814977	0.496626	0.00140962
980	Manes.02G102600	-0.45059	-0.223848	-0.0353194	-0.23862	0.226742	0.415271	0.21197	0.188528	-0.014772	-0.2033	0.0779684	-0.319306	0.11431	0.068824	-0.182627	0.433616	0.38813	0.136678	-0.0454864	-0.296937	-0.251451	0.0887902	0.321719	0.712075	0.740913	0.623741	0.390355	0.419194	0.302021	0.0288387	-0.088334	-0.117173	0.00379189
981	Manes.02G102700	-0.0245403	-0.268444	0.084928	-0.306644	-0.243903	0.109468	-0.282104	0.353372	-0.0382008	-0.391572	0.0716349	0.259271	-0.0489224	0.427269	0.386841	-0.308193	0.167998	0.127569	0.476191	0.435763	-0.0404285	0.026145	0.155506	-0.132903	0.261591	-0.128228	-0.288409	0.106085	-0.283735	0.394494	0.00467454	-0.38982	0.109322
982	Manes.02G102800	-0.520028	-0.36157	-0.354731	-0.483437	0.158459	0.165297	0.0365911	0.00683868	-0.121867	-0.128706	0.604569	-0.574786	-0.779717	-0.983295	-0.860213	-0.204931	-0.408509	-0.285426	-0.203577	-0.0804952	0.123082	0.100627	-1.47639	-1.16592	-0.946095	-1.91114	0.310463	0.530293	-0.434748	0.21983	-0.745211	-0.965041	0.007293
983	Manes.02G103600	0.488901	0.233865	0.255759	0.327429	-0.255036	-0.233142	-0.161473	0.0218939	0.0935632	0.0716692	0.079003	0.302387	-0.0708082	0.134952	0.101017	-0.373195	-0.167435	-0.20137	0.20576	0.171825	-0.033935	0.225465	0.640474	0.213317	0.332499	0.410612	-0.427158	-0.307976	-0.229862	0.119182	0.197296	0.0781137	0.0420628
984	Manes.02G103900	-0.358536	-0.116705	-0.0212126	-0.287719	0.241831	0.337323	0.0708174	0.0954921	-0.171014	-0.266506	0.123021	-0.302826	-0.201983	-0.235761	-0.440322	0.100842	0.067065	-0.137497	-0.0337775	-0.238339	-0.204562	0.131485	-0.639308	-0.520704	-0.375959	-0.741343	0.118604	0.263349	-0.102035	0.144746	-0.220638	-0.365384	0.00977817
985	Manes.02G104200	1.88415	0.371162	0.308411	1.03709	-1.51299	-1.57574	-0.847065	-0.0627513	0.665924	0.728676	0.0100594	1.38665	0.14429	0.0791764	0.848985	-1.24236	-1.30747	-0.537663	-0.0651138	0.704695	0.769808	0.108572	0.955774	-0.255567	-0.467064	0.709586	-1.21134	-1.42284	-0.246188	-0.211497	0.965153	1.17665	0.0885049
986	Manes.02G104400	-0.678729	0.0623148	0.103329	-0.389956	0.741044	0.782059	0.288773	0.0410145	-0.452271	-0.493285	0.21345	-0.626042	-0.082973	0.269491	0.0835642	0.543069	0.895533	0.709607	0.352464	0.166537	-0.185926	0.315055	-0.442734	0.548558	1.08075	0.206796	0.991292	1.52349	0.64953	0.532195	-0.341762	-0.873957	0.0494114
987	Manes.02G104700	-0.559575	-2.64936	-1.21701	0.264749	-2.08978	-0.657431	0.824324	1.43235	2.91411	1.48176	0.205044	-0.611225	-4.38503	-2.9746	-1.70002	-3.7738	-2.36337	-1.08879	1.41043	2.68501	1.27458	0.0250325	-1.72151	-2.09867	-2.00788	-0.687608	-0.377165	-0.286373	1.0339	0.0907929	1.41107	1.32027	0.535406
988	Manes.02G104900	0.204261	0.0872872	0.669801	0.244009	-0.116974	0.46554	0.039748	0.582514	0.156722	-0.425792	0.658605	0.616698	0.379421	1.39446	1.03996	-0.237278	0.777757	0.423265	1.01503	0.660543	-0.354492	0.119785	1.86285	0.723003	1.49989	1.0709	-1.13984	-0.362955	-0.791945	0.776887	0.347898	-0.42899	0.0236038
989	Manes.02G105000	-0.469038	-0.551093	-0.293423	-0.365162	-0.0820548	0.175615	0.103877	0.25767	0.185931	-0.0717385	0.271247	-0.167272	-0.411388	-0.710047	-0.126667	-0.244116	-0.542775	0.0406048	-0.298659	0.284721	0.58338	0.0886919	-1.23652	-0.976218	-0.758577	-0.901174	0.260297	0.477938	0.335341	0.217641	0.0750447	-0.142597	0.022563
990	Manes.02G105800	-1.02926	-0.52124	-8.36794	-0.36759	0.508023	-7.33867	0.661672	-7.8467	0.15365	8.00035	0.00353973	-0.985035	-1.71368	-7.39725	-0.636242	-0.728648	-6.41222	0.348792	-5.68357	1.07744	6.76101	0.0184345	1.88303	0.607135	-7.03093	-0.150218	-1.27589	-8.91396	-2.03325	-7.63807	-0.757354	6.88071	0.00950537
991	Manes.02G106000	0.783795	0.16321	0.32678	-0.323699	-0.620585	-0.457015	-1.10749	0.16357	-0.48691	-0.650479	0.0470696	0.378593	-0.193824	-0.102063	-0.0286899	-0.572416	-0.480656	-0.407283	0.0917603	0.165134	0.0733734	0.571275	1.02398	0.526714	0.682847	0.676794	-0.497267	-0.341134	-0.347187	0.156133	0.15008	-0.00605343	0.209162
992	Manes.02G106100	2.9323	0.544239	0.952895	2.99734	-2.38806	-1.9794	0.0650398	0.408657	2.4531	2.04444	4.48062e-10	2.52944	0.238926	0.861103	2.90319	-2.29052	-1.66834	0.373751	0.622178	2.66427	2.04209	1.05888e-09	2.07395	0.0257886	0.367811	2.07754	-2.04816	-1.70614	0.00359142	0.342023	2.05175	1.70973	1.28907e-06
993	Manes.02G106200	0.429939	-0.270631	-0.296707	0.650316	-0.70057	-0.726646	0.220377	-0.0260762	0.920947	0.947023	0.154173	0.166829	-1.1369	-1.10883	-0.562936	-1.30373	-1.27566	-0.729765	0.0280677	0.573964	0.545896	0.0302249	-0.617423	-1.42007	-1.54265	-1.03533	-0.802649	-0.925227	-0.417903	-0.122578	0.384746	0.507324	0.0540196
994	Manes.02G106600	1.23603	0.743298	-0.429986	0.0711752	-0.492735	-1.66602	-1.16486	-1.17328	-0.672122	0.501161	0.00186929	0.927352	0.465685	0.131498	0.771138	-0.461667	-0.795854	-0.156214	-0.334187	0.305453	0.63964	0.196376	1.7528	1.2069	0.43549	0.664149	-0.545902	-1.31731	-1.08865	-0.771408	-0.542749	0.228659	0.00936724
995	Manes.02G106700	0.27369	0.168293	-0.127439	0.468799	-0.105397	-0.401129	0.195109	-0.295732	0.300506	0.596238	0.130204	0.230786	0.386576	0.03582	0.373057	0.155791	-0.194966	0.142271	-0.350756	-0.0135193	0.337237	0.381936	0.998612	0.74893	0.190895	0.910764	-0.249682	-0.807717	-0.0878481	-0.558035	0.161834	0.719869	0.00589633
996	Manes.02G106800	-0.444497	-0.399918	-0.0981171	-0.480241	0.0445795	0.34638	-0.0357436	0.3018	-0.080323	-0.382123	0.0554083	-0.353245	-0.253852	-0.310566	-0.531006	0.0993934	0.0426792	-0.17776	-0.0567142	-0.277153	-0.220439	0.125683	-0.474022	-0.0922353	0.17124	-0.381307	0.381787	0.645262	0.0927146	0.263475	-0.289072	-0.552547	0.0337099
997	Manes.02G107400	-0.216332	0.636686	0.0855711	-0.259738	0.853018	0.301903	-0.0434062	-0.551115	-0.896424	-0.345309	0.028465	-0.413507	1.00206	0.642575	-0.10543	1.41557	1.05608	0.308077	-0.359485	-1.10749	-0.748005	0.00114959	0.201945	0.95674	0.208747	0.0570545	0.754795	0.00680184	-0.14489	-0.747993	-0.899686	-0.151692	0.0813304
998	Manes.02G108400	-0.472326	-0.0555633	-0.441904	-0.448688	0.416763	0.0304216	0.0236374	-0.386341	-0.393125	-0.00678419	0.179793	-0.193198	0.382322	-0.472128	-0.104032	0.57552	-0.27893	0.0891665	-0.85445	-0.486354	0.368097	0.0469609	-0.467309	0.14657	-0.381606	-0.430899	0.613879	0.0857029	0.0364096	-0.528176	-0.577469	-0.0492933	0.125016
999	Manes.02G108700	0.551574	0.535671	1.76192	-0.14371	-0.0159032	1.21034	-0.695284	1.22625	-0.679381	-1.90563	0.0019771	0.139982	0.402073	1.25599	-0.0391403	0.262091	1.116	-0.179123	0.853912	-0.441214	-1.29513	0.0452546	0.747234	0.947255	2.20662	0.219015	0.200021	1.45939	-0.528219	1.25937	-0.72824	-1.98761	0.000664288
1000	Manes.02G109300	-1.24489	-0.790134	-0.578637	-0.890479	0.454761	0.666258	0.354416	0.211496	-0.100345	-0.311842	0.000361169	-0.930609	-0.123924	-0.40947	-0.745291	0.806685	0.521139	0.185318	-0.285545	-0.621367	-0.335821	0.00227422	-1.12829	-0.416888	-0.671839	-0.602603	0.711406	0.456455	0.52569	-0.254951	-0.185715	0.0692357	0.018863
1001	Manes.02G109700	-0.20221	0.0848146	-0.2925	0.329678	0.287025	-0.09029	0.531888	-0.377315	0.244863	0.622178	0.12912	-0.422684	-0.125096	-0.702955	-0.0182798	0.297588	-0.280271	0.404404	-0.57786	0.106816	0.684675	0.0497641	-0.582595	-0.0814906	-0.437502	0.267102	0.501104	0.145092	0.849697	-0.356012	0.348593	0.704605	0.0515208
1002	Manes.02G109900	-2.96827	-1.49224	-1.35069	-2.08172	1.47603	1.61758	0.886545	0.141541	-0.589489	-0.73103	0.562428	-1.27149	-2.01899	-0.0643901	-1.77823	-0.747495	1.2071	-0.506737	1.9546	0.240758	-1.71384	0.746655	-2.28224	-1.81482	-0.524124	-4.71374	0.467424	1.75812	-2.4315	1.29069	-2.89893	-4.18962	0.042932
1003	Manes.02G110200	-0.79287	-0.291353	-0.307	-0.480992	0.501516	0.48587	0.311878	-0.0156466	-0.189639	-0.173992	0.0202373	-0.562525	0.148043	-0.483504	-0.506739	0.710568	0.0790216	0.0557864	-0.631547	-0.654782	-0.0232351	0.007602	-1.12709	-0.404231	-0.608003	-0.40657	0.722858	0.519085	0.720519	-0.203773	-0.00233915	0.201434	0.00495586
1004	Manes.02G110400	0.569761	-0.621373	-1.01138	0.142711	-1.19113	-1.58115	-0.42705	-0.390012	0.764084	1.1541	0.000763353	0.243308	-0.982215	-1.40736	-0.133681	-1.22552	-1.65067	-0.376989	-0.425144	0.848534	1.27368	0.000323819	0.892971	-0.522791	-0.741509	0.788139	-1.41576	-1.63448	-0.104831	-0.218718	1.31093	1.52965	0.000456208
1005	Manes.02G110800	0.0969959	-0.170679	-0.337079	-0.465625	-0.267675	-0.434075	-0.562621	-0.1664	-0.294946	-0.128546	0.221779	0.130421	0.108078	0.0156293	0.106595	-0.022343	-0.114792	-0.0238262	-0.0924486	-0.0014832	0.0909654	0.981853	1.31232	0.710502	0.236075	0.368082	-0.601816	-1.07624	-0.944237	-0.474427	-0.34242	0.132007	0.0101129
1006	Manes.02G110900	-0.827522	-0.534149	-0.447454	-0.683089	0.293373	0.380069	0.144433	0.0866955	-0.148941	-0.235636	0.00689107	0.0494395	0.00110936	0.135539	-0.276976	-0.0483302	0.0860991	-0.326415	0.134429	-0.278085	-0.412514	0.351696	0.0939038	0.245773	0.174814	0.124966	0.151869	0.08091	0.0310626	-0.0709591	-0.120807	-0.0498474	0.892589
1007	Manes.02G111000	-0.641342	-0.0351666	-0.0132885	-0.542534	0.606175	0.628054	0.0988076	0.0218781	-0.507368	-0.529246	0.029316	-0.243835	0.110424	0.166493	-0.51192	0.354259	0.410328	-0.268085	0.0560685	-0.622344	-0.678413	0.0785834	-0.239461	-0.441182	0.321289	-0.604898	-0.20172	0.56075	-0.365437	0.762471	-0.163716	-0.926187	0.0236846
1008	Manes.02G111600	-0.168979	0.0439234	0.342052	-0.142254	0.212903	0.511031	0.0267255	0.298128	-0.186177	-0.484306	0.140252	-0.102744	0.0163343	0.398086	-0.00487954	0.119078	0.50083	0.0978646	0.381751	-0.0212138	-0.402965	0.210647	-0.38619	-0.110385	0.253844	-0.559617	0.275805	0.640034	-0.173427	0.364229	-0.449232	-0.813461	0.0154317
1009	Manes.02G112300	3.21121	1.27276	0.328094	1.58312	-1.93845	-2.88312	-1.6281	-0.944666	0.310359	1.25502	0.00184739	2.11237	0.863412	1.28017	1.69988	-1.24896	-0.832206	-0.412492	0.416754	0.836468	0.419714	0.0561254	3.90948	1.59275	2.17388	2.78637	-2.31673	-1.7356	-1.12311	0.581131	1.19362	0.612486	0.00166974
1010	Manes.02G112600	-0.0783758	0.858329	-0.00124979	0.111369	0.936704	0.077126	0.189745	-0.859578	-0.74696	0.112619	0.188734	-0.560605	0.732211	0.373086	-0.535202	1.29282	0.93369	0.0254024	-0.359125	-1.26741	-0.908288	0.0419496	-0.515896	0.0239408	0.46478	-0.412235	0.539837	0.980677	0.103661	0.44084	-0.436176	-0.877015	0.138705
1011	Manes.02G113400	0.798423	0.754719	0.0282516	0.889568	-0.0437041	-0.770172	0.091145	-0.726467	0.134849	0.861317	0.0296154	0.648367	1.05717	0.309491	0.958812	0.408803	-0.338876	0.310445	-0.747679	-0.0983579	0.649321	0.0388514	-0.00448026	0.0184114	-0.0470241	0.751484	0.0228917	-0.0425439	0.755964	-0.0654355	0.733073	0.798508	0.39747
1012	Manes.02G113800	0.886207	0.397941	-0.0204741	-0.105847	-0.488266	-0.906681	-0.992054	-0.418416	-0.503789	-0.0853731	0.0230849	0.622233	0.160049	-0.140378	0.394855	-0.462184	-0.762611	-0.227378	-0.300427	0.234805	0.535233	0.181625	0.437616	-0.0554959	-0.283365	-0.763354	-0.493112	-0.720981	-1.20097	-0.227869	-0.707859	-0.47999	0.0803116
1013	Manes.02G114100	1.17158	0.477853	-0.109411	1.14165	-0.693728	-1.28099	-0.0299319	-0.587264	0.663796	1.25106	0.000140173	1.25449	-0.263501	-0.59036	1.07607	-1.51799	-1.84485	-0.178425	-0.326859	1.33957	1.66643	7.08977e-06	0.758893	0.38618	-0.539155	0.556307	-0.372714	-1.29805	-0.202586	-0.925335	0.170128	1.09546	0.00190788
1014	Manes.02G114700	-1.77393	-0.433867	0.0768089	-1.24116	1.34006	1.85074	0.53277	0.510676	-0.807293	-1.31797	0.00157349	-0.868063	0.896643	1.45373	-0.420718	1.76471	2.32179	0.447345	0.557086	-1.31736	-1.87445	0.000523092	-1.65299	-0.482948	-0.1891	-1.39302	1.17004	1.46389	0.259968	0.293848	-0.910074	-1.20392	0.033183
1015	Manes.02G115100	1.64483	0.810205	0.79557	1.83347	-0.834623	-0.849258	0.18864	-0.0146348	1.02326	1.0379	0.01946	1.79391	0.572123	0.306911	1.8697	-1.22178	-1.487	0.0757948	-0.265212	1.29758	1.56279	0.01052	1.55096	-0.262081	0.411356	1.1365	-1.81305	-1.13961	-0.414462	0.673437	1.39858	0.725147	0.0616771
1016	Manes.02G115400	-0.996566	-0.334621	-0.602848	-1.95074	0.661945	0.393718	-0.954172	-0.268227	-1.61612	-1.34789	0.0216953	-0.684871	0.0152498	-0.155686	-1.37912	0.70012	0.529185	-0.694252	-0.170936	-1.39437	-1.22344	0.17627	-0.0916746	1.01981	0.788388	-1.23032	1.11148	0.880063	-1.13865	-0.231417	-2.25013	-2.01871	0.0180662
1017	Manes.02G116500	-0.0373874	0.510061	0.271497	0.0101271	0.547449	0.308884	0.0475145	-0.238564	-0.499934	-0.26137	0.0592968	-0.367079	0.434047	0.382653	-0.056967	0.801126	0.749732	0.310112	-0.0513943	-0.491014	-0.43962	0.00537196	0.178872	0.290965	0.489798	0.056928	0.112093	0.310926	-0.121944	0.198832	-0.234037	-0.43287	0.2244
1018	Manes.02G117400	-0.146901	0.156817	0.336255	-0.413427	0.303718	0.483156	-0.266525	0.179438	-0.570244	-0.749682	0.020279	0.247104	0.135018	0.411347	-0.40211	-0.112086	0.164243	-0.649214	0.276329	-0.537128	-0.813457	0.0149382	-0.12318	-0.346619	0.0938302	-0.641294	-0.223439	0.21701	-0.518114	0.440449	-0.294676	-0.735124	0.0341518
1019	Manes.02G117700	-0.187096	-0.023532	-0.825983	0.019213	0.163563	-0.638888	0.206309	-0.802451	0.042745	0.845196	0.030124	-0.425535	-0.182433	-0.694777	0.191645	0.243103	-0.269241	0.617181	-0.512344	0.374078	0.886422	0.0370852	0.25134	0.355542	-0.165562	0.500929	0.104203	-0.416901	0.24959	-0.521104	0.145387	0.666491	0.221539
1020	Manes.02G118100	2.05616	1.12018	3.52598	0.793394	-0.935975	1.46982	-1.26276	2.40579	-0.326789	-2.73258	7.7367e-05	2.11075	1.11172	2.54911	0.71807	-0.999029	0.438364	-1.39268	1.43739	-0.393647	-1.83104	0.000494805	2.00266	1.13048	3.35809	1.17863	-0.872183	1.35543	-0.824027	2.22762	0.0481559	-2.17946	0.000617243
1021	Manes.02G118400	-1.28818	-1.1362	-1.91217	-1.96469	0.151978	-0.623993	-0.676512	-0.775971	-0.828491	-0.0525197	0.0167585	-1.41359	-0.646943	-1.21434	-1.04786	0.766648	0.199256	0.365733	-0.567393	-0.400915	0.166478	0.223802	0.0216234	0.0547468	-0.133289	-0.39192	0.0331235	-0.154912	-0.413543	-0.188036	-0.446666	-0.258631	0.913611
1022	Manes.02G118500	-1.1702	-0.516038	-0.362028	-0.782942	0.654165	0.808175	0.387262	0.15401	-0.266903	-0.420914	0.0102591	-0.996943	-0.0282793	-0.304264	-1.05701	0.968664	0.692679	-0.0600684	-0.275985	-1.02873	-0.752747	0.00245349	-1.97275	-1.06151	-1.01205	-1.2863	0.911241	0.9607	0.686451	0.0494585	-0.224791	-0.274249	0.00304457
1023	Manes.02G119200	-1.21044	-0.503024	-0.0464408	-0.944651	0.707415	1.164	0.265788	0.456584	-0.441627	-0.89821	0.0151409	-0.737212	-0.173903	-0.341907	-0.781768	0.563309	0.395305	-0.0445557	-0.168003	-0.607865	-0.439861	0.200614	-1.58295	-1.22755	-0.910079	-1.42993	0.355398	0.672871	0.153016	0.317472	-0.202383	-0.519855	0.13498
1024	Manes.02G119300	-1.05445	-0.630552	-0.292039	-1.43302	0.423897	0.762411	-0.378566	0.338514	-0.802463	-1.14098	0.00647098	-1.01456	-0.381697	-0.606581	-1.26676	0.632864	0.40798	-0.252198	-0.224884	-0.885062	-0.660178	0.0221026	-1.4692	-0.375836	-0.440838	-1.18324	1.09336	1.02836	0.285963	-0.0650021	-0.807401	-0.742399	0.0191482
1025	Manes.02G120000	-0.243407	0.421529	-0.114145	-0.577105	0.664936	0.129262	-0.333699	-0.535674	-0.998634	-0.46296	0.0813782	-0.307818	0.428129	0.279596	-0.340246	0.735947	0.587414	-0.0324284	-0.148533	-0.768375	-0.619842	0.14418	0.410149	1.16623	0.931689	0.00901578	0.756085	0.52154	-0.401133	-0.234544	-1.15722	-0.922673	0.0124932
1026	Manes.02G120200	-1.31488	-0.0119062	-0.273117	-0.954422	1.30297	1.04176	0.360456	-0.26121	-0.942516	-0.681306	0.00484987	-0.752266	0.746305	0.424453	-0.767033	1.49857	1.17672	-0.0147667	-0.321852	-1.51334	-1.19149	0.00211219	-1.33064	-0.707639	-0.382772	-1.3585	0.623002	0.947869	-0.0278568	0.324868	-0.650859	-0.975726	0.0461688
1027	Manes.02G120300	0.95117	0.867152	0.694408	2.50761	-0.0840178	-0.256762	1.55644	-0.172744	1.64046	1.8132	0.00822007	1.26406	1.47233	2.11906	3.36038	0.208264	0.854999	2.09631	0.646735	1.88805	1.24131	0.00136619	2.05988	1.87335	1.2843	2.40792	-0.18653	-0.775582	0.348033	-0.589052	0.534564	1.12362	0.0221735
1028	Manes.02G120400	-0.0894743	0.0288471	0.294305	-0.223461	0.118321	0.38378	-0.133986	0.265458	-0.252308	-0.517766	0.127233	-0.0510792	0.0850507	0.235812	-0.172342	0.13613	0.286891	-0.121263	0.150761	-0.257392	-0.408154	0.315344	-0.38891	-0.342808	-0.196522	-0.791122	0.0461023	0.192388	-0.402212	0.146285	-0.448315	-0.5946	0.0454484
1029	Manes.02G120600	0.494308	0.427454	0.322147	-0.206906	-0.0668541	-0.172161	-0.701214	-0.105307	-0.63436	-0.529052	0.157201	0.628904	0.690001	0.424493	0.440826	0.0610972	-0.204411	-0.188078	-0.265508	-0.249175	0.0163328	0.284831	0.920695	1.09879	0.821358	0.251678	0.178096	-0.0993378	-0.669018	-0.277434	-0.847114	-0.56968	0.034226
1030	Manes.02G120700	1.10685	1.43342	-0.259381	-0.0641561	0.32657	-1.36623	-1.17101	-1.6928	-1.49758	0.195224	0.0642692	0.604582	0.974273	-2.02783	-0.23285	0.369691	-2.63241	-0.837432	-3.0021	-1.20712	1.79498	0.00291	-1.27524	0.601541	-1.40308	-0.874067	1.87678	-0.127833	0.401176	-2.00462	-1.47561	0.529009	0.0562417
1031	Manes.02G121000	0.205465	-0.212464	-0.0288405	0.345543	-0.417929	-0.234305	0.140078	0.183623	0.558007	0.374383	0.660144	0.547002	-0.596873	0.491724	-0.230251	-1.14387	-0.0552782	-0.777253	1.0886	0.366622	-0.721975	0.0407583	-0.0237947	-0.408411	-0.0511839	-0.777071	-0.384616	-0.0273892	-0.753276	0.357227	-0.36866	-0.725887	0.482767
1032	Manes.02G121500	0.326635	0.238616	0.118553	-0.0692263	-0.0880185	-0.208082	-0.395861	-0.120063	-0.307843	-0.187779	0.440853	0.293851	0.129121	0.0883316	0.206421	-0.16473	-0.205519	-0.0874302	-0.0407898	0.0772993	0.118089	0.804452	0.960421	0.646067	0.78878	0.867945	-0.314354	-0.171641	-0.0924764	0.142713	0.221877	0.0791642	0.0286867
1033	Manes.02G121700	-1.03858	0.263576	-0.526462	-0.832612	1.30216	0.512118	0.205969	-0.790038	-1.09619	-0.306149	0.000320782	-1.00647	-0.114364	-0.961679	-1.04053	0.892105	0.0447895	-0.0340613	-0.847315	-0.926166	-0.0788508	0.00125085	-1.16403	0.174376	-0.661807	-1.37279	1.33841	0.502225	-0.208759	-0.836183	-1.54717	-0.710984	0.000244285
1034	Manes.02G122200	0.568092	-0.0424718	0.0588529	0.823583	-0.610564	-0.509239	0.255491	0.101325	0.866054	0.76473	0.0862448	0.246856	-0.0283504	0.102424	1.17782	-0.275207	-0.144433	0.930961	0.130774	1.20617	1.07539	0.0285574	0.0512865	0.370929	0.0438352	0.81339	0.319643	-0.00745124	0.762104	-0.327094	0.442461	0.769555	0.31077
1035	Manes.02G122700	-3.90727	-0.254448	-1.02669	-4.35439	3.65283	2.88059	-0.447116	-0.772239	-4.09994	-3.3277	1.35896e-05	-3.1957	-0.454084	-1.1312	-4.3094	2.74162	2.06451	-1.1137	-0.677114	-3.85532	-3.1782	0.000146058	-3.03772	-0.58317	-0.292152	-3.7957	2.45455	2.74557	-0.757973	0.291018	-3.21253	-3.50354	0.000602594
1036	Manes.02G122800	0.815599	0.369096	0.688733	-0.770023	-0.446503	-0.126866	-1.58562	0.319637	-1.13912	-1.45876	0.00484987	1.25872	0.382086	0.394833	-0.614602	-0.876636	-0.863889	-1.87332	0.0127471	-0.996688	-1.00944	0.00400908	0.0172197	-0.219301	-0.00873362	-0.204248	-0.23652	-0.0259534	-0.221467	0.210567	0.015053	-0.195514	0.971194
1037	Manes.02G122900	-1.34766	-1.11978	-0.246614	-0.55849	0.227872	1.10104	0.789165	0.873169	0.561293	-0.311875	0.0131964	-1.66829	-0.805865	-1.02515	-1.3795	0.862425	0.643141	0.288786	-0.219284	-0.573639	-0.354355	0.00872279	-1.47085	-0.837255	-0.688005	-0.502271	0.633591	0.782842	0.968575	0.14925	0.334984	0.185733	0.0792681
1038	Manes.02G123000	0.811214	0.368449	0.688456	1.19997	-0.442765	-0.122758	0.388753	0.320007	0.831519	0.511511	0.0646402	0.690699	0.143271	0.507691	0.511019	-0.547428	-0.183007	-0.17968	0.36442	0.367748	0.00332759	0.431701	1.45551	0.684053	1.08831	1.50413	-0.771455	-0.367194	0.0486238	0.404261	0.820079	0.415817	0.0208765
1039	Manes.02G123100	-0.202732	-0.186912	-0.0624309	-0.137873	0.0158204	0.140302	0.0648597	0.124481	0.0490392	-0.0754419	0.816466	-0.206056	-0.217315	-0.168819	-0.116655	-0.0112596	0.0372366	0.0894006	0.0484962	0.10066	0.052164	0.788785	-0.743116	-0.744937	-0.782989	-0.771992	-0.00182133	-0.0398727	-0.0288762	-0.0380514	-0.0270549	0.0109965	0.0162917
1040	Manes.02G123200	0.454772	0.564223	0.100056	1.20063	0.109451	-0.354716	0.745862	-0.464167	0.636411	1.10058	0.00957964	0.581394	0.664349	0.664641	1.07613	0.0829553	0.0832475	0.494738	0.000292238	0.411783	0.411491	0.0444965	0.763419	0.592649	0.28051	0.747097	-0.170771	-0.48291	-0.0163218	-0.312139	0.154449	0.466588	0.201745
1041	Manes.02G124000	0.770307	0.620659	0.277638	0.214479	-0.149648	-0.492669	-0.555828	-0.343021	-0.40618	-0.0631593	0.181592	0.496559	0.650858	0.280285	0.614656	0.154299	-0.216274	0.118097	-0.370573	-0.0362017	0.334371	0.332738	1.34584	1.02532	0.953669	0.939102	-0.320514	-0.392167	-0.406735	-0.0716535	-0.0862208	-0.0145674	0.0407986
1042	Manes.02G124400	0.47631	0.974548	1.3097	0.0817874	0.498237	0.833393	-0.394523	0.335156	-0.89276	-1.22792	0.119701	0.992491	1.74193	1.92049	0.990707	0.749444	0.927995	-0.00178384	0.178551	-0.751228	-0.929778	0.0208287	0.356845	0.498208	0.0801668	-0.169718	0.141364	-0.276678	-0.526562	-0.418041	-0.667926	-0.249884	0.899574
1043	Manes.02G124600	0.694802	0.599316	-0.945948	-0.338787	-0.0954866	-1.64075	-1.03359	-1.54526	-0.938103	0.607161	0.0314963	0.498669	0.454454	-1.09675	0.464036	-0.0442147	-1.59542	-0.0346332	-1.55121	0.0095815	1.56079	0.0346463	1.15601	1.2431	-0.466664	0.959672	0.0870873	-1.62268	-0.196343	-1.70977	-0.28343	1.42634	0.0311601
1044	Manes.02G125800	0.646098	1.51491	1.0637	1.3592	0.86881	0.417606	0.7131	-0.451204	-0.15571	0.295495	0.0193564	0.0228038	1.11534	2.16243	1.86964	1.09254	2.13963	1.84684	1.04709	0.754297	-0.292792	0.000122987	1.74362	2.35592	2.55705	2.17396	0.612296	0.813424	0.430338	0.201128	-0.181958	-0.383086	0.000785109
1045	Manes.02G126000	0.631016	1.51283	1.43859	1.45167	0.881812	0.807577	0.820657	-0.0742355	-0.0611553	0.0130802	0.00818483	-0.0989956	1.04391	2.2667	1.62843	1.1429	2.36569	1.72743	1.22279	0.584524	-0.638265	3.38779e-05	1.16409	1.98417	2.54489	1.82231	0.820086	1.3808	0.658228	0.560717	-0.161858	-0.722575	0.000662811
1046	Manes.02G126700	0.933546	1.03271	0.979892	0.949187	0.0991672	0.0463464	0.0156416	-0.0528208	-0.0835256	-0.0307048	0.000400601	0.601023	0.656156	0.755141	0.6747	0.0551336	0.154119	0.0736778	0.0989849	0.0185442	-0.0804407	0.0260082	1.30852	1.10411	1.38266	1.44766	-0.204414	0.0741344	0.139132	0.278548	0.343546	0.0649979	8.51858e-05
1047	Manes.02G126800	1.65208	0.613154	0.647247	2.76423	-1.03892	-1.00483	1.11215	0.0340928	2.15108	2.11698	4.9312e-07	1.40514	0.584817	0.682671	3.02306	-0.82032	-0.722466	1.61792	0.0978545	2.43824	2.34039	1.88828e-06	1.9485	0.74253	0.760231	2.66925	-1.20597	-1.18827	0.720748	0.017701	1.92672	1.90902	1.73895e-05
1048	Manes.02G126900	1.00001	0.216138	0.172107	0.472059	-0.783874	-0.827905	-0.527953	-0.0440304	0.255921	0.299952	0.0511715	0.914682	0.0600464	0.217237	0.774529	-0.854635	-0.697444	-0.140153	0.157191	0.714483	0.557292	0.03519	0.743217	0.046952	-0.000219933	0.278181	-0.696265	-0.743437	-0.465036	-0.0471719	0.231229	0.278401	0.278594
1049	Manes.02G127300	0.415791	0.0784746	-0.0362917	-0.213992	-0.337317	-0.452083	-0.629783	-0.114766	-0.292466	-0.1777	0.0158157	0.185694	-0.0996477	-0.13887	-0.00227929	-0.285342	-0.324564	-0.187974	-0.039222	0.0973684	0.13659	0.375531	0.913632	0.551659	0.474945	0.579086	-0.361973	-0.438687	-0.334546	-0.0767134	0.0274273	0.104141	0.00433327
1050	Manes.02G127400	-0.960866	-0.524612	-0.685556	-0.732395	0.436254	0.275311	0.228472	-0.160943	-0.207782	-0.0468388	0.0289769	-0.759172	0.203563	-0.53835	-0.403052	0.962735	0.220821	0.35612	-0.741914	-0.606615	0.135298	0.017077	-0.325705	0.345849	-0.0890972	0.268317	0.671555	0.236608	0.594023	-0.434947	-0.0775323	0.357414	0.251396
1051	Manes.02G128800	-0.401514	-0.17259	-0.233898	-0.204397	0.228924	0.167616	0.197117	-0.0613079	-0.0318072	0.0295007	0.532596	-0.345272	-0.148888	-0.0423365	-0.259048	0.196384	0.302936	0.0862243	0.106552	-0.11016	-0.216712	0.556741	-0.268914	-0.0292924	-0.700163	-0.737329	0.239622	-0.431249	-0.468415	-0.670871	-0.708037	-0.0371661	0.0236309
1052	Manes.02G129600	0.49064	0.569724	0.201553	-0.758343	0.0790846	-0.289087	-1.24898	-0.368172	-1.32807	-0.959896	0.000224743	0.0615446	-0.00722449	0.211197	-0.571067	-0.0687691	0.149652	-0.632612	0.218422	-0.563843	-0.782264	0.100318	0.763968	0.572708	0.510019	-0.169432	-0.19126	-0.253949	-0.933401	-0.0626891	-0.742141	-0.679452	0.0238035
1053	Manes.02G129700	-0.862677	-0.121659	0.234147	-0.932765	0.741019	1.09682	-0.0700873	0.355806	-0.811106	-1.16691	0.0273982	-0.628461	0.0696088	-0.461336	-0.18564	0.698069	0.167124	0.442821	-0.530945	-0.255249	0.275696	0.453793	0.174001	1.52007	1.41921	0.0134984	1.34607	1.24521	-0.160503	-0.100855	-1.50657	-1.40571	0.00724003
1054	Manes.02G129800	-4.98596	0.0388296	1.38786	-3.97729	5.02478	6.37382	1.00867	1.34903	-4.01612	-5.36515	2.33923e-06	-5.02168	-0.11489	1.07755	-4.30785	4.90679	6.09923	0.713834	1.19244	-4.19296	-5.38539	6.72129e-06	-4.37484	0.871636	1.93469	-4.1509	5.24647	6.30952	0.223931	1.06305	-5.02254	-6.08559	4.09911e-06
1055	Manes.02G130000	0.148583	0.364991	-0.464476	0.0955448	0.216408	-0.613059	-0.0530379	-0.829467	-0.269446	0.560021	0.78028	-0.788362	-0.129752	-0.876253	-0.468354	0.658609	-0.0878912	0.320007	-0.7465	-0.338602	0.407898	0.620078	-2.79363	-0.786909	-0.641689	-1.6613	2.00672	2.15194	1.13232	0.14522	-0.874394	-1.01961	0.0375325
1056	Manes.02G130300	6.44555	2.08003	0.789303	4.10702	-4.36552	-5.65625	-2.33853	-1.29073	2.02699	3.31772	0.0214136	4.7247	0.668752	0.726668	4.03899	-4.05595	-3.99803	-0.685705	0.0579159	3.37024	3.31232	0.166633	5.36347	1.75153	1.76351	4.08772	-3.61195	-3.59997	-1.27576	0.0119826	2.33619	2.32421	0.0253823
1057	Manes.02G131000	0.312056	-0.181949	0.552244	1.18853	-0.494005	0.240187	0.876472	0.734192	1.37048	0.636285	0.099077	-0.3833	0.308109	0.31696	0.809484	0.691409	0.70026	1.19278	0.00885129	0.501375	0.492523	0.208399	-1.64791	-1.02752	1.16897	-0.195758	0.620394	2.81689	1.45216	2.19649	0.831762	-1.36473	0.00174339
1058	Manes.02G131300	0.248485	0.149005	0.0257739	0.0634154	-0.09948	-0.222711	-0.185069	-0.123231	-0.0855892	0.0376416	0.834375	0.502644	0.395794	-0.0242099	0.491372	-0.10685	-0.526854	-0.011272	-0.420004	0.0955783	0.515582	0.0962336	0.926017	0.320468	0.271803	0.766566	-0.60555	-0.654214	-0.159452	-0.0486643	0.446098	0.494762	0.0208703
1059	Manes.02G131500	0.464198	0.586744	-0.181588	0.225251	0.122546	-0.645786	-0.238947	-0.768332	-0.361493	0.406839	0.0490854	0.591979	0.983732	0.24325	0.83801	0.391753	-0.348728	0.246031	-0.740481	-0.145722	0.59476	0.0132385	0.936742	0.437043	0.329189	1.10814	-0.499698	-0.607553	0.171394	-0.107855	0.671093	0.778947	0.0283648
1060	Manes.02G131900	-2.55671	-2.26255	0.322451	-3.005	0.294162	2.87916	-0.448294	2.585	-0.742457	-3.32746	0.0365758	-1.21962	-1.06806	0.336046	-2.31718	0.151557	1.55566	-1.09756	1.40411	-1.24912	-2.65323	0.187081	-4.51298	-2.74796	-2.64972	-3.59031	1.76502	1.86327	0.92267	0.0982421	-0.842354	-0.940596	0.351412
1061	Manes.02G132200	0.104388	0.104148	0.166705	-0.360946	-0.000240196	0.0623169	-0.465334	0.0625571	-0.465094	-0.527651	0.214618	0.163266	0.0886324	0.118426	-0.330233	-0.0746333	-0.0448398	-0.493499	0.0297935	-0.418866	-0.448659	0.28222	-0.529869	-0.531078	-0.440092	-1.05553	-0.00120934	0.0897769	-0.52566	0.0909862	-0.52445	-0.615437	0.0352871
1062	Manes.02G132400	0.895627	0.692881	0.380279	0.50083	-0.202746	-0.515348	-0.394797	-0.312602	-0.192051	0.120551	0.00601017	0.545778	0.492137	0.409316	0.5305	-0.0536413	-0.136462	-0.0152784	-0.0828211	0.0383628	0.121184	0.130718	0.429705	0.230526	0.0874693	0.0552266	-0.199179	-0.342235	-0.374478	-0.143056	-0.175299	-0.0322427	0.497141
1063	Manes.02G132600	0.0727538	3.83077	-0.76731	0.956371	3.75801	-0.840064	0.883617	-4.59808	-2.8744	1.72368	0.0126521	-0.316507	3.75814	-0.866872	1.57502	4.07465	-0.550366	1.89153	-4.62501	-2.18312	2.44189	0.0131723	0.317497	3.93355	-0.808696	2.64356	3.61605	-1.12619	2.32607	-4.74225	-1.28999	3.45226	0.0655565
1064	Manes.02G132700	0.430691	5.19288	-0.126439	0.732698	4.76219	-0.557129	0.302008	-5.31932	-4.46018	0.859137	0.00192743	0.417861	6.19486	0.314341	1.8672	5.777	-0.10352	1.44934	-5.88052	-4.32766	1.55286	0.00332272	0.294985	5.94658	-0.0971966	1.9199	5.6516	-0.392182	1.62491	-6.04378	-4.02668	2.01709	0.0157857
1065	Manes.02G133100	0.829866	-0.026245	-0.0987613	-0.0530979	-0.856111	-0.928627	-0.882964	-0.0725163	-0.0268529	0.0456634	0.251018	0.256872	-0.180444	-0.315174	0.32321	-0.437316	-0.572047	0.0663375	-0.13473	0.503654	0.638384	0.638754	1.93338	0.84508	0.883305	1.56283	-1.0883	-1.05008	-0.370546	0.0382249	0.717755	0.67953	0.0207177
1066	Manes.02G134400	0.333002	-0.108528	-0.393656	0.557296	-0.44153	-0.726657	0.224295	-0.285128	0.665824	0.950952	0.000621288	0.265551	0.0780928	-0.352854	0.659812	-0.187458	-0.618405	0.394261	-0.430947	0.581719	1.01267	0.000864294	0.371904	-0.0930417	-0.109338	0.718376	-0.464946	-0.481242	0.346472	-0.0162961	0.811418	0.827714	0.00487507
1067	Manes.02G134600	-0.17045	-0.361587	-0.6298	-0.210068	-0.191136	-0.45935	-0.0396174	-0.268214	0.151519	0.419733	0.132596	-0.0168765	0.0516272	-0.279603	0.00664555	0.0685036	-0.262726	0.023522	-0.33123	-0.0449816	0.286248	0.658479	0.646772	0.19801	-0.195382	0.952526	-0.448763	-0.842155	0.305754	-0.393392	0.754517	1.14791	0.00526509
1068	Manes.02G135700	-0.289969	-2.97557	0.5935	-0.624307	-2.6856	0.883469	-0.334338	3.56907	2.35126	-1.21781	0.205189	-1.18097	-4.29275	-0.459228	-3.0385	-3.11178	0.721739	-1.85753	3.83352	1.25425	-2.57927	0.0673411	-1.59198	-3.82748	-0.487111	-1.58122	-2.23549	1.10487	0.0107618	3.34036	2.24625	-1.09411	0.0492173
1069	Manes.02G135800	0.699308	-1.22391	0.310338	-0.0121623	-1.92322	-0.38897	-0.71147	1.53425	1.21175	-0.3225	0.0560267	0.506332	-2.11418	-0.537472	-1.10685	-2.62051	-1.0438	-1.61319	1.57671	1.00733	-0.569382	0.00632107	0.202929	-2.2166	-0.205348	-0.825159	-2.41953	-0.408277	-1.02809	2.01125	1.39144	-0.619811	0.00939877
1070	Manes.02G135900	0.963838	-0.856739	-0.0992203	-1.00256	-1.82058	-1.06306	-1.9664	0.757519	-0.145823	-0.903342	0.0143974	0.156425	-1.70445	0.293042	-0.661069	-1.86088	0.136616	-0.817494	1.99749	1.04338	-0.95411	0.0198994	1.70724	-0.183041	1.20087	1.09707	-1.89028	-0.506369	-0.610164	1.38391	1.28012	-0.103795	0.00666801
1071	Manes.02G136500	0.734696	0.240514	0.243644	0.37143	-0.494182	-0.491052	-0.363266	0.0031303	0.130916	0.127786	0.0773582	0.853135	0.186516	0.13238	0.316757	-0.666618	-0.720754	-0.536378	-0.054136	0.13024	0.184376	0.0182407	0.921219	0.592255	0.538785	0.841951	-0.328964	-0.382434	-0.0792675	-0.05347	0.249696	0.303166	0.0351911
1072	Manes.02G136600	0.212442	0.499334	-0.104744	-0.0142504	0.286892	-0.317187	-0.226693	-0.604079	-0.513585	0.0904941	0.330869	0.39825	0.889664	0.500463	0.522741	0.491414	0.102213	0.124491	-0.389201	-0.366924	0.0222777	0.152589	0.90431	1.20459	0.797392	0.576005	0.300284	-0.106918	-0.328305	-0.407202	-0.628589	-0.221387	0.0472503
1073	Manes.02G137100	-0.397436	-0.545706	-0.19069	-0.418271	-0.14827	0.206746	-0.0208346	0.355016	0.127435	-0.227581	0.00804758	-0.206858	-0.361407	-0.334857	-0.372473	-0.154549	-0.128	-0.165616	0.0265496	-0.0110663	-0.037616	0.0854072	0.011018	-0.0235698	0.034119	0.0641772	-0.0345878	0.023101	0.0531593	0.0576888	0.0877471	0.0300582	0.991907
1074	Manes.02G137400	0.172119	-0.841535	-0.377571	0.130947	-1.01365	-0.549689	-0.0411718	0.463964	0.972481	0.508517	0.0307099	-0.28262	-1.05301	-0.581198	-0.480295	-0.770392	-0.298578	-0.197675	0.471814	0.572717	0.100903	0.119213	0.541107	-0.104447	0.476397	0.550795	-0.645554	-0.0647099	0.00968769	0.580844	0.655242	0.0743976	0.252695
1075	Manes.02G137500	0.175113	0.164424	0.439335	-0.184741	-0.0106891	0.264222	-0.359854	0.274912	-0.349165	-0.624076	0.00131282	0.230159	0.136309	0.329121	-0.211681	-0.0938499	0.0989621	-0.44184	0.192812	-0.34799	-0.540802	0.00431139	0.439502	0.412769	0.665532	0.0539316	-0.026733	0.22603	-0.38557	0.252763	-0.358837	-0.6116	0.000559335
1076	Manes.02G138600	-0.354139	0.472768	-0.00782505	-0.0668654	0.826907	0.346313	0.287273	-0.480593	-0.539633	-0.0590404	0.149824	-0.0399896	1.11667	0.38403	0.192095	1.15666	0.42402	0.232085	-0.732641	-0.924576	-0.191935	0.010845	-0.0580672	0.464396	-0.110372	0.0648539	0.522463	-0.0523046	0.122921	-0.574768	-0.399542	0.175226	0.452853
1077	Manes.02G138800	-0.733384	-0.321923	-0.375083	0.846545	0.411461	0.358301	1.57993	-0.0531598	1.16847	1.22163	2.5758e-05	-1.114	-0.446929	-0.859765	-0.239269	0.66707	0.254235	0.87473	-0.412835	0.20766	0.620495	0.0009398	-0.675947	-0.118014	-0.550604	0.497229	0.557933	0.125344	1.17318	-0.432589	0.615243	1.04783	0.00204543
1078	Manes.02G139100	1.11177	1.06561	0.241271	1.04856	-0.0461557	-0.8705	-0.0632112	-0.824344	-0.0170556	0.807288	0.0423834	0.638836	0.42959	0.440595	0.727143	-0.209246	-0.198241	0.0883066	0.0110049	0.297553	0.286548	0.589154	1.06433	0.458938	0.931154	1.15669	-0.605395	-0.133179	0.092358	0.472217	0.697753	0.225537	0.119971
1079	Manes.02G139400	0.384431	0.240138	0.271913	0.410484	-0.144293	-0.112518	0.0260531	0.031775	0.170346	0.138571	0.0697512	0.330913	0.201484	0.196442	0.270217	-0.129429	-0.134471	-0.0606963	-0.00504167	0.0687328	0.0737744	0.255405	0.593934	0.329693	0.549843	0.670906	-0.264241	-0.0440906	0.0769722	0.22015	0.341213	0.121063	0.00647261
1080	Manes.02G139700	-0.540276	-0.46168	-0.40311	2.48324	0.0785955	0.137166	3.02351	0.0585706	2.94492	2.88635	0.0049825	-0.443243	-1.10302	-1.16392	0.987625	-0.659774	-0.720677	1.43087	-0.0609038	2.09064	2.15155	0.0180463	-1.10258	-1.23458	-1.58986	-0.3634	-0.131998	-0.487281	0.739177	-0.355283	0.871175	1.22646	0.0595787
1081	Manes.02G139800	0.162772	0.0719386	-0.0259504	0.45942	-0.0908332	-0.188722	0.296648	-0.097889	0.387481	0.48537	0.0757642	0.0417553	0.129189	0.0368694	0.115262	0.0874332	-0.00488594	0.0735071	-0.0923192	-0.0139261	0.078393	0.923756	0.0521265	0.537062	0.391866	0.876201	0.484936	0.339739	0.824074	-0.145197	0.339138	0.484335	0.00306225
1082	Manes.02G140000	0.245377	-0.49089	-0.438436	1.52514	-0.736267	-0.683812	1.27976	0.0524548	2.01603	1.96357	0.00538957	0.007828	-1.35706	-1.01905	0.701536	-1.36489	-1.02687	0.693708	0.338017	2.0586	1.72058	0.00414301	-0.21339	-0.616401	-0.621906	0.716584	-0.403011	-0.408517	0.929974	-0.00550593	1.33298	1.33849	0.102042
1083	Manes.02G140400	-0.0632088	0.208672	-0.35339	0.686724	0.271881	-0.290181	0.749932	-0.562062	0.478052	1.04011	0.0296666	-0.069158	0.566815	-0.178153	0.626133	0.635973	-0.108995	0.695291	-0.744968	0.0593183	0.804287	0.0399055	0.890295	1.26912	0.336636	1.70683	0.378827	-0.55366	0.816536	-0.932486	0.43771	1.3702	0.000524419
1084	Manes.02G140700	-0.155093	-0.122163	0.236655	-0.0327408	0.0329305	0.391748	0.122353	0.358817	0.0894221	-0.269395	0.339295	0.111942	-0.33076	0.438601	-0.12321	-0.442702	0.326659	-0.235152	0.769361	0.20755	-0.561811	0.018031	-0.425714	-0.439816	-0.28174	-0.626011	-0.0141021	0.143975	-0.200296	0.158077	-0.186194	-0.344271	0.162202
1085	Manes.02G141300	-0.502225	0.393994	-0.0855518	-0.473402	0.89622	0.416674	0.028823	-0.479546	-0.867397	-0.387851	0.0144992	-0.657041	0.272538	-0.0799504	-0.412171	0.92958	0.577091	0.244871	-0.352489	-0.684709	-0.33222	0.0277808	-0.336858	0.352052	0.122777	-0.446185	0.68891	0.459635	-0.109327	-0.229275	-0.798237	-0.568962	0.0703501
1086	Manes.02G141600	1.11712	0.277701	0.829121	0.882498	-0.839419	-0.288	-0.234622	0.551419	0.604797	0.0533777	0.122664	1.18657	0.731714	0.561192	1.46083	-0.454855	-0.625376	0.274263	-0.170521	0.729117	0.899638	0.0475381	0.840231	0.484384	0.993175	1.652	-0.355848	0.152943	0.811771	0.508791	1.16762	0.658828	0.104128
1087	Manes.02G141900	1.21123	1.66645	0.330537	1.20915	0.455219	-0.880694	-0.00207811	-1.33591	-0.457297	0.878616	0.0228843	0.0237731	0.908844	-0.302505	0.44191	0.885071	-0.326278	0.418137	-1.21135	-0.466934	0.744415	0.326303	1.29151	1.70915	1.36314	2.32301	0.417644	0.0716393	1.0315	-0.346005	0.613857	0.959861	0.0111867
1088	Manes.02G142000	-0.31712	-2.1538	-1.66263	0.142858	-1.83668	-1.34551	0.459978	0.491173	2.29666	1.80549	0.056509	-0.83759	-3.39939	-3.21197	-1.19229	-2.5618	-2.37438	-0.354701	0.187419	2.2071	2.01968	0.0111106	-0.859814	-1.76929	-1.94018	0.283292	-0.909479	-1.08036	1.14311	-0.170886	2.05258	2.22347	0.165011
1089	Manes.02G142200	-0.013746	-0.0514709	-0.774019	-0.22503	-0.0377248	-0.760273	-0.211284	-0.722548	-0.173559	0.548989	0.0438422	0.119382	0.292744	-0.463002	-0.0201781	0.173362	-0.582385	-0.139561	-0.755747	-0.312922	0.442824	0.168968	0.191401	0.384455	-0.443517	0.243784	0.193054	-0.634919	0.0523829	-0.827972	-0.140671	0.687302	0.0714611
1090	Manes.02G143100	-1.27471	-0.672775	-1.29234	-1.74721	0.601937	-0.0176317	-0.472496	-0.619568	-1.07443	-0.454864	1.75131e-05	-0.778158	-0.0148698	-0.924643	-0.916414	0.763288	-0.146485	-0.138256	-0.909774	-0.901544	0.00822917	0.00186688	-0.559368	-0.0443104	-1.30379	-0.856915	0.515058	-0.744419	-0.297547	-1.25948	-0.812605	0.446872	0.000760598
1091	Manes.02G143200	-0.94421	0.0281395	-0.307456	0.0538464	0.97235	0.636754	0.998057	-0.335596	0.0257069	0.361302	0.0734702	-1.02858	0.378759	-0.605268	-0.501688	1.40734	0.42331	0.526889	-0.984027	-0.880447	0.10358	0.045506	-0.413121	0.295113	-0.099592	0.305473	0.708234	0.313529	0.718594	-0.394705	0.0103595	0.405065	0.455817
1092	Manes.02G144500	1.52941	1.0027	0.0825204	1.19383	-0.526711	-1.44689	-0.335576	-0.920179	0.191135	1.11131	0.0322121	0.510842	0.340337	0.964189	1.01971	-0.170504	0.453347	0.50887	0.623852	0.679374	0.0555223	0.406578	1.66472	0.921389	1.88845	1.97614	-0.743327	0.223736	0.311421	0.967063	1.05475	0.0876845	0.00837982
1093	Manes.02G144900	-0.612851	-0.542919	-0.190358	-0.391199	0.069932	0.422493	0.221652	0.352561	0.15172	-0.200841	0.0249499	-0.0143007	-0.217977	0.254057	-0.165874	-0.203676	0.268358	-0.151573	0.472034	0.052103	-0.419931	0.196684	-0.108829	-0.14356	-0.0777296	-0.30705	-0.0347302	0.0310998	-0.198221	0.06583	-0.163491	-0.229321	0.76603
1094	Manes.02G145100	0.597396	0.115507	0.127283	0.260405	-0.481889	-0.470113	-0.336992	0.0117763	0.144898	0.133121	0.280791	0.463183	0.20085	0.0896236	0.573139	-0.262333	-0.373559	0.109956	-0.111226	0.372289	0.483515	0.287839	1.26467	0.929582	0.837993	1.09883	-0.335092	-0.426681	-0.165841	-0.0915891	0.169251	0.26084	0.018828
1095	Manes.02G146600	0.543286	0.078191	-0.0365456	-0.196888	-0.465095	-0.579832	-0.740174	-0.114737	-0.275079	-0.160342	0.0455439	0.443477	0.0761085	-0.11012	-0.0834145	-0.367369	-0.553598	-0.526892	-0.186229	-0.159523	0.0267058	0.141645	0.483725	0.298929	0.0979076	-0.0752043	-0.184796	-0.385818	-0.55893	-0.201022	-0.374134	-0.173112	0.272447
1096	Manes.02G146800	0.205135	0.234594	0.051932	0.87983	0.0294588	-0.153203	0.674695	-0.182662	0.645236	0.827898	0.00256091	0.128143	0.462228	0.148343	0.750115	0.334086	0.0202002	0.621972	-0.313885	0.287886	0.601772	0.0140721	0.634616	0.362777	0.0523285	0.945002	-0.271838	-0.582287	0.310387	-0.310449	0.582225	0.892674	0.00409002
1097	Manes.02G146900	0.545779	0.318637	0.278085	0.880914	-0.227142	-0.267694	0.335135	-0.0405515	0.562277	0.602829	0.00286031	0.633318	0.333908	0.527941	1.03462	-0.29941	-0.105378	0.401302	0.194032	0.700712	0.50668	0.000523746	0.704067	0.163544	0.200902	0.86602	-0.540523	-0.503165	0.161952	0.0373577	0.702475	0.665117	0.00398375
1098	Manes.02G147400	-0.603632	-0.0962229	-0.277224	-0.310689	0.507409	0.326407	0.292943	-0.181001	-0.214466	-0.0334645	0.240372	-0.29578	0.0414475	0.0322932	-0.193904	0.337228	0.328073	0.101876	-0.00915438	-0.235352	-0.226198	0.617285	-0.801683	0.0814834	-0.67865	-0.495163	0.883166	0.123033	0.306519	-0.760133	-0.576647	0.183486	0.023786
1099	Manes.02G147700	1.14662	0.608273	0.0527198	-0.0154637	-0.538345	-1.0939	-1.16208	-0.555553	-0.623737	-0.0681835	0.0177935	0.85009	0.372588	0.0918037	0.620476	-0.477502	-0.758287	-0.229614	-0.280784	0.247888	0.528672	0.206828	1.96191	1.15642	1.02327	1.42625	-0.805488	-0.938639	-0.535655	-0.133151	0.269834	0.402985	0.00455502
1100	Manes.02G148200	1.85715	0.68806	1.21206	0.881227	-1.16909	-0.645091	-0.975927	0.524003	0.193167	-0.330836	0.0163116	1.69603	0.427115	0.794541	1.17468	-1.26891	-0.901487	-0.521347	0.367426	0.747566	0.38014	0.0477864	1.83033	0.850103	1.99425	1.64712	-0.980227	0.163917	-0.183207	1.14414	0.79702	-0.347124	0.0144248
1101	Manes.02G148300	0.779699	0.870415	-0.36981	0.776441	0.0907165	-1.14951	-0.00325737	-1.24023	-0.0939739	1.14625	0.0459844	0.347851	0.71998	-0.735638	1.21146	0.372129	-1.08349	0.863613	-1.45562	0.491484	1.9471	0.00616994	0.986863	1.14959	0.493235	1.75121	0.16273	-0.493628	0.76435	-0.656358	0.60162	1.25798	0.0416686
1102	Manes.02G148600	-1.09855	-0.884333	-0.712181	0.831302	0.214214	0.386365	1.92985	0.172151	1.71564	1.54348	0.0425352	-1.24004	-1.02765	-1.10791	-0.154733	0.212393	0.132133	1.08531	-0.0802599	0.872914	0.953174	0.17736	-2.50582	-1.64177	-2.11383	-2.23526	0.864049	0.391996	0.270565	-0.472053	-0.593485	-0.121431	0.160989
1103	Manes.02G148900	-0.599689	-0.326101	-0.113123	-0.601004	0.273588	0.486565	-0.00131554	0.212978	-0.274903	-0.487881	0.0131964	-0.408856	-0.20165	-0.0466554	-0.254024	0.207207	0.362201	0.154832	0.154994	-0.0523744	-0.207369	0.263428	-0.644938	-0.400655	0.0477538	-0.32356	0.244283	0.692692	0.321378	0.448409	0.0770951	-0.371314	0.0242381
1104	Manes.02G150700	0.692728	-0.0055703	0.174159	0.996277	-0.698298	-0.518569	0.30355	0.179729	1.00185	0.822118	0.0290876	0.946755	-0.453628	0.488782	0.464187	-1.40038	-0.457973	-0.482568	0.94241	0.917815	-0.0245945	0.0129075	0.908909	0.215015	0.287643	0.594268	-0.693894	-0.621267	-0.314641	0.0726273	0.379253	0.306625	0.235369
1105	Manes.02G151900	-0.274437	-0.865654	-0.280186	-0.136198	-0.591217	-0.00574848	0.13824	0.585468	0.729456	0.143988	0.00358804	-0.142039	-1.03477	-0.36505	-0.104841	-0.892728	-0.223011	0.0371975	0.669717	0.929925	0.260209	0.000276306	-0.347985	-1.01028	-0.533476	-0.380887	-0.6623	-0.185491	-0.0329022	0.476809	0.629398	0.152589	0.00286357
1106	Manes.02G152100	1.33199	0.774804	-0.0517362	1.14548	-0.557185	-1.38373	-0.186507	-0.826541	0.370679	1.19722	2.77901e-05	1.03662	0.711541	0.323269	1.26824	-0.325074	-0.713347	0.231621	-0.388273	0.556696	0.944968	0.000592399	1.72044	0.911594	0.50927	1.46806	-0.808844	-1.21117	-0.252376	-0.402325	0.556468	0.958792	0.000143744
1107	Manes.02G152200	0.337369	0.207837	0.0537624	0.0621932	-0.129532	-0.283607	-0.275176	-0.154075	-0.145644	0.00843078	0.543793	0.279475	0.146652	0.394055	0.480876	-0.132822	0.114581	0.201401	0.247403	0.334223	0.0868204	0.281501	1.04665	0.703537	0.889564	0.633586	-0.343113	-0.157086	-0.413064	0.186027	-0.0699511	-0.255978	0.00979334
1108	Manes.02G152400	2.2046	0.228961	0.430962	2.03552	-1.97564	-1.77364	-0.169081	0.202001	1.80656	1.60456	2.73892e-07	2.44219	0.368435	0.916498	2.22183	-2.07376	-1.52569	-0.22036	0.548062	1.8534	1.30533	4.26854e-07	1.50134	-0.143947	-0.167169	1.33419	-1.64529	-1.66851	-0.167158	-0.0232218	1.47813	1.50135	0.000148188
1109	Manes.02G153100	1.16839	-2.35113	-0.280305	-0.345117	-3.51951	-1.44869	-1.5135	2.07082	2.00601	-0.0648115	0.0109631	2.44451	-2.26186	-0.0307618	0.836817	-4.70637	-2.47527	-1.6077	2.2311	3.09868	0.867578	0.00329337	1.3895	-1.37089	1.49099	0.588355	-2.76039	0.101485	-0.801149	2.86187	1.95924	-0.902634	0.0354676
1110	Manes.02G153200	-2.06845	-1.80595	-1.48053	-2.75692	0.2625	0.587922	-0.688475	0.325421	-0.950976	-1.2764	0.0107222	-0.956712	-0.69505	-0.892988	-1.05378	0.261662	0.0637238	-0.0970707	-0.197938	-0.358733	-0.160795	0.418626	-1.19496	-1.36682	0.556923	-1.04783	-0.171866	1.75188	0.14713	1.92375	0.318996	-1.60475	0.162059
1111	Manes.02G154000	-0.827546	-0.589182	-1.3473	-0.297511	0.238363	-0.519759	0.530035	-0.758122	0.291671	1.04979	0.0191383	-0.802821	-0.378718	-0.898237	-0.375417	0.424103	-0.0954166	0.427404	-0.51952	0.00330089	0.52282	0.237242	0.249086	0.54737	-0.121752	0.856543	0.298284	-0.370838	0.607457	-0.669122	0.309173	0.978295	0.144808
1112	Manes.02G154300	-0.165733	0.108787	-0.121664	-0.122102	0.27452	0.0440688	0.0436305	-0.230452	-0.23089	-0.000438269	0.550618	-0.283791	0.280814	-0.430651	-0.188408	0.564605	-0.14686	0.0953829	-0.711464	-0.469222	0.242242	0.0106995	-0.116184	0.116143	-0.0862873	0.317557	0.232328	0.0298968	0.433741	-0.202431	0.201414	0.403844	0.286265
1113	Manes.02G154600	0.208847	0.152137	-0.872278	0.437479	-0.0567096	-1.08112	0.228632	-1.02442	0.285342	1.30976	0.0139094	0.16653	0.236129	-0.356879	0.714581	0.0695995	-0.523408	0.548051	-0.593008	0.478451	1.07146	0.116674	0.524	0.167877	-0.489215	0.468011	-0.356124	-1.01322	-0.0559892	-0.657092	0.300134	0.957226	0.0952125
1114	Manes.02G154800	-0.889156	-0.302446	0.0148839	-0.557623	0.58671	0.904039	0.331532	0.31733	-0.255177	-0.572507	0.0228592	-1.28467	-0.258139	-0.329338	-1.08014	1.02653	0.955328	0.204529	-0.0711996	-0.821999	-0.750799	0.00105488	-0.767999	0.0775225	0.080942	0.00623395	0.845521	0.848941	0.774233	0.00341949	-0.0712885	-0.074708	0.052227
1115	Manes.02G154900	-2.01295	-0.792297	-0.660154	-2.42474	1.22066	1.3528	-0.41179	0.132143	-1.63245	-1.76459	0.00325702	-0.866569	0.941168	-0.171063	-0.557538	1.80774	0.695506	0.309031	-1.11223	-1.49871	-0.386475	0.0632072	-1.4328	-0.645682	-0.755877	-1.0622	0.787114	0.676919	0.370601	-0.110195	-0.416513	-0.306318	0.549987
1116	Manes.02G155300	-0.699826	-1.26714	-0.324847	-0.498412	-0.567317	0.374979	0.201413	0.942296	0.768731	-0.173566	0.229228	-0.386212	-1.399	-0.642318	-0.780147	-1.01279	-0.256106	-0.393935	0.756681	0.618851	-0.137829	0.18026	-1.67072	-1.92973	-1.59168	-1.13703	-0.259013	0.0790377	0.533693	0.338051	0.792707	0.454656	0.0413013
1117	Manes.02G155400	1.10109	-3.56003	3.35348	-3.35196	-4.66112	2.25239	-4.45305	6.91351	0.208061	-6.70545	1.89977e-06	2.38438	-3.53657	3.8292	-2.51866	-5.92095	1.44481	-4.90304	7.36577	1.01791	-6.34786	2.03571e-06	1.61468	-2.87338	4.74079	-2.76142	-4.48806	3.1261	-4.3761	7.61416	0.11196	-7.5022	3.60228e-06
1118	Manes.02G156100	-3.90641	-2.61897	0.838302	-3.16492	1.28745	4.74472	0.741495	3.45727	-0.545953	-4.00322	0.0100762	-3.90617	-2.40648	-0.0503099	-3.44786	1.49969	3.85586	0.458306	2.35617	-1.04138	-3.39755	0.010845	-3.50528	-2.3612	0.841962	-4.15827	1.14409	4.34725	-0.652984	3.20316	-1.79707	-5.00023	0.194835
1119	Manes.02G156800	0.0528217	0.726828	0.263587	0.48454	0.674006	0.210765	0.431718	-0.463242	-0.242288	0.220953	0.134661	0.079616	0.116609	-0.17161	0.201051	0.0369925	-0.251226	0.121435	-0.288219	0.0844422	0.372661	0.781946	0.367278	0.859218	0.860917	1.09647	0.491939	0.493638	0.729195	0.00169889	0.237255	0.235556	0.0399419
1120	Manes.02G156900	1.34926	0.475825	0.258505	0.854827	-0.873433	-1.09075	-0.494431	-0.21732	0.379002	0.596322	0.00320466	1.24377	0.386613	0.0575651	1.11116	-0.857154	-1.1862	-0.132608	-0.329048	0.724546	1.05359	0.00467496	1.61924	0.704813	0.596687	1.32559	-0.91443	-1.02256	-0.293657	-0.108126	0.620773	0.728899	0.00520526
1121	Manes.02G157000	-1.55125	-1.35906	0.104492	-1.16765	0.192189	1.65574	0.383605	1.46355	0.191416	-1.27214	0.0011048	-0.642227	-0.825867	0.437664	-0.923908	-0.18364	1.07989	-0.281681	1.26353	-0.0980415	-1.36157	0.0197314	-2.13347	-2.09739	-1.19977	-1.98623	0.0360765	0.933698	0.147232	0.897621	0.111156	-0.786465	0.00776518
1122	Manes.02G157400	-0.449365	0.366217	0.210573	-0.627396	0.815582	0.659938	-0.178031	-0.155644	-0.993613	-0.837969	0.0235711	-0.434728	0.496428	0.00699042	-0.397336	0.931157	0.441719	0.0373926	-0.489438	-0.893764	-0.404326	0.144049	0.153741	1.22622	1.09627	0.388349	1.07248	0.942529	0.234608	-0.12995	-0.83787	-0.70792	0.00829347
1123	Manes.02G157700	-0.76164	-0.451149	-0.652098	-0.626718	0.310491	0.109542	0.134922	-0.200949	-0.175569	0.0253801	0.0102874	-0.640134	-0.407283	-0.578426	-0.490918	0.232851	0.0617083	0.149217	-0.171143	-0.0836348	0.0875083	0.0464938	-0.312782	0.129579	-0.0748728	0.0503488	0.442361	0.237909	0.363131	-0.204452	-0.0792303	0.125222	0.353238
1124	Manes.02G158300	0.810031	1.4213	0.234821	0.220656	0.611274	-0.57521	-0.589376	-1.18648	-1.20065	-0.0141659	0.00195271	1.38282	2.17398	0.857781	0.790176	0.791158	-0.525039	-0.592645	-1.3162	-1.3838	-0.0676054	0.000101015	1.34446	2.44409	0.488543	0.487962	1.09963	-0.855913	-0.856494	-1.95555	-1.95613	-0.000581294	0.000372197
1125	Manes.02G158700	-1.63191	-0.203652	0.00829375	-0.986041	1.42825	1.6402	0.645864	0.211945	-0.782389	-0.994335	0.0017023	-1.46795	0.0975098	-0.244205	-0.840479	1.56546	1.22374	0.62747	-0.341715	-0.937989	-0.596273	0.00587178	-0.920382	0.551677	-0.193099	-0.480826	1.47206	0.727283	0.439557	-0.744776	-1.0325	-0.287727	0.0908104
1126	Manes.02G159200	0.0131504	1.99218	0.939168	-1.73639	1.97903	0.926017	-1.74954	-1.05301	-3.72857	-2.67556	0.00132834	0.820506	1.62523	0.621945	-0.753242	0.804728	-0.19856	-1.57375	-1.00329	-2.37848	-1.37519	0.186728	-1.4717	0.887359	-0.487699	-2.63513	2.35906	0.984005	-1.16343	-1.37506	-3.52249	-2.14743	0.0316027
1127	Manes.02G159300	0.0608735	0.235463	0.845841	-0.194362	0.174589	0.784968	-0.255236	0.610378	-0.429825	-1.0402	0.15355	-0.00317776	0.224627	1.20148	0.243258	0.227805	1.20466	0.246436	0.976852	0.0186307	-0.958222	0.142146	0.00111167	0.270251	1.24987	-0.300219	0.269139	1.24875	-0.30133	0.979615	-0.57047	-1.55008	0.0138093
1128	Manes.02G159400	0.0156369	0.0945877	0.420957	-0.351278	0.0789508	0.40532	-0.366915	0.326369	-0.445866	-0.772235	0.030647	0.0995773	0.434244	0.405808	-0.0144333	0.334666	0.306231	-0.114011	-0.0284359	-0.448677	-0.420241	0.141293	0.358392	0.784654	0.923807	0.318775	0.426261	0.565415	-0.0396177	0.139154	-0.465879	-0.605033	0.0067175
1129	Manes.02G159900	0.1607	0.327679	0.0477954	0.3013	0.166979	-0.112904	0.1406	-0.279884	-0.0263794	0.253504	0.471544	0.0970614	0.746483	0.0213839	0.402217	0.649422	-0.0756775	0.305155	-0.725099	-0.344266	0.380833	0.0166493	0.0137272	0.347062	0.0666317	0.536114	0.333335	0.0529044	0.522386	-0.28043	0.189052	0.469482	0.220353
1130	Manes.02G160700	1.30955	0.195332	1.49148	1.09796	-1.11422	0.181928	-0.211589	1.29615	0.90263	-0.393517	0.0594136	1.36539	-0.221007	0.85657	0.410655	-1.58639	-0.508818	-0.954732	1.07758	0.631662	-0.445914	0.127649	1.36854	-0.665084	0.982005	1.30505	-2.03363	-0.386537	-0.0634875	1.64709	1.97014	0.323049	0.0103534
1131	Manes.02G160800	0.494875	0.198455	0.208205	-0.0721774	-0.29642	-0.28667	-0.567052	0.00974967	-0.270633	-0.280382	0.114097	0.362029	0.126128	0.0106075	0.07294	-0.2359	-0.351421	-0.289089	-0.115521	-0.0531884	0.0623325	0.463169	0.929214	0.636324	0.600892	0.525075	-0.29289	-0.328322	-0.404139	-0.0354323	-0.111249	-0.0758169	0.0284258
1132	Manes.02G160900	1.36895	0.970178	-0.0551534	1.39909	-0.398771	-1.4241	0.0301436	-1.02533	0.428914	1.45425	0.00120369	1.15296	0.66737	0.520371	1.12947	-0.485586	-0.632585	-0.0234814	-0.146999	0.462104	0.609103	0.0593461	1.72446	1.10585	0.747151	1.78839	-0.618604	-0.977306	0.063937	-0.358702	0.682541	1.04124	0.00535736
1133	Manes.02G161200	-0.961788	-0.6898	-0.122341	-0.729391	0.271988	0.839447	0.232397	0.567459	-0.0395908	-0.60705	0.00107349	-0.639917	-0.481179	-0.144719	-0.764666	0.158738	0.495198	-0.12475	0.33646	-0.283488	-0.619947	0.0150806	-1.29253	-0.687186	-0.5828	-0.984816	0.605346	0.709732	0.307717	0.104386	-0.29763	-0.402016	0.00283878
1134	Manes.02G161400	1.10154	0.869474	1.47257	0.243658	-0.232066	0.371031	-0.857882	0.603097	-0.625816	-1.22891	0.0039316	0.25174	0.332152	0.947137	0.287583	0.0804117	0.695397	0.0358433	0.614985	-0.0445685	-0.659554	0.368875	1.00237	0.658162	1.81099	0.27042	-0.344209	0.808618	-0.731951	1.15283	-0.387742	-1.54057	0.00432008
1135	Manes.02G161600	-0.220627	0.0863907	-0.209945	0.133225	0.307018	0.0106823	0.353853	-0.296336	0.0468346	0.34317	0.0728822	-0.27914	0.123583	-0.277565	0.0548707	0.402722	0.00157509	0.334011	-0.401147	-0.068712	0.332435	0.0375512	0.136473	0.341122	0.126636	0.758778	0.20465	-0.00983626	0.622305	-0.214486	0.417655	0.632141	0.00390732
1136	Manes.02G161700	-1.66327	-0.996053	-0.17661	-0.105226	0.667222	1.48667	1.55805	0.819444	0.890828	0.0713841	0.0397086	-2.08486	-0.544336	-1.15254	-0.824554	1.54053	0.932327	1.26031	-0.608199	-0.280217	0.327982	0.0447674	-1.70732	0.49025	0.693216	-0.00080984	2.19757	2.40054	1.70651	0.202966	-0.49106	-0.694026	0.00462891
1137	Manes.02G161800	-0.126983	0.365718	0.089489	-0.335985	0.492702	0.216472	-0.209002	-0.276229	-0.701704	-0.425474	0.08279	0.11202	0.595786	0.0477742	-0.386541	0.483767	-0.0642454	-0.49856	-0.548012	-0.982327	-0.434315	0.0136359	-0.419403	0.145464	-0.322467	-0.66392	0.564867	0.0969357	-0.244517	-0.467931	-0.809384	-0.341452	0.0530369
1138	Manes.02G162100	0.679644	-0.0360646	0.0806689	0.151485	-0.715709	-0.598975	-0.528159	0.116734	0.18755	0.0708163	0.00667039	0.492706	-0.210127	0.170913	0.128525	-0.702833	-0.321793	-0.364181	0.381039	0.338652	-0.0423874	0.0222862	0.834943	-0.0881133	0.61096	0.431964	-0.923057	-0.223983	-0.402979	0.699073	0.520078	-0.178996	0.000933653
1139	Manes.02G162400	-0.472064	0.24219	0.546971	0.222269	0.714254	1.01903	0.694334	0.30478	-0.0199206	-0.324701	0.0229919	-0.29875	0.483696	0.805093	0.307118	0.782445	1.10384	0.605868	0.321398	-0.176578	-0.497975	0.0144902	0.175284	0.0523764	0.682753	0.710807	-0.122908	0.507469	0.535523	0.630377	0.658431	0.0280541	0.0924
1140	Manes.02G162600	0.134793	0.277064	-0.199316	0.507665	0.142271	-0.334109	0.372872	-0.476379	0.230601	0.70698	0.0352696	-0.00757426	0.327278	-0.378036	0.13633	0.334852	-0.370462	0.143904	-0.705315	-0.190949	0.514366	0.0540223	0.260217	0.777203	0.0396269	0.844125	0.516986	-0.22059	0.583908	-0.737576	0.066922	0.804498	0.00307772
1141	Manes.02G162800	-1.62387	-1.21801	-1.66648	-0.911985	0.405866	-0.0426036	0.711887	-0.448469	0.306022	0.754491	7.80682e-05	-1.31308	-0.67359	-1.59197	-0.62766	0.639488	-0.278889	0.685418	-0.918376	0.0459301	0.964306	0.000160657	-2.0392	-1.18075	-2.37427	-1.16646	0.858452	-0.33507	0.872743	-1.19352	0.0142906	1.20781	0.000145089
1142	Manes.02G163400	0.369042	0.528741	-0.018715	0.0956287	0.159699	-0.387757	-0.273413	-0.547456	-0.433112	0.114344	0.296221	0.124406	0.813279	-0.0681364	0.150844	0.688873	-0.192543	0.0264377	-0.881416	-0.662435	0.218981	0.145788	0.939239	1.23364	0.905084	0.757042	0.294398	-0.0341555	-0.182197	-0.328553	-0.476595	-0.148042	0.032919
1143	Manes.02G163700	1.95658	-0.193963	-0.00709379	1.81517	-2.15055	-1.96368	-0.141408	0.186869	2.00914	1.82227	1.55286e-07	2.11292	-0.35624	0.207407	2.0619	-2.46916	-1.90551	-0.0510167	0.563646	2.41814	1.85449	1.87631e-07	1.07221	-1.17555	-0.529308	2.0077	-2.24777	-1.60152	0.935488	0.646247	3.18325	2.53701	4.11479e-06
1144	Manes.02G163800	0.815339	0.404371	0.536166	-0.347582	-0.410968	-0.279172	-1.16292	0.131796	-0.751952	-0.883748	0.0996296	0.609159	0.547433	0.729912	0.296696	-0.0617254	0.120753	-0.312462	0.182479	-0.250737	-0.433216	0.65018	1.66828	1.46718	1.36356	0.0356792	-0.201099	-0.304717	-1.6326	-0.103619	-1.4315	-1.32789	0.00252122
1145	Manes.02G164400	1.10454	0.324443	0.606095	0.314981	-0.780101	-0.498449	-0.789563	0.281653	-0.00946158	-0.291114	0.227303	0.783712	0.152726	0.731457	0.492753	-0.630985	-0.0522549	-0.290959	0.578731	0.340027	-0.238704	0.374636	1.97865	1.07585	1.62104	0.981303	-0.902808	-0.35761	-0.997351	0.545198	-0.0945426	-0.639741	0.0271009
1146	Manes.02G164600	-0.465304	-0.117466	-0.591586	-0.266886	0.347838	-0.126282	0.198418	-0.474121	-0.14942	0.3247	0.0104591	-0.236825	0.155127	-0.386295	0.0440683	0.391952	-0.149469	0.280894	-0.541421	-0.111059	0.430363	0.027492	-0.379992	-0.133832	-0.539666	-0.118787	0.24616	-0.159674	0.261205	-0.405835	0.0150447	0.420879	0.0494367
1147	Manes.02G165500	0.760698	0.354678	0.318487	1.11848	-0.406019	-0.44221	0.357786	-0.0361912	0.763805	0.799996	0.0330918	0.339038	-0.139149	0.00605327	0.142575	-0.478187	-0.332985	-0.196463	0.145202	0.281724	0.136522	0.685993	0.857645	0.408931	0.556792	0.5382	-0.448713	-0.300853	-0.319445	0.14786	0.129269	-0.0185915	0.356725
1148	Manes.02G165800	-0.724025	-0.0341095	-0.282474	-0.517933	0.689915	0.441551	0.206092	-0.248365	-0.483823	-0.235459	0.322595	-0.577205	1.03926	-0.0122687	0.296053	1.61647	0.564937	0.873258	-1.05153	-0.743208	0.308322	0.0179175	-0.851701	0.0361645	-0.487773	-0.314791	0.887866	0.363928	0.53691	-0.523938	-0.350955	0.172982	0.523568
1149	Manes.02G165900	-1.87211	-1.19734	-0.541224	-0.643945	0.674772	1.33089	1.22817	0.656115	0.553395	-0.10272	2.97986e-05	-1.28978	-0.83348	-0.766679	-0.900055	0.456297	0.523097	0.389721	0.0668001	-0.0665754	-0.133376	0.006182	-2.27562	-1.55564	-1.52437	-1.32224	0.719974	0.75125	0.953371	0.0312759	0.233397	0.202121	0.000958163
1150	Manes.02G166400	-0.982277	-0.560529	-0.286337	-0.426237	0.421748	0.69594	0.55604	0.274192	0.134293	-0.1399	0.00186441	-0.894415	-0.307671	-0.112028	-0.359003	0.586744	0.782387	0.535412	0.195643	-0.0513318	-0.246975	0.00484429	-1.08157	-0.476831	-0.473651	-0.562429	0.604742	0.607923	0.519145	0.00318009	-0.0855977	-0.0887777	0.0137994
1151	Manes.02G167200	-0.0599825	0.0863301	-0.331059	-0.0563822	0.146313	-0.271077	0.00360032	-0.41739	-0.142712	0.274677	0.0569739	0.0562493	0.142797	-0.171509	-0.119977	0.0865479	-0.227758	-0.176227	-0.314306	-0.262775	0.0515312	0.18026	0.042606	0.0195715	-0.396073	-0.00230046	-0.0230346	-0.438679	-0.0449065	-0.415645	-0.0218719	0.393773	0.0232463
1152	Manes.02G167800	-0.393056	0.642179	-0.209519	-0.266819	1.03523	0.183536	0.126237	-0.851698	-0.908998	-0.0572995	0.173036	0.359953	2.14255	1.01623	0.791402	1.7826	0.656279	0.431449	-1.12632	-1.35115	-0.22483	0.0111246	-0.325225	0.939881	-0.398271	-0.124488	1.26511	-0.0730463	0.200736	-1.33815	-1.06437	0.273783	0.155507
1153	Manes.02G168200	-1.07547	-0.266392	-0.934295	-0.544765	0.80908	0.141178	0.530707	-0.667903	-0.278373	0.38953	0.0230549	-0.712317	0.16181	-0.240217	-0.191267	0.874128	0.4721	0.521051	-0.402028	-0.353077	0.0489504	0.154423	-1.00526	-0.582644	-0.967727	-0.485821	0.422614	0.0375313	0.519437	-0.385083	0.096823	0.481906	0.179949
1154	Manes.02G168400	-0.977002	-0.257239	0.0552606	-0.709857	0.719763	1.03226	0.267146	0.3125	-0.452617	-0.765117	0.00327205	-0.491162	0.32788	0.285145	-0.186964	0.819042	0.776308	0.304199	-0.0427345	-0.514843	-0.472109	0.0510423	-1.10901	-0.0353238	-0.171648	-1.01243	1.07369	0.937367	0.0965851	-0.136324	-0.977106	-0.840782	0.00960788
1155	Manes.02G168600	-0.73876	-0.501855	0.0945816	-0.468515	0.236904	0.833341	0.270245	0.596437	0.0333402	-0.563097	0.0428882	-0.392687	-0.0605821	0.110025	-0.31861	0.332105	0.502712	0.0740764	0.170607	-0.258028	-0.428635	0.376549	-1.34514	-1.12582	-0.782194	-1.20228	0.219315	0.562943	0.142859	0.343627	-0.0764567	-0.420084	0.0215845
1156	Manes.02G168700	0.680503	0.663133	0.170239	0.342477	-0.0173702	-0.510264	-0.338026	-0.492894	-0.320656	0.172238	0.0205147	0.724742	0.489568	0.370806	0.473133	-0.235174	-0.353936	-0.251609	-0.118763	-0.0164354	0.102327	0.0797977	0.584443	0.849839	0.238286	-0.0652214	0.265396	-0.346157	-0.649664	-0.611553	-0.915061	-0.303508	0.0059308
1157	Manes.02G168800	0.639291	0.250937	0.0358187	0.719676	-0.388355	-0.603473	0.0803852	-0.215118	0.46874	0.683858	0.0654304	0.787249	0.0841541	0.43572	0.153072	-0.703095	-0.351529	-0.634177	0.351566	0.0689181	-0.282648	0.118094	1.39906	0.971991	0.606664	1.16837	-0.427066	-0.792393	-0.230687	-0.365327	0.196378	0.561705	0.00685373
1158	Manes.02G169200	0.126307	-0.516042	0.259543	-1.12133	-0.642349	0.133237	-1.24764	0.775586	-0.605287	-1.38087	0.00233876	-0.11408	-0.548942	-0.0383251	-1.00734	-0.434862	0.0757553	-0.893262	0.510617	-0.4584	-0.969017	0.028288	0.169945	-0.349106	0.329881	-0.805594	-0.519051	0.159936	-0.975539	0.678987	-0.456487	-1.13547	0.0443479
1159	Manes.02G169300	-2.27902	-0.172278	-0.84182	-1.05932	2.10674	1.4372	1.2197	-0.669542	-0.887041	-0.217499	0.0140574	-1.28792	0.853694	0.218662	-0.730163	2.14161	1.50658	0.557757	-0.635032	-1.58386	-0.948825	0.0492142	-1.28594	0.230329	-1.24681	-1.1715	1.51627	0.0391337	0.114446	-1.47714	-1.40183	0.0753121	0.353366
1160	Manes.02G169400	-0.533676	0.208793	-0.372855	-0.301851	0.74247	0.160821	0.231825	-0.581648	-0.510644	0.071004	0.675243	-1.15431	0.255859	-1.29892	0.761458	1.41017	-0.144609	1.91577	-1.55478	0.5056	2.06037	0.022155	-0.554842	0.885272	-0.304826	-0.669165	1.44011	0.250016	-0.114323	-1.1901	-1.55444	-0.36434	0.698856
1161	Manes.02G169500	0.895122	-1.19276	0.829136	-0.601661	-2.08788	-0.0659855	-1.49678	2.0219	0.5911	-1.4308	0.0400773	0.561908	-0.174454	1.83724	0.140758	-0.736362	1.27533	-0.421149	2.01169	0.315212	-1.69648	0.218844	-0.314953	-2.32464	-0.694099	-1.60702	-2.00969	-0.379146	-1.29206	1.63054	0.717625	-0.912916	0.548724
1162	Manes.02G169600	-0.297926	0.0182199	-0.0718927	0.748783	0.316146	0.226033	1.04671	-0.0901126	0.730563	0.820676	0.018636	-0.0206389	0.32701	0.76577	1.04012	0.347648	0.786409	1.06076	0.43876	0.713111	0.274351	0.00571411	0.608558	0.591295	0.588012	1.13984	-0.0172624	-0.020546	0.53128	-0.00328358	0.548542	0.551826	0.0635304
1163	Manes.02G170600	1.68021	2.81792	2.41774	2.63798	1.13771	0.737537	0.957773	-0.400171	-0.179936	0.220235	0.042515	-0.156228	0.572444	0.296203	0.466313	0.728672	0.452432	0.622541	-0.27624	-0.106131	0.170109	0.918426	0.84729	1.26626	3.59132	2.21068	0.418968	2.74403	1.36339	2.32506	0.944422	-1.38064	0.00718626
1164	Manes.02G170700	0.494891	0.354377	-0.585003	-0.644059	-0.140514	-1.07989	-1.13895	-0.939379	-0.998436	-0.0590568	0.01627	0.740329	1.20372	0.0306	-0.308152	0.463394	-0.709729	-1.04848	-1.17312	-1.51188	-0.338752	0.0266822	0.524021	0.478423	-0.600182	-0.926644	-0.0455984	-1.1242	-1.45066	-1.0786	-1.40507	-0.326462	0.0218629
1165	Manes.02G171000	-1.24686	0.418274	-1.17233	4.20644	1.66513	0.0745252	5.45329	-1.59061	3.78816	5.37877	0.00658505	-1.85429	0.404697	-1.56271	1.83698	2.25899	0.29158	3.69127	-1.96741	1.43229	3.39969	0.00255883	0.435169	3.09054	0.74973	4.45515	2.65537	0.314561	4.01998	-2.34081	1.36461	3.70542	0.00220629
1166	Manes.02G171200	-0.254098	0.34956	0.208462	-0.134736	0.603657	0.46256	0.119362	-0.141097	-0.484295	-0.343198	0.0125199	-0.25712	0.268267	0.0829674	-0.104247	0.525387	0.340087	0.152873	-0.185299	-0.372514	-0.187215	0.0886919	-0.316534	0.0788605	-0.0880029	-0.100007	0.395395	0.228531	0.216527	-0.166863	-0.178867	-0.0120037	0.378951
1167	Manes.02G171600	0.695318	0.436388	-0.757147	0.0386008	-0.25893	-1.45247	-0.656717	-1.19354	-0.397787	0.795748	0.0023175	0.540452	0.492724	-0.962319	0.711527	-0.0477283	-1.50277	0.171075	-1.45504	0.218803	1.67385	0.000456946	0.955944	0.57421	-0.595819	0.986335	-0.381733	-1.55176	0.030391	-1.17003	0.412124	1.58215	0.00151141
1168	Manes.02G172100	0.115821	0.158982	-0.118125	0.317067	0.0431607	-0.233947	0.201246	-0.277107	0.158085	0.435193	0.158506	-0.0234841	0.147018	-0.0281461	0.259348	0.170502	-0.00466202	0.282832	-0.175164	0.11233	0.287494	0.380576	-0.284876	-0.350921	-0.131414	0.406849	-0.066045	0.153461	0.691725	0.219506	0.75777	0.538264	0.00917247
1169	Manes.02G172300	1.81371	0.783824	0.875455	0.714058	-1.02989	-0.938254	-1.09965	0.0916313	-0.0697654	-0.161397	0.0344631	0.71621	-0.729683	-0.284343	-0.0319337	-1.44589	-1.00055	-0.748144	0.445341	0.69775	0.252409	0.169457	1.30557	1.18439	1.41777	0.877229	-0.121178	0.112208	-0.428336	0.233386	-0.307158	-0.540544	0.120866
1170	Manes.02G172600	0.992015	0.219957	0.485796	0.608237	-0.772058	-0.506219	-0.383778	0.265839	0.38828	0.122441	0.152389	0.837748	0.185621	0.172084	0.674505	-0.652127	-0.665664	-0.163242	-0.013537	0.488884	0.502421	0.206458	1.24959	0.52011	0.698749	1.54084	-0.729477	-0.550838	0.291253	0.178639	1.02073	0.842091	0.0304277
1171	Manes.02G172800	0.377026	1.28738	0.814521	0.727432	0.910356	0.437495	0.350406	-0.472861	-0.55995	-0.0870886	0.000111096	0.384729	1.51847	0.871454	0.860854	1.13375	0.486725	0.476125	-0.647021	-0.657621	-0.0106001	2.9268e-05	0.965764	1.7569	1.30499	1.22588	0.791135	0.339229	0.260112	-0.451906	-0.531023	-0.079117	3.33048e-05
1172	Manes.02G173000	-0.460013	0.366383	-0.906397	0.747007	0.826396	-0.446384	1.20702	-1.27278	0.380624	1.6534	0.0495144	-1.01747	0.532099	-1.37207	0.586625	1.54957	-0.354605	1.60409	-1.90417	0.054526	1.9587	0.00467931	-0.789294	1.2012	-0.260386	0.708718	1.99049	0.528907	1.49801	-1.46158	-0.49248	0.969105	0.0267516
1173	Manes.02G173300	0.5621	1.15629	0.817986	0.34632	0.594191	0.255885	-0.21578	-0.338305	-0.809971	-0.471666	0.00606473	0.341756	0.954863	0.964855	0.398496	0.613107	0.623098	0.0567396	0.00999139	-0.556367	-0.566359	0.00985384	0.983631	1.22275	1.04703	0.590029	0.239121	0.0633989	-0.393603	-0.175722	-0.632724	-0.457002	0.00911034
1174	Manes.02G174800	0.166937	-0.29689	1.37626	-1.2197	-0.463827	1.20932	-1.38664	1.67315	-0.922809	-2.59596	0.0202847	0.834622	1.00335	0.781802	-0.159801	0.168731	-0.0528204	-0.994423	-0.221551	-1.16315	-0.941603	0.202017	0.331561	-1.3403	1.33473	-1.39915	-1.67186	1.00317	-1.73071	2.67502	-0.05885	-2.73387	0.729276
1175	Manes.02G175400	-0.670013	0.268092	0.136314	-1.84983	0.938105	0.806327	-1.17982	-0.131778	-2.11792	-1.98614	6.41967e-06	-0.753723	0.572977	-0.0675947	-1.3416	1.3267	0.686129	-0.587872	-0.640572	-1.91457	-1.274	0.0003218	0.273793	1.41038	1.11356	0.0566459	1.13659	0.839768	-0.217148	-0.296818	-1.35373	-1.05692	0.00196836
1176	Manes.02G175600	-1.30841	-0.379258	-1.02001	-1.13446	0.929149	0.288396	0.173948	-0.640752	-0.7552	-0.114448	0.00265904	-0.815915	0.428725	-0.333264	-0.599593	1.24464	0.482651	0.216322	-0.761989	-1.02832	-0.266329	0.00711849	-0.497124	0.0308844	-0.508404	-0.669564	0.528008	-0.01128	-0.17244	-0.539288	-0.700448	-0.161159	0.2244
1177	Manes.02G176100	0.632631	0.679148	-0.263919	1.34242	0.0465163	-0.896551	0.709793	-0.943067	0.663276	1.60634	0.0453332	0.437433	0.721884	1.13609	1.48148	0.284451	0.698654	1.04405	0.414202	0.759598	0.345395	0.106761	1.88329	1.2588	0.870726	2.18644	-0.624486	-1.01256	0.303154	-0.388076	0.92764	1.31572	0.0166221
1178	Manes.02G176200	0.469325	0.20893	0.141177	0.261728	-0.260395	-0.328147	-0.207597	-0.0677522	0.0527982	0.12055	0.325431	0.229017	0.12132	0.460611	0.183482	-0.107697	0.231594	-0.0455346	0.339291	0.0621626	-0.277129	0.363099	0.858796	0.376229	0.669585	0.666624	-0.482566	-0.18921	-0.192171	0.293356	0.290395	-0.00296085	0.0323116
1179	Manes.02G176600	-0.352134	-0.0862091	-0.453175	-0.118149	0.265925	-0.10104	0.233985	-0.366966	-0.0319401	0.335026	0.8258	-0.581885	0.475255	-0.46886	0.064884	1.05714	0.113025	0.646769	-0.944115	-0.410371	0.533744	0.256015	-0.790943	1.03397	0.432242	-1.06839	1.82491	1.22318	-0.277451	-0.60173	-2.10237	-1.50064	0.00637855
1180	Manes.02G176800	-0.484041	0.500613	-2.15768	-1.42765	0.984654	-1.67364	-0.943611	-2.65829	-1.92826	0.730027	0.0276158	-1.26647	-0.459326	-1.58265	-1.21591	0.807146	-0.316181	0.0505611	-1.12333	-0.756584	0.366742	0.484681	-1.58311	-0.93132	-1.32199	-1.30422	0.651787	0.261114	0.27889	-0.390673	-0.372897	0.0177759	0.786115
1181	Manes.02G177200	-0.182991	-0.454297	-0.905259	-0.749041	-0.271305	-0.722267	-0.566049	-0.450962	-0.294744	0.156218	0.0785806	-0.897567	-1.26054	-1.30417	-1.03185	-0.362975	-0.406599	-0.134281	-0.0436242	0.228694	0.272318	0.0377593	-1.13004	-0.661259	-1.23389	-1.40634	0.46878	-0.103851	-0.276299	-0.572631	-0.745079	-0.172448	0.0425483
1182	Manes.02G178200	2.0195	0.216968	-0.00634819	1.37575	-1.80253	-2.02585	-0.643751	-0.223317	1.15878	1.3821	1.90755e-06	2.52519	0.459931	0.550304	1.87343	-2.06526	-1.97489	-0.651768	0.090373	1.4135	1.32312	5.26607e-07	2.60972	0.337856	0.356603	1.80441	-2.27187	-2.25312	-0.80531	0.0187466	1.46656	1.44781	3.0562e-06
1183	Manes.02G178700	1.18642	0.524543	0.628055	0.685164	-0.661877	-0.558366	-0.501256	0.103511	0.160621	0.0571096	0.00333977	1.04243	0.258791	0.507638	1.19107	-0.783643	-0.534795	0.148632	0.248848	0.932275	0.683427	0.000452801	1.91742	0.858326	1.07474	1.27226	-1.05909	-0.842675	-0.645161	0.216417	0.413931	0.197514	9.52228e-05
1184	Manes.02G178900	1.32363	0.586075	0.589687	-0.0384851	-0.737558	-0.733945	-1.36212	0.00361265	-0.62456	-0.628173	0.00574683	1.34091	0.725461	0.598003	0.613859	-0.615452	-0.74291	-0.727054	-0.127458	-0.111602	0.0158564	0.0297974	2.2859	1.73196	1.47805	1.08227	-0.553943	-0.807855	-1.20364	-0.253913	-0.649696	-0.395783	0.000435412
1185	Manes.02G179100	-0.810269	-0.95143	0.143242	-1.30964	-0.141161	0.95351	-0.499369	1.09467	-0.358208	-1.45288	0.00556551	-1.0492	-1.33375	-0.302513	-1.6551	-0.284546	0.746687	-0.605897	1.03123	-0.321351	-1.35258	0.00215347	-1.06016	-1.10926	-0.56138	-1.6764	-0.0490979	0.498778	-0.616244	0.547876	-0.567146	-1.11502	0.0314011
1186	Manes.02G179200	-0.757539	-1.5624	0.307887	-1.06768	-0.804857	1.06543	-0.310136	1.87028	0.494721	-1.37556	0.0922071	-1.17639	-2.10687	-0.296188	-1.83618	-0.930476	0.880206	-0.659782	1.81068	0.270694	-1.53999	0.0281809	-0.460258	-0.896871	0.670649	-0.287308	-0.436613	1.13091	0.17295	1.56752	0.609563	-0.957957	0.140456
1187	Manes.02G180400	-0.728899	-0.385359	0.074148	-0.436116	0.343541	0.803047	0.292784	0.459507	-0.050757	-0.510264	0.000279938	-0.578773	-0.309095	-0.104415	-0.435722	0.269679	0.474358	0.143052	0.204679	-0.126627	-0.331306	0.0135839	-0.850923	-0.217496	-0.310962	-0.704001	0.633427	0.539961	0.146922	-0.0934662	-0.486505	-0.393039	0.00168506
1188	Manes.02G180500	0.172158	-0.242709	-0.385006	0.111251	-0.414867	-0.557164	-0.0609071	-0.142297	0.35396	0.496257	0.117172	0.163463	-0.158977	-0.264303	0.227868	-0.32244	-0.427765	0.0644057	-0.105326	0.386845	0.492171	0.244491	0.700357	0.273003	0.431264	1.01284	-0.427354	-0.269093	0.312487	0.158261	0.739841	0.58158	0.0198553
1189	Manes.02G180600	-1.20194	-0.74542	-0.79133	-1.36935	0.456524	0.410615	-0.167402	-0.0459094	-0.623926	-0.578017	0.0227345	-0.366911	0.160672	-0.127732	-0.644844	0.527583	0.23918	-0.277933	-0.288404	-0.805516	-0.517113	0.242243	-1.40798	-0.363713	-1.28646	-1.17482	1.04427	0.121525	0.233164	-0.922745	-0.811106	0.111639	0.0889156
1190	Manes.02G181000	-2.49531	-0.115943	0.658799	-2.97105	2.37936	3.15411	-0.475739	0.774742	-2.8551	-3.62984	0.0244252	-2.09714	-1.22052	-1.24952	-3.55171	0.876623	0.847623	-1.45457	-0.0289995	-2.33119	-2.30219	0.0333994	-1.61826	-0.0372095	-0.150969	-2.72119	1.58105	1.46729	-1.10293	-0.11376	-2.68398	-2.57023	0.0448933
1191	Manes.02G181900	-0.425559	1.80706	-0.312375	0.897513	2.23262	0.113183	1.32307	-2.11944	-0.909552	1.20989	0.0373054	-0.8466	1.5797	0.15957	0.792124	2.4263	1.00617	1.63872	-1.42013	-0.787578	0.632555	0.0697992	0.664692	2.0168	1.54741	1.87681	1.35211	0.882717	1.21212	-0.469394	-0.139995	0.329399	0.0659036
1192	Manes.02G182400	0.186398	0.263779	0.00714602	0.393412	0.0773809	-0.179252	0.207015	-0.256633	0.129634	0.386266	0.0397783	0.268977	0.168314	0.187295	0.25734	-0.100664	-0.0816824	-0.0116378	0.0189812	0.0890259	0.0700446	0.343418	0.240009	0.175394	0.041606	0.359926	-0.0646144	-0.198403	0.119917	-0.133788	0.184532	0.31832	0.198993
1193	Manes.02G183100	1.18888	0.502942	0.578667	0.332052	-0.685936	-0.610211	-0.856827	0.075725	-0.170891	-0.246616	0.000413892	0.961756	0.295055	0.436865	0.469983	-0.666701	-0.524891	-0.491773	0.14181	0.174928	0.0331182	0.00580884	1.38965	0.651873	0.737	0.422586	-0.737776	-0.652649	-0.967063	0.0851273	-0.229287	-0.314414	0.000762245
1194	Manes.02G183500	1.66029	0.70687	1.22818	-0.732677	-0.953424	-0.432119	-2.39297	0.521305	-1.43955	-1.96085	0.0130376	2.44008	1.65987	2.03776	1.70666	-0.780214	-0.402321	-0.733424	0.377893	0.0467898	-0.331104	0.0226645	1.62871	-2.05285	0.200202	0.473125	-3.68157	-1.42851	-1.15559	2.25305	2.52598	0.272923	0.661798
1195	Manes.02G183600	-0.379997	-0.0278209	-0.109305	-0.14185	0.352176	0.270693	0.238147	-0.0814837	-0.114029	-0.0325451	0.417167	-0.458001	0.273189	-0.301094	-0.0824736	0.73119	0.156906	0.375527	-0.574283	-0.355663	0.218621	0.028607	-0.468842	-0.175045	-0.301571	-0.224181	0.293797	0.167271	0.244661	-0.126526	-0.0491363	0.0773896	0.499461
1196	Manes.02G183700	-0.43033	0.115026	-0.440911	-1.11563	0.545356	-0.0105807	-0.685295	-0.555937	-1.23065	-0.674714	0.00716451	-0.340617	0.34321	-0.324457	-1.02024	0.683827	0.0161601	-0.679628	-0.667667	-1.36345	-0.695788	0.00793044	0.125058	0.337211	-0.110659	0.00499866	0.212153	-0.235717	-0.120059	-0.44787	-0.332212	0.115658	0.793716
1197	Manes.02G183800	-0.539343	0.1597	-0.970458	-0.766226	0.699043	-0.431115	-0.226883	-1.13016	-0.925926	0.204232	0.0362711	-0.939081	-0.382384	-1.17497	-0.894468	0.556697	-0.235891	0.0446134	-0.792588	-0.512084	0.280504	0.0510296	-0.585512	-0.120268	-0.623304	-0.287052	0.465243	-0.0377925	0.29846	-0.503036	-0.166783	0.336253	0.542675
1198	Manes.02G183900	0.344745	0.256138	-0.254915	0.463951	-0.0886069	-0.599659	0.119207	-0.511052	0.207814	0.718866	0.0403287	0.269782	0.232648	-0.206306	0.734854	-0.0371342	-0.476088	0.465071	-0.438954	0.502206	0.94116	0.00956057	0.218861	-0.417868	-0.44271	1.04775	-0.636729	-0.661571	0.828891	-0.0248419	1.46562	1.49046	8.72441e-05
[truncated: 7,361 more rows]

## Sheet: b) Cassava genes by AMF
	Supplementary Table 4b. Cassava genes differentially expressed between all the AMF treatments (B1-MOCK,DAOM197198-MOCK, B1-DAOM19798).
[truncated: 453 more rows]

[truncated: 2 more sheets: c) Cassava genes btw VAR & AMF, d) Cassava genes btw DAOM-B1 FC]
