# Supplementary material for: Dual RNA-seq reveals large-scale non-conserved genotype × genotype-specific genetic reprograming and molecular crosstalk in the mycorrhizal symbiosis
Source: ISME J. 2019 Jan 15;13(5):1226–38. doi: 10.1038/s41396-018-0342-3 (PMC6474227; doi:10.1038/s41396-018-0342-3)
Supplement: Supplementary file 6 — Supplementary Table 5 [file 41396_2018_342_MOESM6_ESM.xlsx]

## Sheet: a) R. irregularis genes by var
	Supplementary Table 5a. R. irregularis genes differentially expressed between the cassava cultivars (ex DAOM_ cultivar1 vs DAOM_cultivar2).
	We report the log2Fold-Change for each R. irregularis isolate between pairwise comparisons of cassava cultivars.
	We report the adjusted p-value for each R. irregularis isolate on pairwise comparisons of cassava cultivars.
	gene	CM6438-14_COL2215_CAN	CM6438-14_BRA337_CAN	CM6438-14_CM4574-7_CAN	CM6438-14_CM523-7_CAN	COL2215_BRA337_CAN	COL2215_CM4574-7_CAN	COL2215_CM523-7_CAN	BRA337_CM4574-7_CAN	BRA337_CM523-7_CAN	CM4574-7_CM523-7_CAN	CAN_adj.P.Val	CM6438-14_COL2215_B1	CM6438-14_BRA337_B1	CM6438-14_CM4574-7_B1	CM6438-14_CM523-7_B1	COL2215_BRA337_B1	COL2215_CM4574-7_B1	COL2215_CM523-7_B1	BRA337_CM4574-7_B1	BRA337_CM523-7_B1	CM4574-7_CM523-7_B1	B1_adj.P.Val
1	g1.t1	0.74872	0.379726	1.01251	-0.38035	-0.368994	0.263788	-1.12907	0.632782	-0.760076	-1.39286	0.0108928	0.827767	-0.245658	1.01119	-0.0251635	-1.07342	0.183421	-0.85293	1.25685	0.220494	-1.03635	0.0192193
2	g10002.t1	1.02152	0.619056	0.920447	-0.241965	-0.402463	-0.101073	-1.26348	0.301391	-0.861022	-1.16241	0.0162974	1.14928	0.335744	0.926762	0.567846	-0.813538	-0.222521	-0.581436	0.591018	0.232102	-0.358916	0.062971
3	g10019.t1	0.433225	-0.00358226	0.911497	-0.348896	-0.436807	0.478273	-0.782121	0.91508	-0.345314	-1.26039	0.0100319	0.658493	-0.00963976	1.08427	0.0995385	-0.668133	0.425775	-0.558955	1.09391	0.109178	-0.98473	0.0128613
4	g1002.t1	0.515731	0.122597	0.514124	-0.135938	-0.393133	-0.0016064	-0.651668	0.391527	-0.258535	-0.650062	0.0249648	0.408264	-0.0328686	0.425823	-0.00901359	-0.441132	0.017559	-0.417277	0.458691	0.0238551	-0.434836	0.127865
5	g10035.t1	0.547176	0.170524	0.821212	-0.70857	-0.376652	0.274036	-1.25575	0.650688	-0.879094	-1.52978	0.00495996	0.826889	-0.121746	0.694587	0.0457446	-0.948635	-0.132301	-0.781144	0.816334	0.167491	-0.648843	0.040695
6	g1004.t1	-1.23615	-0.664642	-0.502839	-0.316344	0.571509	0.733311	0.919806	0.161802	0.348297	0.186495	0.0205138	-0.530723	-0.0443487	-0.356583	-0.40204	0.486375	0.17414	0.128684	-0.312234	-0.357691	-0.0454566	0.438262
7	g10077.t1	0.786426	0.313399	0.710519	-0.297475	-0.473027	-0.0759073	-1.0839	0.39712	-0.610874	-1.00799	0.0249648	0.53229	-0.339297	0.552349	0.0387271	-0.871587	0.0200595	-0.493563	0.891647	0.378024	-0.513622	0.0869208
8	g1008.t1	-0.7607	-0.196289	0.000733822	-0.482562	0.564412	0.761434	0.278139	0.197023	-0.286273	-0.483295	0.0457465	-0.539921	0.163018	0.108071	-0.249592	0.702939	0.647992	0.290329	-0.0549475	-0.41261	-0.357663	0.137266
9	g10080.t1	-0.0723846	-0.228503	-0.223009	-0.456948	-0.156118	-0.150625	-0.384564	0.0054933	-0.228446	-0.233939	0.375636	-0.410497	-0.267593	-0.427148	-0.893557	0.142904	-0.0166515	-0.483061	-0.159555	-0.625964	-0.466409	0.0405047
10	g10085.t1	-1.29798	-0.985666	-1.45894	0.056452	0.312316	-0.160963	1.35443	-0.473279	1.04212	1.5154	0.00266959	-0.568296	0.261326	-0.778893	-0.000639047	0.829621	-0.210598	0.567657	-1.04022	-0.261965	0.778254	0.0291324
11	g10098.t1	0.525813	-0.190733	0.637397	-0.678156	-0.716546	0.111583	-1.20397	0.828129	-0.487423	-1.31555	0.0111269	0.668644	-0.498062	0.731809	0.352434	-1.16671	0.0631652	-0.31621	1.22987	0.850496	-0.379375	0.0183525
12	g1010.t1	0.324615	0.185613	0.433075	-0.517776	-0.139002	0.10846	-0.842391	0.247461	-0.70339	-0.950851	0.0103512	0.342272	-0.115006	0.459003	-0.0285139	-0.457278	0.116731	-0.370786	0.574009	0.086492	-0.487517	0.123989
13	g10105.t1	1.06495	0.773611	0.658324	-0.305532	-0.291344	-0.406631	-1.37049	-0.115287	-1.07914	-0.963855	0.00934254	0.466518	0.0234994	0.663881	0.075524	-0.443019	0.197363	-0.390994	0.640382	0.0520246	-0.588357	0.264182
14	g1012.t1	0.537408	0.0517465	0.36366	-0.0171578	-0.485662	-0.173748	-0.554566	0.311914	-0.0689043	-0.380818	0.0352129	0.607174	0.101924	0.392587	0.288993	-0.50525	-0.214587	-0.318181	0.290663	0.187069	-0.103594	0.0582857
15	g10123.t1	0.609373	0.158194	0.665839	-0.097345	-0.451179	0.0564662	-0.706718	0.507646	-0.255539	-0.763184	0.0466714	0.595104	-0.161207	0.550936	-0.0535649	-0.756311	-0.0441678	-0.648669	0.712144	0.107643	-0.604501	0.0661603
16	g10125.t1	0.93634	0.972637	1.12725	0.137478	0.0362973	0.19091	-0.798861	0.154613	-0.835159	-0.989772	0.0287306	0.508096	0.363129	1.29365	0.604497	-0.144967	0.785554	0.0964009	0.93052	0.241367	-0.689153	0.0479844
17	g10136.t1	-0.313671	0.46203	-0.345551	1.2025	0.775701	-0.0318795	1.51617	-0.807581	0.740474	1.54805	0.0352235	-0.923554	-0.0171585	-1.04812	-0.670597	0.906395	-0.12457	0.252957	-1.03097	-0.653438	0.377528	0.0754286
18	g10141.t1	0.814353	0.584919	1.0758	0.295601	-0.229434	0.261446	-0.518752	0.49088	-0.289317	-0.780197	0.0414292	0.273113	-0.246502	0.532914	0.0597329	-0.519616	0.259801	-0.21338	0.779417	0.306235	-0.473181	0.163218
19	g10146.t1	-1.62801	-1.03162	-0.939534	-0.396652	0.596383	0.688472	1.23135	0.0920896	0.634972	0.542883	0.0298485	-0.586591	0.0681851	-0.627905	-0.116779	0.654776	-0.0413141	0.469812	-0.69609	-0.184964	0.511126	0.318832
20	g10147.t1	0.0924916	-0.423664	0.457443	-0.567793	-0.516156	0.364952	-0.660285	0.881108	-0.144129	-1.02524	0.0706073	0.966169	-0.485275	0.497458	-0.0448517	-1.45144	-0.468711	-1.01102	0.982732	0.440423	-0.54231	0.0192193
21	g10148.t1	-0.943374	-0.627916	-0.232801	-0.384843	0.315458	0.710574	0.558532	0.395115	0.243073	-0.152042	0.0464267	0.15008	0.0326477	0.105476	0.214485	-0.117432	-0.0446036	0.0644058	0.0728282	0.181838	0.109009	0.941921
22	g10177.t1	0.190718	-0.0522609	0.399415	-0.35562	-0.242979	0.208696	-0.546338	0.451676	-0.303359	-0.755034	0.0435931	0.574211	0.0912268	0.691631	0.291261	-0.482984	0.11742	-0.282949	0.600404	0.200035	-0.40037	0.0325553
23	g10182.t1	1.17892	0.614701	1.19998	0.242693	-0.564221	0.0210616	-0.936229	0.585282	-0.372008	-0.95729	0.0332723	0.993008	0.234495	1.37936	0.411778	-0.758512	0.386354	-0.581229	1.14487	0.177283	-0.967583	0.0128613
24	g10190.t1	-0.367787	-0.185125	-0.117077	-1.49109	0.182662	0.25071	-1.1233	0.0680479	-1.30597	-1.37401	0.00199853	0.0102645	-0.0892229	0.291429	-0.723814	-0.0994874	0.281164	-0.734078	0.380652	-0.634591	-1.01524	0.0519292
25	g10191.t1	-0.688357	0.3769	0.192396	-0.559015	1.06526	0.880753	0.129342	-0.184504	-0.935915	-0.751411	0.161878	-1.47869	0.213295	-0.570577	-1.66257	1.69199	0.908116	-0.183876	-0.783871	-1.87586	-1.09199	0.0277692
26	g10199.t1	0.390823	-0.254575	0.381498	-0.334391	-0.645398	-0.00932514	-0.725214	0.636073	-0.0798159	-0.715889	0.0352235	0.631512	0.152512	0.869347	0.604819	-0.479	0.237835	-0.026693	0.716835	0.452307	-0.264528	0.0236412
27	g10214.t1	0.143859	0.75064	-0.206245	1.44832	0.606781	-0.350105	1.30446	-0.956886	0.697677	1.65456	0.038609	-0.81595	-0.0248489	-0.599611	-0.360068	0.791101	0.216339	0.455882	-0.574762	-0.335219	0.239543	0.255823
28	g10253.t1	-1.52133	-0.40621	-1.95163	0.21254	1.11512	-0.430307	1.73387	-1.54542	0.61875	2.16417	0.0327245	-1.62384	0.128213	-1.98875	-1.41238	1.75205	-0.364914	0.211452	-2.11696	-1.5406	0.576366	0.0311497
29	g10259.t1	-1.40263	-0.506931	-0.646188	-0.625768	0.895703	0.756446	0.776866	-0.139257	-0.118837	0.0204192	0.0243029	-1.12955	0.147419	-0.828567	-0.589058	1.27697	0.300987	0.540497	-0.975987	-0.736477	0.23951	0.0307251
30	g10273.t1	0.935679	0.538067	0.529506	-0.46811	-0.397613	-0.406173	-1.40379	-0.00856061	-1.00618	-0.997616	0.0310741	0.22822	-0.273047	-0.278206	-0.420998	-0.501267	-0.506426	-0.649219	-0.00515962	-0.147952	-0.142792	0.488275
31	g10274.t1	1.23846	0.654729	1.05769	-0.0492676	-0.58373	-0.18077	-1.28773	0.40296	-0.703997	-1.10696	0.0370908	0.0296717	0.185669	0.509212	-0.366832	0.155997	0.47954	-0.396504	0.323543	-0.552501	-0.876044	0.592235
32	g10291.t1	0.240065	-0.0485018	0.108914	-0.033418	-0.288567	-0.13115	-0.273483	0.157416	0.0150838	-0.142332	0.642998	0.354375	-0.277366	0.496912	0.106596	-0.631741	0.142537	-0.247779	0.774277	0.383962	-0.390315	0.0498471
33	g10292.t1	-0.228784	-0.476006	0.24348	-1.02482	-0.247222	0.472264	-0.796037	0.719486	-0.548815	-1.2683	0.038609	0.437217	-0.147764	0.358865	-0.20052	-0.584981	-0.0783515	-0.637737	0.506629	-0.0527561	-0.559385	0.391376
34	g10297.t1	-1.53512	-0.94809	-1.52493	0.3237	0.58703	0.0101885	1.85882	-0.576841	1.27179	1.84863	0.0224998	-1.1171	-0.310269	-1.11647	-0.184435	0.806834	0.000628288	0.932668	-0.806205	0.125834	0.93204	0.10347
35	g10306.t1	-0.175092	-0.173422	-0.952598	0.959546	0.00166923	-0.777507	1.13464	-0.779176	1.13297	1.91214	0.0284901	-0.54864	-0.883412	-0.741409	-0.21828	-0.334772	-0.192769	0.33036	0.142003	0.665132	0.523129	0.168749
36	g10324.t1	0.266518	0.68112	0.529158	-0.734592	0.414602	0.26264	-1.00111	-0.151962	-1.41571	-1.26375	0.0373865	0.714218	0.192092	0.820543	0.111334	-0.522127	0.106324	-0.602885	0.628451	-0.0807578	-0.709209	0.246431
37	g10348.t1	0.612436	0.0915295	0.419103	-0.453834	-0.520906	-0.193333	-1.06627	0.327573	-0.545363	-0.872936	0.0182263	0.895927	0.145805	0.611072	0.225677	-0.750122	-0.284855	-0.67025	0.465266	0.0798714	-0.385395	0.047778
38	g10350.t1	-0.726654	-0.991964	-0.716915	-0.540024	-0.265309	0.00973889	0.18663	0.275048	0.45194	0.176892	0.0352592	0.184973	-0.168161	-0.153925	0.0235257	-0.353134	-0.338898	-0.161447	0.014236	0.191686	0.17745	0.69366
39	g10355.t1	0.597009	0.0999076	0.519311	-0.353245	-0.497102	-0.0776981	-0.950255	0.419403	-0.453153	-0.872557	0.0206252	1.02455	0.0717695	0.77404	0.386851	-0.952783	-0.250512	-0.637702	0.702271	0.315081	-0.387189	0.0172237
40	g10396.t1	0.602025	0.354865	0.609791	0.305963	-0.24716	0.0077656	-0.296062	0.254926	-0.048902	-0.303828	0.0428945	0.60396	0.0494476	0.47166	0.27534	-0.554512	-0.132299	-0.32862	0.422213	0.225892	-0.196321	0.0469872
41	g104.t1	-0.615565	-1.12304	-0.721393	0.314603	-0.507472	-0.105828	0.930169	0.401644	1.43764	1.036	0.0426046	-0.623896	-0.335455	-0.561073	-0.417945	0.288442	0.0628226	0.205952	-0.225619	-0.08249	0.143129	0.472079
42	g10403.t1	-0.533953	-0.653131	-0.638823	0.136162	-0.119178	-0.10487	0.670115	0.0143079	0.789292	0.774985	0.0484291	-0.585795	-0.310079	-0.430125	-0.335922	0.275716	0.15567	0.249873	-0.120045	-0.0258429	0.0942026	0.262182
43	g10410.t1	0.640405	0.006313	0.70945	-0.230105	-0.634092	0.0690453	-0.87051	0.703137	-0.236418	-0.939555	0.00439703	0.897072	0.0460208	0.888492	0.432709	-0.851051	-0.0085796	-0.464362	0.842471	0.386689	-0.455783	0.00689336
44	g10414.t1	-0.724452	-0.502424	-1.16664	0.0655896	0.222027	-0.44219	0.790041	-0.664218	0.568014	1.23223	0.0360636	-0.888973	0.246779	-0.910329	-0.189817	1.13575	-0.0213568	0.699156	-1.15711	-0.436595	0.720512	0.0366594
45	g10429.t1	0.855196	0.351855	0.835071	-0.0353736	-0.50334	-0.0201252	-0.890569	0.483215	-0.387229	-0.870444	0.0284901	0.691399	-0.120717	0.683942	0.268953	-0.812117	-0.00745734	-0.422447	0.804659	0.38967	-0.414989	0.0694
46	g10435.t1	-0.451318	-0.341223	-2.11879	0.327125	0.110095	-1.66748	0.778443	-1.77757	0.668348	2.44592	0.0471558	-1.55995	-1.12205	-2.10481	-0.548212	0.437893	-0.544868	1.01173	-0.982761	0.573842	1.5566	0.140382
47	g10436.t1	-1.23006	-0.570005	-1.91868	0.627353	0.660053	-0.688623	1.85741	-1.34868	1.19736	2.54603	0.0193662	-1.53242	-0.359447	-1.47689	-0.560463	1.17297	0.0555237	0.971955	-1.11745	-0.201016	0.916431	0.0821786
48	g10475.t1	0.341877	0.303236	0.492897	-0.25628	-0.0386407	0.15102	-0.598157	0.189661	-0.559516	-0.749176	0.0284901	-0.108794	-0.110288	0.158283	-0.25589	-0.00149429	0.267077	-0.147096	0.268572	-0.145602	-0.414174	0.416914
49	g10478.t1	0.0736359	-0.0933872	0.534286	-0.518093	-0.167023	0.46065	-0.591729	0.627673	-0.424705	-1.05238	0.0470158	0.238159	-0.0149413	0.514263	-0.381269	-0.253101	0.276104	-0.619428	0.529205	-0.366327	-0.895532	0.128577
50	g10481.t1	0.887688	0.721615	0.733548	0.513386	-0.166073	-0.15414	-0.374302	0.0119333	-0.208229	-0.220162	0.0465586	0.733494	0.00372707	0.674753	0.48244	-0.729767	-0.0587409	-0.251054	0.671026	0.478713	-0.192313	0.0348315
51	g10485.t1	0.600544	0.0892445	0.488149	-0.51179	-0.511299	-0.112394	-1.11233	0.398905	-0.601035	-0.99994	0.0217156	0.947858	-0.101494	0.5235	-0.0643489	-1.04935	-0.424359	-1.01221	0.624994	0.0371447	-0.587849	0.0273231
52	g105.t1	-0.572652	-0.273634	0.0650564	-0.553644	0.299017	0.637708	0.0190081	0.338691	-0.280009	-0.6187	0.0376598	-0.356004	-0.0993859	0.223656	-0.267558	0.256618	0.57966	0.088446	0.323042	-0.168172	-0.491214	0.139094
53	g1052.t1	-1.67577	-1.66365	-1.67185	-0.0155988	0.0121141	0.00391729	1.66017	-0.00819686	1.64805	1.65625	0.0128755	-1.44866	-0.248077	-1.14461	-1.01027	1.20058	0.30405	0.438384	-0.896529	-0.762195	0.134334	0.0388955
54	g10548.t1	1.19819	0.735529	0.750674	0.0147862	-0.462665	-0.44752	-1.18341	0.0151448	-0.720743	-0.735888	0.0239206	1.15274	0.00956025	0.527845	0.213376	-1.14318	-0.624895	-0.939364	0.518284	0.203815	-0.314469	0.0424834
55	g10560.t1	3.04734	2.15404	2.41692	0.715522	-0.893295	-0.63042	-2.33182	0.262874	-1.43852	-1.7014	0.0281088	-0.0982389	-1.2858	0.3332	-1.15128	-1.18756	0.431439	-1.05304	1.619	0.134519	-1.48448	0.639702
56	g10635.t1	-0.207128	-0.281011	0.358499	-0.653368	-0.0738837	0.565627	-0.44624	0.63951	-0.372356	-1.01187	0.0373865	0.355361	-0.054644	0.410491	-0.0924797	-0.410005	0.0551299	-0.447841	0.465135	-0.0378357	-0.502971	0.338939
57	g10639.t1	-0.283584	0.25	-0.229548	0.541931	0.533583	0.0540361	0.825514	-0.479547	0.291931	0.771478	0.219311	-1.40519	0.0350898	-0.910397	-0.854658	1.44028	0.494793	0.550532	-0.945487	-0.889748	0.0557392	0.0241629
58	g10641.t1	-2.44281	-1.22321	-1.32576	-1.19169	1.2196	1.11705	1.25112	-0.102546	0.0315247	0.134071	0.00420501	-0.312953	0.0964131	-0.664079	0.0660678	0.409366	-0.351125	0.379021	-0.760492	-0.0303453	0.730147	0.502365
59	g10688.t1	0.159231	0.148797	0.279034	-0.412586	-0.0104335	0.119803	-0.571817	0.130236	-0.561383	-0.69162	0.0243029	0.283905	-0.130372	0.337181	-0.0865335	-0.414278	0.053276	-0.370439	0.467554	0.0438389	-0.423715	0.105525
60	g10690.t1	0.971838	0.352791	1.19988	0.188309	-0.619047	0.228043	-0.783528	0.84709	-0.164482	-1.01157	0.014582	0.614021	-0.0203516	0.64555	0.0940871	-0.634373	0.0315285	-0.519934	0.665901	0.114439	-0.551462	0.159419
61	g10693.t1	0.420379	0.119162	0.817909	-0.0472884	-0.301217	0.397529	-0.467668	0.698746	-0.166451	-0.865197	0.00523083	0.590591	0.00836635	0.52559	0.306221	-0.582224	-0.0650008	-0.28437	0.517224	0.297855	-0.219369	0.0271451
62	g10695.t1	1.15799	0.24008	0.853324	0.421504	-0.917911	-0.304667	-0.736487	0.613245	0.181424	-0.43182	0.00731381	1.22605	-0.0843288	0.865388	0.77486	-1.31038	-0.360664	-0.451193	0.949717	0.859188	-0.0905288	0.00590152
63	g10703.t1	-0.704556	-0.35728	-0.0109125	-0.679809	0.347276	0.693643	0.0247463	0.346367	-0.322529	-0.668897	0.0286842	-0.318041	0.204593	0.12014	-0.228237	0.522634	0.438181	0.0898045	-0.0844531	-0.43283	-0.348377	0.288827
64	g10723.t1	-1.8178	-0.685796	-0.82037	-0.591194	1.132	0.997431	1.22661	-0.134574	0.0946028	0.229177	0.0330358	-0.597289	0.277205	-0.350526	0.0869835	0.874495	0.246764	0.684273	-0.627731	-0.190222	0.437509	0.45842
65	g10727.t1	1.96495	1.29038	1.83189	0.322353	-0.674567	-0.133062	-1.64259	0.541505	-0.968028	-1.50953	0.02663	1.2813	0.197245	1.32828	0.963392	-1.08406	0.046974	-0.317909	1.13103	0.766147	-0.364883	0.172289
66	g10742.t1	-0.846245	-0.524758	-0.443469	-0.0552354	0.321487	0.402776	0.791009	0.081289	0.469522	0.388233	0.0439363	-0.673045	-0.152839	-0.496758	-0.451594	0.520206	0.176287	0.221451	-0.343918	-0.298755	0.0451636	0.157213
67	g1075.t1	-1.44008	-0.679007	-0.871662	-0.794666	0.761076	0.568421	0.645417	-0.192655	-0.11566	0.0769957	0.0381708	-0.574791	0.102847	-0.265865	-0.0845568	0.677638	0.308926	0.490234	-0.368713	-0.187404	0.181309	0.503232
68	g10791.t1	-0.983054	-0.752991	-0.655707	-0.703568	0.230064	0.327347	0.279487	0.0972834	0.0494232	-0.0478602	0.0464775	-0.0486832	0.318864	-0.0396522	0.12834	0.367547	0.00903091	0.177023	-0.358516	-0.190524	0.167992	0.703794
69	g10805.t1	1.35556	0.214303	0.867157	0.191309	-1.14126	-0.488403	-1.16425	0.652854	-0.0229941	-0.675848	0.0110069	1.30535	-0.187388	0.484429	0.414184	-1.49274	-0.82092	-0.891165	0.671817	0.601572	-0.0702449	0.0175352
70	g10807.t1	-1.78257	-2.24908	-2.13709	0.641668	-0.466512	-0.354524	2.42423	0.111988	2.89075	2.77876	0.0304685	-0.434482	-0.365685	-1.09211	-0.685712	0.0687973	-0.657632	-0.25123	-0.726429	-0.320027	0.406402	0.623096
71	g1082.t1	-0.423807	-0.229806	-0.117444	-0.713039	0.194001	0.306363	-0.289232	0.112362	-0.483233	-0.595595	0.038609	-0.365668	0.0957236	-0.216333	-0.532054	0.461392	0.149335	-0.166386	-0.312056	-0.627778	-0.315721	0.0998787
72	g1083.t1	0.089112	-0.269823	0.00254344	-0.284764	-0.358935	-0.0865686	-0.373876	0.272367	-0.0149405	-0.287307	0.205031	0.61264	-0.263844	0.138975	0.0673089	-0.876485	-0.473665	-0.545331	0.40282	0.331153	-0.0716663	0.0148563
73	g10839.t1	1.56202	1.72323	0.389945	0.690037	0.16121	-1.17208	-0.871984	-1.33329	-1.03319	0.300092	0.0398289	0.500536	0.108865	-0.0152323	0.0428867	-0.39167	-0.515768	-0.457649	-0.124098	-0.0659788	0.058119	0.828425
74	g10843.t1	-1.01125	-0.644682	-1.51926	-0.150277	0.366564	-0.508019	0.860969	-0.874583	0.494405	1.36899	0.00226233	-1.03375	-0.258206	-0.985342	-0.467198	0.775548	0.0484124	0.566556	-0.727136	-0.208993	0.518143	0.0174263
75	g10858.t1	1.13748	0.039533	0.831391	-0.489733	-1.09795	-0.306087	-1.62721	0.791858	-0.529266	-1.32112	0.00857603	1.5309	0.459166	1.04186	0.777639	-1.07173	-0.489044	-0.753261	0.58269	0.318473	-0.264217	0.0253733
76	g10880.t1	-0.771282	-0.104463	-1.32153	0.208524	0.666819	-0.55025	0.979806	-1.21707	0.312987	1.53006	0.20308	-1.34095	0.155455	-2.59295	-1.31569	1.49641	-1.25199	0.0252614	-2.7484	-1.47115	1.27726	0.0221003
77	g1089.t1	0.972305	0.206987	0.855929	0.0477307	-0.765317	-0.116375	-0.924574	0.648942	-0.159257	-0.808199	0.0163828	0.947839	0.223044	0.852936	0.624164	-0.724795	-0.094903	-0.323675	0.629892	0.40112	-0.228772	0.0334575
78	g10906.t1	0.967408	0.622281	0.524238	0.525153	-0.345126	-0.44317	-0.442255	-0.0980433	-0.0971286	0.000914728	0.0455135	0.818839	0.171944	0.385696	0.377164	-0.646895	-0.433143	-0.441675	0.213752	0.20522	-0.00853207	0.0864827
79	g1091.t1	0.30405	0.0727253	0.556561	-0.245829	-0.231325	0.252511	-0.549879	0.483836	-0.318555	-0.80239	0.0552109	0.685671	0.0410757	0.876897	0.181608	-0.644595	0.191227	-0.504063	0.835822	0.140532	-0.695289	0.0183525
80	g10935.t1	-0.42266	0.589902	-0.510577	0.550604	1.01256	-0.0879171	0.973264	-1.10048	-0.0392985	1.06118	0.0346988	-0.736503	-0.40606	-0.561427	-0.391891	0.330443	0.175076	0.344612	-0.155367	0.0141684	0.169535	0.28119
81	g10939.t1	-1.78639	-1.07738	-2.21595	-0.168011	0.709005	-0.429559	1.61838	-1.13856	0.909372	2.04794	0.00930294	-0.928145	0.0746937	-1.11703	-0.318557	1.00284	-0.188882	0.609587	-1.19172	-0.393251	0.798469	0.103499
82	g1094.t1	-1.67402	-1.01899	-1.1725	-1.21351	0.655024	0.501519	0.460504	-0.153505	-0.19452	-0.0410152	0.0408632	-0.01198	0.184939	-0.0743721	0.119632	0.196919	-0.0623921	0.131612	-0.259311	-0.0653071	0.194004	0.968457
83	g10941.t1	-0.436057	-0.240138	-0.253454	0.263671	0.195919	0.182602	0.699728	-0.0133161	0.503809	0.517125	0.0253293	-0.412547	0.0160576	-0.275154	-0.231175	0.428605	0.137394	0.181373	-0.291211	-0.247232	0.0439792	0.161038
84	g10948.t1	1.15553	0.137901	0.693645	-0.29295	-1.01763	-0.461884	-1.44848	0.555744	-0.430852	-0.986596	0.00227391	1.17308	-0.331383	0.635199	0.104992	-1.50447	-0.537883	-1.06809	0.966582	0.436375	-0.530207	0.00676823
85	g10949.t1	-1.05116	-0.858235	-0.680386	-0.72942	0.192924	0.370774	0.321739	0.17785	0.128815	-0.0490345	0.0163798	-0.359067	-0.0896683	-0.0183432	-0.0894988	0.269398	0.340724	0.269568	0.0713251	0.000169516	-0.0711556	0.520201
86	g10959.t1	-1.51652	-3.09606	-1.09383	-2.30877	-1.57954	0.422696	-0.792242	2.00223	0.787297	-1.21494	0.0393265	-1.38871	-2.26156	-2.12187	-2.06891	-0.872846	-0.733161	-0.6802	0.139685	0.192646	0.0529606	0.0743854
87	g10974.t1	-2.37182	-1.27865	-2.12283	-2.34825	1.09316	0.248987	0.023562	-0.844177	-1.0696	-0.225425	0.0364088	-0.508475	-0.524485	-0.816796	-0.791734	-0.0160098	-0.30832	-0.283259	-0.292311	-0.267249	0.0250616	0.502365
88	g10975.t1	0.602482	0.093209	0.743928	-0.0802049	-0.509273	0.141446	-0.682687	0.650719	-0.173414	-0.824133	0.00441113	0.784444	-0.04147	0.774552	0.351762	-0.825914	-0.00989248	-0.432682	0.816022	0.393232	-0.42279	0.00689336
89	g10981.t1	-1.10165	1.05949	-1.71902	1.1508	2.16115	-0.617369	2.25246	-2.77852	0.0913095	2.86983	0.0177441	-1.02904	0.562346	-0.99306	-0.369698	1.59138	0.0359783	0.659341	-1.55541	-0.932044	0.623362	0.184176
90	g10995.t1	-0.938009	-0.182807	-0.235131	-0.253085	0.755202	0.702878	0.684924	-0.0523242	-0.0702784	-0.0179542	0.0348039	-0.901016	0.217458	-0.0693177	-0.321948	1.11847	0.831699	0.579068	-0.286776	-0.539406	-0.25263	0.0225952
91	g11.t1	0.340826	0.311908	0.388976	-0.277411	-0.0289174	0.0481499	-0.618237	0.0770674	-0.589319	-0.666387	0.0354634	0.2504	-0.290778	0.459566	-0.0303386	-0.541178	0.209166	-0.280739	0.750344	0.260439	-0.489905	0.0325553
92	g1100.t1	0.92078	0.333847	0.787783	0.36963	-0.586933	-0.132997	-0.55115	0.453936	0.0357826	-0.418153	0.0208725	0.751791	0.0629689	0.488678	0.378526	-0.688822	-0.263112	-0.373265	0.42571	0.315557	-0.110153	0.0445842
93	g1101.t1	-0.716061	0.092498	-1.06879	1.51529	0.808559	-0.352733	2.23135	-1.16129	1.42279	2.58409	0.0296191	-0.549	-0.0561221	-0.837781	-0.0795578	0.492878	-0.288781	0.469442	-0.781659	-0.0234357	0.758223	0.39812
94	g11018.t1	1.19384	0.325049	0.957988	-0.00733777	-0.868788	-0.235849	-1.20118	0.632939	-0.332387	-0.965326	0.00273691	1.06873	-0.247228	0.880426	0.273914	-1.31596	-0.188305	-0.794817	1.12765	0.521141	-0.606512	0.00689336
95	g11023.t1	0.649412	0.114064	0.500348	-0.297684	-0.535348	-0.149065	-0.947096	0.386284	-0.411748	-0.798032	0.0382406	0.807924	-0.322613	0.397855	0.0468654	-1.13054	-0.410069	-0.761059	0.720468	0.369478	-0.35099	0.0293357
96	g1103.t1	0.905919	0.455663	0.921636	-0.243596	-0.450257	0.0157167	-1.14952	0.465973	-0.699258	-1.16523	0.0127213	1.09134	0.124007	1.02101	0.28497	-0.967329	-0.0703222	-0.806366	0.897007	0.160963	-0.736044	0.0212668
97	g11033.t1	0.149646	0.0273749	0.372911	-0.627253	-0.122271	0.223265	-0.7769	0.345536	-0.654628	-1.00016	0.0356679	0.300815	-0.177506	0.395091	-0.211934	-0.478321	0.0942763	-0.512749	0.572597	-0.0344286	-0.607025	0.184038
98	g11036.t1	-0.379168	-0.069127	-0.187487	0.760147	0.310041	0.191681	1.13931	-0.11836	0.829273	0.947634	0.0278635	-0.416843	0.0844176	-0.579816	-0.0518495	0.501261	-0.162973	0.364994	-0.664234	-0.136267	0.527967	0.0960118
99	g11058.t1	-0.7671	-0.341388	-1.10717	0.735307	0.425712	-0.340073	1.50241	-0.765785	1.0767	1.84248	0.0495027	-0.349105	0.603273	-0.72824	0.336115	0.952378	-0.379136	0.685219	-1.33151	-0.267158	1.06435	0.203133
100	g11059.t1	-0.249778	-0.000599183	0.417239	-0.533716	0.249179	0.667017	-0.283938	0.417838	-0.533117	-0.950955	0.0453735	0.453713	0.00891123	0.353942	-0.0342163	-0.444801	-0.0997704	-0.487929	0.345031	-0.0431275	-0.388159	0.322997
101	g11077.t1	-1.1902	-0.417192	-1.00389	-1.03691	0.773011	0.186309	0.15329	-0.586702	-0.61972	-0.0330185	0.175693	-0.569554	-0.030955	-1.36241	-1.2046	0.538599	-0.792854	-0.635042	-1.33145	-1.17364	0.157812	0.0354285
102	g1108.t1	0.164946	0.130617	0.591385	-0.463543	-0.0343297	0.426439	-0.628489	0.460769	-0.59416	-1.05493	0.0239206	0.302253	0.0610071	0.600615	-0.239688	-0.241246	0.298362	-0.541941	0.539608	-0.300695	-0.840303	0.0886075
103	g11117.t1	-0.937845	-0.378847	-0.599689	-0.215034	0.558998	0.338156	0.722811	-0.220841	0.163814	0.384655	0.0388501	-0.471045	0.0294404	-0.423072	-0.0974045	0.500486	0.047973	0.373641	-0.452513	-0.126845	0.325668	0.300219
104	g11130.t1	-1.31886	-0.520929	-2.09231	1.42484	0.79793	-0.773447	2.7437	-1.57138	1.94577	3.51715	0.0486398	-0.920937	0.195525	-1.6709	-0.197008	1.11646	-0.749961	0.723929	-1.86642	-0.392533	1.47389	0.212079
105	g11136.t1	0.644657	0.0603024	0.763406	-0.0666271	-0.584355	0.118749	-0.711284	0.703104	-0.12693	-0.830034	0.0388784	0.983366	0.0132849	0.741087	0.357288	-0.970081	-0.24228	-0.626078	0.727802	0.344003	-0.383799	0.0286764
106	g11181.t1	-1.44874	-1.27277	-1.7594	0.143686	0.175967	-0.310669	1.59242	-0.486636	1.41645	1.90309	0.0183348	-0.574548	0.204009	-0.940681	-0.241305	0.778558	-0.366133	0.333243	-1.14469	-0.445314	0.699376	0.230516
107	g11187.t1	-0.79184	-0.321933	-0.207591	-0.480617	0.469906	0.584249	0.311222	0.114343	-0.158684	-0.273027	0.0474618	-0.471202	-0.0284474	-0.092989	-0.312124	0.442755	0.378213	0.159078	-0.0645416	-0.283676	-0.219135	0.328312
108	g11188.t1	0.449792	0.267109	0.446289	-0.136394	-0.182683	-0.00350252	-0.586186	0.17918	-0.403503	-0.582683	0.0440662	0.545283	-0.00177261	0.439731	0.134355	-0.547056	-0.105552	-0.410928	0.441504	0.136128	-0.305376	0.0743942
109	g11189.t1	0.972431	0.995298	0.703449	0.238376	0.0228671	-0.268981	-0.734055	-0.291848	-0.756922	-0.465074	0.0354643	0.415297	0.164772	0.352492	0.216599	-0.250525	-0.0628055	-0.198698	0.187719	0.0518268	-0.135892	0.733382
110	g11207.t1	0.754753	0.335198	1.09062	-0.2226	-0.419555	0.335867	-0.977353	0.755422	-0.557798	-1.31322	0.042376	1.02116	-0.0187267	1.3191	0.919285	-1.03989	0.297937	-0.10188	1.33783	0.938011	-0.399817	0.0129868
111	g11244.t1	-0.743911	-0.391804	-0.339695	0.100659	0.352107	0.404217	0.84457	0.0521095	0.492463	0.440353	0.0229362	-0.213231	-0.0212218	-0.275864	-0.111712	0.19201	-0.0626321	0.10152	-0.254642	-0.09049	0.164152	0.711567
112	g11251.t1	-0.6618	-0.308761	-0.543578	0.602817	0.353039	0.118222	1.26462	-0.234817	0.911577	1.14639	0.0230592	-0.482041	0.0830412	-0.364224	0.274371	0.565082	0.117817	0.756413	-0.447265	0.19133	0.638595	0.173147
113	g1129.t1	1.20628	0.489573	1.20312	-0.339575	-0.716704	-0.00316104	-1.54585	0.713543	-0.829148	-1.54269	0.00494899	0.832249	-0.351845	0.748697	-0.00125521	-1.18409	-0.0835514	-0.833504	1.10054	0.350589	-0.749952	0.0406978
114	g11294.t1	-0.438716	-0.294837	-0.2143	0.427794	0.143879	0.224416	0.86651	0.0805371	0.72263	0.642093	0.602513	-1.73779	-0.136923	-1.12191	-1.32869	1.60086	0.615876	0.409092	-0.984987	-1.19177	-0.206784	0.0265755
115	g1130.t1	0.607454	0.0729015	0.998062	-0.238098	-0.534552	0.390608	-0.845551	0.925161	-0.310999	-1.23616	0.00759149	0.793441	-0.00187789	0.889326	0.121035	-0.795319	0.0958841	-0.672406	0.891203	0.122913	-0.76829	0.0262064
116	g11305.t1	-1.16425	-0.258458	-1.22525	1.1044	0.90579	-0.0610055	2.26864	-0.966795	1.36285	2.32965	0.014926	-1.51088	-0.475176	-1.31634	-0.289291	1.03571	0.194545	1.22159	-0.841164	0.185885	1.02705	0.0751988
117	g11315.t1	-1.62243	-0.818991	-1.25123	-0.316556	0.803435	0.371194	1.30587	-0.432241	0.502435	0.934676	0.0202655	-0.258715	0.229966	-0.535615	0.184561	0.488681	-0.2769	0.443276	-0.765581	-0.045405	0.720176	0.371183
118	g1132.t1	0.134272	-0.0261127	0.439048	-0.294298	-0.160385	0.304775	-0.42857	0.46516	-0.268185	-0.733345	0.0483931	0.460837	-0.0851713	0.37051	0.0242012	-0.546008	-0.0903276	-0.436636	0.455681	0.109372	-0.346308	0.101857
119	g11323.t1	-1.00974	-0.46071	-0.481808	0.088214	0.549028	0.52793	1.09795	-0.0210982	0.548924	0.570022	0.0339805	-0.51634	0.167502	-0.224005	0.246083	0.683842	0.292334	0.762422	-0.391507	0.0785807	0.470088	0.201919
120	g11360.t1	-0.329887	-0.289601	-0.171278	-0.573377	0.0402861	0.15861	-0.243489	0.118324	-0.283775	-0.402099	0.463952	0.484649	0.355944	1.07867	0.808212	-0.128705	0.594018	0.323564	0.722723	0.452269	-0.270455	0.0313366
121	g1137.t1	0.927074	0.548461	0.804659	0.0191759	-0.378613	-0.122414	-0.907898	0.256199	-0.529285	-0.785483	0.00953929	1.00948	0.0665507	0.638523	0.479845	-0.942933	-0.37096	-0.529639	0.571972	0.413294	-0.158678	0.0128613
122	g11373.t1	-1.60175	-1.64385	-2.37542	1.49037	-0.0420931	-0.773669	3.09212	-0.731576	3.13422	3.86579	0.0294334	-1.6827	-1.60098	-2.02906	-1.06627	0.0817207	-0.346359	0.616434	-0.428079	0.534713	0.962792	0.154674
123	g11375.t1	-0.374169	0.188779	-0.414823	-1.24814	0.562948	-0.0406536	-0.873975	-0.603602	-1.43692	-0.833322	0.206989	-2.71777	-0.637619	-1.55268	-2.61591	2.08015	1.16508	0.101857	-0.915064	-1.97829	-1.06323	0.0368844
124	g1144.t1	0.666181	0.111186	0.674524	0.112979	-0.554995	0.00834362	-0.553202	0.563339	0.00179313	-0.561545	0.0437574	1.03988	0.172394	0.733571	0.67949	-0.867488	-0.306311	-0.360392	0.561177	0.507096	-0.0540813	0.0133921
125	g11468.t1	-0.234108	-0.0386621	0.432712	-0.759205	0.195446	0.66682	-0.525097	0.471375	-0.720543	-1.19192	0.0661617	0.00236368	0.0464052	1.0345	-0.279158	0.0440415	1.03214	-0.281522	0.988098	-0.325563	-1.31366	0.0346729
126	g11473.t1	0.238001	-0.199408	0.349923	-0.799538	-0.437409	0.111922	-1.03754	0.549331	-0.60013	-1.14946	0.00420501	0.526019	0.0593053	0.753291	0.1326	-0.466714	0.227272	-0.393419	0.693985	0.0732946	-0.620691	0.0524512
127	g11490.t1	0.489784	0.209091	0.674865	0.146012	-0.280693	0.185081	-0.343772	0.465774	-0.0630791	-0.528853	0.082432	0.781558	0.262466	0.794038	0.603248	-0.519092	0.0124796	-0.17831	0.531572	0.340782	-0.190789	0.0250885
128	g115.t1	0.68489	0.108507	0.401563	-0.0637342	-0.576383	-0.283327	-0.748625	0.293056	-0.172241	-0.465297	0.0533082	0.800654	-0.347829	0.467059	0.227524	-1.14848	-0.333596	-0.57313	0.814887	0.575353	-0.239535	0.0131375
129	g1150.t1	-1.64255	-0.846745	-0.936405	-0.852276	0.795809	0.706148	0.790278	-0.0896606	-0.00553115	0.0841295	0.0178927	-0.523394	-0.0477086	-0.674076	-0.322905	0.475685	-0.150682	0.200488	-0.626367	-0.275197	0.351171	0.365598
130	g11511.t1	-0.131701	-1.43428	-1.55315	0.153109	-1.30258	-1.42145	0.284809	-0.118876	1.58738	1.70626	0.0381979	0.0458898	-0.641933	-1.26172	-0.500359	-0.687822	-1.30761	-0.546249	-0.619785	0.141574	0.761359	0.281989
131	g1152.t1	-0.853563	-0.472291	-1.09477	0.519299	0.381272	-0.241207	1.37286	-0.622479	0.99159	1.61407	0.0215173	-0.731957	0.28658	-1.02676	0.28628	1.01854	-0.294807	1.01824	-1.31334	-0.000300024	1.31304	0.0405047
132	g11525.t1	-0.727533	-0.165719	-0.459017	-0.114956	0.561813	0.268516	0.612576	-0.293298	0.0507632	0.344061	0.0734741	-0.832045	-0.010358	-0.598839	-0.445535	0.821687	0.233207	0.38651	-0.588481	-0.435177	0.153304	0.0232169
133	g11529.t1	0.57078	0.218435	-0.042095	-0.098639	-0.352345	-0.612875	-0.669419	-0.26053	-0.317074	-0.056544	0.271964	1.11448	0.0354784	0.368777	0.900655	-1.079	-0.745704	-0.213827	0.333299	0.865176	0.531877	0.0177995
134	g11536.t1	-0.0569409	0.710025	-0.782141	0.441406	0.766966	-0.7252	0.498347	-1.49217	-0.268619	1.22355	0.124564	-1.01657	1.41002	-1.24785	-0.742674	2.4266	-0.231281	0.2739	-2.65788	-2.1527	0.505181	0.0308235
135	g11574.t1	-0.852789	-0.398079	-0.823436	-0.255296	0.45471	0.0293531	0.597493	-0.425357	0.142783	0.56814	0.00923852	-0.518106	-0.287211	-0.737024	-0.617585	0.230895	-0.218918	-0.0994787	-0.449812	-0.330373	0.119439	0.0385471
136	g11607.t1	-1.00217	-0.433374	-0.360569	0.332752	0.568793	0.641597	1.33492	0.0728048	0.766126	0.693321	0.0139262	-0.503381	-0.161119	-0.46906	0.0579454	0.342262	0.0343215	0.561327	-0.307941	0.219064	0.527005	0.371659
137	g11608.t1	0.170715	-0.100996	0.00463536	-0.0232364	-0.271711	-0.16608	-0.193952	0.105631	0.0777592	-0.0278718	0.776889	0.64281	-0.192529	-0.0306788	0.156013	-0.835339	-0.673489	-0.486797	0.16185	0.348542	0.186692	0.0392908
138	g11627.t1	0.170977	0.365773	0.660208	-1.04804	0.194796	0.489231	-1.21901	0.294435	-1.41381	-1.70824	0.00264526	0.410647	0.147107	0.647195	-0.698705	-0.26354	0.236548	-1.10935	0.500087	-0.845812	-1.3459	0.0252866
139	g11629.t1	0.956682	0.434768	0.622877	-0.320287	-0.521915	-0.333805	-1.27697	0.18811	-0.755054	-0.943164	0.0133913	0.621077	0.308523	0.707035	0.0371458	-0.312554	0.0859584	-0.583931	0.398512	-0.271378	-0.66989	0.179936
140	g1165.t1	-0.212897	0.536607	-0.380289	1.16557	0.749504	-0.167392	1.37847	-0.916896	0.628964	1.54586	0.04264	-1.02385	0.24048	-0.89888	-0.614	1.26433	0.124968	0.409848	-1.13936	-0.85448	0.28488	0.0519573
141	g11669.t1	0.66172	-0.00247665	0.813099	-0.273203	-0.664196	0.15138	-0.934922	0.815576	-0.270726	-1.0863	0.0290722	0.669456	0.0706099	1.05029	0.14253	-0.598847	0.380837	-0.526927	0.979683	0.0719198	-0.907763	0.0543123
142	g11673.t1	1.0602	0.474965	0.946879	0.203347	-0.585237	-0.113324	-0.856856	0.471913	-0.271618	-0.743532	0.0136891	0.500378	0.191448	0.855529	0.511855	-0.30893	0.355151	0.0114771	0.664081	0.320407	-0.343674	0.105242
143	g11692.t1	0.73724	0.087641	0.875557	-0.456697	-0.649599	0.138317	-1.19394	0.787916	-0.544338	-1.33225	0.00797625	1.08268	-0.0560614	0.927611	0.128624	-1.13874	-0.155065	-0.954052	0.983673	0.184685	-0.798988	0.0150653
144	g11697.t1	0.781167	0.261624	0.730064	0.0577973	-0.519543	-0.051103	-0.723369	0.46844	-0.203827	-0.672266	0.0202346	0.792919	0.00172686	1.04969	0.417711	-0.791192	0.256773	-0.375208	1.04796	0.415984	-0.63198	0.00689336
145	g11698.t1	1.05513	0.334167	0.897655	-0.348686	-0.720967	-0.157479	-1.40382	0.563488	-0.682853	-1.24634	0.00924357	1.33831	0.000806676	0.967839	0.343339	-1.3375	-0.370472	-0.994972	0.967032	0.342532	-0.6245	0.0153269
146	g117.t1	0.726852	0.0559024	0.541821	-0.0985267	-0.670949	-0.185031	-0.825379	0.485918	-0.154429	-0.640347	0.0127398	0.746354	-0.260915	0.435371	0.0362271	-1.00727	-0.310983	-0.710127	0.696286	0.297142	-0.399144	0.0139209
147	g1173.t1	-0.275679	-0.163441	-1.24513	1.61398	0.112238	-0.969451	1.88966	-1.08169	1.77742	2.85911	0.0246736	-1.079	-0.595432	-1.39166	-0.260325	0.483572	-0.312661	0.818679	-0.796232	0.335107	1.13134	0.298356
148	g11745.t1	-0.568062	-0.0850098	0.00746742	-0.66622	0.483052	0.575529	-0.0981581	0.0924772	-0.58121	-0.673687	0.0139262	0.106263	-0.0174706	0.0594467	-0.310349	-0.123734	-0.0468167	-0.416612	0.0769172	-0.292878	-0.369795	0.426757
149	g11750.t1	0.902089	0.419575	0.881058	-0.106536	-0.482514	-0.0210312	-1.00863	0.461483	-0.526111	-0.987594	0.0184247	0.632353	-0.239994	0.728135	0.345287	-0.872347	0.0957823	-0.287066	0.968129	0.585281	-0.382848	0.0566706
150	g11751.t1	1.10939	0.422841	0.959413	-0.310165	-0.686551	-0.149979	-1.41956	0.536571	-0.733006	-1.26958	0.0346988	0.91375	-0.410387	0.727844	0.178986	-1.32414	-0.185906	-0.734764	1.13823	0.589373	-0.548858	0.0432662
151	g11759.t1	-0.734121	-0.621297	-0.408736	0.224648	0.112824	0.325384	0.958769	0.212561	0.845945	0.633384	0.00712861	-0.397536	-0.0933269	-0.188492	0.0783771	0.30421	0.209045	0.475914	-0.095165	0.171704	0.266869	0.284045
152	g11764.t1	-1.29373	-1.14509	-0.256479	-1.65203	0.148639	1.03725	-0.358292	0.888614	-0.506932	-1.39555	0.0464267	0.50958	0.268874	0.954964	0.378504	-0.240707	0.445383	-0.131076	0.68609	0.10963	-0.57646	0.517114
153	g11778.t1	-2.39753	-0.790508	-2.68637	-0.977065	1.60703	-0.288839	1.42047	-1.89586	-0.186558	1.70931	0.034735	-1.00768	0.540582	-0.706835	-0.281268	1.54827	0.300849	0.726417	-1.24742	-0.82185	0.425568	0.186789
154	g11833.t1	0.172039	0.0609463	0.122419	-0.768739	-0.111092	-0.0496202	-0.940778	0.0614722	-0.829685	-0.891158	0.0276837	0.170407	0.00737198	0.0248446	-0.268724	-0.163035	-0.145563	-0.439132	0.0174726	-0.276096	-0.293569	0.678981
155	g1184.t1	-2.90778	-1.83728	-3.14969	-0.550043	1.0705	-0.241901	2.35774	-1.31241	1.28724	2.59964	0.0415651	-0.801939	0.621107	-0.972501	-0.219637	1.42305	-0.170562	0.582302	-1.59361	-0.840744	0.752864	0.368253
156	g11846.t1	-0.742713	-1.17801	-0.983279	-0.0321205	-0.435299	-0.240566	0.710593	0.194733	1.14589	0.951159	0.0327229	-0.6516	-0.786184	-0.976479	-0.747401	-0.134584	-0.324878	-0.0958008	-0.190295	0.0387829	0.229078	0.0994115
157	g11866.t1	-0.125848	0.538454	-0.371354	0.37089	0.664302	-0.245506	0.496738	-0.909808	-0.167564	0.742244	0.141648	-0.943625	0.297366	-1.03208	-0.846155	1.24099	-0.0884564	0.09747	-1.32945	-1.14352	0.185926	0.0192193
158	g11883.t1	0.56764	0.171601	0.598012	-0.295414	-0.396039	0.0303721	-0.863054	0.426411	-0.467015	-0.893426	0.00936654	0.504324	-0.25037	0.481924	-0.204599	-0.754694	-0.0223996	-0.708923	0.732294	0.045771	-0.686523	0.0225952
159	g11905.t1	-0.970226	-0.0179167	-0.626188	-0.0269538	0.952309	0.344037	0.943272	-0.608272	-0.00903704	0.599235	0.209261	-1.41826	0.276022	-0.678235	-0.992563	1.69428	0.740025	0.425697	-0.954258	-1.26859	-0.314328	0.0228126
160	g11919.t1	-1.29933	-1.30658	-1.17716	0.060938	-0.00725861	0.122163	1.36026	0.129421	1.36752	1.2381	0.0394669	-0.41532	-0.929207	-0.91364	-0.550487	-0.513887	-0.49832	-0.135167	0.0155669	0.37872	0.363153	0.222842
161	g1192.t1	0.927346	0.0356672	0.593183	0.259383	-0.891679	-0.334163	-0.667963	0.557516	0.223716	-0.333801	0.0443154	0.435351	-0.257941	0.129045	-0.00549198	-0.693292	-0.306306	-0.440843	0.386986	0.252449	-0.134537	0.320162
162	g11923.t1	-0.966682	-0.411951	-0.494178	-0.789834	0.554731	0.472504	0.176848	-0.0822274	-0.377883	-0.295656	0.0373598	-0.372797	0.20391	-0.033294	-0.0508155	0.576707	0.339503	0.321981	-0.237204	-0.254725	-0.0175215	0.410281
163	g11961.t1	-0.197146	-1.55696	-0.904413	-1.47202	-1.35981	-0.707267	-1.27487	0.652546	0.0849383	-0.567608	0.0415651	0.954639	-0.320723	0.223461	-0.00766624	-1.27536	-0.731179	-0.962306	0.544183	0.313057	-0.231127	0.177836
164	g11963.t1	0.236741	-0.214053	0.405618	0.190508	-0.450794	0.168877	-0.0462326	0.619671	0.404562	-0.21511	0.0772969	0.876131	-0.319986	0.575836	0.272051	-1.19612	-0.300295	-0.604079	0.895822	0.592038	-0.303785	0.0057199
165	g11979.t1	-4.11858	-3.36316	-4.90961	-0.767671	0.755425	-0.791027	3.35091	-1.54645	2.59548	4.14194	0.0233606	-1.13111	-0.428097	-1.70012	0.763685	0.70301	-0.569012	1.89479	-1.27202	1.19178	2.4638	0.388732
166	g1198.t1	0.584601	0.138314	0.503691	-0.305018	-0.446287	-0.08091	-0.889619	0.365377	-0.443332	-0.808709	0.00439703	0.245534	-0.225104	0.276816	-0.114531	-0.470638	0.0312823	-0.360065	0.50192	0.110573	-0.391347	0.1219
167	g11980.t1	-0.668827	-0.824152	-1.05432	0.403404	-0.155325	-0.385495	1.07223	-0.230171	1.22756	1.45773	0.0193662	-0.743679	-0.0199857	-0.684783	-0.341879	0.723693	0.0588959	0.4018	-0.664797	-0.321893	0.342904	0.172978
168	g11996.t1	0.344028	0.00725952	0.733078	-0.0750635	-0.336768	0.38905	-0.419092	0.725819	-0.0823231	-0.808142	0.0369747	0.391026	-0.294445	0.527523	0.0746058	-0.685471	0.136497	-0.31642	0.821968	0.36905	-0.452918	0.0549421
169	g12000.t1	0.326492	-0.0709388	0.539332	-0.581279	-0.397431	0.21284	-0.907772	0.610271	-0.51034	-1.12061	0.0184247	0.821847	0.00455939	0.786312	0.165552	-0.817288	-0.0355348	-0.656295	0.781753	0.160992	-0.620761	0.0322008
170	g12027.t1	-1.58848	-1.27006	-1.36609	-0.222803	0.318422	0.222393	1.36568	-0.0960288	1.04726	1.14329	0.0104919	-0.373695	0.703888	-0.381059	0.0120253	1.07758	-0.00736379	0.38572	-1.08495	-0.691862	0.393084	0.151683
171	g12029.t1	0.174881	-0.367708	0.0016975	0.526783	-0.54259	-0.173184	0.351902	0.369406	0.894492	0.525086	0.0388989	0.211535	-0.216974	0.124684	0.275666	-0.428508	-0.0868507	0.0641316	0.341658	0.49264	0.150982	0.316052
172	g1203.t1	0.806548	0.0115195	0.647468	0.0921342	-0.795029	-0.15908	-0.714414	0.635949	0.0806147	-0.555334	0.00702913	1.03461	0.141815	0.72801	0.612797	-0.892795	-0.3066	-0.421813	0.586195	0.470982	-0.115214	0.00689336
173	g12030.t1	0.824248	-0.19998	0.610657	-0.378517	-1.02423	-0.213591	-1.20277	0.810636	-0.178538	-0.989174	0.0081297	1.17565	-0.0666528	0.735494	0.100013	-1.2423	-0.440151	-1.07563	0.802147	0.166666	-0.635481	0.0132075
174	g12064.t1	0.486991	0.00281609	0.749436	-0.100885	-0.484174	0.262445	-0.587876	0.74662	-0.103701	-0.850321	0.0382121	0.482442	-0.14064	0.57261	0.157152	-0.623082	0.0901678	-0.325291	0.71325	0.297792	-0.415459	0.119409
175	g1207.t1	-0.601573	-0.147971	0.333783	-0.641792	0.453602	0.935355	-0.0402189	0.481753	-0.493821	-0.975574	0.0224166	-0.697742	0.0111172	0.319752	-0.355001	0.708859	1.01749	0.342741	0.308635	-0.366118	-0.674753	0.0519296
176	g12075.t1	-1.9241	-1.18797	-1.32587	-1.5978	0.736134	0.598231	0.326303	-0.137903	-0.409831	-0.271928	0.0145097	-0.214043	-0.0470103	-0.508172	-0.429079	0.167033	-0.294129	-0.215035	-0.461162	-0.382068	0.0790939	0.722243
177	g12082.t1	-1.35632	-0.881998	-1.47484	0.117182	0.474322	-0.118519	1.4735	-0.592841	0.999179	1.59202	0.0341921	-0.207842	1.14089	-0.853278	-0.00154804	1.34874	-0.645436	0.206294	-1.99417	-1.14244	0.85173	0.0387896
178	g12099.t1	-1.15336	0.0821281	-1.55486	1.07494	1.23549	-0.401498	2.2283	-1.63699	0.99281	2.6298	0.0269199	-0.973934	-0.101749	-1.2116	-0.201174	0.872184	-0.237667	0.772759	-1.10985	-0.099425	1.01043	0.157999
179	g12104.t1	0.301472	-0.05158	0.610466	-0.721267	-0.353052	0.308994	-1.02274	0.662046	-0.669687	-1.33173	0.012525	0.750376	-0.149916	0.648951	-0.130735	-0.900292	-0.101426	-0.881111	0.798866	0.0191808	-0.779686	0.0389476
180	g12106.t1	0.376513	0.0645864	0.483335	-0.214291	-0.311927	0.106821	-0.590805	0.418748	-0.278878	-0.697626	0.0424369	0.358067	-0.462658	0.202141	-0.277194	-0.820725	-0.155926	-0.635261	0.664799	0.185464	-0.479336	0.0273231
181	g1212.t1	0.423827	0.0480462	0.209186	-0.409008	-0.375781	-0.214642	-0.832835	0.161139	-0.457054	-0.618193	0.0498949	0.823481	0.130219	0.395516	0.319404	-0.693263	-0.427965	-0.504077	0.265298	0.189185	-0.0761126	0.0685805
182	g12142.t1	0.483236	0.253221	0.642247	-0.632882	-0.230015	0.15901	-1.11612	0.389026	-0.886103	-1.27513	0.0109708	0.795589	-0.291445	0.539262	0.0114292	-1.08703	-0.256327	-0.78416	0.830707	0.302874	-0.527833	0.0332326
183	g12153.t1	-0.251688	0.0441228	0.00897109	0.0796084	0.295811	0.260659	0.331296	-0.0351517	0.0354856	0.0706373	0.44909	-0.656977	0.218262	-0.262176	-0.384304	0.875239	0.3948	0.272673	-0.480439	-0.602566	-0.122127	0.0176951
184	g12154.t1	-0.0759205	-0.241477	0.497405	-0.423036	-0.165557	0.573325	-0.347116	0.738882	-0.181559	-0.920441	0.0131489	0.423587	-0.114533	0.598899	-0.0412461	-0.53812	0.175311	-0.464833	0.713431	0.0732865	-0.640145	0.0334575
185	g12155.t1	1.03312	0.548421	1.13021	-0.00950404	-0.484694	0.0970966	-1.04262	0.581791	-0.557925	-1.13972	0.047212	0.4937	-0.472658	0.0917116	-0.326609	-0.966358	-0.401989	-0.82031	0.564369	0.146048	-0.418321	0.214894
186	g12174.t1	0.656759	0.101329	0.497903	-0.246136	-0.55543	-0.158856	-0.902895	0.396574	-0.347465	-0.744039	0.0223479	0.805467	0.0766741	0.573168	0.320499	-0.728793	-0.232299	-0.484968	0.496494	0.243825	-0.252669	0.0484203
187	g12176.t1	0.667045	0.265079	0.408745	-0.105866	-0.401966	-0.2583	-0.772911	0.143666	-0.370945	-0.514611	0.133315	0.723076	-0.380216	0.392255	0.479334	-1.10329	-0.330821	-0.243743	0.772471	0.85955	0.0870786	0.0322008
188	g12187.t1	1.08116	0.521594	1.07102	0.318526	-0.559562	-0.0101314	-0.762629	0.549431	-0.203068	-0.752498	0.0273353	0.485331	-0.0748469	0.319541	0.0275914	-0.560178	-0.16579	-0.45774	0.394388	0.102438	-0.29195	0.291829
189	g12211.t1	-1.81158	-1.19868	-1.49374	-0.745183	0.612901	0.317837	1.0664	-0.295064	0.453496	0.74856	0.0464484	-0.655316	0.286441	-0.333581	0.180011	0.941757	0.321734	0.835327	-0.620023	-0.10643	0.513592	0.306341
190	g12254.t1	-2.21542	-1.27552	-2.76735	-0.67694	0.939902	-0.551926	1.53848	-1.49183	0.59858	2.09041	0.0208725	-0.334064	0.380745	-0.863237	0.258118	0.714809	-0.529172	0.592182	-1.24398	-0.122627	1.12135	0.354521
191	g12255.t1	-0.164074	-0.166451	0.199446	-0.595532	-0.00237746	0.36352	-0.431458	0.365897	-0.429081	-0.794978	0.00897739	-0.0907357	-0.0806678	0.276628	-0.162494	0.0100679	0.367364	-0.0717585	0.357296	-0.0818264	-0.439123	0.186127
192	g12278.t1	0.911275	0.521527	0.625501	-0.237286	-0.389749	-0.285775	-1.14856	0.103974	-0.758813	-0.862787	0.0165518	0.700187	-0.164219	0.762402	-0.147911	-0.864406	0.0622151	-0.848098	0.926621	0.0163076	-0.910313	0.0280079
193	g12319.t1	1.50609	0.982341	1.37366	0.295632	-0.523747	-0.132426	-1.21046	0.391322	-0.686708	-1.07803	0.0238438	0.921741	-0.0815065	1.18004	0.709616	-1.00325	0.258297	-0.212126	1.26154	0.791122	-0.470423	0.0318908
194	g12346.t1	-0.389919	0.261017	-0.373769	0.141654	0.650937	0.0161509	0.531573	-0.634786	-0.119364	0.515423	0.132128	-0.886839	-0.0669813	-0.788247	-0.560768	0.819858	0.0985923	0.326071	-0.721265	-0.493787	0.227479	0.0275377
195	g1236.t1	-1.07666	-0.650342	-0.277502	-0.825961	0.42632	0.79916	0.2507	0.37284	-0.17562	-0.548459	0.0180038	-0.0753933	-0.0261018	-0.0258517	-0.198563	0.0492915	0.0495415	-0.12317	0.000250031	-0.172461	-0.172711	0.96027
196	g12378.t1	0.717232	0.284	0.978676	-0.250286	-0.433232	0.261444	-0.967518	0.694676	-0.534286	-1.22896	0.00832987	0.662023	0.0393761	0.985392	0.407107	-0.622647	0.323369	-0.254916	0.946016	0.367731	-0.578285	0.0288754
197	g1238.t1	-0.603276	-0.490754	-0.59333	0.519268	0.112522	0.00994608	1.12254	-0.102576	1.01002	1.1126	0.0208725	0.0621356	0.183387	-0.258685	0.0925711	0.121251	-0.32082	0.0304355	-0.442071	-0.0908156	0.351256	0.566094
198	g12381.t1	0.568605	0.160269	0.545332	-0.350749	-0.408336	-0.0232727	-0.919354	0.385063	-0.511018	-0.896081	0.021816	0.623883	-0.198195	0.426423	-0.0485722	-0.822078	-0.19746	-0.672456	0.624618	0.149623	-0.474996	0.0602313
199	g12383.t1	-0.247586	0.490608	-0.690837	0.261333	0.738194	-0.443251	0.508919	-1.18144	-0.229275	0.95217	0.0190809	-0.453106	0.513395	-0.753978	-0.326343	0.966501	-0.300872	0.126763	-1.26737	-0.839738	0.427635	0.0366594
200	g12436.t1	1.25831	1.09061	1.24846	-0.440252	-0.167702	-0.00984757	-1.69856	0.157854	-1.53086	-1.68871	0.0137184	0.858068	0.121503	1.35599	0.106436	-0.736565	0.497924	-0.751632	1.23449	-0.0150678	-1.24956	0.0737169
201	g12444.t1	0.608375	0.246172	0.608878	0.162284	-0.362203	0.000502824	-0.446091	0.362705	-0.0838881	-0.446594	0.101988	0.526458	-0.300363	0.404978	0.3773	-0.826821	-0.12148	-0.149157	0.705341	0.677663	-0.0276779	0.0477543
202	g12474.t1	-0.555277	-0.272362	-0.88196	-0.00701724	0.282915	-0.326683	0.54826	-0.609598	0.265345	0.874943	0.0224166	-0.369762	0.0370102	-0.709591	-0.178825	0.406772	-0.339829	0.190937	-0.746601	-0.215836	0.530766	0.0752915
203	g12475.t1	1.04765	0.430648	1.15416	0.145478	-0.617001	0.106513	-0.902171	0.723514	-0.28517	-1.00868	0.00171543	1.01554	-0.00430809	0.927138	0.502105	-1.01985	-0.0884006	-0.513434	0.931446	0.506413	-0.425034	0.00616931
204	g12554.t1	-0.505644	-0.525815	-0.975502	0.598134	-0.0201707	-0.469858	1.10378	-0.449687	1.12395	1.57364	0.0210052	-0.631364	0.190451	-0.963014	-0.25311	0.821815	-0.33165	0.378255	-1.15346	-0.44356	0.709904	0.0529742
205	g12577.t1	-1.45202	-2.17553	-1.36516	0.581244	-0.723514	0.0868608	2.03326	0.810375	2.75678	1.9464	0.0369515	0.0386343	-0.342663	-0.277773	0.294377	-0.381297	-0.316407	0.255743	0.06489	0.63704	0.57215	0.934419
206	g126.t1	0.901164	0.68475	0.677935	0.744363	-0.216414	-0.223229	-0.156801	-0.00681453	0.0596128	0.0664273	0.0196689	0.572555	0.124208	0.332766	0.53007	-0.448347	-0.239789	-0.0424842	0.208558	0.405862	0.197305	0.139313
207	g12607.t1	0.645013	-0.0706035	0.639783	-0.476985	-0.715616	-0.00523005	-1.122	0.710386	-0.406382	-1.11677	0.0311629	1.0418	0.423564	0.886609	0.468462	-0.618234	-0.155189	-0.573335	0.463045	0.0448986	-0.418147	0.0864827
208	g1263.t1	-0.456884	-0.45025	0.0227822	0.0183929	0.0066337	0.479666	0.475277	0.473032	0.468643	-0.00438921	0.049771	-0.198826	-0.126545	-0.0318278	-0.0238946	0.072281	0.166998	0.174931	0.0947171	0.10265	0.00793325	0.833882
209	g12644.t1	-1.08428	-0.236953	-0.798664	-1.0887	0.847322	0.285612	-0.00442403	-0.561711	-0.851746	-0.290036	0.035974	-1.1771	-0.0482922	-1.47667	-1.04706	1.12881	-0.299562	0.130042	-1.42837	-0.99877	0.429604	0.012503
210	g12652.t1	-0.788631	-0.234974	-0.914147	1.41599	0.553657	-0.125516	2.20462	-0.679173	1.65096	2.33014	0.0139393	-0.609404	0.0718269	-1.34032	-0.204002	0.681231	-0.730912	0.405402	-1.41214	-0.275829	1.13631	0.0256242
211	g12653.t1	-1.69546	-1.05028	-2.03421	-1.00775	0.645187	-0.338746	0.687716	-0.983933	0.0425283	1.02646	0.0328314	-1.3155	-0.821681	-1.31851	-0.291661	0.493824	-0.00300426	1.02384	-0.496828	0.53002	1.02685	0.106466
212	g12675.t1	0.876151	0.24772	0.441779	-0.0170821	-0.628431	-0.434371	-0.893233	0.19406	-0.264802	-0.458862	0.0081297	0.589487	-0.0332238	0.326651	0.174706	-0.622711	-0.262836	-0.414782	0.359875	0.207929	-0.151946	0.0915768
213	g12676.t1	1.91848	0.722382	1.34303	0.131594	-1.1961	-0.575455	-1.78689	0.620647	-0.590788	-1.21144	0.00748822	1.55113	0.25503	1.19947	0.835354	-1.2961	-0.351654	-0.715773	0.944443	0.580324	-0.364119	0.0369125
214	g12677.t1	1.32088	0.294334	0.70368	-0.0112125	-1.02654	-0.617198	-1.33209	0.409347	-0.305546	-0.714893	0.0167269	1.22422	0.163787	0.668728	0.408239	-1.06044	-0.555496	-0.815985	0.504942	0.244452	-0.260489	0.0566853
215	g1269.t1	-2.96588	-3.22225	-3.46568	-0.256765	-0.256371	-0.499801	2.70912	-0.24343	2.96549	3.20892	0.012722	-1.87727	-0.71299	-2.37387	-1.92325	1.16428	-0.496596	-0.0459803	-1.66088	-1.21026	0.450616	0.102155
216	g12728.t1	0.651834	0.266919	0.506708	0.119507	-0.384915	-0.145126	-0.532327	0.239789	-0.147412	-0.387201	0.0603007	0.757456	-0.00740735	0.394202	0.277752	-0.764863	-0.363254	-0.479703	0.401609	0.28516	-0.11645	0.0368844
217	g12744.t1	-1.14928	-0.712634	-0.596874	-0.123248	0.436648	0.552408	1.02603	0.115761	0.589386	0.473626	0.010049	-0.44797	-0.0850717	-0.545341	-0.164755	0.362898	-0.0973718	0.283215	-0.46027	-0.0796834	0.380586	0.346468
218	g12765.t1	0.637868	0.322363	0.428225	-0.0451608	-0.315506	-0.209644	-0.683029	0.105862	-0.367524	-0.473386	0.115667	0.917729	-0.0197313	0.370698	0.45571	-0.93746	-0.547031	-0.462018	0.390429	0.475442	0.0850128	0.0389476
219	g12788.t1	1.02109	0.780845	1.03686	-0.0393562	-0.240246	0.0157732	-1.06045	0.256019	-0.820201	-1.07622	0.0366337	-0.00618451	0.0826177	0.374994	-0.288209	0.0888022	0.381179	-0.282024	0.292376	-0.370826	-0.663203	0.66489
220	g12789.t1	0.954078	2.00659	-0.0399495	0.997081	1.05251	-0.994027	0.0430035	-2.04654	-1.00951	1.03703	0.0491875	-0.335033	0.597628	-0.660692	-0.227902	0.932661	-0.32566	0.107131	-1.25832	-0.82553	0.432791	0.36719
221	g12793.t1	1.31583	0.584663	0.860541	0.10296	-0.731166	-0.455288	-1.21287	0.275878	-0.481703	-0.757581	0.0110069	0.677293	0.000720887	0.752167	0.423904	-0.676572	0.0748737	-0.253389	0.751446	0.423183	-0.328263	0.126285
222	g12807.t1	-1.28578	-0.569798	-1.56536	1.42211	0.715979	-0.279582	2.70789	-0.99556	1.99191	2.98747	0.0325523	-0.912379	-0.588553	-1.38974	-0.483717	0.323826	-0.477362	0.428662	-0.801188	0.104836	0.906025	0.350579
223	g12811.t1	-0.498293	-0.189467	-0.380623	0.279421	0.308826	0.11767	0.777714	-0.191156	0.468888	0.660044	0.0325523	-0.392888	0.17781	-0.274786	-0.109975	0.570698	0.118102	0.282912	-0.452597	-0.287786	0.164811	0.184176
224	g12880.t1	1.40766	0.519475	1.28528	0.209238	-0.888183	-0.122376	-1.19842	0.765807	-0.310237	-1.07604	0.00547151	0.857739	0.0689938	0.741018	0.234646	-0.788745	-0.116721	-0.623092	0.672024	0.165652	-0.506372	0.0997549
225	g12883.t1	-0.882059	-0.820175	-1.01578	1.39524	0.0618841	-0.133725	2.2773	-0.195609	2.21542	2.41103	0.018776	-1.07543	0.0410782	-1.02979	-0.402631	1.11651	0.0456391	0.672802	-1.07087	-0.443709	0.627163	0.150019
226	g12899.t1	-0.426882	0.089708	-0.553727	1.32847	0.51659	-0.126845	1.75535	-0.643435	1.23876	1.8822	0.0457613	-0.653647	-0.503767	-0.744998	-0.480879	0.149879	-0.0913511	0.172767	-0.24123	0.0228879	0.264118	0.61947
227	g12919.t1	1.05644	-0.0244662	0.846456	-0.476682	-1.0809	-0.209982	-1.53312	0.870923	-0.452216	-1.32314	0.0163541	1.23942	0.330564	0.789724	0.218439	-0.908856	-0.449696	-1.02098	0.45916	-0.112125	-0.571285	0.0963524
228	g12945.t1	-1.90557	-2.28416	-1.84903	-0.673118	-0.378592	0.0565381	1.23245	0.43513	1.61104	1.17591	0.0308699	-0.82493	-0.225055	-1.1552	-1.09317	0.599876	-0.330273	-0.268235	-0.930149	-0.868111	0.0620376	0.283493
229	g12948.t1	0.183584	-0.197415	1.04064	-0.927746	-0.380998	0.857061	-1.11133	1.23806	-0.730331	-1.96839	0.023198	0.2161	-0.578515	0.355705	-1.10693	-0.794615	0.139605	-1.32303	0.93422	-0.528412	-1.46263	0.0943188
230	g12950.t1	1.53637	0.0205044	1.16162	1.04294	-1.51587	-0.374751	-0.493435	1.14112	1.02243	-0.118684	0.109022	1.82277	0.846187	2.18964	2.6856	-0.976579	0.366875	0.862837	1.34345	1.83942	0.495962	0.00880562
231	g1296.t1	-0.998663	-0.638966	-0.838227	0.198918	0.359697	0.160436	1.19758	-0.199261	0.837884	1.03715	0.00523083	-0.488994	-0.0778052	-0.499389	-0.166604	0.411189	-0.010395	0.32239	-0.421584	-0.0887991	0.332785	0.253575
232	g13004.t1	-1.60307	-1.03297	-1.17395	0.515658	0.570098	0.429122	2.11873	-0.140975	1.54863	1.6896	0.0311629	-0.74545	-0.243371	-1.15092	-0.469955	0.50208	-0.405468	0.275495	-0.907548	-0.226585	0.680963	0.489611
233	g1303.t1	-0.0075422	0.0688148	-0.402975	0.973605	0.076357	-0.395433	0.981147	-0.47179	0.90479	1.37658	0.0421282	-0.639453	-0.0121036	-0.828666	-0.40751	0.627349	-0.189213	0.231943	-0.816562	-0.395406	0.421156	0.080358
234	g1304.t1	-0.920294	-0.392784	-1.04093	0.425368	0.52751	-0.120637	1.34566	-0.648147	0.818152	1.4663	0.0662353	-1.54859	0.0866762	-1.25579	-0.652798	1.63527	0.2928	0.895793	-1.34247	-0.739474	0.602993	0.0175352
235	g13072.t1	0.84024	0.661737	0.901492	-0.0531318	-0.178503	0.061252	-0.893372	0.239755	-0.714869	-0.954624	0.035751	0.915901	0.38258	1.20044	0.938334	-0.53332	0.284539	0.022433	0.817859	0.555753	-0.262106	0.0173403
236	g13081.t1	1.43558	0.525704	1.31459	0.103165	-0.909875	-0.120986	-1.33241	0.788889	-0.422539	-1.21143	0.00678946	1.10564	0.0459569	0.855085	0.582565	-1.05968	-0.250552	-0.523072	0.809128	0.536608	-0.27252	0.0354794
237	g13094.t1	-0.627399	-0.77209	-0.735636	-1.80667	-0.144692	-0.108238	-1.17927	0.0364543	-1.03458	-1.07103	0.00810861	0.388526	0.169435	0.249179	-0.0126497	-0.21909	-0.139346	-0.401176	0.0797438	-0.182085	-0.261829	0.721103
238	g13101.t1	-2.01134	0.244748	-0.956147	-2.66389	2.25608	1.05519	-0.652551	-1.20089	-2.90863	-1.70774	0.307136	2.6084	2.50133	3.15551	3.58015	-0.107068	0.547111	0.971748	0.654179	1.07882	0.424637	0.0268471
239	g13121.t1	0.678264	0.541733	0.795099	-0.307513	-0.13653	0.116835	-0.985777	0.253366	-0.849247	-1.10261	0.041559	0.207815	-0.0959466	0.988717	-0.206821	-0.303762	0.780902	-0.414636	1.08466	-0.110874	-1.19554	0.0529742
240	g13187.t1	0.508366	0.153624	0.6309	-0.231393	-0.354741	0.122535	-0.739759	0.477276	-0.385018	-0.862293	0.0165518	0.743154	-0.0197218	0.818273	0.219887	-0.762876	0.0751188	-0.523268	0.837995	0.239608	-0.598387	0.0117614
241	g13260.t1	1.23725	0.669708	0.725737	0.333624	-0.567541	-0.511512	-0.903625	0.0560293	-0.336084	-0.392113	0.0182711	0.850513	0.190777	0.864656	1.00354	-0.659737	0.0141427	0.15303	0.67388	0.812767	0.138888	0.0156217
242	g1329.t1	-0.71141	-0.18023	-0.94905	0.564545	0.53118	-0.23764	1.27595	-0.76882	0.744774	1.51359	0.0125835	-0.84466	0.212322	-0.898235	-0.359792	1.05698	-0.0535749	0.484868	-1.11056	-0.572115	0.538443	0.0271451
243	g133.t1	0.78063	0.101844	0.539313	-0.277387	-0.678786	-0.241317	-1.05802	0.437469	-0.379231	-0.8167	0.0186555	0.62999	-0.244584	0.204267	0.0143489	-0.874574	-0.425723	-0.615641	0.448851	0.258933	-0.189918	0.105725
244	g1330.t1	-0.582265	-0.299424	-0.514277	0.0570812	0.282841	0.0679886	0.639346	-0.214852	0.356505	0.571358	0.0326958	-0.213587	0.0453688	-0.144973	0.139132	0.258956	0.0686139	0.35272	-0.190342	0.0937636	0.284106	0.439782
245	g13310.t1	-0.344711	-0.28201	0.577962	0.268006	0.0627014	0.922674	0.612718	0.859972	0.550016	-0.309956	0.0425294	0.155993	0.243858	1.13408	0.27815	0.0878645	0.978092	0.122157	0.890227	0.0342926	-0.855935	0.0211592
246	g13314.t1	0.75214	0.295168	0.924587	-0.139116	-0.456972	0.172446	-0.891256	0.629418	-0.434284	-1.0637	0.00880086	0.471274	-0.00442666	0.874184	-0.023538	-0.475701	0.40291	-0.494812	0.878611	-0.0191113	-0.897722	0.0312083
247	g1334.t1	-2.58798	-1.84026	-1.84039	-0.876838	0.747718	0.747589	1.71114	-0.000129491	0.963422	0.963552	0.0324395	-0.455022	-0.22553	-0.913261	-0.210801	0.229492	-0.458239	0.244221	-0.687731	0.014729	0.70246	0.454125
248	g13341.t1	1.77527	0.019526	1.23749	0.185989	-1.75574	-0.53778	-1.58928	1.21796	0.166463	-1.0515	0.0464267	1.86079	1.04805	2.76406	2.27916	-0.812743	0.903275	0.418369	1.71602	1.23111	-0.484905	0.0178694
249	g13356.t1	0.606147	0.235198	0.753732	-0.21487	-0.370949	0.147585	-0.821017	0.518534	-0.450068	-0.968602	0.0277973	0.487568	-0.0899792	0.720579	0.0363858	-0.577548	0.233011	-0.451183	0.810558	0.126365	-0.684194	0.0722631
250	g13380.t1	0.0313577	0.241727	0.361774	-0.449237	0.210369	0.330416	-0.480595	0.120047	-0.690964	-0.811011	0.0280726	0.158345	-0.0765123	0.20838	-0.128065	-0.234857	0.050035	-0.286409	0.284892	-0.0515522	-0.336444	0.549073
251	g1339.t1	1.03115	0.225356	0.479956	-0.449224	-0.805794	-0.551195	-1.48037	0.2546	-0.67458	-0.92918	0.0188791	1.05287	-0.270008	0.469179	0.0304036	-1.32288	-0.583691	-1.02247	0.739187	0.300411	-0.438776	0.0393203
252	g13411.t1	1.1191	0.477753	0.979774	-0.116895	-0.64135	-0.139329	-1.236	0.502021	-0.594648	-1.09667	0.0221211	1.28842	0.00429991	1.13133	0.665458	-1.28412	-0.15709	-0.622963	1.12703	0.661158	-0.465873	0.0212484
253	g13463.t1	0.169263	-0.013992	0.220714	-0.923637	-0.183255	0.0514509	-1.0929	0.234706	-0.909645	-1.14435	0.00897739	0.480825	-0.209059	0.113975	-0.444752	-0.689884	-0.36685	-0.925577	0.323034	-0.235693	-0.558727	0.0791647
254	g13477.t1	0.366593	0.205656	0.681001	-0.437831	-0.160936	0.314409	-0.804424	0.475345	-0.643488	-1.11883	0.0260687	0.515583	-0.187433	-0.118946	-0.116398	-0.703016	-0.634529	-0.631981	0.0684867	0.071035	0.00254832	0.19959
255	g13480.t1	-3.30894	-3.07485	-3.46294	-1.97037	0.234093	-0.154001	1.33857	-0.388093	1.10448	1.49257	0.0243512	-0.54265	0.56405	-0.808906	-0.403044	1.1067	-0.266256	0.139606	-1.37296	-0.967094	0.405862	0.595473
256	g135.t1	-0.4414	-0.360798	-0.316194	0.272174	0.080602	0.125206	0.713574	0.044604	0.632972	0.588368	0.0476131	-0.375232	-0.220507	-0.571551	-0.388542	0.154725	-0.196319	-0.0133106	-0.351044	-0.168036	0.183009	0.242633
257	g13515.t1	0.360143	-0.00240195	0.581982	-0.496028	-0.362545	0.221838	-0.856171	0.584384	-0.493626	-1.07801	0.00816569	0.611499	-0.153293	0.611983	-0.0372535	-0.764792	0.00048391	-0.648752	0.765276	0.11604	-0.649236	0.0252866
258	g1354.t1	-0.858391	0.129701	-1.05835	0.410342	0.988092	-0.199961	1.26873	-1.18805	0.280641	1.46869	0.0554355	-1.07766	0.450322	-1.53389	-0.687018	1.52799	-0.456222	0.390646	-1.98421	-1.13734	0.846868	0.0322008
259	g13556.t1	0.561185	0.402806	0.965268	-0.185175	-0.158379	0.404083	-0.74636	0.562462	-0.587981	-1.15044	0.0189864	0.364375	-0.271417	0.856262	0.196399	-0.635791	0.491887	-0.167976	1.12768	0.467815	-0.659863	0.0333722
260	g13569.t1	0.412724	0.276435	0.635948	-0.0773474	-0.13629	0.223224	-0.490072	0.359514	-0.353782	-0.713296	0.0414147	0.294103	-0.323811	0.464527	-0.125699	-0.617914	0.170424	-0.419802	0.788338	0.198112	-0.590226	0.0288761
261	g1366.t1	-0.564118	-0.370177	-0.41302	0.12502	0.193941	0.151098	0.689138	-0.0428437	0.495197	0.53804	0.107255	-0.776111	0.140648	-0.634849	-0.27468	0.916759	0.141262	0.501431	-0.775497	-0.415328	0.360169	0.0290257
262	g13672.t1	0.710931	0.619745	0.643779	0.130971	-0.0911858	-0.0671517	-0.57996	0.0240341	-0.488774	-0.512808	0.0327359	0.240072	0.17792	0.462511	0.0349485	-0.0621526	0.222439	-0.205124	0.284591	-0.142971	-0.427562	0.39615
263	g137.t1	0.0611384	-0.140063	0.141463	-0.491029	-0.201202	0.0803249	-0.552167	0.281527	-0.350965	-0.632492	0.101621	0.79189	0.13005	0.498797	0.368096	-0.66184	-0.293093	-0.423794	0.368747	0.238046	-0.130701	0.0424834
264	g13703.t1	0.619702	0.0215146	0.562737	-0.372866	-0.598187	-0.056965	-0.992568	0.541222	-0.394381	-0.935603	0.00494899	0.998937	0.11994	0.839192	0.403681	-0.878997	-0.159745	-0.595256	0.719252	0.283741	-0.435511	0.00861229
265	g13761.t1	0.962109	0.391129	0.988575	0.0475432	-0.57098	0.0264659	-0.914566	0.597446	-0.343586	-0.941032	0.0239206	0.92464	0.29845	1.22141	0.546643	-0.62619	0.296771	-0.377996	0.922961	0.248194	-0.674767	0.0225952
266	g1384.t1	0.297469	0.103516	0.944691	-0.457851	-0.193953	0.647222	-0.75532	0.841175	-0.561367	-1.40254	0.0136891	0.0808214	-0.316134	0.748234	-0.0237104	-0.396956	0.667412	-0.104532	1.06437	0.292424	-0.771944	0.0641694
267	g1385.t1	-1.99763	-0.996965	-1.23612	-1.07196	1.00067	0.761508	0.92567	-0.239157	-0.0749953	0.164162	0.0338385	-0.340288	0.118328	-0.437624	0.0445956	0.458616	-0.097336	0.384884	-0.555952	-0.0737326	0.48222	0.79325
268	g13861.t1	0.857023	0.159026	0.702719	0.0462482	-0.697997	-0.154305	-0.810775	0.543693	-0.112778	-0.65647	0.087	0.501443	-0.141977	1.05371	0.20282	-0.64342	0.552271	-0.298622	1.19569	0.344798	-0.850893	0.0395992
269	g13862.t1	0.680914	0.205592	0.542906	0.0367458	-0.475322	-0.138008	-0.644168	0.337315	-0.168846	-0.506161	0.0323844	0.537902	-0.194914	0.278259	-0.000253417	-0.732816	-0.259643	-0.538155	0.473173	0.194661	-0.278512	0.061901
270	g139.t1	-0.294232	-0.0600642	-0.829062	1.58321	0.234168	-0.53483	1.87745	-0.768998	1.64328	2.41228	0.0122693	-0.669879	0.62427	-0.905594	-0.087019	1.29415	-0.235716	0.58286	-1.52986	-0.711289	0.818575	0.039794
271	g1390.t1	1.40638	1.05117	0.906768	-0.396775	-0.355207	-0.499613	-1.80316	-0.144406	-1.44795	-1.30354	0.0380629	1.00502	0.537443	0.720475	0.0984137	-0.467579	-0.284547	-0.906608	0.183032	-0.439029	-0.622062	0.385868
272	g13905.t1	0.621277	0.556621	0.719125	-0.611058	-0.0646558	0.0978483	-1.23233	0.162504	-1.16768	-1.33018	0.00426151	0.0128705	-0.0491255	0.503083	-0.340333	-0.0619961	0.490212	-0.353203	0.552208	-0.291207	-0.843415	0.180879
273	g1392.t1	0.106481	0.0129939	0.390291	-0.111797	-0.0934866	0.28381	-0.218278	0.377297	-0.124791	-0.502088	0.271216	0.336353	-0.391493	0.471489	0.110969	-0.727846	0.135135	-0.225384	0.862982	0.502462	-0.36052	0.0253733
274	g13990.t1	0.74404	-0.0285967	0.708916	-0.63318	-0.772637	-0.0351243	-1.37722	0.737512	-0.604583	-1.3421	0.0167269	1.21102	-0.173142	0.751571	-0.0592342	-1.38416	-0.459448	-1.27025	0.924713	0.113908	-0.810806	0.0209854
275	g1401.t1	-0.504188	-0.226541	-0.360326	0.4301	0.277647	0.143862	0.934288	-0.133785	0.656641	0.790425	0.0388394	-0.596196	0.00178527	-0.697996	-0.177005	0.597981	-0.1018	0.419191	-0.699782	-0.178791	0.520991	0.0530356
276	g14035.t1	-1.48257	-1.0197	-0.844406	-1.25658	0.462872	0.638166	0.225989	0.175295	-0.236882	-0.412177	0.038609	0.26357	0.0675981	0.0528399	0.373603	-0.195972	-0.21073	0.110033	-0.0147582	0.306004	0.320763	0.902811
277	g14106.t1	0.603321	0.19476	0.659098	-0.769189	-0.408562	0.0557769	-1.37251	0.464339	-0.963949	-1.42829	0.0216042	0.635768	0.019426	0.686582	-0.0252388	-0.616342	0.0508133	-0.661007	0.667156	-0.0446648	-0.711821	0.224821
278	g14118.t1	0.982774	0.794119	0.743713	0.184057	-0.188655	-0.239061	-0.798717	-0.0504057	-0.610062	-0.559656	0.0167269	0.361978	0.3976	0.946483	0.476299	0.0356222	0.584505	0.114321	0.548883	0.0786991	-0.470184	0.0722598
279	g14175.t1	0.304429	0.0460006	0.315226	-0.0671493	-0.258428	0.0107977	-0.371578	0.269226	-0.11315	-0.382376	0.156384	0.563584	-0.00196646	0.392632	0.151876	-0.56555	-0.170952	-0.411707	0.394598	0.153843	-0.240755	0.0431681
280	g14203.t1	1.91888	1.01763	1.18893	0.200995	-0.901258	-0.729955	-1.71789	0.171303	-0.816632	-0.987934	0.00448728	1.3631	0.149406	0.889265	1.00475	-1.21369	-0.473832	-0.358347	0.739859	0.855344	0.115485	0.0294261
281	g1422.t1	-1.64986	-2.13604	-1.80631	-0.522716	-0.486177	-0.156452	1.12714	0.329725	1.61332	1.2836	0.0396811	-0.319185	-0.660001	-0.540303	-0.50479	-0.340816	-0.221118	-0.185605	0.119698	0.15521	0.0355127	0.741914
282	g14255.t1	0.0136914	-0.161685	0.355504	-0.664138	-0.175377	0.341812	-0.677829	0.517189	-0.502452	-1.01964	0.024829	0.302793	-0.00999873	0.632202	-0.119202	-0.312791	0.32941	-0.421995	0.642201	-0.109204	-0.751405	0.0934651
283	g144.t1	1.00532	0.143596	0.673356	0.268386	-0.86172	-0.331959	-0.736929	0.52976	0.12479	-0.40497	0.0311581	1.25626	0.114967	0.702545	0.849076	-1.14129	-0.553715	-0.407184	0.587579	0.73411	0.146531	0.0119667
284	g1443.t1	0.127234	0.337854	-0.47014	2.08077	0.21062	-0.597374	1.95354	-0.807994	1.74292	2.55092	0.035793	-0.724745	-0.0243755	-0.702899	-0.363955	0.700369	0.0218461	0.36079	-0.678523	-0.339579	0.338944	0.482
285	g14439.t1	0.778914	0.568425	0.929432	0.127257	-0.210489	0.150518	-0.651657	0.361007	-0.441168	-0.802175	0.0347253	0.880027	0.112325	0.906143	0.932819	-0.767702	0.0261163	0.0527918	0.793818	0.820493	0.0266755	0.0136837
286	g1454.t1	0.655892	-0.731804	-1.28271	1.02537	-1.3877	-1.9386	0.369478	-0.550904	1.75717	2.30808	0.0471598	0.836403	-0.203564	-0.611152	1.16647	-1.03997	-1.44755	0.330071	-0.407588	1.37004	1.77763	0.117517
287	g14564.t1	0.572758	0.247674	0.771478	-0.320519	-0.325084	0.19872	-0.893277	0.523804	-0.568193	-1.092	0.0136548	0.698609	-0.0346591	0.971675	0.27217	-0.733268	0.273066	-0.426438	1.00633	0.306829	-0.699505	0.0139358
288	g14626.t1	0.910863	0.476491	1.06838	0.0153663	-0.434372	0.157516	-0.895496	0.591888	-0.461124	-1.05301	0.0244387	0.30199	-0.342112	0.417933	-0.188881	-0.644103	0.115943	-0.490871	0.760045	0.153232	-0.606813	0.247415
289	g1475.t1	0.200159	0.415374	-0.715408	1.20938	0.215215	-0.915568	1.00922	-1.13078	0.794001	1.92478	0.0284901	-0.483557	0.0385087	-1.0104	-0.0682175	0.522066	-0.526846	0.41534	-1.04891	-0.106726	0.942186	0.103425
290	g148.t1	1.07775	0.168712	0.667385	-0.385122	-0.909036	-0.410363	-1.46287	0.498673	-0.553834	-1.05251	0.00126351	0.999201	0.0142557	0.566797	0.0958358	-0.984945	-0.432404	-0.903365	0.552541	0.0815801	-0.470961	0.0182517
291	g14812.t1	0.432378	0.573495	0.426217	-0.531957	0.141117	-0.00616141	-0.964335	-0.147278	-1.10545	-0.958174	0.0403633	-0.108704	-0.20917	0.351053	-0.59867	-0.100466	0.459756	-0.489967	0.560223	-0.3895	-0.949723	0.170559
292	g1488.t1	1.85221	0.432578	1.08665	-0.00604955	-1.41964	-0.765568	-1.85826	0.654068	-0.438627	-1.09269	0.0165518	1.81855	-0.231315	0.978718	0.575429	-2.04986	-0.839828	-1.24312	1.21003	0.806744	-0.403289	0.0212668
293	g14888.t1	-0.939855	-0.724828	-0.0602515	-1.61523	0.215027	0.879604	-0.67537	0.664577	-0.890397	-1.55497	0.0452088	0.811353	0.490341	0.456126	-0.108888	-0.321012	-0.355226	-0.920241	-0.0342145	-0.599229	-0.565014	0.478037
294	g1498.t1	0.528669	-0.133913	0.546247	-0.175503	-0.662583	0.0175781	-0.704172	0.680161	-0.0415897	-0.72175	0.0185205	0.802336	0.0523027	0.765847	0.403267	-0.750034	-0.036489	-0.399069	0.713545	0.350965	-0.36258	0.0183525
295	g15064.t1	-0.217905	0.353473	-0.404846	0.0954167	0.571377	-0.186942	0.313321	-0.758319	-0.258056	0.500263	0.335667	-1.08399	0.552173	-1.09507	-0.912113	1.63617	-0.0110819	0.17188	-1.64725	-1.46429	0.182962	0.0225952
296	g15065.t1	0.507907	0.418528	0.594442	-0.357701	-0.0893786	0.0865353	-0.865607	0.175914	-0.776229	-0.952143	0.0200076	0.409658	0.218416	0.505058	0.314796	-0.191242	0.0953993	-0.0948618	0.286642	0.0963805	-0.190261	0.360747
297	g1507.t1	1.72627	0.527732	1.00906	0.343979	-1.19853	-0.717209	-1.38229	0.481325	-0.183753	-0.665078	0.035974	1.51195	-0.0477292	0.793087	0.90752	-1.55968	-0.718866	-0.604434	0.840817	0.955249	0.114432	0.0581366
298	g1508.t1	0.574025	0.214451	0.894731	-0.466607	-0.359574	0.320706	-1.04063	0.68028	-0.681058	-1.36134	0.0152257	0.945388	-0.0250222	1.02532	0.23422	-0.97041	0.0799325	-0.711168	1.05034	0.259242	-0.7911	0.0212668
299	g151.t1	0.462882	0.231732	0.0723795	-0.541879	-0.23115	-0.390502	-1.00476	-0.159353	-0.773611	-0.614258	0.0106183	0.434108	-0.279375	0.216036	-0.054222	-0.713483	-0.218072	-0.48833	0.495411	0.225153	-0.270258	0.080024
300	g1510.t1	-0.255609	0.0473794	0.216129	0.296527	0.302988	0.471738	0.552136	0.16875	0.249148	0.080398	0.302581	-0.820373	0.0130222	0.0943188	-0.283483	0.833395	0.914692	0.536891	0.0812966	-0.296505	-0.377801	0.0439603
301	g1511.t1	-0.481911	0.0175025	-0.0840178	-0.257535	0.499414	0.397894	0.224376	-0.10152	-0.275038	-0.173518	0.51636	-0.946991	0.100964	0.0364898	-0.270842	1.04796	0.983481	0.676149	-0.0644742	-0.371806	-0.307332	0.0397369
302	g1512.t1	-2.54509	-1.74098	-3.17856	-0.311819	0.80411	-0.633476	2.23327	-1.43759	1.42916	2.86674	0.00712861	-1.02006	1.22749	-1.59688	0.00646687	2.24755	-0.576818	1.02653	-2.82437	-1.22102	1.60335	0.0449409
303	g1513.t1	-0.20865	0.170481	-0.597773	0.89323	0.379131	-0.389122	1.10188	-0.768254	0.72275	1.491	0.0497263	-0.910835	0.0509049	-0.709279	-0.52347	0.96174	0.201556	0.387365	-0.760184	-0.574375	0.185809	0.143541
304	g15152.t1	1.26137	0.621828	0.837306	0.0653701	-0.639542	-0.424064	-1.196	0.215478	-0.556458	-0.771936	0.023198	0.916017	0.116951	1.05135	0.552501	-0.799066	0.135335	-0.363516	0.934401	0.43555	-0.498851	0.0286109
305	g1538.t1	-0.757273	-0.573977	-0.636172	0.399492	0.183296	0.121101	1.15677	-0.0621948	0.973469	1.03566	0.0125837	-0.549645	-0.244584	-0.470675	-0.232001	0.305061	0.0789696	0.317644	-0.226092	0.0125825	0.238674	0.285295
306	g1541.t1	-0.430091	-0.36446	-0.81128	0.520987	0.0656312	-0.381188	0.951078	-0.44682	0.885447	1.33227	0.0356679	-0.470437	0.407942	-0.619973	-0.0326426	0.878379	-0.149537	0.437794	-1.02792	-0.440585	0.587331	0.0807016
307	g15464.t1	0.796047	0.486082	0.68544	-0.276207	-0.309965	-0.110607	-1.07225	0.199358	-0.762289	-0.961647	0.0292147	0.981238	0.671702	1.13586	0.833576	-0.309537	0.154622	-0.147663	0.464158	0.161874	-0.302284	0.0253733
308	g15490.t1	-1.49449	-0.907386	-1.24599	0.253488	0.587108	0.248509	1.74798	-0.338599	1.16087	1.49947	0.0346988	-0.0767275	0.532241	-0.433569	0.848939	0.608969	-0.356842	0.925666	-0.96581	0.316697	1.28251	0.294153
309	g1550.t1	1.18952	1.06047	0.328446	0.209828	-0.12905	-0.861078	-0.979695	-0.732028	-0.850646	-0.118618	0.0487574	0.957264	0.590212	0.225935	0.225502	-0.367052	-0.731329	-0.731763	-0.364277	-0.364711	-0.000433618	0.29798
310	g15607.t1	0.353671	-0.0363806	0.318604	0.0486421	-0.390052	-0.0350674	-0.305029	0.354984	0.0850227	-0.269962	0.225767	0.746359	-0.00322941	0.489265	0.41098	-0.749589	-0.257094	-0.33538	0.492494	0.414209	-0.0782854	0.0212668
311	g1561.t1	0.623718	0.0742457	0.663748	-0.307393	-0.549473	0.0400296	-0.931111	0.589502	-0.381638	-0.971141	0.0213035	0.898534	-0.0323072	0.821345	0.366682	-0.930841	-0.0771888	-0.531851	0.853652	0.39899	-0.454662	0.0153269
312	g1563.t1	0.74425	0.246605	0.47084	0.259132	-0.497645	-0.27341	-0.485118	0.224235	0.012527	-0.211708	0.188286	0.959211	-0.00709657	0.506444	0.519805	-0.966307	-0.452766	-0.439406	0.513541	0.526901	0.0133607	0.0456922
313	g1565.t1	1.29493	0.559429	0.737177	1.14033	-0.735499	-0.557752	-0.154594	0.177748	0.580906	0.403158	0.0104919	0.539187	0.487399	0.355379	0.624275	-0.0517879	-0.183808	0.0850882	-0.13202	0.136876	0.268896	0.336888
314	g1569.t1	0.360371	0.19875	0.29384	0.805538	-0.161621	-0.066531	0.445167	0.09509	0.606788	0.511698	0.0284901	0.367736	-0.171746	-0.0756684	0.148519	-0.539482	-0.443405	-0.219217	0.0960778	0.320265	0.224187	0.149318
315	g15692.t1	-1.5706	-1.29693	-1.39704	-0.094081	0.27367	0.173553	1.47652	-0.100117	1.20285	1.30296	0.0183296	-0.777644	0.0851197	-0.622876	-0.149586	0.862764	0.154769	0.628059	-0.707995	-0.234706	0.47329	0.284553
316	g1578.t1	0.598159	-0.0939749	0.638906	-0.472621	-0.692134	0.0407469	-1.07078	0.732881	-0.378646	-1.11153	0.0323708	1.08322	-0.315496	0.6856	0.2081	-1.39872	-0.397624	-0.875124	1.0011	0.523596	-0.4775	0.0212668
317	g1585.t1	-0.675201	-0.512068	-0.935193	0.402203	0.163133	-0.259993	1.0774	-0.423126	0.914271	1.3374	0.0487574	-0.435986	0.0975882	-0.730506	-0.168973	0.533574	-0.29452	0.267012	-0.828094	-0.266562	0.561533	0.203494
318	g15917.t1	-2.13483	-1.95297	-1.88094	0.657078	0.181861	0.253887	2.79191	0.0720257	2.61005	2.53802	0.0315498	-1.1016	-0.444628	-1.04758	-0.708328	0.656972	0.0540229	0.393272	-0.602949	-0.2637	0.339249	0.603125
319	g161.t1	0.00538409	0.028285	-0.397984	1.16556	0.0229009	-0.403368	1.16018	-0.426269	1.13728	1.56355	0.0289985	-0.111399	-0.146448	-0.59857	0.145977	-0.0350491	-0.487171	0.257377	-0.452122	0.292426	0.744547	0.29835
320	g162.t1	0.480231	0.0450633	0.829893	-0.550124	-0.435167	0.349662	-1.03035	0.784829	-0.595187	-1.38002	0.00743225	0.709178	-0.22997	0.754161	-0.0874731	-0.939148	0.0449838	-0.796651	0.984132	0.142497	-0.841635	0.025483
321	g1624.t1	-0.552644	-0.134516	-0.349738	0.39603	0.418127	0.202905	0.948674	-0.215222	0.530546	0.745768	0.108755	-0.91292	0.280117	-0.220311	-0.385523	1.19304	0.692609	0.527397	-0.500428	-0.66564	-0.165212	0.028635
322	g1632.t1	-0.819754	-0.436364	-0.795181	0.139308	0.38339	0.0245724	0.959062	-0.358817	0.575672	0.93449	0.00780931	-0.338551	-0.114102	-0.402301	0.165737	0.224449	-0.0637491	0.504288	-0.288198	0.279839	0.568038	0.276095
323	g1640.t1	-0.645789	-0.0629532	-0.875817	0.336115	0.582836	-0.230028	0.981904	-0.812864	0.399068	1.21193	0.0474627	-0.473101	0.229263	-0.956864	-0.126383	0.702363	-0.483763	0.346717	-1.18613	-0.355646	0.83048	0.0631619
324	g1651.t1	-2.3705	-1.1688	-1.17033	-1.2247	1.2017	1.20017	1.1458	-0.00152962	-0.0558957	-0.0543661	0.0354634	-0.46167	0.237394	-0.32121	0.328506	0.699064	0.14046	0.790176	-0.558605	0.0911115	0.649716	0.703794
325	g167.t1	-0.533447	0.0421215	-0.346023	0.094588	0.575568	0.187423	0.628035	-0.388145	0.0524665	0.440611	0.132546	-0.571529	0.141022	-0.761061	-0.463528	0.712551	-0.189532	0.108001	-0.902083	-0.60455	0.297533	0.0299047
326	g1672.t1	0.690137	0.224177	0.886642	0.189483	-0.46596	0.196505	-0.500654	0.662466	-0.0346939	-0.697159	0.00478675	0.707094	-0.00701926	0.788692	0.407461	-0.714113	0.0815982	-0.299632	0.795711	0.41448	-0.381231	0.00742421
327	g1673.t1	0.283039	0.138495	0.231701	0.205318	-0.144544	-0.0513379	-0.0777207	0.0932063	0.0668236	-0.0263827	0.570314	0.884469	-0.0511217	0.737211	0.561944	-0.935591	-0.147258	-0.322525	0.788333	0.613066	-0.175267	0.0050328
328	g1677.t1	-1.10284	-0.580475	-0.854857	1.72658	0.522361	0.247979	2.82942	-0.274382	2.30706	2.58144	0.0380761	-0.417977	0.427377	-0.578942	0.527949	0.845354	-0.160965	0.945926	-1.00632	0.100572	1.10689	0.4845
329	g1680.t1	0.849768	0.24443	0.722024	0.0209776	-0.605339	-0.127744	-0.828791	0.477594	-0.223452	-0.701047	0.0328314	0.695642	-0.337839	0.464822	0.187698	-1.03348	-0.230819	-0.507943	0.802661	0.525537	-0.277124	0.0395978
330	g1681.t1	0.241851	0.516737	0.397107	-0.314088	0.274886	0.155255	-0.55594	-0.119631	-0.830826	-0.711195	0.0287306	-0.0296098	-0.0176782	0.389892	-0.360681	0.0119316	0.419501	-0.331071	0.40757	-0.343003	-0.750572	0.123515
331	g1689.t1	1.26064	0.755323	0.909629	0.235595	-0.505319	-0.351013	-1.02505	0.154307	-0.519728	-0.674034	0.0255489	0.652721	-0.196721	0.503779	0.19041	-0.849442	-0.148941	-0.462311	0.700501	0.387131	-0.31337	0.197099
332	g1691.t1	0.630001	0.172105	0.459209	-0.0662521	-0.457895	-0.170791	-0.696253	0.287104	-0.238357	-0.525461	0.0600996	0.775265	0.0772192	0.577389	0.185638	-0.698046	-0.197876	-0.589627	0.50017	0.108419	-0.391751	0.0409164
333	g17.t1	-0.911297	-0.515975	-1.40677	0.257851	0.395323	-0.495473	1.16915	-0.890796	0.773825	1.66462	0.037722	-0.64944	0.0527084	-1.08309	-0.0367384	0.702149	-0.433651	0.612702	-1.1358	-0.0894467	1.04635	0.169934
334	g1707.t1	-1.92848	-0.482622	-1.96168	0.736663	1.44585	-0.0332037	2.66514	-1.47906	1.21928	2.69834	0.0366337	-1.13998	0.209753	-1.09474	-0.138472	1.34974	0.045238	1.00151	-1.3045	-0.348226	0.956271	0.244481
335	g1709.t1	-1.3238	-0.512786	-1.40396	0.330857	0.811011	-0.0801654	1.65465	-0.891176	0.843643	1.73482	0.0482592	-1.08649	0.409679	-1.51528	-0.831992	1.49617	-0.428788	0.254502	-1.92496	-1.24167	0.683289	0.0296391
336	g1710.t1	-1.29506	-0.833859	-1.30015	0.792776	0.461205	-0.00508977	2.08784	-0.466295	1.62663	2.09293	0.0106183	-0.815481	0.450401	-1.25278	-0.410658	1.26588	-0.437302	0.404822	-1.70318	-0.86106	0.842124	0.0340512
337	g172.t1	0.950279	1.2331	0.520325	0.155626	0.282819	-0.429954	-0.794653	-0.712773	-1.07747	-0.364698	0.0339875	0.0099841	-0.235092	-0.063793	0.0506839	-0.245077	-0.0737771	0.0406998	0.171299	0.285776	0.114477	0.945485
338	g173.t1	-0.549987	-0.562856	-0.551006	0.674654	-0.0128688	-0.00101937	1.22464	0.0118495	1.23751	1.22566	0.0249648	-0.28335	0.183998	-0.486298	-0.138177	0.467347	-0.202948	0.145173	-0.670295	-0.322174	0.348121	0.30477
339	g1747.t1	0.350359	0.0424625	0.563723	-0.385643	-0.307896	0.213364	-0.736002	0.521261	-0.428106	-0.949367	0.02663	0.629029	-0.207676	0.680643	0.010687	-0.836705	0.0516135	-0.618342	0.888319	0.218363	-0.669956	0.0230641
340	g1758.t1	0.573443	0.238145	0.694071	-0.0999261	-0.335298	0.120628	-0.673369	0.455926	-0.338071	-0.793997	0.0441521	0.504669	-0.40574	0.485754	0.174315	-0.910408	-0.0189151	-0.330354	0.891493	0.580054	-0.311439	0.0338251
341	g179.t1	0.318581	0.0217701	0.187378	-0.0915639	-0.296811	-0.131202	-0.410145	0.165608	-0.113334	-0.278942	0.399536	0.659174	-0.23384	0.191589	0.235822	-0.893015	-0.467586	-0.423353	0.425429	0.469662	0.044233	0.0377943
342	g1801.t1	-0.761511	-0.975871	-0.693077	0.0523552	-0.21436	0.0684347	0.813867	0.282794	1.02823	0.745432	0.0325958	0.54277	-0.055802	0.179751	0.864465	-0.598572	-0.363019	0.321695	0.235553	0.920267	0.684714	0.134463
343	g1820.t1	0.449781	0.286092	0.385756	-0.00871094	-0.163689	-0.0640246	-0.458492	0.0996644	-0.294803	-0.394467	0.150065	0.383935	-0.325854	0.409473	0.209605	-0.709789	0.0255374	-0.174331	0.735326	0.535458	-0.199868	0.036167
344	g1840.t1	0.354236	0.0454009	-0.112637	1.05946	-0.308835	-0.466873	0.705228	-0.158038	1.01406	1.1721	0.00949782	0.147693	0.288306	-0.258689	0.0947551	0.140613	-0.406382	-0.0529378	-0.546995	-0.193551	0.353444	0.282623
345	g185.t1	-1.32029	-0.511137	-0.584614	-0.289969	0.809155	0.735678	1.03032	-0.0734767	0.221169	0.294645	0.00712861	-0.566852	0.154671	-0.345868	-0.104318	0.721523	0.220984	0.462534	-0.500539	-0.258989	0.24155	0.184987
346	g1852.t1	-1.04998	-0.661744	-1.41018	1.03095	0.388238	-0.360196	2.08093	-0.748433	1.6927	2.44113	0.0401503	-0.249832	0.248792	-0.738798	0.0725262	0.498624	-0.488966	0.322358	-0.98759	-0.176266	0.811324	0.437883
347	g1858.t1	-0.934265	-0.549703	-0.939764	-0.0013823	0.384562	-0.00549848	0.932883	-0.39006	0.548321	0.938381	0.018705	-0.657509	0.0236274	-0.537343	-0.275711	0.681136	0.120166	0.381798	-0.56097	-0.299338	0.261632	0.110864
348	g186.t1	-0.758358	-0.103869	0.104029	-0.0837933	0.654489	0.862387	0.674565	0.207899	0.0200762	-0.187823	0.0180038	-0.403475	-0.0879265	-0.0947361	-0.281187	0.315548	0.308738	0.122287	-0.00680964	-0.193261	-0.186451	0.454038
349	g1887.t1	0.168829	0.059528	-0.0239955	-0.0102709	-0.109301	-0.192825	-0.1791	-0.0835236	-0.0697989	0.0137247	0.878403	0.669597	0.0732172	0.0882426	0.493766	-0.59638	-0.581355	-0.175831	0.0150254	0.420549	0.405524	0.0412309
350	g1896.t1	0.286444	1.59472	-0.595771	1.22366	1.30828	-0.882216	0.937217	-2.1905	-0.371064	1.81943	0.0206252	-0.924967	0.321329	-1.2191	-0.510326	1.2463	-0.294132	0.414642	-1.54043	-0.831654	0.708773	0.106516
351	g1910.t1	0.936981	0.572377	0.872128	0.411255	-0.364605	-0.0648537	-0.525726	0.299751	-0.161122	-0.460873	0.00829969	0.44479	-0.250346	0.442826	0.176214	-0.695137	-0.00196426	-0.268576	0.693172	0.42656	-0.266612	0.0518646
352	g1911.t1	0.153995	0.530283	-0.120301	1.06714	0.376288	-0.274295	0.91315	-0.650583	0.536862	1.18745	0.0396206	-0.663818	0.293984	-0.620709	-0.31646	0.957802	0.043109	0.347357	-0.914693	-0.610444	0.304248	0.0737169
353	g1914.t1	0.704516	0.200765	0.623848	-0.00695919	-0.503751	-0.0806685	-0.711475	0.423082	-0.207724	-0.630807	0.0552053	0.890635	-0.0632352	0.748278	0.587683	-0.953871	-0.142358	-0.302953	0.811513	0.650918	-0.160595	0.0128613
354	g1920.t1	-0.0190506	0.0923671	0.38801	-0.513403	0.111418	0.407061	-0.494352	0.295643	-0.60577	-0.901413	0.0362781	0.152403	-0.0518059	0.242342	-0.490139	-0.204209	0.0899395	-0.642541	0.294148	-0.438333	-0.732481	0.111165
355	g1922.t1	0.0686939	-0.518088	0.0377935	-0.0903031	-0.586782	-0.0309004	-0.158997	0.555882	0.427785	-0.128097	0.0745826	0.575761	-0.239424	0.341931	0.393001	-0.815186	-0.23383	-0.182761	0.581355	0.632425	0.0510697	0.0177995
356	g1926.t1	0.415852	-0.0838649	0.540062	-0.126044	-0.499717	0.124209	-0.541897	0.623927	-0.0421793	-0.666106	0.105513	0.828207	-0.126773	0.450598	0.429294	-0.95498	-0.377609	-0.398913	0.577371	0.556067	-0.0213044	0.0414371
357	g1929.t1	-0.443012	0.52822	-0.7453	0.983067	0.971232	-0.302288	1.42608	-1.27352	0.454846	1.72837	0.0232714	-1.10762	-0.2337	-0.990354	-0.9765	0.873918	0.117265	0.131118	-0.756654	-0.742801	0.013853	0.0791647
358	g1947.t1	-1.08326	-1.27042	-0.91362	-0.105781	-0.187151	0.169645	0.977484	0.356796	1.16464	0.807839	0.0376566	-0.871537	0.144216	-0.766428	-0.676732	1.01575	0.105109	0.194805	-0.910644	-0.820948	0.089696	0.0753559
359	g1954.t1	0.269606	-0.0545262	0.601154	-0.430521	-0.324132	0.331548	-0.700127	0.65568	-0.375995	-1.03168	0.0439363	0.748817	-0.0293817	0.762959	0.0211957	-0.778199	0.0141418	-0.727622	0.792341	0.0505775	-0.741764	0.0339215
360	g1959.t1	0.430728	0.147173	0.308018	-0.239142	-0.283555	-0.12271	-0.66987	0.160845	-0.386315	-0.54716	0.0789546	0.867802	-0.146064	0.37175	0.299883	-1.01387	-0.496053	-0.567919	0.517813	0.445946	-0.0718668	0.0131375
361	g1962.t1	0.733576	-0.013715	0.684681	-0.433872	-0.747291	-0.0488943	-1.16745	0.698396	-0.420157	-1.11855	0.0284901	1.0528	-0.152074	0.613635	0.15412	-1.20487	-0.439163	-0.898678	0.765709	0.306195	-0.459515	0.0441972
362	g1965.t1	0.0615424	-0.249772	0.361906	-0.634802	-0.311315	0.300363	-0.696345	0.611678	-0.38503	-0.996708	0.023198	0.524025	-0.228493	0.518816	-0.0933074	-0.752518	-0.00520818	-0.617332	0.74731	0.135186	-0.612124	0.0476651
363	g1988.t1	-0.758108	-0.296116	-0.202667	-0.355716	0.461991	0.55544	0.402392	0.093449	-0.0595996	-0.153049	0.102632	-0.597441	0.44293	0.238287	-0.10478	1.04037	0.835728	0.49266	-0.204643	-0.54771	-0.343067	0.0312098
364	g1989.t1	-0.819536	-0.0987399	-0.695292	-0.433144	0.720796	0.124244	0.386391	-0.596552	-0.334404	0.262148	0.0342463	-0.439841	0.220844	-0.12495	-0.21796	0.660684	0.314891	0.221881	-0.345794	-0.438804	-0.0930102	0.229766
365	g1995.t1	0.40002	0.142888	0.470775	-0.325379	-0.257132	0.0707552	-0.725399	0.327887	-0.468267	-0.796154	0.0461736	0.63215	-0.226557	0.379601	-0.02523	-0.858707	-0.252549	-0.65738	0.606158	0.201327	-0.404832	0.0441184
366	g1997.t1	0.316282	0.0237175	0.679296	-0.114645	-0.292564	0.363014	-0.430927	0.655579	-0.138363	-0.793941	0.0467292	0.252163	-0.0498671	0.586636	0.0647285	-0.30203	0.334473	-0.187435	0.636504	0.114596	-0.521908	0.1513
367	g1998.t1	0.115052	0.027648	-0.376512	1.07919	-0.0874041	-0.491564	0.964135	-0.40416	1.05154	1.4557	0.0244387	0.140279	0.469659	-0.357399	0.431821	0.32938	-0.497678	0.291542	-0.827058	-0.0378381	0.78922	0.18382
368	g2001.t1	0.215239	-0.24069	0.215247	-0.267703	-0.455929	7.95605e-06	-0.482942	0.455937	-0.0270131	-0.48295	0.237203	0.821464	-0.020701	0.578664	0.441783	-0.842165	-0.2428	-0.379682	0.599365	0.462484	-0.136882	0.0381955
369	g2002.t1	0.998847	0.261231	0.710417	0.299626	-0.737616	-0.288429	-0.699221	0.449186	0.0383946	-0.410792	0.0215043	1.14156	-0.0376172	0.918358	0.776874	-1.17917	-0.223198	-0.364682	0.955976	0.814491	-0.141484	0.00590152
370	g2003.t1	-0.352957	0.107313	-0.871537	0.688262	0.460271	-0.51858	1.04122	-0.97885	0.580949	1.5598	0.0335368	-0.687032	0.155991	-0.913514	-0.359583	0.843023	-0.226482	0.327449	-1.06951	-0.515574	0.553931	0.0775256
371	g2005.t1	0.507092	-0.00175069	0.789923	-0.289488	-0.508843	0.282831	-0.796581	0.791674	-0.287738	-1.07941	0.00874826	0.925069	-0.153529	0.735082	0.0936383	-1.0786	-0.189987	-0.831431	0.888611	0.247167	-0.641444	0.0105059
372	g201.t1	0.120589	-0.169455	0.603544	-0.344453	-0.290044	0.482955	-0.465042	0.772999	-0.174998	-0.947997	0.0349661	0.434508	0.0829966	0.494173	-0.0367703	-0.351512	0.0596648	-0.471279	0.411177	-0.119767	-0.530944	0.244131
373	g2020.t1	-1.54315	-0.972036	-1.0982	-0.571049	0.571117	0.444949	0.972103	-0.126167	0.400986	0.527154	0.00123343	-1.13647	0.138565	-0.31876	-0.393552	1.27503	0.817708	0.742915	-0.457325	-0.532118	-0.0747926	0.00676823
374	g2044.t1	0.247344	0.0587915	0.544695	-0.350318	-0.188552	0.297351	-0.597662	0.485903	-0.40911	-0.895013	0.0373865	0.547196	-0.176449	0.577561	0.16427	-0.723645	0.0303654	-0.382926	0.75401	0.340719	-0.413291	0.0450201
375	g205.t1	1.27993	0.796157	0.922262	0.558276	-0.483773	-0.357668	-0.721653	0.126105	-0.237881	-0.363985	0.0137184	0.727338	-0.0577505	0.401571	0.323349	-0.785088	-0.325767	-0.403988	0.459321	0.3811	-0.0782214	0.152525
376	g2057.t1	-0.792621	0.103389	-0.352668	0.0808368	0.89601	0.439953	0.873457	-0.456057	-0.0225524	0.433505	0.0607556	-0.841055	0.295033	-0.249065	-0.43877	1.13609	0.59199	0.402284	-0.544099	-0.733804	-0.189705	0.0427883
377	g2091.t1	-1.48971	-0.984086	-1.69337	0.275577	0.50562	-0.203663	1.76528	-0.709283	1.25966	1.96895	0.0326958	-1.13826	0.26885	-1.63222	-1.14215	1.40711	-0.493968	-0.00389271	-1.90107	-1.411	0.490075	0.0373722
378	g2101.t1	-0.970844	-0.482633	-0.890318	-0.00232544	0.488212	0.0805264	0.968519	-0.407685	0.480307	0.887993	0.0165518	-0.4021	0.28307	-0.542693	-0.0143919	0.68517	-0.140593	0.387708	-0.825763	-0.297461	0.528301	0.10347
379	g212.t1	-1.21487	0.0139722	-1.10369	0.350206	1.22884	0.111178	1.56507	-1.11766	0.336234	1.45389	0.00678946	-0.44058	0.320318	-0.348087	0.190839	0.760898	0.0924934	0.631419	-0.668405	-0.129479	0.538925	0.256325
380	g2124.t1	-1.57032	-1.24346	-1.35542	-0.472954	0.326856	0.2149	1.09736	-0.111956	0.770507	0.882463	0.0163541	-0.607952	0.0614713	-0.581507	-0.181547	0.669423	0.0264451	0.426405	-0.642978	-0.243018	0.39996	0.300699
381	g2128.t1	-0.666346	-0.451937	-0.913054	0.162071	0.214409	-0.246708	0.828417	-0.461118	0.614008	1.07513	0.0353616	-0.629877	-0.0225678	-0.660657	-0.342274	0.607309	-0.0307805	0.287602	-0.63809	-0.319707	0.318383	0.150006
382	g2163.t1	0.942578	0.209541	0.873347	0.0954339	-0.733037	-0.0692309	-0.847144	0.663806	-0.114107	-0.777913	0.0180572	0.998309	-0.15589	0.727484	0.322943	-1.1542	-0.270825	-0.675365	0.883374	0.478833	-0.404541	0.0177428
383	g2165.t1	0.815469	0.183678	0.579855	-0.289388	-0.631791	-0.235614	-1.10486	0.396177	-0.473066	-0.869243	0.0174639	0.918733	-0.127936	0.593805	0.0934509	-1.04667	-0.324928	-0.825282	0.72174	0.221386	-0.500354	0.0277692
384	g2166.t1	-0.829016	-0.444286	-0.733023	-0.368329	0.38473	0.095993	0.460687	-0.288737	0.075957	0.364694	0.0711827	-0.58914	-0.282472	-0.97144	-0.519742	0.306668	-0.3823	0.0693985	-0.688968	-0.237269	0.451698	0.0350054
385	g2192.t1	-2.44686	-1.87478	-2.34076	-0.163641	0.572081	0.106106	2.28322	-0.465975	1.71114	2.17712	0.0873019	-0.993661	0.906402	-1.46034	0.190483	1.90006	-0.466681	1.18414	-2.36674	-0.71592	1.65082	0.04848
386	g2196.t1	-1.26329	0.217984	-2.20959	0.388483	1.48128	-0.946294	1.65178	-2.42757	0.170499	2.59807	0.0294699	-1.557	0.598774	-1.68176	-1.14278	2.15577	-0.124767	0.414214	-2.28054	-1.74156	0.538981	0.0616616
387	g22.t1	-0.20943	0.218418	-0.485998	-0.376462	0.427848	-0.276568	-0.167032	-0.704416	-0.594879	0.109536	0.0346988	-0.118364	-0.0464942	-0.333411	-0.252046	0.0718703	-0.215047	-0.133682	-0.286917	-0.205552	0.0813649	0.445265
388	g223.t1	1.11563	0.357611	0.982783	-0.00344434	-0.758023	-0.132852	-1.11908	0.625172	-0.361055	-0.986227	0.00426151	0.971104	-0.347457	0.814586	0.568644	-1.31856	-0.156518	-0.40246	1.16204	0.916101	-0.245942	0.00590152
389	g2253.t1	-0.367416	0.227364	-0.52743	-0.433276	0.59478	-0.160013	-0.0658597	-0.754793	-0.66064	0.0941534	0.0407067	-0.419421	0.102696	-0.0715003	-0.166706	0.522117	0.347921	0.252715	-0.174196	-0.269402	-0.0952054	0.293035
390	g2254.t1	0.916442	0.19892	0.896187	-0.102211	-0.717522	-0.0202552	-1.01865	0.697267	-0.301131	-0.998398	0.0081297	0.738573	-0.169242	0.694372	0.093322	-0.907815	-0.0442015	-0.645251	0.863614	0.262564	-0.60105	0.0333298
391	g2288.t1	0.897453	0.515216	0.0603466	1.98281	-0.382237	-0.837106	1.08535	-0.45487	1.46759	1.92246	0.0484291	-0.231974	0.337102	-0.0481061	-0.0519986	0.569076	0.183868	0.179976	-0.385208	-0.3891	-0.00389246	0.847338
392	g2294.t1	0.265141	-0.101568	0.136435	-0.109421	-0.36671	-0.128706	-0.374562	0.238004	-0.00785255	-0.245856	0.314951	0.470189	-0.309635	0.108797	0.317354	-0.779823	-0.361392	-0.152835	0.418431	0.626988	0.208557	0.0332234
393	g2303.t1	-0.0152387	-0.242359	0.28335	-0.390606	-0.227121	0.298589	-0.375367	0.52571	-0.148247	-0.673956	0.0535431	0.41948	-0.154303	0.402333	-0.0635328	-0.573783	-0.0171471	-0.483013	0.556636	0.0907702	-0.465865	0.0498471
394	g2304.t1	0.15637	-0.00796779	0.038455	-0.694469	-0.164337	-0.117915	-0.850839	0.0464227	-0.686501	-0.732924	0.0330468	0.0915871	-0.283698	0.00172182	-0.522225	-0.375285	-0.0898653	-0.613812	0.28542	-0.238527	-0.523947	0.166152
395	g2323.t1	0.470225	-0.0220344	0.529361	-0.0442606	-0.49226	0.0591356	-0.514486	0.551395	-0.0222262	-0.573622	0.154772	0.970799	-0.236175	0.541756	0.180669	-1.20697	-0.429043	-0.790129	0.77793	0.416844	-0.361086	0.0210013
396	g2327.t1	-0.271875	0.113632	-0.018873	-0.076333	0.385507	0.253002	0.195542	-0.132505	-0.189965	-0.05746	0.71162	-0.672939	0.363573	-0.00391123	-0.459639	1.03651	0.669027	0.2133	-0.367485	-0.823212	-0.455727	0.042523
397	g2329.t1	-0.731092	-0.264844	0.119492	-0.83249	0.466249	0.850585	-0.101398	0.384336	-0.567646	-0.951983	0.0123576	-0.14744	0.0380222	0.452071	-0.297307	0.185462	0.599511	-0.149867	0.414049	-0.335329	-0.749378	0.168309
398	g2331.t1	1.51177	0.277403	0.760757	0.177042	-1.23437	-0.751012	-1.33473	0.483354	-0.100361	-0.583715	0.0328314	1.53414	0.161985	0.800856	0.719863	-1.37215	-0.733283	-0.814276	0.638871	0.557877	-0.0809935	0.0498471
399	g2337.t1	-0.284036	-0.232204	0.426896	-0.864514	0.0518316	0.710932	-0.580478	0.6591	-0.63231	-1.29141	0.0249648	0.254011	-0.447299	0.44531	-0.355255	-0.70131	0.191299	-0.609266	0.892608	0.0920434	-0.800565	0.106232
400	g2341.t1	0.576192	-0.0943304	0.623682	-0.492614	-0.670522	0.0474901	-1.06881	0.718012	-0.398284	-1.1163	0.0297227	1.059	0.0941345	0.63977	0.127677	-0.964867	-0.419232	-0.931324	0.545635	0.0335424	-0.512093	0.0587806
401	g2342.t1	1.02766	0.215122	0.376673	-0.504983	-0.81254	-0.65099	-1.53265	0.16155	-0.720106	-0.881656	0.0177099	1.04715	-0.279011	0.426169	0.344549	-1.32616	-0.620979	-0.702599	0.70518	0.62356	-0.0816195	0.0385429
402	g2343.t1	0.864637	0.665333	0.909972	0.110629	-0.199304	0.0453351	-0.754008	0.244639	-0.554704	-0.799343	0.0152597	0.526365	0.430004	0.420444	-0.21566	-0.096361	-0.105922	-0.742025	-0.00956073	-0.645664	-0.636103	0.0892403
403	g2345.t1	0.257541	-0.118544	0.343205	-0.310096	-0.376085	0.0856646	-0.567637	0.461749	-0.191553	-0.653302	0.0224166	0.313679	-0.250605	0.177232	-0.131037	-0.564284	-0.136447	-0.444716	0.427836	0.119567	-0.308269	0.0801717
404	g2349.t1	0.317122	0.00652348	0.680502	-0.136702	-0.310599	0.363379	-0.453824	0.673978	-0.143225	-0.817203	0.0890123	0.770694	-0.0383235	1.12326	0.498582	-0.809018	0.352564	-0.272112	1.16158	0.536905	-0.624676	0.0119358
405	g2350.t1	0.161505	0.0902371	0.807802	-0.306056	-0.0712677	0.646297	-0.467561	0.717565	-0.396294	-1.11386	0.0323708	0.471114	-0.266848	0.745163	-0.098592	-0.737962	0.274049	-0.569706	1.01201	0.168256	-0.843755	0.0311497
406	g2364.t1	-0.251406	-0.397183	-1.15494	0.816081	-0.145777	-0.903537	1.06749	-0.75776	1.21326	1.97102	0.0133208	-0.990978	0.073395	-1.51589	-1.28961	1.06437	-0.524916	-0.298629	-1.58929	-1.363	0.226288	0.0270529
407	g2366.t1	-0.396109	-0.168699	0.216429	-0.629813	0.227409	0.612538	-0.233704	0.385128	-0.461114	-0.846242	0.0439134	0.0546282	-0.11093	0.311671	-0.115076	-0.165558	0.257042	-0.169704	0.422601	-0.00414606	-0.426747	0.528657
408	g2367.t1	0.071864	0.200102	0.450445	-0.504684	0.128238	0.378581	-0.576548	0.250343	-0.704786	-0.955129	0.0163533	0.171334	-0.361367	0.370301	-0.378044	-0.5327	0.198967	-0.549377	0.731667	-0.0166773	-0.748345	0.0340675
409	g2391.t1	-0.725084	0.143089	-0.154549	-0.209299	0.868173	0.570534	0.515785	-0.297639	-0.352388	-0.0547496	0.0731424	-0.900627	0.290223	-0.538504	-0.623403	1.19085	0.362123	0.277224	-0.828727	-0.913627	-0.0848992	0.0158073
410	g2394.t1	-2.45866	-1.47216	-1.39603	-1.23621	0.9865	1.06262	1.22245	0.0761226	0.235947	0.159825	0.037801	-0.20291	0.351075	-0.187638	0.441752	0.553986	0.015272	0.644662	-0.538714	0.0906766	0.62939	0.813602
411	g24.t1	0.434511	0.0146043	0.717162	-0.404139	-0.419907	0.282651	-0.83865	0.702557	-0.418743	-1.1213	0.00186026	0.476088	-0.259823	0.612149	-0.0158182	-0.735911	0.136061	-0.491906	0.871972	0.244005	-0.627967	0.012503
412	g2400.t1	-2.45637	-1.78323	-2.16797	0.0670194	0.673141	0.288399	2.52339	-0.384742	1.85024	2.23499	0.0255688	-1.76534	-0.27165	-1.1632	-0.62371	1.49369	0.602143	1.14163	-0.891548	-0.35206	0.539487	0.0543695
413	g2401.t1	0.547327	0.0681132	0.589679	-0.409444	-0.479214	0.0423521	-0.956771	0.521566	-0.477557	-0.999123	0.0081297	0.773839	-0.329523	0.500515	-0.0341076	-1.10336	-0.273324	-0.807947	0.830038	0.295415	-0.534622	0.0119667
414	g2402.t1	0.409343	-0.144167	0.353817	-0.213117	-0.55351	-0.055526	-0.62246	0.497984	-0.0689505	-0.566934	0.0789546	0.68473	-0.258739	0.447081	0.148801	-0.943469	-0.237649	-0.535929	0.70582	0.40754	-0.29828	0.0275629
415	g2403.t1	0.448861	0.0610405	0.493924	0.098355	-0.387821	0.045063	-0.350506	0.432884	0.0373144	-0.395569	0.0995225	0.563123	0.0260472	0.516332	0.554593	-0.537076	-0.0467909	-0.00853039	0.490285	0.528545	0.0382605	0.0322008
416	g2414.t1	-0.0798741	0.054148	-0.689217	0.896447	0.134022	-0.609343	0.976321	-0.743365	0.842299	1.58566	0.00821286	-0.645587	-0.0297976	-0.750074	-0.518937	0.615789	-0.104487	0.126649	-0.720276	-0.489139	0.231137	0.0743942
417	g2416.t1	1.32495	0.923425	0.626388	0.0628731	-0.401523	-0.69856	-1.26208	-0.297037	-0.860552	-0.563515	0.0125121	0.539928	-0.0313157	-0.0318454	0.0614524	-0.571244	-0.571774	-0.478476	-0.000529715	0.0927681	0.0932978	0.439782
418	g2421.t1	1.53224	0.641856	1.18299	0.0766502	-0.890384	-0.349249	-1.45559	0.541135	-0.565206	-1.10634	0.0136891	1.43118	0.275049	0.97682	0.83226	-1.15613	-0.454358	-0.598918	0.701771	0.557211	-0.14456	0.0476651
419	g2424.t1	0.641364	0.259824	0.799212	-0.0694508	-0.38154	0.157848	-0.710815	0.539388	-0.329275	-0.868663	0.0128826	0.951192	0.0814004	0.666615	0.662679	-0.869791	-0.284577	-0.288513	0.585215	0.581278	-0.00393623	0.0119358
420	g2426.t1	-0.0155792	-0.261682	0.400283	-0.510081	-0.246103	0.415862	-0.494501	0.661965	-0.248398	-0.910364	0.0493077	0.287219	-0.139731	0.396948	-0.0817167	-0.42695	0.109728	-0.368936	0.536679	0.0580146	-0.478664	0.276095
421	g2435.t1	-0.22627	-0.275157	-0.393639	0.465657	-0.0488864	-0.167368	0.691928	-0.118482	0.740814	0.859296	0.0461736	-0.297353	-0.0295754	-0.35527	-0.109155	0.267778	-0.0579165	0.188199	-0.325695	-0.0795792	0.246115	0.46844
422	g2439.t1	-0.925416	-0.436142	-0.707206	0.0268614	0.489274	0.21821	0.952277	-0.271064	0.463003	0.734067	0.0147599	-0.210186	0.137798	-0.498215	0.0591561	0.347985	-0.288029	0.269343	-0.636014	-0.0786422	0.557371	0.235203
423	g2443.t1	-1.4945	-0.788699	-1.9135	0.30243	0.705802	-0.418994	1.79693	-1.1248	1.09113	2.21593	0.0498351	-0.591848	0.141005	-1.02202	-0.0432824	0.732853	-0.430173	0.548566	-1.16303	-0.184287	0.978739	0.284314
424	g2458.t1	-1.30296	-0.907454	-1.29862	0.56194	0.395509	0.00434002	1.8649	-0.391168	1.46939	1.86056	0.00582387	-0.895673	0.342704	-0.696312	-0.915315	1.23838	0.199361	-0.0196418	-1.03902	-1.25802	-0.219003	0.0714231
425	g247.t1	0.520985	0.178475	0.549702	-0.070865	-0.34251	0.0287163	-0.59185	0.371227	-0.24934	-0.620567	0.0467846	0.548176	-0.21211	0.407779	0.0408907	-0.760286	-0.140397	-0.507286	0.619889	0.253	-0.366889	0.0430585
426	g2470.t1	-0.312015	0.0938687	-0.478844	0.558302	0.405884	-0.166829	0.870316	-0.572712	0.464433	1.03715	0.035161	-0.465909	-0.311516	-0.363968	-0.209386	0.154393	0.101941	0.256523	-0.0524526	0.102129	0.154582	0.423297
427	g2474.t1	0.502636	0.267038	0.543399	-0.279079	-0.235598	0.0407625	-0.781715	0.27636	-0.546117	-0.822477	0.0906728	0.491267	-0.0972616	0.992158	0.342274	-0.588529	0.500891	-0.148993	1.08942	0.439536	-0.649883	0.0227995
428	g2495.t1	0.287155	-0.0205967	0.349235	-0.701649	-0.307752	0.0620801	-0.988804	0.369832	-0.681052	-1.05088	0.0324395	0.464166	-0.00945887	0.538933	-0.0128022	-0.473625	0.0747668	-0.476968	0.548392	-0.00334336	-0.551735	0.235212
429	g2496.t1	1.04142	-0.0199852	0.121388	-0.517931	-1.0614	-0.920029	-1.55935	0.141373	-0.497946	-0.639319	0.0106214	1.16776	-0.154906	0.300636	0.116427	-1.32267	-0.867124	-1.05133	0.455542	0.271334	-0.184208	0.0270529
430	g2498.t1	-0.0958158	-0.221123	0.428844	-0.566749	-0.125308	0.52466	-0.470933	0.649967	-0.345625	-0.995593	0.038609	0.0946735	-0.168338	0.386214	-0.286284	-0.263011	0.291541	-0.380957	0.554552	-0.117946	-0.672498	0.250691
431	g2508.t1	-0.137629	-0.00437478	0.177543	0.349251	0.133254	0.315172	0.48688	0.181918	0.353626	0.171708	0.0394497	0.057158	-0.0652174	0.0813202	0.0412035	-0.122375	0.0241622	-0.0159545	0.146538	0.106421	-0.0401167	0.860353
432	g2517.t1	-1.07542	-0.534911	-2.16987	0.412668	0.540509	-1.09445	1.48809	-1.63496	0.94758	2.58254	0.0324395	-1.11608	-0.109563	-1.40881	0.0586077	1.00652	-0.292727	1.17469	-1.29924	0.168171	1.46741	0.198531
433	g2519.t1	-1.05307	-0.391164	-0.8552	-0.115682	0.661907	0.197872	0.937389	-0.464036	0.275482	0.739517	0.200437	-1.39045	0.759546	-0.543771	-0.65431	2.15	0.846683	0.736144	-1.30332	-1.41386	-0.110539	0.0253733
434	g2521.t1	-0.46746	-0.190569	-1.26	-0.0237617	0.276891	-0.792539	0.443698	-1.06943	0.166807	1.23624	0.269455	-1.26917	-0.0908397	-1.94123	-1.50258	1.17833	-0.672059	-0.233408	-1.85039	-1.41174	0.438651	0.0416534
435	g2535.t1	-2.61468	-0.929551	-2.42784	-1.43329	1.68513	0.186847	1.1814	-1.49829	-0.503737	0.994549	0.0311629	-1.68398	-0.240425	-1.24859	-0.851362	1.44356	0.435396	0.832619	-1.00816	-0.610937	0.397223	0.28535
436	g2540.t1	0.600557	0.229383	0.401246	-0.0904714	-0.371175	-0.199311	-0.691029	0.171864	-0.319854	-0.491718	0.0514613	0.657889	-0.210281	0.293804	0.220848	-0.86817	-0.364086	-0.437041	0.504085	0.431129	-0.0729556	0.0332326
437	g2559.t1	-1.4396	-1.03214	-1.88847	-0.353829	0.407456	-0.448872	1.08577	-0.856328	0.678313	1.53464	0.0464104	-0.931734	-0.392351	-1.66027	-0.695165	0.539382	-0.728539	0.236568	-1.26792	-0.302814	0.965108	0.0412309
438	g256.t1	0.46431	0.132021	0.463378	-0.0115193	-0.33229	-0.000932619	-0.475829	0.331357	-0.14354	-0.474897	0.0869029	0.734788	-0.136079	0.530391	0.437188	-0.870867	-0.204397	-0.2976	0.66647	0.573267	-0.0932028	0.0128613
439	g2563.t1	-0.974051	-0.543388	-0.482299	-0.104738	0.430664	0.491753	0.869313	0.061089	0.43865	0.377561	0.0125835	-0.411731	-0.0963069	-0.471873	-0.290579	0.315424	-0.0601422	0.121152	-0.375566	-0.194272	0.181294	0.290523
440	g2564.t1	-3.72631	-2.87349	-3.94251	-1.39915	0.852814	-0.216201	2.32715	-1.06901	1.47434	2.54335	0.038881	-0.304789	0.504633	-1.05837	0.305058	0.809422	-0.753581	0.609848	-1.563	-0.199574	1.36343	0.619206
441	g2571.t1	-0.713461	-0.216188	-0.513044	0.189643	0.497273	0.200417	0.903104	-0.296856	0.40583	0.702687	0.105926	-0.560037	0.633893	-0.345592	-0.184082	1.19393	0.214445	0.375955	-0.979485	-0.817975	0.16151	0.0470468
442	g2577.t1	1.8343	0.831716	1.72447	-0.511378	-1.00258	-0.109823	-2.34567	0.892757	-1.34309	-2.23585	0.00113245	1.00556	-0.288547	0.751991	-0.0914379	-1.29411	-0.253574	-1.097	1.04054	0.19711	-0.843428	0.0366594
443	g2580.t1	0.745511	0.42785	0.885866	-0.010831	-0.317662	0.140354	-0.756342	0.458016	-0.438681	-0.896697	0.0404454	0.850952	0.120089	1.07027	0.524738	-0.730863	0.219316	-0.326215	0.95018	0.404649	-0.545531	0.0221549
444	g2587.t1	0.237349	0.0741073	0.41912	-0.298416	-0.163242	0.18177	-0.535765	0.345012	-0.372523	-0.717536	0.038609	0.216064	-0.0973823	0.21762	-0.134348	-0.313446	0.00155601	-0.350412	0.315002	-0.0369662	-0.351968	0.362258
445	g259.t1	0.261764	-0.129687	0.218167	-0.146852	-0.39145	-0.0435961	-0.408616	0.347854	-0.0171655	-0.36502	0.418199	0.860864	0.184035	0.603226	0.656639	-0.676829	-0.257638	-0.204225	0.419191	0.472603	0.0534125	0.0387896
446	g2591.t1	0.299811	-0.133211	0.341717	-0.619874	-0.433022	0.041906	-0.919685	0.474928	-0.486663	-0.961591	0.038609	0.638809	-0.172007	0.479348	-0.245349	-0.810816	-0.159461	-0.884158	0.651355	-0.0733427	-0.724698	0.0566706
447	g2598.t1	0.697531	0.125399	1.29233	-0.428943	-0.572132	0.594799	-1.12647	1.16693	-0.554342	-1.72127	0.00470018	1.01168	-0.513939	1.2418	0.348732	-1.52562	0.230116	-0.662951	1.75574	0.862671	-0.893068	0.00590152
448	g2601.t1	-1.42367	-1.44705	-1.14959	-0.152121	-0.0233814	0.274076	1.27155	0.297457	1.29493	0.997473	0.00582387	-0.769683	-0.613748	-0.691608	-0.223866	0.155936	0.0780754	0.545818	-0.0778604	0.389882	0.467742	0.250691
449	g2605.t1	-1.75597	-0.511029	-0.586176	-1.17358	1.24494	1.1698	0.582386	-0.0751469	-0.662556	-0.587409	0.038609	0.408811	0.733621	0.221369	0.241661	0.32481	-0.187442	-0.16715	-0.512252	-0.49196	0.0202918	0.694562
450	g261.t1	-0.413074	0.0180937	-0.68918	2.03759	0.431167	-0.276106	2.45067	-0.707273	2.0195	2.72677	0.0476131	-0.906501	0.375851	-0.835032	-0.0630745	1.28235	0.0714694	0.843427	-1.21088	-0.438926	0.771958	0.212559
451	g262.t1	-0.0837077	-0.00262449	-0.0761769	0.904792	0.0810832	0.00753079	0.988499	-0.0735524	0.907416	0.980969	0.0217048	-0.283889	-0.139123	-0.520933	-0.15344	0.144766	-0.237045	0.130449	-0.38181	-0.0143172	0.367493	0.28762
452	g264.t1	0.667466	0.117737	0.765279	-0.583385	-0.549729	0.0978129	-1.25085	0.647542	-0.701122	-1.34866	0.0143553	0.764075	0.343842	1.12737	0.402535	-0.420233	0.363292	-0.36154	0.783525	0.0586931	-0.724832	0.0761066
453	g2656.t1	-0.684705	-0.317062	-1.05358	0.224727	0.367643	-0.368876	0.909432	-0.736519	0.541789	1.27831	0.0157212	-0.540779	0.249676	-0.782984	-0.293688	0.790456	-0.242205	0.247092	-1.03266	-0.543364	0.489296	0.0518089
454	g2657.t1	1.10936	0.521107	0.577129	0.377942	-0.58825	-0.532227	-0.731414	0.0560227	-0.143165	-0.199187	0.0166144	1.10581	0.396165	0.705843	0.734126	-0.709645	-0.399967	-0.371684	0.309678	0.337961	0.028283	0.0143201
455	g2661.t1	-0.764582	-0.205343	-0.234945	0.251802	0.559239	0.529637	1.01638	-0.0296015	0.457145	0.486747	0.0284901	-0.511477	0.0193735	-0.236003	-0.0560842	0.53085	0.275474	0.455393	-0.255376	-0.0754576	0.179919	0.30477
456	g2662.t1	1.13193	0.342746	0.766634	0.0452149	-0.789185	-0.365297	-1.08672	0.423888	-0.297531	-0.721419	0.00314488	1.38501	-0.194243	0.712326	0.4088	-1.57925	-0.672684	-0.976211	0.906569	0.603043	-0.303526	0.0041505
457	g2680.t1	-1.88024	-1.7285	-2.48749	-0.821107	0.151741	-0.607253	1.05913	-0.758994	0.90739	1.66638	0.0360287	-0.179589	-0.346808	-0.638285	0.125213	-0.167219	-0.458696	0.304802	-0.291477	0.472021	0.763498	0.517507
458	g2685.t1	-0.961999	-0.47366	-0.526155	-0.327937	0.488339	0.435844	0.634062	-0.0524953	0.145723	0.198218	0.00523083	-0.400279	0.0997376	-0.206514	-0.199536	0.500017	0.193765	0.200744	-0.306252	-0.299273	0.00697871	0.181057
459	g2694.t1	-1.43991	-0.621796	-1.2301	0.26044	0.818114	0.209812	1.70035	-0.608303	0.882236	1.49054	0.0486816	-0.31183	0.391578	-0.538569	0.0413094	0.703409	-0.226739	0.35314	-0.930147	-0.350269	0.579878	0.569206
460	g2709.t1	0.424765	0.256406	0.841144	-0.250727	-0.168359	0.416379	-0.675492	0.584738	-0.507132	-1.09187	0.00923518	0.259523	0.19529	0.705491	0.222815	-0.0642333	0.445968	-0.0367082	0.510201	0.0275251	-0.482676	0.107021
461	g271.t1	-0.522988	-0.145334	-0.238972	-0.207339	0.377654	0.284016	0.315648	-0.0936381	-0.0620055	0.0316326	0.0678568	-0.569554	-0.0670133	-0.218987	-0.40173	0.50254	0.350567	0.167824	-0.151973	-0.334717	-0.182743	0.029301
462	g2717.t1	-0.541647	-0.277237	-0.284944	-0.113827	0.264409	0.256703	0.42782	-0.00770619	0.163411	0.171117	0.31035	-0.918464	0.0119336	-0.788324	-1.14132	0.930398	0.13014	-0.22286	-0.800257	-1.15326	-0.353001	0.00689336
463	g2718.t1	-0.801931	-0.201059	-1.24129	0.699287	0.600871	-0.439363	1.50122	-1.04023	0.900347	1.94058	0.0205138	-0.667588	0.239983	-0.897303	-0.156411	0.90757	-0.229715	0.511177	-1.13729	-0.396394	0.740892	0.073998
464	g2757.t1	0.470019	0.365843	0.538142	-0.477351	-0.104176	0.0681228	-0.94737	0.172299	-0.843193	-1.01549	0.0383247	0.486522	0.0925712	0.875115	0.165167	-0.393951	0.388593	-0.321355	0.782544	0.072596	-0.709948	0.101715
465	g2759.t1	-0.782933	0.151966	-0.124492	-0.204079	0.934899	0.65844	0.578854	-0.276459	-0.356045	-0.0795862	0.11307	-1.41175	0.167321	-0.303323	-0.895756	1.57907	1.10842	0.51599	-0.470644	-1.06308	-0.592432	0.00861229
466	g276.t1	0.217695	-0.164646	-0.499879	0.678814	-0.382342	-0.717574	0.461119	-0.335232	0.843461	1.17869	0.010049	0.340055	0.416362	-0.285394	0.566888	0.0763066	-0.625449	0.226833	-0.701756	0.150526	0.852282	0.0614793
467	g2761.t1	0.459681	0.293796	0.257418	0.0216917	-0.165886	-0.202263	-0.43799	-0.0363779	-0.272104	-0.235726	0.493388	0.979512	0.207932	0.53079	0.763953	-0.77158	-0.448722	-0.21556	0.322858	0.556021	0.233162	0.0345818
468	g2764.t1	-1.1598	-1.58249	-0.607207	-2.49968	-0.422689	0.55259	-1.33988	0.975279	-0.917194	-1.89247	0.00521473	1.15154	-0.457498	-0.0714977	-0.331624	-1.60904	-1.22304	-1.48316	0.386001	0.125874	-0.260127	0.0687594
469	g2766.t1	-0.429089	-0.0559765	-0.773544	0.0991742	0.373112	-0.344456	0.528263	-0.717568	0.155151	0.872719	0.00541415	-0.656365	0.0406084	-0.89767	-0.436678	0.696973	-0.241305	0.219687	-0.938279	-0.477286	0.460993	0.00676823
470	g2768.t1	-1.27193	-0.692671	-1.32713	0.496447	0.57926	-0.0552019	1.76838	-0.634462	1.18912	1.82358	0.0368962	-1.13394	-0.0874472	-1.23416	-0.368814	1.04649	-0.100215	0.765126	-1.14671	-0.281367	0.865341	0.064376
471	g2784.t1	-0.806681	-0.126158	-0.591058	0.578547	0.680522	0.215622	1.38523	-0.4649	0.704706	1.16961	0.0437179	-0.820239	0.230736	-0.525913	-0.380256	1.05098	0.294326	0.439983	-0.756649	-0.610992	0.145657	0.102245
472	g280.t1	1.19216	1.19956	1.0446	-0.0985695	0.0073999	-0.147562	-1.29073	-0.154962	-1.29813	-1.14317	0.0149557	0.96774	0.149132	0.727477	-0.0366858	-0.818608	-0.240263	-1.00443	0.578345	-0.185818	-0.764163	0.125769
473	g2807.t1	-0.140156	0.00191065	-0.307141	1.07201	0.142067	-0.166985	1.21216	-0.309051	1.0701	1.37915	0.038609	-0.414573	-0.106934	-0.702711	-0.181804	0.307639	-0.288137	0.23277	-0.595777	-0.0748697	0.520907	0.316744
474	g2826.t1	-1.49019	-0.899084	-1.50536	-0.857386	0.591107	-0.0151691	0.632805	-0.606276	0.0416977	0.647974	0.038609	-1.73006	-0.621462	-1.51039	-1.33013	1.10859	0.219661	0.399921	-0.888933	-0.708673	0.180261	0.0329057
475	g2838.t1	0.856426	0.392588	0.680431	0.271101	-0.463838	-0.175995	-0.585325	0.287843	-0.121487	-0.40933	0.0379419	0.900343	0.343635	0.805441	0.827417	-0.556708	-0.0949024	-0.0729263	0.461805	0.483782	0.0219762	0.0212668
476	g2847.t1	0.99608	0.71626	0.761259	0.336844	-0.27982	-0.234821	-0.659236	0.0449988	-0.379416	-0.424415	0.0345166	0.624302	0.200401	0.793829	0.664945	-0.423901	0.169527	0.0406429	0.593428	0.464544	-0.128884	0.0815296
477	g2849.t1	0.327314	0.117429	0.2928	0.217335	-0.209886	-0.0345147	-0.109979	0.175371	0.0999062	-0.0754648	0.282821	0.534369	-0.216577	0.147032	0.31813	-0.750946	-0.387337	-0.216239	0.363609	0.534707	0.171098	0.0139209
478	g2867.t1	0.432332	0.00774539	0.451007	-0.0619108	-0.424587	0.0186747	-0.494243	0.443262	-0.0696562	-0.512918	0.0997873	0.878648	0.338537	0.806518	0.695528	-0.540111	-0.0721297	-0.18312	0.467981	0.356991	-0.11099	0.0128613
479	g2869.t1	0.442672	0.017265	0.419488	-0.315821	-0.425407	-0.0231839	-0.758493	0.402223	-0.333086	-0.73531	0.0483819	0.809187	-0.123172	0.474661	0.13776	-0.932359	-0.334526	-0.671427	0.597833	0.260932	-0.336901	0.0277656
480	g2874.t1	1.08788	0.51606	0.9048	0.159258	-0.571819	-0.18308	-0.928621	0.38874	-0.356802	-0.745541	0.028319	0.749836	-0.0111499	0.851046	0.227693	-0.760986	0.10121	-0.522142	0.862196	0.238843	-0.623352	0.0566853
481	g2895.t1	-0.311481	-0.776689	-0.724259	0.415101	-0.465208	-0.412777	0.726582	0.0524307	1.19179	1.13936	0.0403906	-0.045741	-0.410036	-0.503822	-0.0807227	-0.364295	-0.458081	-0.0349817	-0.0937866	0.329313	0.4231	0.368951
482	g29.t1	0.141974	0.0146005	0.202729	-0.171261	-0.127374	0.0607544	-0.313235	0.188128	-0.185861	-0.373989	0.305822	0.438298	-0.266654	0.272085	0.0247905	-0.704952	-0.166213	-0.413508	0.538739	0.291444	-0.247294	0.0332326
483	g291.t1	-0.195402	0.218051	-0.401645	2.34656	0.413453	-0.206243	2.54196	-0.619696	2.12851	2.7482	0.0451087	-0.813958	-0.154429	-0.953496	-0.466312	0.65953	-0.139538	0.347646	-0.799067	-0.311884	0.487184	0.268953
484	g2910.t1	-0.918645	-0.258875	-0.0892494	0.0331623	0.65977	0.829396	0.951807	0.169626	0.292037	0.122412	0.0331719	-0.742109	0.385549	-0.0988109	0.0109381	1.12766	0.643298	0.753047	-0.484359	-0.37461	0.109749	0.0418895
485	g2916.t1	-2.27453	-1.06052	-3.05619	-0.187414	1.21401	-0.781652	2.08712	-1.99567	0.873104	2.86877	0.0128755	-1.32429	1.36024	-1.982	-1.05282	2.68453	-0.657709	0.271476	-3.34224	-2.41305	0.929185	0.0369125
486	g292.t1	0.262063	-0.30755	0.358021	0.329116	-0.569613	0.0959579	0.0670534	0.665571	0.636666	-0.0289046	0.0908003	0.538323	-0.309964	0.368192	0.25231	-0.848287	-0.170131	-0.286013	0.678156	0.562274	-0.115882	0.0429922
487	g2945.t1	1.16707	0.739453	0.462177	0.240423	-0.427615	-0.704891	-0.926644	-0.277276	-0.499029	-0.221753	0.0125835	0.644388	0.206829	0.210293	0.164727	-0.437559	-0.434094	-0.479661	0.0034645	-0.0421017	-0.0455662	0.337752
488	g2950.t1	-0.564484	-0.424027	-0.702503	0.209687	0.140457	-0.138019	0.774171	-0.278476	0.633714	0.91219	0.0373598	0.101415	0.201686	-0.354262	0.222938	0.10027	-0.455678	0.121522	-0.555948	0.0212521	0.5772	0.204287
489	g296.t1	0.188786	0.0391873	0.547817	-0.415808	-0.149598	0.359032	-0.604594	0.50863	-0.454996	-0.963626	0.0461732	0.361817	-0.22361	0.63828	-0.0181079	-0.585426	0.276463	-0.379924	0.86189	0.205502	-0.656388	0.0542747
490	g2963.t1	0.376484	0.124933	0.309076	0.731989	-0.251552	-0.0674085	0.355505	0.184143	0.607057	0.422913	0.0438124	0.413414	0.158003	0.199598	0.473138	-0.255411	-0.213817	0.0597235	0.0415943	0.315135	0.27354	0.246054
491	g2965.t1	0.789722	0.129202	0.808587	-0.408172	-0.66052	0.0188643	-1.19789	0.679384	-0.537374	-1.21676	0.0330494	0.982827	-0.198059	0.832954	0.128343	-1.18089	-0.149873	-0.854484	1.03101	0.326402	-0.704611	0.0434259
492	g2973.t1	0.934378	0.466989	0.62481	0.816892	-0.467389	-0.309568	-0.117486	0.15782	0.349902	0.192082	0.041544	0.572402	-0.0617578	0.606851	0.675643	-0.63416	0.0344493	0.103241	0.668609	0.737401	0.0687921	0.0470468
493	g2977.t1	-1.04875	-1.25521	-1.08742	-0.643131	-0.206462	-0.0386686	0.405619	0.167793	0.612081	0.444287	0.0223479	-0.671035	-1.38951	-1.11226	-0.553306	-0.718471	-0.441227	0.117729	0.277244	0.8362	0.558956	0.0212668
494	g2996.t1	0.855002	0.405206	-0.115376	-0.146211	-0.449795	-0.970378	-1.00121	-0.520582	-0.551418	-0.0308354	0.0376566	0.363863	0.0563457	-0.463394	-0.149628	-0.307518	-0.827257	-0.513492	-0.51974	-0.205974	0.313766	0.189136
495	g3021.t1	-0.446553	-0.38873	-0.540729	0.445415	0.0578235	-0.094176	0.891968	-0.152	0.834145	0.986144	0.0223479	-0.0963809	0.120368	-0.342853	0.178398	0.216749	-0.246473	0.274779	-0.463222	0.0580297	0.521252	0.29365
496	g3045.t1	0.878176	0.379257	1.02388	0.454776	-0.498919	0.1457	-0.4234	0.644618	0.0755183	-0.5691	0.0128826	0.759048	0.174934	0.750872	0.704408	-0.584114	-0.0081756	-0.0546394	0.575938	0.529474	-0.0464638	0.0354348
497	g3059.t1	-0.61144	-0.549345	-0.31867	0.297713	0.0620943	0.29277	0.909153	0.230676	0.847059	0.616383	0.0354634	-0.343837	-0.128613	-0.410169	-0.121088	0.215224	-0.0663317	0.222748	-0.281555	0.00752476	0.28908	0.459234
498	g306.t1	-0.683253	-0.676212	-0.608078	0.539645	0.00704118	0.0751752	1.2229	0.068134	1.21586	1.14772	0.0224166	-0.360583	0.154954	-0.692538	-0.112935	0.515537	-0.331955	0.247648	-0.847492	-0.267889	0.579603	0.210077
499	g3078.t1	0.707842	0.693125	0.594148	1.05671	-0.0147164	-0.113694	0.348872	-0.0989772	0.363589	0.462566	0.0224166	0.333091	0.268136	0.296022	0.559618	-0.0649549	-0.0370686	0.226527	0.0278864	0.291482	0.263595	0.388225
500	g3083.t1	-1.09047	-0.268515	-1.80943	2.62497	0.821958	-0.718954	3.71545	-1.54091	2.89349	4.4344	0.0221673	-0.444193	-0.461741	-1.1003	-0.048108	-0.0175487	-0.656111	0.396085	-0.638562	0.413633	1.0522	0.692931
501	g3089.t1	-2.70188	-1.44486	-2.13357	0.497808	1.25702	0.568311	3.19968	-0.688705	1.94267	2.63137	0.038609	-1.40905	0.394883	-1.0671	-0.38866	1.80394	0.341954	1.02039	-1.46198	-0.783542	0.678439	0.268953
502	g3091.t1	0.730581	0.357193	0.720795	-0.51275	-0.373389	-0.00978594	-1.24333	0.363603	-0.869943	-1.23355	0.00495996	0.769565	-0.445747	0.615643	-0.0867276	-1.21531	-0.153922	-0.856292	1.06139	0.359019	-0.70237	0.0120351
503	g3094.t1	-0.143198	-0.243396	0.391385	-0.741903	-0.100198	0.534583	-0.598704	0.634781	-0.498506	-1.13329	0.0495274	0.242747	-0.205107	0.618412	-0.193383	-0.447854	0.375665	-0.43613	0.823519	0.0117237	-0.811795	0.129594
504	g3108.t1	0.535092	0.199828	0.528172	-0.359702	-0.335264	-0.00692008	-0.894794	0.328344	-0.55953	-0.887874	0.0482592	0.58136	-0.0693908	0.227109	-0.0203385	-0.650751	-0.354251	-0.601698	0.2965	0.0490524	-0.247447	0.259433
505	g3115.t1	-0.482112	-0.0345238	-0.579833	0.461726	0.447588	-0.0977213	0.943838	-0.545309	0.49625	1.04156	0.0670742	-0.884168	0.493093	-0.831601	-0.560283	1.37726	0.0525676	0.323885	-1.32469	-1.05338	0.271317	0.0150653
506	g3118.t1	0.744565	0.376694	0.672954	0.00273824	-0.36787	-0.0716107	-0.741826	0.29626	-0.373956	-0.670216	0.00962835	0.685962	-0.158272	0.433467	0.108309	-0.844234	-0.252494	-0.577652	0.59174	0.266581	-0.325158	0.0212668
507	g3119.t1	-0.145879	-0.232906	0.334645	-0.800798	-0.0870271	0.480525	-0.654919	0.567552	-0.567892	-1.13544	0.0478402	0.0813388	0.226882	0.865755	-0.157788	0.145544	0.784417	-0.239127	0.638873	-0.38467	-1.02354	0.0812498
508	g3120.t1	0.75614	0.563847	0.7272	0.0488915	-0.192293	-0.0289402	-0.707249	0.163353	-0.514955	-0.678309	0.0100319	0.602817	0.153109	0.468116	0.0605114	-0.449709	-0.134701	-0.542306	0.315008	-0.0925971	-0.407605	0.0775559
509	g3140.t1	-0.697541	0.236666	-1.46355	1.53387	0.934207	-0.766007	2.23141	-1.70021	1.2972	2.99741	0.0215173	-0.443896	0.259527	-0.672651	-0.125624	0.703423	-0.228755	0.318273	-0.932178	-0.385151	0.547028	0.657062
510	g3141.t1	-0.820723	-0.488821	-1.10274	0.0531026	0.331902	-0.282017	0.873826	-0.613919	0.541924	1.15584	0.023198	-1.10954	0.104468	-0.705282	-0.61404	1.21401	0.404259	0.4955	-0.809749	-0.718508	0.0912417	0.0210279
511	g3144.t1	-0.930824	-0.543067	-1.12555	0.604364	0.387757	-0.194726	1.53519	-0.582483	1.14743	1.72991	0.0771652	-1.4232	-0.189004	-1.82989	-1.00755	1.2342	-0.406691	0.41565	-1.64089	-0.818547	0.822341	0.0232207
512	g3151.t1	-1.0887	-0.439317	-0.931524	-0.237987	0.649381	0.157174	0.850711	-0.492207	0.20133	0.693537	0.0472771	-0.634468	-0.135906	-0.888095	-0.194141	0.498563	-0.253626	0.440327	-0.752189	-0.0582356	0.693953	0.174141
513	g3153.t1	-0.309287	0.607428	0.0604839	0.0208011	0.916715	0.369771	0.330088	-0.546944	-0.586627	-0.0396829	0.429662	-1.33588	0.477542	-0.547585	-1.20506	1.81343	0.788299	0.130824	-1.02513	-1.6826	-0.657475	0.0230641
514	g3156.t1	1.05555	0.434635	0.786829	0.65653	-0.620914	-0.268719	-0.399018	0.352195	0.221896	-0.130299	0.0304685	1.20774	0.597543	0.74023	0.933853	-0.610198	-0.467511	-0.273889	0.142686	0.336309	0.193623	0.0201603
515	g3172.t1	0.560592	0.206677	0.448098	-0.248645	-0.353915	-0.112494	-0.809236	0.241421	-0.455321	-0.696742	0.0163533	0.725396	-0.0615479	0.626394	0.247216	-0.786944	-0.0990019	-0.478181	0.687942	0.308763	-0.379179	0.0155314
516	g3174.t1	0.855774	0.0859286	0.671041	-0.230936	-0.769845	-0.184732	-1.08671	0.585113	-0.316864	-0.901977	0.00859056	1.00748	-0.153752	0.697557	0.260263	-1.16123	-0.309925	-0.747219	0.85131	0.414016	-0.437294	0.0128613
517	g3175.t1	0.595749	-0.047867	0.638607	-0.690455	-0.643616	0.0428575	-1.2862	0.686474	-0.642588	-1.32906	0.00115446	0.795429	-0.434202	0.587886	-0.136009	-1.22963	-0.207543	-0.931438	1.02209	0.298193	-0.723894	0.00590152
518	g3182.t1	0.161745	0.0406038	0.527083	-0.233957	-0.121141	0.365338	-0.395703	0.486479	-0.274561	-0.76104	0.0535431	0.371546	0.149033	0.833253	0.0961025	-0.222513	0.461707	-0.275444	0.68422	-0.0529304	-0.737151	0.0325688
519	g3186.t1	-0.120638	-0.20299	0.320219	-0.661608	-0.0823522	0.440857	-0.540969	0.523209	-0.458617	-0.981826	0.0451087	0.245557	-0.0632939	0.270872	-0.168519	-0.308851	0.0253146	-0.414076	0.334166	-0.105225	-0.439391	0.502945
520	g3188.t1	0.854366	0.253464	0.841906	-0.227144	-0.600903	-0.0124603	-1.08151	0.588442	-0.480608	-1.06905	0.00404897	0.789132	-0.066256	0.839457	0.221916	-0.855389	0.050325	-0.567217	0.905714	0.288172	-0.617542	0.0137675
521	g3190.t1	0.431975	0.07732	0.288659	-0.343363	-0.354655	-0.143316	-0.775338	0.211339	-0.420683	-0.632022	0.0223479	0.696903	0.0290194	0.509057	0.0228001	-0.667883	-0.187846	-0.674103	0.480037	-0.00621929	-0.486257	0.0212668
522	g3192.t1	0.879146	0.176728	1.01757	-0.342512	-0.702419	0.138421	-1.22166	0.84084	-0.519239	-1.36008	0.00495996	1.18774	-0.244454	0.792026	0.233637	-1.43219	-0.39571	-0.954099	1.03648	0.478091	-0.558388	0.0101144
523	g3194.t1	-0.45852	-0.162529	-0.175177	0.624236	0.295991	0.283344	1.08276	-0.0126473	0.786765	0.799412	0.0295914	-0.196847	0.106114	-0.0819218	-0.0235091	0.302961	0.114925	0.173338	-0.188035	-0.129623	0.0584127	0.793293
524	g3200.t1	-0.881389	-0.629659	-1.25426	0.226443	0.251729	-0.372869	1.10783	-0.624598	0.856102	1.4807	0.0345266	-1.00784	-0.245992	-1.38383	-0.770552	0.761845	-0.375989	0.237284	-1.13783	-0.524561	0.613273	0.0265384
525	g323.t1	0.506963	0.198519	0.488202	0.305016	-0.308443	-0.0187601	-0.201946	0.289683	0.106497	-0.183186	0.13936	0.326945	-0.460649	0.444111	0.207194	-0.787594	0.117166	-0.119751	0.90476	0.667843	-0.236917	0.0144739
526	g3254.t1	-0.939555	-0.679469	-0.916368	0.130628	0.260086	0.0231871	1.07018	-0.236898	0.810098	1.047	0.00410605	-0.613232	0.199308	-0.676845	-0.141337	0.81254	-0.0636131	0.471895	-0.876153	-0.340645	0.535508	0.0305625
527	g3260.t1	-0.29641	0.0540733	-0.49079	0.778556	0.350483	-0.19438	1.07497	-0.544864	0.724483	1.26935	0.0167269	-0.54783	0.00198181	-0.849921	-0.195637	0.549812	-0.302091	0.352193	-0.851902	-0.197619	0.654284	0.0444677
528	g3272.t1	-0.799732	-0.397317	-0.688945	0.172546	0.402416	0.110788	0.972279	-0.291628	0.569863	0.861491	0.0284901	-0.737097	0.0893549	-0.683935	-0.443804	0.826452	0.0531615	0.293293	-0.77329	-0.533159	0.240131	0.0379435
529	g3276.t1	-0.826293	-0.333133	-0.816337	0.456403	0.49316	0.00995563	1.2827	-0.483204	0.789536	1.27274	0.101403	-0.937494	0.607136	-1.02825	-0.588538	1.54463	-0.0907568	0.348956	-1.63539	-1.19567	0.439713	0.0498203
530	g3286.t1	-0.160461	-0.104996	-1.42037	0.707746	0.0554644	-1.25991	0.868207	-1.31538	0.812743	2.12812	0.0465472	-0.505655	0.392848	-1.00001	-0.603202	0.898502	-0.494357	-0.0975471	-1.39286	-0.99605	0.39681	0.258952
531	g330.t1	-0.768702	-0.288355	-0.584454	0.244299	0.480347	0.184248	1.013	-0.296099	0.532654	0.828753	0.0224166	-0.430402	0.120287	-0.431426	-0.0760115	0.550689	-0.00102397	0.354391	-0.551713	-0.196298	0.355415	0.16928
532	g3312.t1	0.59621	1.11103	0.500469	-0.281509	0.514824	-0.095741	-0.877719	-0.610565	-1.39254	-0.781978	0.0310021	0.425873	0.194954	0.63851	0.553654	-0.230918	0.212637	0.127781	0.443555	0.358699	-0.084856	0.324393
533	g3313.t1	1.61444	0.813748	1.28347	0.00135358	-0.800692	-0.330975	-1.61309	0.469717	-0.812395	-1.28211	0.0145008	1.21174	0.00816397	0.971319	0.031717	-1.20357	-0.240416	-1.18002	0.963156	0.023553	-0.939603	0.0702523
534	g3318.t1	-1.8688	-1.10293	-2.51385	0.0789906	0.765876	-0.645049	1.94779	-1.41093	1.18192	2.59284	0.0139262	-1.41548	-0.710532	-2.09594	-0.484494	0.704949	-0.680459	0.930987	-1.38541	0.226038	1.61145	0.0796844
535	g3325.t1	0.163576	-0.0723137	0.0724341	-0.560866	-0.23589	-0.0911423	-0.724442	0.144748	-0.488552	-0.6333	0.0419801	0.2741	-0.150881	0.0713905	-0.334387	-0.424981	-0.202709	-0.608487	0.222272	-0.183506	-0.405778	0.174961
536	g3329.t1	0.999973	0.511586	0.905065	-0.154251	-0.488387	-0.0949088	-1.15422	0.393479	-0.665837	-1.05932	0.0295914	0.532273	-0.077498	0.604865	0.206632	-0.609771	0.0725919	-0.325641	0.682363	0.28413	-0.398233	0.301203
537	g3343.t1	0.532836	0.581438	0.929951	-0.700917	0.0486024	0.397116	-1.23375	0.348513	-1.28236	-1.63087	0.010196	0.757601	-0.000962349	0.457211	-0.539756	-0.758563	-0.30039	-1.29736	0.458174	-0.538794	-0.996968	0.06717
538	g3358.t1	-0.610043	-0.443176	-0.984201	0.425386	0.166867	-0.374157	1.03543	-0.541025	0.868562	1.40959	0.023198	-0.564016	0.0573904	-0.969895	-0.487534	0.621406	-0.405879	0.0764822	-1.02729	-0.544924	0.482362	0.0693773
539	g3363.t1	1.35334	0.303611	1.051	1.11057	-1.04973	-0.302337	-0.242769	0.747392	0.80696	0.059568	0.0167269	0.864787	-0.227302	0.375543	0.638647	-1.09209	-0.489243	-0.22614	0.602845	0.865949	0.263104	0.0629971
540	g3366.t1	-0.671862	-0.246394	-0.347616	-1.65743	0.425468	0.324245	-0.985569	-0.101222	-1.41104	-1.30981	0.0294617	-0.370838	-0.103103	-0.913597	-0.946484	0.267735	-0.542759	-0.575646	-0.810494	-0.843381	-0.0328868	0.220566
541	g3377.t1	1.7171	0.517414	1.04863	-0.026144	-1.19968	-0.668462	-1.74324	0.531219	-0.543558	-1.07478	0.0142847	1.42517	-0.0776039	0.780889	0.528839	-1.50277	-0.644282	-0.896332	0.858492	0.606443	-0.25205	0.0584438
542	g338.t1	-1.4022	-0.587437	-1.08583	-0.315762	0.814768	0.31637	1.08644	-0.498398	0.271675	0.770073	0.0341921	-0.469075	-0.256941	-0.885244	-0.171514	0.212134	-0.416169	0.297561	-0.628304	0.0854262	0.71373	0.368376
543	g3380.t1	1.04177	0.38775	0.922216	-0.0507604	-0.654018	-0.119551	-1.09253	0.534466	-0.43851	-0.972976	0.00596142	0.815463	-0.310591	0.476097	0.18233	-1.12605	-0.339366	-0.633133	0.786688	0.492921	-0.293768	0.0253733
544	g3386.t1	-0.750324	-0.206984	-0.186081	-0.205402	0.54334	0.564243	0.544921	0.020903	0.00158173	-0.0193213	0.0392119	-0.676649	0.021846	-0.187915	-0.292844	0.698495	0.488734	0.383805	-0.209761	-0.31469	-0.104929	0.0631709
545	g3387.t1	0.130812	0.0190401	0.460762	-0.48124	-0.111772	0.32995	-0.612053	0.441722	-0.500281	-0.942002	0.0328589	0.452156	-0.225787	0.50258	0.00709525	-0.677943	0.0504244	-0.445061	0.728368	0.232883	-0.495485	0.0542747
546	g3388.t1	-0.0623063	-0.0170569	0.212524	-0.354033	0.0452494	0.27483	-0.291727	0.229581	-0.336976	-0.566557	0.0346988	0.299263	0.246004	0.228249	0.147754	-0.0532586	-0.0710138	-0.151509	-0.0177552	-0.09825	-0.0804948	0.39812
547	g339.t1	-0.929467	-0.420794	-0.0176275	-0.601215	0.508673	0.911839	0.328251	0.403166	-0.180422	-0.583588	0.0142946	-0.384737	0.0168262	0.141129	-0.240318	0.401563	0.525866	0.144418	0.124303	-0.257144	-0.381447	0.352567
548	g3390.t1	0.551252	0.201931	0.598429	0.0574245	-0.349322	0.0471768	-0.493828	0.396498	-0.144506	-0.541004	0.300992	1.22961	0.137281	1.07126	0.993495	-1.09233	-0.158348	-0.236113	0.933979	0.856213	-0.0777653	0.0117614
549	g3408.t1	0.751197	0.269366	0.684314	0.396811	-0.481832	-0.0668835	-0.354387	0.414948	0.127445	-0.287503	0.0497236	0.557188	0.0486559	0.502806	0.373201	-0.508532	-0.0543819	-0.183987	0.45415	0.324546	-0.129605	0.152387
550	g3411.t1	-1.34217	-1.32218	-0.493147	-1.44132	0.0199901	0.849019	-0.0991567	0.829029	-0.119147	-0.948175	0.0184247	0.244515	-0.116466	0.352231	-0.268575	-0.360981	0.107717	-0.513089	0.468698	-0.152108	-0.620806	0.622064
551	g3419.t1	0.617047	-0.102992	0.256378	0.541883	-0.72004	-0.36067	-0.075164	0.35937	0.644875	0.285506	0.161123	1.13605	0.23561	0.406586	0.679744	-0.900445	-0.729468	-0.456311	0.170976	0.444134	0.273158	0.0257402
552	g3437.t1	0.23662	-0.0741786	0.553626	-0.508823	-0.310799	0.317005	-0.745443	0.627804	-0.434644	-1.06245	0.0290025	0.537294	-0.213794	0.294224	-0.209183	-0.751088	-0.243069	-0.746477	0.508019	0.00461127	-0.503407	0.108693
553	g344.t1	0.491224	0.241389	0.705487	-0.366781	-0.249835	0.214263	-0.858004	0.464098	-0.608169	-1.07227	0.00695637	0.600661	-0.0796704	0.49186	-0.000655656	-0.680332	-0.108801	-0.601317	0.571531	0.0790148	-0.492516	0.0519296
554	g3441.t1	-0.547242	-0.136528	-0.703761	-0.360214	0.410714	-0.156519	0.187028	-0.567234	-0.223686	0.343547	0.297903	-1.04541	-0.151901	-0.970798	-0.966709	0.893505	0.0746075	0.0786969	-0.818898	-0.814808	0.00408938	0.0329057
555	g3451.t1	-0.6421	0.26679	-1.06509	0.837614	0.90889	-0.422991	1.47971	-1.33188	0.570824	1.9027	0.0290025	-1.39433	0.503659	-1.29246	-1.30961	1.89799	0.101871	0.084717	-1.79611	-1.81327	-0.0171544	0.0277692
556	g3452.t1	0.0706662	0.493978	0.548591	-0.556714	0.423312	0.477924	-0.62738	0.0546126	-1.05069	-1.1053	0.0393265	-0.149754	-0.062825	0.410306	-0.476862	0.0869295	0.560061	-0.327108	0.473131	-0.414037	-0.887169	0.229582
557	g346.t1	0.959262	0.612961	0.812042	0.211813	-0.346301	-0.147221	-0.747449	0.199081	-0.401148	-0.600228	0.0220503	0.601978	0.126302	0.327463	0.629795	-0.475676	-0.274515	0.0278172	0.201161	0.503493	0.302332	0.145255
558	g3460.t1	0.378739	-0.00383358	0.318299	-0.315315	-0.382572	-0.0604393	-0.694054	0.322133	-0.311482	-0.633615	0.018705	0.561575	0.11582	0.665674	0.208919	-0.445755	0.104098	-0.352656	0.549854	0.0930992	-0.456755	0.0262521
559	g3465.t1	1.07889	0.388175	0.944051	-0.291202	-0.69071	-0.134834	-1.37009	0.555876	-0.679377	-1.23525	0.0107092	1.10355	0.483511	0.960568	0.612402	-0.620043	-0.142986	-0.491152	0.477057	0.128891	-0.348166	0.0587916
560	g3467.t1	-0.364729	0.00724801	0.0420173	-0.101945	0.371977	0.406746	0.262784	0.0347693	-0.109193	-0.143962	0.603535	-0.69821	0.395984	0.338621	-0.243028	1.09419	1.03683	0.455181	-0.0573632	-0.639012	-0.581649	0.0311497
561	g3472.t2	0.358255	-0.0893232	0.464522	-0.0509372	-0.447578	0.106268	-0.409192	0.553846	0.038386	-0.51546	0.127074	0.728021	-0.327649	0.524971	0.322444	-1.05567	-0.20305	-0.405577	0.85262	0.650093	-0.202527	0.0153269
562	g3474.t1	0.776405	0.595552	0.630119	0.463171	-0.180853	-0.146287	-0.313234	0.0345663	-0.132381	-0.166948	0.0452146	0.626909	0.0682293	0.430338	0.453859	-0.558679	-0.196571	-0.17305	0.362108	0.38563	0.0235212	0.0854332
563	g3477.t1	-1.05022	-0.581361	-1.68171	1.45483	0.468857	-0.631495	2.50504	-1.10035	2.03619	3.13654	0.035783	-0.786077	0.31722	-1.13271	-0.356628	1.1033	-0.346629	0.429449	-1.44993	-0.673849	0.776078	0.240487
564	g3481.t1	-0.921924	-0.686572	-0.667149	-0.0936766	0.235351	0.254774	0.828247	0.019423	0.592896	0.573473	0.0231722	-0.406649	-0.0424678	-0.698503	-0.18424	0.364182	-0.291854	0.22241	-0.656035	-0.141772	0.514264	0.139927
565	g35.t1	0.505103	0.398371	0.61101	0.278871	-0.106731	0.105907	-0.226232	0.212638	-0.1195	-0.332139	0.0464267	0.399955	-0.0199299	0.484936	0.0346704	-0.419885	0.084981	-0.365284	0.504866	0.0546003	-0.450265	0.0508658
566	g3517.t1	-0.973466	-0.255723	-1.28117	0.34115	0.717743	-0.307707	1.31462	-1.02545	0.596873	1.62232	0.0257238	-1.15895	-0.066661	-1.26464	-0.637819	1.09229	-0.105692	0.521127	-1.19798	-0.571158	0.626819	0.0321943
567	g3520.t1	-1.09426	-1.21196	-1.52132	0.239351	-0.117703	-0.427065	1.33361	-0.309362	1.45131	1.76067	0.0370908	-0.0513136	-0.533699	-1.06373	-0.129704	-0.482385	-1.01242	-0.0783902	-0.530035	0.403995	0.93403	0.288985
568	g3526.t1	0.533027	0.343042	0.901557	-0.422475	-0.189985	0.36853	-0.955502	0.558515	-0.765517	-1.32403	0.00860256	0.219702	-0.27143	0.621742	-0.397568	-0.491133	0.40204	-0.61727	0.893173	-0.126138	-1.01931	0.0476019
569	g3527.t1	0.194686	-0.064766	0.424514	-0.267428	-0.259452	0.229828	-0.462114	0.48928	-0.202662	-0.691942	0.0289985	0.356087	0.0812174	0.473829	-0.0908061	-0.274869	0.117742	-0.446893	0.392612	-0.172024	-0.564635	0.0748192
570	g3536.t1	0.363005	-0.0470655	0.46818	-0.280875	-0.410071	0.105175	-0.64388	0.515246	-0.233809	-0.749055	0.0222305	0.58089	0.0919045	0.737586	0.193495	-0.488985	0.156696	-0.387394	0.645681	0.101591	-0.54409	0.0311497
571	g3539.t1	0.728624	-0.0529626	0.607511	-0.314504	-0.781587	-0.121113	-1.04313	0.660474	-0.261542	-0.922015	0.0284901	0.943104	-0.181529	0.38406	0.0140241	-1.12463	-0.559044	-0.92908	0.565589	0.195553	-0.370035	0.0469872
572	g3546.t1	-0.720798	-0.204512	-0.042993	-0.458101	0.516287	0.677805	0.262698	0.161519	-0.253589	-0.415108	0.0979893	-0.731483	-0.00142172	-0.0478225	-0.664526	0.730062	0.683661	0.0669573	-0.0464008	-0.663104	-0.616704	0.0498471
573	g3568.t1	-0.105032	0.101218	-0.943819	1.24209	0.20625	-0.838787	1.34713	-1.04504	1.14088	2.18591	0.0426185	-1.01042	-0.0655088	-1.42065	-0.480281	0.944912	-0.410227	0.53014	-1.35514	-0.414772	0.940367	0.0503295
574	g3582.t1	0.711999	0.30347	0.799756	-0.0145436	-0.408528	0.0877573	-0.726542	0.496286	-0.318014	-0.8143	0.00897739	0.391128	-0.286045	0.397707	-0.0392903	-0.677173	0.00657905	-0.430418	0.683752	0.246755	-0.436997	0.0591663
575	g3583.t1	0.281769	-0.0469665	0.384922	-0.42649	-0.328735	0.103153	-0.708259	0.431888	-0.379524	-0.811412	0.0373598	0.504761	-0.132766	0.589632	0.249366	-0.637527	0.0848711	-0.255396	0.722398	0.382132	-0.340267	0.0450201
576	g3590.t1	-0.363233	-0.4957	-0.420967	0.502498	-0.132467	-0.0577347	0.86573	0.0747325	0.998198	0.923465	0.00822742	0.00489644	-0.127153	-0.311173	0.0945391	-0.132049	-0.316069	0.0896427	-0.18402	0.221692	0.405712	0.471509
577	g3592.t1	1.1022	0.496435	0.311528	1.16299	-0.605762	-0.790669	0.0607939	-0.184907	0.666556	0.851463	0.0163533	0.671231	0.358232	-0.087885	0.705451	-0.312999	-0.759116	0.03422	-0.446117	0.347219	0.793336	0.085496
578	g3602.t1	-1.02612	-0.220056	-0.770463	0.66121	0.806067	0.25566	1.68733	-0.550407	0.881265	1.43167	0.0623811	-1.3784	0.250451	-0.72272	-0.629775	1.62885	0.655679	0.748624	-0.973171	-0.880226	0.092945	0.0253733
579	g3613.t1	-1.03365	-0.887324	-0.573366	-0.337861	0.146326	0.460284	0.69579	0.313958	0.549463	0.235506	0.0466642	-0.313999	0.273601	-0.162401	-0.147088	0.587599	0.151597	0.166911	-0.436002	-0.420688	0.0153138	0.4845
580	g3627.t1	-0.172386	0.294066	-0.30112	-0.141484	0.466452	-0.128734	0.0309017	-0.595186	-0.43555	0.159636	0.434806	-0.939861	0.0769134	-0.650332	-0.93078	1.01677	0.28953	0.00908122	-0.727245	-1.00769	-0.280449	0.0332234
581	g3631.t1	0.855477	1.32127	0.913803	0.318505	0.465791	0.058326	-0.536972	-0.407465	-1.00276	-0.595298	0.038609	-0.254303	-0.145906	0.0913313	-0.275625	0.108396	0.345634	-0.0213225	0.237238	-0.129719	-0.366956	0.77045
582	g3648.t1	0.241091	0.0658634	0.370079	-0.461281	-0.175228	0.128988	-0.702371	0.304216	-0.527144	-0.83136	0.0398289	0.507758	-0.122328	0.223192	-0.0735948	-0.630085	-0.284566	-0.581353	0.345519	0.0487328	-0.296786	0.151689
583	g3659.t1	0.284777	-0.0350751	0.543999	-0.477193	-0.319852	0.259222	-0.76197	0.579074	-0.442118	-1.02119	0.0467846	0.493802	0.125007	0.701643	-0.0910502	-0.368795	0.207841	-0.584852	0.576636	-0.216058	-0.792694	0.130205
584	g3667.t1	0.511995	0.342056	0.660269	-0.182711	-0.169939	0.148274	-0.694706	0.318213	-0.524767	-0.84298	0.0439363	0.579277	0.154803	0.610311	0.196873	-0.424474	0.0310335	-0.382404	0.455508	0.0420702	-0.413438	0.179735
585	g3675.t1	1.04344	0.502326	0.706709	-0.157703	-0.541115	-0.336732	-1.20114	0.204383	-0.660029	-0.864412	0.0163066	0.742713	-0.349321	0.403249	-0.275128	-1.09203	-0.339465	-1.01784	0.75257	0.0741932	-0.678377	0.0385471
586	g3677.t1	0.990396	0.172243	0.811859	-0.37784	-0.818153	-0.178536	-1.36824	0.639616	-0.550083	-1.1897	0.00495996	1.27718	-0.066945	0.90563	0.318422	-1.34413	-0.371553	-0.958761	0.972575	0.385367	-0.587208	0.00880562
587	g3685.t1	-0.777531	-0.299047	-0.131083	-0.321331	0.478485	0.646449	0.4562	0.167964	-0.0222844	-0.190248	0.134877	-0.726856	0.24801	0.168801	-0.382729	0.974866	0.895657	0.344127	-0.0792088	-0.630739	-0.55153	0.0393203
588	g3694.t1	0.774552	0.0836455	0.431849	-0.0382321	-0.690906	-0.342703	-0.812784	0.348203	-0.121878	-0.470081	0.012294	0.839529	-0.0739002	0.50303	0.368988	-0.91343	-0.3365	-0.470541	0.57693	0.442889	-0.134041	0.0132075
589	g3702.t1	0.902474	0.359152	0.922929	-0.123838	-0.543321	0.0204555	-1.02631	0.563777	-0.482991	-1.04677	0.00227391	0.624775	0.0423647	0.700694	0.0988489	-0.58241	0.0759198	-0.525926	0.65833	0.0564842	-0.601846	0.0424834
590	g3705.t1	0.276061	0.138307	0.671924	-0.450098	-0.137755	0.395862	-0.726159	0.533617	-0.588404	-1.12202	0.0189493	0.579181	-0.0166772	0.907985	0.172232	-0.595858	0.328804	-0.406949	0.924662	0.188909	-0.735753	0.0252866
591	g372.t1	0.0323227	-0.108082	0.56584	-0.818774	-0.140405	0.533517	-0.851097	0.673922	-0.710692	-1.38461	0.00866974	0.589745	-0.252007	0.697118	-0.209785	-0.841752	0.107373	-0.79953	0.949125	0.0422227	-0.906902	0.0253733
592	g3736.t1	0.772159	0.268413	0.863295	-0.154082	-0.503746	0.0911369	-0.926241	0.594883	-0.422495	-1.01738	0.0337706	0.592097	0.161814	1.03767	0.466113	-0.430283	0.445568	-0.125984	0.875852	0.304299	-0.571553	0.0692427
593	g3738.t1	-0.950661	-0.168478	-0.561695	0.314721	0.782182	0.388966	1.26538	-0.393217	0.483199	0.876416	0.0269561	-0.826147	0.255003	-0.438959	-0.257697	1.08115	0.387189	0.56845	-0.693961	-0.5127	0.181261	0.05426
594	g3742.t1	-0.772677	-0.451513	-0.840375	1.04745	0.321164	-0.0676979	1.82013	-0.388862	1.49896	1.88783	0.0178698	-1.18069	-0.2754	-1.09405	-0.49711	0.90529	0.0866368	0.68358	-0.818653	-0.22171	0.596943	0.0310088
595	g3745.t1	-0.670547	-0.165847	-0.796836	0.343446	0.5047	-0.126289	1.01399	-0.630989	0.509293	1.14028	0.0377667	-0.468882	0.208705	-0.523251	0.0268778	0.677588	-0.0543683	0.49576	-0.731956	-0.181828	0.550129	0.214088
596	g3748.t1	1.05145	0.413401	0.87395	0.08618	-0.638052	-0.177503	-0.965273	0.460549	-0.327221	-0.78777	0.0131489	0.811969	-0.341468	0.240528	0.188805	-1.15344	-0.571441	-0.623164	0.581996	0.530273	-0.0517232	0.0319824
597	g3755.t1	1.1467	0.173474	1.23859	-0.584443	-0.973226	0.0918854	-1.73114	1.06511	-0.757917	-1.82303	0.00795065	1.49528	0.0701292	1.15757	0.333914	-1.42515	-0.337706	-1.16136	1.08744	0.263785	-0.823657	0.02806
598	g3762.t1	0.56489	0.329423	0.509509	-0.220314	-0.235466	-0.0553801	-0.785204	0.180086	-0.549738	-0.729824	0.0339805	0.258186	-0.0718373	0.473889	-0.302928	-0.330023	0.215703	-0.561114	0.545726	-0.231091	-0.776817	0.0470468
599	g3768.t1	0.850528	0.410921	0.927458	0.405368	-0.439607	0.0769299	-0.44516	0.516537	-0.00555349	-0.52209	0.0338385	0.66158	-0.0349036	0.582085	0.495	-0.696483	-0.0794946	-0.16658	0.616989	0.529904	-0.087085	0.0809729
600	g3776.t1	-1.77169	-1.39383	-1.51961	-0.538527	0.37786	0.252085	1.23316	-0.125775	0.855305	0.98108	0.0495027	-0.802734	-0.525384	-1.17921	-0.749938	0.27735	-0.376478	0.0527959	-0.653828	-0.224554	0.429274	0.307441
601	g3785.t1	0.562866	0.0758113	0.561384	0.0169331	-0.487054	-0.00148201	-0.545932	0.485572	-0.0588782	-0.54445	0.0555964	0.599732	0.181434	0.723606	0.240523	-0.418298	0.123874	-0.359209	0.542172	0.0590893	-0.483083	0.0477543
602	g3794.t1	-1.67363	-0.856036	-1.0002	-0.739922	0.81759	0.673429	0.933703	-0.14416	0.116114	0.260274	0.00810861	-0.778168	-0.0394425	-0.432084	-0.361222	0.738726	0.346084	0.416947	-0.392641	-0.321779	0.0708621	0.198045
603	g3802.t1	-0.709639	0.0794186	-0.626238	0.56428	0.789058	0.0834012	1.27392	-0.705657	0.484862	1.19052	0.0560814	-1.27165	-0.284943	-1.17928	-0.651122	0.986708	0.092376	0.62053	-0.894332	-0.366179	0.528154	0.0253733
604	g3807.t1	0.346902	0.12594	0.462788	-0.198246	-0.220962	0.115886	-0.545148	0.336848	-0.324186	-0.661034	0.0287246	0.337396	-0.0772843	0.333989	0.0012375	-0.41468	-0.0034066	-0.336158	0.411274	0.0785218	-0.332752	0.138496
605	g3808.t1	1.239	1.78456	0.322678	0.417275	0.545559	-0.916324	-0.821726	-1.46188	-1.36729	0.0945974	0.0182263	0.744385	-0.121211	0.236137	0.136421	-0.865596	-0.508248	-0.607964	0.357348	0.257632	-0.099716	0.449615
606	g382.t1	-0.161849	-0.433192	0.0896993	-1.11996	-0.271343	0.251548	-0.958111	0.522891	-0.686768	-1.20966	0.0426494	0.522699	-0.19133	0.489553	-0.0225979	-0.714029	-0.0331467	-0.545297	0.680882	0.168732	-0.512151	0.294153
607	g3823.t1	-0.117658	-0.299501	-0.261967	0.634414	-0.181843	-0.144309	0.752072	0.0375341	0.933915	0.896381	0.0295917	-0.0607797	-0.38454	-0.306997	0.299115	-0.323761	-0.246218	0.359894	0.0775429	0.683655	0.606112	0.088159
608	g3832.t1	0.976591	0.412273	0.880127	-0.425997	-0.564318	-0.0964647	-1.40259	0.467853	-0.83827	-1.30612	0.000639503	0.726628	0.0274164	0.888706	0.204903	-0.699211	0.162078	-0.521725	0.86129	0.177486	-0.683803	0.0153481
609	g3835.t1	0.514611	0.294867	0.663272	-0.349807	-0.219745	0.148661	-0.864418	0.368405	-0.644674	-1.01308	0.0216042	0.326312	-0.439333	0.199695	-0.2484	-0.765645	-0.126616	-0.574712	0.639029	0.190933	-0.448095	0.118436
610	g3846.t1	0.612646	0.379298	0.550226	0.183589	-0.233347	-0.0624194	-0.429056	0.170928	-0.195709	-0.366637	0.142988	0.843308	0.352878	0.958487	0.502912	-0.49043	0.115179	-0.340396	0.605609	0.150034	-0.455575	0.0212484
611	g3856.t1	0.828383	0.200463	0.607609	-0.122385	-0.62792	-0.220773	-0.950768	0.407147	-0.322848	-0.729994	0.0137184	0.875549	-0.15694	0.452694	0.15663	-1.03249	-0.422854	-0.718919	0.609634	0.31357	-0.296064	0.0212668
612	g3864.t1	0.622579	0.198579	0.362273	-0.655321	-0.424001	-0.260307	-1.2779	0.163694	-0.8539	-1.01759	0.0174639	1.20114	0.576139	0.898695	0.609415	-0.625005	-0.302449	-0.591729	0.322555	0.0332758	-0.289279	0.0252866
613	g3868.t1	0.453845	0.140945	0.406962	0.145521	-0.3129	-0.0468834	-0.308324	0.266017	0.00457639	-0.26144	0.207106	0.597926	-0.344558	0.261187	0.181965	-0.942484	-0.336739	-0.415961	0.605745	0.526523	-0.0792225	0.0208299
614	g3900.t1	0.686876	0.0445505	0.743103	-0.150507	-0.642326	0.0562269	-0.837383	0.698553	-0.195058	-0.89361	0.0190273	0.772742	0.0610222	0.799553	0.241934	-0.71172	0.0268112	-0.530808	0.738531	0.180912	-0.557619	0.0390896
615	g3902.t1	0.674094	0.457398	0.768359	0.36185	-0.216696	0.0942646	-0.312244	0.310961	-0.095548	-0.406509	0.039337	0.35672	-0.00517036	0.582305	0.284044	-0.361891	0.225584	-0.0726762	0.587475	0.289214	-0.298261	0.110509
616	g3903.t1	0.628321	0.405693	0.786279	-0.0548982	-0.222628	0.157958	-0.683219	0.380586	-0.460592	-0.841177	0.0439363	0.395902	0.0238279	0.793755	0.0189092	-0.372074	0.397853	-0.376993	0.769928	-0.0049187	-0.774846	0.0791392
617	g3909.t1	0.185271	-0.208847	0.212601	-0.0991085	-0.394118	0.0273304	-0.28438	0.421449	0.109739	-0.31171	0.505556	0.927568	-0.202055	0.409164	0.50844	-1.12962	-0.518404	-0.419128	0.611219	0.710495	0.0992762	0.0265384
618	g391.t1	0.598839	0.226254	0.598717	-0.0424449	-0.372585	-0.000121431	-0.641283	0.372464	-0.268698	-0.641162	0.0353616	0.579319	0.0721097	0.517346	0.183294	-0.507209	-0.061973	-0.396025	0.445236	0.111184	-0.334052	0.0809385
619	g3927.t1	0.473274	-0.0184882	0.517905	-0.474528	-0.491762	0.044631	-0.947801	0.536393	-0.45604	-0.992432	0.023198	0.594986	-0.247519	0.540675	0.0758568	-0.842505	-0.0543104	-0.519129	0.788195	0.323376	-0.464819	0.0673592
620	g3941.t1	-1.55219	-1.1169	-1.82791	0.506777	0.435292	-0.275715	2.05897	-0.711007	1.62368	2.33469	0.0439363	-1.63769	-0.190766	-1.57345	-1.18672	1.44693	0.0642418	0.450971	-1.38269	-0.995958	0.386729	0.0432662
621	g3951.t1	-0.155281	0.261474	-0.0706921	0.500285	0.416756	0.0845892	0.655567	-0.332166	0.238811	0.570978	0.501702	-1.08621	0.163181	-0.141418	-0.444534	1.24939	0.944794	0.641678	-0.304599	-0.607715	-0.303116	0.0469872
622	g396.t1	-0.11684	0.0289423	0.201651	-0.860172	0.145782	0.318491	-0.743332	0.172709	-0.889114	-1.06182	0.0125194	-0.2921	-0.309898	0.0033979	-0.537404	-0.0177976	0.295498	-0.245303	0.313296	-0.227506	-0.540802	0.293265
623	g3967.t1	0.166319	-0.160272	-0.305934	1.72486	-0.32659	-0.472252	1.55854	-0.145662	1.88513	2.03079	0.0254078	-0.323788	0.662651	-0.366172	0.037812	0.986439	-0.0423836	0.3616	-1.02882	-0.624839	0.403984	0.29811
624	g3987.t1	0.147421	-0.190462	0.508146	-0.572413	-0.337882	0.360726	-0.719833	0.698608	-0.381951	-1.08056	0.0295914	0.444881	-0.12572	0.677807	-0.0575048	-0.570601	0.232925	-0.502386	0.803527	0.0682151	-0.735311	0.0715888
625	g3991.t1	0.524891	0.11677	0.707967	-0.433961	-0.408121	0.183076	-0.958852	0.591197	-0.550731	-1.14193	0.023423	0.717122	-0.206846	0.657818	-0.0246893	-0.923967	-0.059304	-0.741811	0.864663	0.182156	-0.682507	0.0461553
626	g3992.t1	0.454485	0.0983256	0.684438	-0.225092	-0.356159	0.229953	-0.679577	0.586113	-0.323418	-0.90953	0.0426773	0.712608	-0.318694	0.653799	0.0689739	-1.0313	-0.0588092	-0.643634	0.972493	0.387668	-0.584825	0.0225952
627	g4002.t1	-1.82428	-1.50987	-1.59317	-0.36956	0.314405	0.231106	1.45472	-0.0832993	1.14031	1.22361	0.0379442	-1.14994	-1.02406	-2.07881	-1.48886	0.125872	-0.928878	-0.338926	-1.05475	-0.464798	0.589952	0.0690176
628	g4007.t1	-2.14715	-1.31006	-2.51437	-0.701712	0.83709	-0.36722	1.44544	-1.20431	0.608352	1.81266	0.0334749	-2.68932	-1.82238	-3.33316	-2.74491	0.866934	-0.643841	-0.0555928	-1.51078	-0.922527	0.588249	0.00861229
629	g402.t1	0.339178	-0.143426	0.518992	-0.467752	-0.482604	0.179814	-0.80693	0.662418	-0.324326	-0.986744	0.0230982	0.288617	-0.0991557	0.183672	-0.296201	-0.387773	-0.104945	-0.584818	0.282828	-0.197046	-0.479873	0.282368
630	g4034.t1	-0.530699	0.0306948	-0.521179	0.188775	0.561394	0.00952039	0.719474	-0.551874	0.15808	0.709953	0.121696	-1.07226	-0.0678569	-0.600009	-0.661813	1.0044	0.472247	0.410444	-0.532153	-0.593956	-0.0618036	0.0253733
631	g4036.t1	-0.535517	-0.187509	-0.57039	0.05812	0.348008	-0.0348722	0.593637	-0.382881	0.245629	0.62851	0.0428607	-0.452941	0.0766008	-0.564607	-0.352978	0.529541	-0.111666	0.0999628	-0.641208	-0.429579	0.211629	0.0635429
632	g4043.t1	-0.470401	-1.55321	-1.01792	-0.0994328	-1.08281	-0.54752	0.370968	0.535288	1.45378	0.918489	0.00857603	-0.5069	-1.28146	-1.11669	-0.537386	-0.774565	-0.609788	-0.0304861	0.164777	0.744078	0.579302	0.0485327
633	g4050.t1	0.707769	-0.089862	0.435475	-0.147072	-0.797631	-0.272294	-0.854842	0.525337	-0.0572104	-0.582548	0.0360287	0.980425	-0.00313288	0.842898	0.682092	-0.983557	-0.137527	-0.298332	0.846031	0.685225	-0.160806	0.0136837
634	g4051.t1	-0.0253839	0.239811	-0.356083	0.704745	0.265195	-0.330699	0.730129	-0.595894	0.464934	1.06083	0.0392119	-0.386316	0.131807	-0.651453	-0.153028	0.518123	-0.265137	0.233288	-0.783259	-0.284834	0.498425	0.0835823
635	g4071.t1	0.701782	0.644619	0.764495	-0.692219	-0.057163	0.0627127	-1.394	0.119876	-1.33684	-1.45671	0.00797625	0.587829	-0.115371	0.680609	-0.0119167	-0.7032	0.0927805	-0.599746	0.795981	0.103454	-0.692526	0.145708
636	g4072.t1	0.559084	-0.0905658	0.588647	-0.0984933	-0.64965	0.0295633	-0.657577	0.679213	-0.00792749	-0.687141	0.0352129	0.675137	0.173072	0.669323	0.175332	-0.502065	-0.00581393	-0.499805	0.496251	0.00225975	-0.493991	0.060789
637	g408.t1	-0.228675	-0.10456	0.177838	0.370478	0.124116	0.406513	0.599154	0.282398	0.475038	0.19264	0.101813	-0.609386	0.235562	-0.107603	-0.0522485	0.844948	0.501783	0.557137	-0.343165	-0.287811	0.0553546	0.037607
638	g4080.t1	0.761016	0.992484	0.895966	0.14714	0.231468	0.13495	-0.613876	-0.096518	-0.845345	-0.748827	0.0497263	0.66984	0.367158	0.638923	0.62414	-0.302682	-0.0309174	-0.0457007	0.271765	0.256981	-0.0147833	0.276095
639	g4083.t1	0.0453427	-0.0676542	-0.163234	0.512343	-0.112997	-0.208577	0.467	-0.09558	0.579997	0.675577	0.0349661	0.226325	-0.317086	0.00752833	0.219158	-0.543411	-0.218797	-0.00716724	0.324614	0.536244	0.21163	0.0577294
640	g4086.t1	-1.01419	-0.521856	-0.68847	0.60847	0.492329	0.325716	1.62266	-0.166614	1.13033	1.29694	0.0257238	-0.829115	0.495935	-0.397983	0.346998	1.32505	0.431132	1.17611	-0.893918	-0.148937	0.744981	0.0566752
641	g409.t1	0.477193	-0.0269842	0.467083	-0.294238	-0.504177	-0.0101101	-0.771431	0.494067	-0.267254	-0.761321	0.0202575	0.757094	-0.189612	0.614363	0.0647613	-0.946706	-0.142731	-0.692333	0.803975	0.254373	-0.549602	0.0120351
642	g4101.t1	0.845158	0.576611	0.751739	0.332543	-0.268547	-0.0934192	-0.512614	0.175127	-0.244068	-0.419195	0.0328314	0.676198	0.317097	0.2788	0.330619	-0.359102	-0.397398	-0.345579	-0.0382962	0.0135226	0.0518188	0.174691
643	g4105.t1	0.413251	-0.0227191	0.436067	-0.279127	-0.43597	0.0228163	-0.692378	0.458786	-0.256408	-0.715194	0.0384804	0.736526	0.0635774	0.595141	0.0342337	-0.672949	-0.141385	-0.702292	0.531564	-0.0293437	-0.560908	0.0296522
644	g4115.t1	1.85661	0.359745	0.765459	0.247095	-1.49687	-1.09115	-1.60952	0.405714	-0.11265	-0.518365	0.00683246	1.37488	-0.11452	0.650477	0.577566	-1.4894	-0.724406	-0.797317	0.764998	0.692086	-0.0729118	0.0362829
645	g4116.t1	-0.71919	-0.485801	-0.307475	-0.198324	0.233389	0.411715	0.520866	0.178326	0.287477	0.109151	0.0216042	-0.320003	0.150239	-0.205786	-0.159987	0.470242	0.114217	0.160016	-0.356025	-0.310226	0.045799	0.198531
646	g4119.t1	0.168221	0.0796144	0.314137	-0.274071	-0.0886068	0.145916	-0.442292	0.234523	-0.353686	-0.588208	0.11994	0.404277	-0.0508814	0.481117	-0.092316	-0.455158	0.0768403	-0.496593	0.531999	-0.0414346	-0.573433	0.0461553
647	g4121.t1	-0.0308982	0.107452	-0.828618	0.435621	0.13835	-0.79772	0.466519	-0.93607	0.328169	1.26424	0.0112175	0.353101	0.615362	-0.472439	0.426713	0.262261	-0.82554	0.0736114	-1.0878	-0.18865	0.899152	0.0310088
648	g4123.t1	0.501431	0.407535	0.351426	0.141478	-0.0938955	-0.150005	-0.359952	-0.0561094	-0.266057	-0.209948	0.088129	0.544796	0.159178	0.423584	0.605873	-0.385619	-0.121213	0.061077	0.264406	0.446696	0.18229	0.0387537
649	g4128.t1	-0.292284	-0.248864	-0.699913	-0.200432	0.0434207	-0.407628	0.0918518	-0.451049	0.0484311	0.49948	0.216965	-0.717538	-0.126185	-1.04236	-0.699189	0.591354	-0.324823	0.01835	-0.916177	-0.573004	0.343173	0.0313513
650	g414.t1	-0.791548	-0.562214	-0.687017	0.0333443	0.229334	0.104531	0.824893	-0.124803	0.595559	0.720361	0.0439363	-0.319938	0.119502	-0.668839	-0.293458	0.439441	-0.348901	0.0264804	-0.788341	-0.41296	0.375381	0.102155
651	g4149.t1	0.377673	0.208964	0.447002	-0.138383	-0.168709	0.0693285	-0.516056	0.238038	-0.347347	-0.585385	0.0915387	0.647062	-0.0852625	0.372481	0.170199	-0.732325	-0.274582	-0.476864	0.457743	0.255461	-0.202282	0.0329057
652	g415.t1	0.371927	0.0846297	0.465737	-0.198608	-0.287298	0.0938094	-0.570535	0.381107	-0.283237	-0.664344	0.0614825	0.482397	-0.268609	0.282044	-0.135857	-0.751005	-0.200353	-0.618254	0.550652	0.132752	-0.4179	0.0461553
653	g4152.t1	0.735771	0.244675	0.621569	0.0403947	-0.491095	-0.114202	-0.695376	0.376894	-0.20428	-0.581174	0.0177441	0.851794	0.0266397	0.630193	0.410741	-0.825155	-0.221601	-0.441054	0.603554	0.384101	-0.219453	0.0156217
654	g4158.t1	0.592306	0.188137	0.592219	-0.285334	-0.404169	-8.70952e-05	-0.87764	0.404082	-0.473471	-0.877553	0.0439363	0.414145	0.0351187	0.758454	0.0367358	-0.379026	0.344309	-0.377409	0.723335	0.00161707	-0.721718	0.126637
655	g4163.t1	0.639703	1.5005	0.267217	1.22195	0.860802	-0.372486	0.582252	-1.23329	-0.27855	0.954738	0.0486815	-0.681849	0.743568	-0.546564	-0.477733	1.42542	0.135285	0.204116	-1.29013	-1.2213	0.0688314	0.125769
656	g4167.t1	-0.820362	-0.186688	-1.07621	-0.0221709	0.633674	-0.255845	0.798191	-0.889519	0.164518	1.05404	0.0349661	-0.531905	0.348703	-0.537051	-0.162431	0.880609	-0.00514618	0.369475	-0.885755	-0.511134	0.374621	0.134198
657	g419.t1	-1.06442	-0.588588	-1.0302	0.14285	0.475836	0.03422	1.20727	-0.441616	0.731438	1.17305	0.0276083	-0.910559	-0.0450741	-0.889661	-0.563784	0.865485	0.0208981	0.346775	-0.844587	-0.51871	0.325877	0.0511758
658	g4190.t1	0.263781	0.203463	0.442076	-0.0706285	-0.0603186	0.178294	-0.33441	0.238613	-0.274091	-0.512704	0.268914	0.0685723	0.425733	0.652737	-0.183035	0.357161	0.584164	-0.251607	0.227004	-0.608768	-0.835772	0.0413725
659	g4191.t1	-0.125909	0.00133186	0.299794	-0.513504	0.127241	0.425703	-0.387594	0.298462	-0.514836	-0.813298	0.0163533	0.254314	0.0976529	0.474726	-0.0651678	-0.156661	0.220412	-0.319482	0.377073	-0.162821	-0.539893	0.136062
660	g42.t1	-0.95741	-0.45731	-0.334881	-0.515347	0.500099	0.622529	0.442063	0.122429	-0.0580365	-0.180466	0.0264336	-0.167425	-0.0129477	-0.191446	-0.180961	0.154478	-0.0240201	-0.0135352	-0.178498	-0.168013	0.0104849	0.869388
661	g4207.t1	0.52249	0.37774	-0.673525	0.0878403	-0.14475	-1.19602	-0.43465	-1.05127	-0.2899	0.761366	0.040818	0.196196	0.306747	-0.236735	0.342996	0.110551	-0.432931	0.1468	-0.543482	0.0362483	0.579731	0.498796
662	g421.t1	0.713703	0.525034	0.700538	-0.118391	-0.188669	-0.0131648	-0.832094	0.175505	-0.643425	-0.818929	0.00406663	0.76667	-0.0121751	0.523135	0.154682	-0.778845	-0.243535	-0.611988	0.53531	0.166857	-0.368453	0.0139209
663	g4224.t1	-0.295584	0.00932807	-0.459006	0.218116	0.304912	-0.163422	0.513701	-0.468334	0.208788	0.677123	0.135736	-0.856735	-0.181116	-0.854001	-0.440252	0.675619	0.00273388	0.416483	-0.672885	-0.259136	0.413749	0.0283198
664	g4243.t1	-2.35942	-1.90234	-2.07692	-0.49413	0.457082	0.282499	1.86529	-0.174583	1.40821	1.58279	0.0103842	-1.41079	-0.593638	-1.09843	-0.325455	0.817153	0.312364	1.08534	-0.504789	0.268183	0.772972	0.15966
665	g4246.t1	-0.599967	-0.0360534	-0.589249	0.479338	0.563914	0.0107183	1.07931	-0.553195	0.515391	1.06859	0.0191107	-0.871011	0.0677418	-0.695883	-0.491509	0.938753	0.175128	0.379502	-0.763625	-0.559251	0.204374	0.0271451
666	g4250.t1	-0.547531	-0.769307	-1.34215	0.220163	-0.221776	-0.79462	0.767694	-0.572845	0.98947	1.56231	0.0127549	-0.527492	-0.268578	-1.10874	-0.30838	0.258914	-0.581251	0.219112	-0.840165	-0.0398023	0.800362	0.0875225
667	g4259.t1	-0.957832	-0.370145	-1.35287	0.81245	0.587688	-0.395033	1.77028	-0.98272	1.18259	2.16531	0.0791554	-1.79015	-0.247314	-1.68707	-1.3223	1.54283	0.103074	0.467845	-1.43976	-1.07499	0.36477	0.0493357
668	g4282.t1	0.644	0.0531213	0.53684	-0.294095	-0.590879	-0.10716	-0.938095	0.483719	-0.347216	-0.830935	0.04264	1.16938	-0.0411345	0.723674	0.416879	-1.21052	-0.445711	-0.752506	0.764808	0.458013	-0.306795	0.0141989
669	g4285.t1	0.599321	0.251715	0.633062	0.162668	-0.347606	0.0337412	-0.436653	0.381347	-0.0890467	-0.470394	0.135074	0.697599	-0.113423	0.566669	0.359204	-0.811022	-0.13093	-0.338395	0.680093	0.472628	-0.207465	0.0454032
670	g4291.t1	0.413367	0.061431	0.565654	-0.135021	-0.351936	0.152287	-0.548388	0.504223	-0.196452	-0.700674	0.107012	0.608574	-0.234153	0.52555	0.0378209	-0.842727	-0.0830242	-0.570753	0.759703	0.271974	-0.487729	0.0484203
671	g4295.t1	0.473986	0.0460265	0.493969	-0.511896	-0.42796	0.0199822	-0.985882	0.447942	-0.557922	-1.00586	0.0163828	0.731191	0.0224357	0.648596	-0.0870821	-0.708755	-0.0825955	-0.818273	0.62616	-0.109518	-0.735678	0.0337635
672	g4308.t1	0.414672	0.697222	0.102108	-0.176957	0.282551	-0.312564	-0.591629	-0.595115	-0.87418	-0.279065	0.429146	0.653997	1.68507	1.13253	1.44152	1.03107	0.478528	0.78752	-0.552545	-0.243553	0.308992	0.0322008
673	g4338.t1	-0.901767	-0.169565	-0.388826	-0.0893222	0.732203	0.512942	0.812445	-0.219261	0.0802423	0.299503	0.0495027	-0.645728	0.171537	-0.545551	-0.205561	0.817265	0.100177	0.440167	-0.717088	-0.377098	0.33999	0.0826491
674	g4347.t1	-0.963278	-0.312012	-0.329573	-0.767997	0.651266	0.633704	0.19528	-0.0175615	-0.455986	-0.438424	0.0104919	-0.713033	0.0118332	-0.113776	-0.453762	0.724867	0.599258	0.259271	-0.125609	-0.465595	-0.339986	0.0337635
675	g4351.t1	-0.963869	-0.661805	-1.04913	0.596402	0.302064	-0.0852603	1.56027	-0.387325	1.25821	1.64553	0.0223479	-0.352887	0.0791532	-0.818171	0.128203	0.43204	-0.465285	0.48109	-0.897325	0.0490499	0.946375	0.276095
676	g4368.t1	-0.924234	0.27962	-1.22112	0.454075	1.20385	-0.29689	1.37831	-1.50074	0.174455	1.6752	0.0978953	-1.74665	0.164094	-1.38336	-1.48147	1.91075	0.3633	0.265183	-1.54745	-1.64557	-0.0981168	0.043018
677	g4370.t1	-0.419003	-0.0717337	-0.960131	0.341189	0.34727	-0.541128	0.760193	-0.888398	0.412923	1.30132	0.0362781	-0.757676	0.539529	-0.608042	-0.337803	1.2972	0.149634	0.419873	-1.14757	-0.877332	0.270239	0.0587806
678	g4374.t1	-0.365049	0.0305549	-0.468253	1.04953	0.395604	-0.103204	1.41458	-0.498808	1.01897	1.51778	0.0298485	-0.408973	0.0711738	-0.663681	0.266752	0.480146	-0.254708	0.675724	-0.734855	0.195578	0.930433	0.207438
679	g4376.t1	0.738472	0.0150845	0.367105	0.0363472	-0.723387	-0.371366	-0.702124	0.352021	0.0212627	-0.330758	0.0788851	0.98796	-0.0489698	0.210078	0.266193	-1.03693	-0.777882	-0.721767	0.259047	0.315163	0.0561153	0.0322008
680	g4379.t1	-0.593584	-0.536191	-0.98627	0.74913	0.0573936	-0.392685	1.34271	-0.450079	1.28532	1.7354	0.0463491	-0.465588	0.630588	-0.642019	-0.142377	1.09618	-0.176431	0.323211	-1.27261	-0.772964	0.499642	0.204287
681	g4387.t1	0.877961	0.199225	0.842489	-0.448967	-0.678736	-0.0354725	-1.32693	0.643264	-0.648193	-1.29146	0.0308699	0.649127	-0.119915	0.785309	-0.215805	-0.769042	0.136182	-0.864931	0.905224	-0.0958892	-1.00111	0.118436
682	g4388.t1	0.967709	1.28324	1.2079	-0.0920583	0.315531	0.240187	-1.05977	-0.0753439	-1.3753	-1.29995	0.0360636	0.693092	0.272322	0.611802	0.162943	-0.42077	-0.0812892	-0.530148	0.339481	-0.109378	-0.448859	0.663296
683	g4391.t1	0.632792	0.136142	0.406289	-0.603121	-0.49665	-0.226503	-1.23591	0.270147	-0.739263	-1.00941	0.0269749	0.621601	-0.0150618	0.553692	-0.02596	-0.636663	-0.0679088	-0.647561	0.568754	-0.0108982	-0.579652	0.208117
684	g4410.t1	-0.722227	-0.292463	-0.517252	0.239521	0.429764	0.204975	0.961748	-0.224789	0.531984	0.756773	0.0228322	-0.715541	0.0150828	-0.839501	-0.531302	0.730623	-0.12396	0.184239	-0.854584	-0.546384	0.308199	0.0272868
685	g4413.t1	-1.37337	-0.965451	-0.454318	-1.31995	0.407922	0.919056	0.0534213	0.511134	-0.354501	-0.865634	0.0360287	-0.058986	-0.187815	0.117675	-0.126683	-0.128829	0.176661	-0.0676971	0.30549	0.0611317	-0.244358	0.956315
686	g4416.t1	-1.62196	-1.68122	-1.7207	-1.21108	-0.0592648	-0.098738	0.41088	-0.0394732	0.470145	0.509618	0.0352313	-0.994365	-0.0716559	-0.713763	-0.61017	0.922709	0.280602	0.384195	-0.642107	-0.538514	0.103593	0.130205
687	g4428.t1	0.551032	-0.0765214	0.313311	0.17685	-0.627554	-0.237721	-0.374182	0.389833	0.253371	-0.136461	0.332539	1.22955	0.196202	0.774162	0.537165	-1.03335	-0.455388	-0.692385	0.57796	0.340963	-0.236997	0.0271451
688	g4443.t1	0.574172	0.618379	0.66765	-0.158778	0.0442069	0.0934781	-0.73295	0.0492712	-0.777157	-0.826428	0.0285525	0.47627	-0.0110613	0.599953	0.321584	-0.487331	0.123683	-0.154686	0.611015	0.332645	-0.27837	0.150006
689	g4446.t1	-1.75271	-0.330832	-1.82919	-0.103429	1.42188	-0.0764797	1.64928	-1.49836	0.227403	1.72576	0.023198	-1.40655	-0.161653	-0.965612	-0.845043	1.2449	0.440937	0.561506	-0.803959	-0.68339	0.120569	0.192336
690	g4454.t1	-0.362977	0.137992	0.10505	-0.873993	0.500969	0.468027	-0.511016	-0.0329417	-1.01198	-0.979043	0.00236944	-0.6608	-0.393467	-0.37604	-0.980469	0.267333	0.284759	-0.319669	0.0174269	-0.587002	-0.604429	0.0148563
691	g4456.t1	1.06872	0.841624	0.794004	-0.175679	-0.227101	-0.274721	-1.2444	-0.0476201	-1.0173	-0.969683	0.031582	1.06815	0.607278	1.09824	0.744747	-0.460872	0.0300951	-0.323403	0.490967	0.137469	-0.353498	0.0765006
692	g4460.t1	-3.17118	-1.86234	-3.52187	-1.44381	1.30884	-0.350689	1.72737	-1.65953	0.418526	2.07806	0.0224166	-0.883826	-0.0127631	-1.06833	-0.447857	0.871063	-0.184502	0.435968	-1.05556	-0.435094	0.62047	0.53151
693	g4470.t1	-0.719728	-0.258414	-0.480263	0.214675	0.461314	0.239465	0.934403	-0.221849	0.473088	0.694938	0.0165518	-0.550178	0.377641	-0.287059	-0.0769538	0.927819	0.263119	0.473224	-0.6647	-0.454595	0.210105	0.0333298
694	g4472.t1	-0.601534	-0.268235	-0.585003	0.0976075	0.333298	0.0165302	0.699141	-0.316768	0.365843	0.682611	0.0367816	-0.471875	-0.0886782	-0.400009	-0.355472	0.383197	0.0718659	0.116403	-0.311331	-0.266793	0.0445375	0.276095
695	g449.t1	-0.237326	1.26412	-0.561171	2.39012	1.50145	-0.323845	2.62745	-1.82529	1.126	2.95129	0.0140926	-0.929387	0.213504	-0.837992	0.183357	1.14289	0.0913948	1.11274	-1.0515	-0.0301478	1.02135	0.230603
696	g4491.t1	-1.14345	-0.493543	-1.1417	-0.0548675	0.64991	0.00175638	1.08858	-0.648153	0.438675	1.08683	0.0216998	-0.709738	0.138502	-1.20796	-0.248092	0.84824	-0.498217	0.461646	-1.34646	-0.386594	0.959863	0.0201281
697	g4498.t1	0.491318	0.0367071	0.32483	-0.245718	-0.454611	-0.166488	-0.737036	0.288123	-0.282425	-0.570548	0.0723343	0.757367	-0.113949	0.439282	-0.00941668	-0.871316	-0.318085	-0.766784	0.553231	0.104532	-0.448699	0.0304231
698	g4500.t1	-0.711677	0.23333	-0.989539	0.349049	0.945007	-0.277863	1.06073	-1.22287	0.115718	1.33859	0.0614825	-1.35995	-0.230555	-0.973009	-1.15608	1.1294	0.386945	0.203874	-0.742454	-0.925524	-0.183071	0.0469516
699	g4502.t1	-0.778986	-0.264794	-0.655867	-0.0715069	0.514192	0.123119	0.707479	-0.391073	0.193287	0.58436	0.0121553	-0.688995	0.0211333	-0.510677	-0.445398	0.710128	0.178318	0.243597	-0.53181	-0.466531	0.0652793	0.028635
700	g4507.t1	0.730803	0.269988	0.242279	0.379147	-0.460815	-0.488524	-0.351657	-0.0277086	0.109158	0.136867	0.0860777	0.722343	0.29245	0.166602	0.705045	-0.429893	-0.555741	-0.0172976	-0.125848	0.412595	0.538443	0.0311497
701	g4515.t1	-0.670656	0.392199	-0.639504	0.909745	1.06285	0.0311514	1.5804	-1.0317	0.517547	1.54925	0.154449	-1.80373	-1.01118	-2.02225	-2.18602	0.792547	-0.218521	-0.382294	-1.01107	-1.17484	-0.163773	0.0421717
702	g4534.t1	1.15162	1.08053	1.15636	0.414664	-0.0710908	0.00474176	-0.736958	0.0758326	-0.665867	-0.741699	0.0298951	1.00459	0.366996	1.27252	0.806225	-0.637596	0.267927	-0.198367	0.905523	0.439229	-0.466294	0.0407505
703	g4544.t1	-0.87154	-0.687683	-0.872029	-0.130231	0.183857	-0.000489475	0.741309	-0.184347	0.557452	0.741798	0.0425322	-0.261516	-0.00130803	-0.229933	0.148123	0.260208	0.0315832	0.409639	-0.228625	0.149431	0.378056	0.618483
704	g4560.t1	-0.141275	-0.0379588	0.372437	-0.739774	0.103316	0.513712	-0.598499	0.410396	-0.701815	-1.11221	0.025446	0.0562754	-0.0506818	0.589354	-0.257726	-0.106957	0.533078	-0.314001	0.640035	-0.207044	-0.847079	0.105328
705	g457.t1	0.146159	0.116835	0.253919	-0.101846	-0.0293243	0.10776	-0.248005	0.137084	-0.218681	-0.355765	0.679519	0.817092	-0.199231	0.434916	0.328705	-1.01632	-0.382175	-0.488387	0.634148	0.527936	-0.106212	0.0209854
706	g4570.t1	1.10352	0.533236	0.729723	-0.0823581	-0.570281	-0.373794	-1.18587	0.196487	-0.615594	-0.812081	0.00521433	0.920236	0.108004	0.866224	0.27631	-0.812232	-0.0540121	-0.643926	0.75822	0.168306	-0.589914	0.0212484
707	g4571.t1	0.307627	0.608837	-0.316381	2.51863	0.301211	-0.624007	2.211	-0.925218	1.90979	2.83501	0.0379442	-0.642904	0.612213	-0.803198	-0.166839	1.25512	-0.160294	0.476065	-1.41541	-0.779052	0.636359	0.29811
708	g4578.t1	0.732465	0.218691	0.677904	-0.106411	-0.513774	-0.0545605	-0.838876	0.459213	-0.325102	-0.784316	0.0438375	0.685791	-0.0170517	0.714386	0.213204	-0.702843	0.0285944	-0.472587	0.731437	0.230256	-0.501182	0.0693773
709	g4580.t1	1.30215	0.820864	1.3888	0.0905665	-0.481284	0.0866528	-1.21158	0.567937	-0.730297	-1.29823	0.00171332	0.917925	-0.126971	0.718056	0.0926549	-1.0449	-0.199869	-0.82527	0.845027	0.219626	-0.625401	0.0212668
710	g4586.t1	0.268663	-0.0104238	0.74044	-0.247822	-0.279087	0.471777	-0.516485	0.750863	-0.237398	-0.988261	0.0165518	0.466179	-0.107387	0.686804	0.307042	-0.573566	0.220625	-0.159137	0.79419	0.414429	-0.379762	0.039794
711	g4592.t1	-0.160656	-0.122928	0.381498	-0.615741	0.0377283	0.542155	-0.455084	0.504426	-0.492813	-0.997239	0.028319	0.285593	0.0305689	0.529361	0.0158077	-0.255024	0.243769	-0.269785	0.498792	-0.0147611	-0.513554	0.265323
712	g4622.t1	0.492796	0.345868	0.598108	-0.108915	-0.146928	0.105313	-0.601711	0.252241	-0.454783	-0.707023	0.0106214	0.572722	-0.190618	0.539187	0.111379	-0.76334	-0.0335353	-0.461343	0.729805	0.301997	-0.427808	0.011596
713	g4630.t1	-2.01478	-1.02522	-1.2659	-0.692526	0.989558	0.748873	1.32225	-0.240684	0.332694	0.573378	0.00720872	-1.25727	0.248221	-1.15986	-0.76799	1.50549	0.0974143	0.489281	-1.40808	-1.01621	0.391867	0.0139209
714	g4635.t1	-0.581575	0.302347	-0.752695	0.555367	0.883921	-0.17112	1.13694	-1.05504	0.253021	1.30806	0.147078	-1.55372	0.0265293	-1.4794	-1.16074	1.58025	0.0743182	0.392974	-1.50593	-1.18727	0.318656	0.0476019
715	g4639.t1	1.32328	0.925594	1.12099	0.249265	-0.397682	-0.202282	-1.07401	0.1954	-0.676329	-0.871729	0.0208199	1.27453	0.0554196	0.89375	0.441889	-1.21911	-0.380779	-0.83264	0.838331	0.38647	-0.451861	0.0322008
716	g4642.t1	0.482958	-0.0979921	0.56967	-0.326133	-0.58095	0.0867118	-0.809091	0.667662	-0.22814	-0.895802	0.0387864	0.617636	0.0415803	0.688411	0.230684	-0.576055	0.0707754	-0.386952	0.646831	0.189103	-0.457727	0.107535
717	g4646.t1	0.901305	0.598786	1.29712	0.15149	-0.302519	0.39581	-0.749816	0.698329	-0.447297	-1.14563	0.0210052	0.779398	0.115569	0.950881	0.544151	-0.663829	0.171483	-0.235246	0.835312	0.428582	-0.40673	0.073301
718	g4661.t1	0.643772	0.220242	0.580646	-0.820677	-0.42353	-0.063126	-1.46445	0.360404	-1.04092	-1.40132	0.0695244	1.38443	0.0486228	1.46636	0.917816	-1.33581	0.0819289	-0.466613	1.41773	0.869193	-0.548542	0.0156217
719	g4667.t1	-1.05299	-0.404064	-0.615208	-0.557963	0.648926	0.437782	0.495027	-0.211144	-0.153899	0.0572449	0.0666648	-1.09348	-0.124356	-0.59304	-0.57089	0.969129	0.500445	0.522595	-0.468684	-0.446534	0.02215	0.0225952
720	g4682.t1	-0.74188	-0.497568	-0.427385	-0.0457695	0.244312	0.314495	0.696111	0.0701829	0.451799	0.381616	0.0434417	-0.187301	-0.158749	-0.565072	-0.108859	0.0285516	-0.377772	0.0784411	-0.406323	0.0498895	0.456213	0.318146
721	g4689.t1	0.961816	0.344459	0.553585	-0.0417895	-0.617357	-0.408231	-1.00361	0.209126	-0.386248	-0.595375	0.0186555	0.453001	-0.152056	0.316548	0.137809	-0.605057	-0.136453	-0.315191	0.468604	0.289865	-0.178738	0.306788
722	g4690.t1	0.425731	0.0383963	0.602586	-0.457334	-0.387335	0.176855	-0.883065	0.56419	-0.49573	-1.05992	0.024829	0.409572	-0.163498	0.495941	-0.108714	-0.573069	0.0863687	-0.518286	0.659438	0.0547836	-0.604655	0.177479
723	g4691.t1	-0.99038	-0.459464	-1.09661	0.482915	0.530916	-0.106234	1.47329	-0.637149	0.942379	1.57953	0.0205613	-0.338035	0.354685	-0.613169	0.101537	0.69272	-0.275134	0.439572	-0.967854	-0.253148	0.714706	0.201671
724	g4705.t1	-1.65915	-1.88565	-1.70618	-0.211688	-0.2265	-0.0470264	1.44746	0.179474	1.67396	1.49449	0.0295917	-0.180488	-0.323214	-0.832371	-0.35852	-0.142726	-0.651882	-0.178032	-0.509156	-0.0353063	0.47385	0.667952
725	g4720.t1	0.526129	0.204306	0.646451	-0.117563	-0.321824	0.120321	-0.643692	0.442145	-0.321869	-0.764014	0.0491875	0.425194	0.290418	0.685596	0.321857	-0.134776	0.260402	-0.103337	0.395178	0.0314388	-0.363739	0.182763
726	g4736.t1	-0.493235	-0.0139963	-0.624335	0.638051	0.479239	-0.131101	1.13129	-0.610339	0.652047	1.26239	0.0202346	-0.404285	0.450467	-0.360495	-0.315509	0.854752	0.0437899	0.0887755	-0.810962	-0.765976	0.0449856	0.121684
727	g4748.t1	0.603683	0.579504	0.935211	-0.255358	-0.0241795	0.331528	-0.859041	0.355708	-0.834861	-1.19057	0.0339805	0.28778	0.294189	0.676241	0.218176	0.00640849	0.38846	-0.069604	0.382052	-0.0760125	-0.458064	0.491213
728	g4772.t1	-0.429584	-0.0602871	-0.439247	0.934317	0.369297	-0.00966299	1.3639	-0.37896	0.994604	1.37356	0.0223479	-0.487095	0.246519	-0.248614	0.0400955	0.733614	0.238481	0.52719	-0.495133	-0.206424	0.28871	0.207379
729	g4777.t1	0.969704	0.083604	0.869228	-0.625529	-0.8861	-0.100477	-1.59523	0.785624	-0.709133	-1.49476	0.00255731	1.20976	-0.20252	0.931316	0.0324092	-1.41228	-0.278448	-1.17736	1.13384	0.234929	-0.898907	0.00813221
730	g4780.t1	-0.608234	0.268612	-0.354003	1.30773	0.876846	0.25423	1.91596	-0.622616	1.03911	1.66173	0.0495335	-0.271096	-0.485637	-0.270729	0.334171	-0.21454	0.000367145	0.605267	0.214908	0.819807	0.604899	0.524766
731	g4784.t1	1.09314	0.717723	1.20008	-0.390658	-0.375421	0.106935	-1.4838	0.482356	-1.10838	-1.59074	0.00105497	0.893588	-0.0457433	0.923155	0.152808	-0.939332	0.0295661	-0.74078	0.968898	0.198552	-0.770346	0.0175352
732	g4785.t1	0.581288	0.0412913	0.504354	-0.223069	-0.539997	-0.0769345	-0.804357	0.463062	-0.26436	-0.727422	0.0954838	0.923472	-0.257823	0.537242	0.323911	-1.18129	-0.38623	-0.599561	0.795065	0.581734	-0.213331	0.0325553
733	g483.t1	0.27981	0.220611	0.526594	-0.497232	-0.0591987	0.246784	-0.777042	0.305983	-0.717843	-1.02383	0.0204815	0.251963	-0.232251	0.409197	-0.350583	-0.484215	0.157233	-0.602546	0.641448	-0.118331	-0.759779	0.0859287
734	g4833.t1	-0.614481	-0.0775118	-0.729635	0.605843	0.536969	-0.115154	1.22032	-0.652124	0.683355	1.33548	0.0573294	-1.12609	-0.323103	-1.01916	-0.439169	0.802991	0.106934	0.686924	-0.696056	-0.116066	0.57999	0.0365188
735	g4849.t1	0.500645	0.147444	0.489852	0.00418934	-0.353201	-0.0107934	-0.496456	0.342408	-0.143255	-0.485662	0.0578367	0.639953	-0.0982895	0.47836	0.306929	-0.738243	-0.161593	-0.333024	0.576649	0.405219	-0.171431	0.026378
736	g4861.t1	0.830054	0.434715	0.801939	0.116135	-0.395339	-0.0281152	-0.713919	0.367224	-0.31858	-0.685804	0.0452146	0.873481	0.199447	0.681098	0.592121	-0.674035	-0.192383	-0.28136	0.481651	0.392674	-0.0889767	0.0668708
737	g4869.t1	1.05908	0.4964	1.02751	0.137241	-0.562685	-0.0315767	-0.921844	0.531108	-0.359159	-0.890267	0.0387366	0.760964	-0.150228	0.566713	0.204365	-0.911193	-0.194251	-0.5566	0.716942	0.354593	-0.362349	0.176829
738	g4874.t1	0.812112	0.602333	0.873941	0.161195	-0.209779	0.0618284	-0.650917	0.271607	-0.441139	-0.712746	0.023198	0.0907492	-0.161287	0.401137	0.251176	-0.252037	0.310388	0.160426	0.562425	0.412463	-0.149962	0.395852
739	g4911.t1	0.341472	0.281023	-0.308174	1.28169	-0.0604484	-0.649646	0.940214	-0.589197	1.00066	1.58986	0.221921	-1.10882	-0.294569	-1.98438	-1.93569	0.814249	-0.875562	-0.826871	-1.68981	-1.64112	0.0486918	0.039794
740	g4933.t1	1.27871	0.374832	1.31619	-0.273368	-0.903879	0.0374779	-1.55208	0.941357	-0.6482	-1.58956	0.00882065	1.44965	0.127017	1.17876	0.319827	-1.32263	-0.27089	-1.12982	1.05174	0.19281	-0.858934	0.0265384
741	g4940.t1	-0.631536	-0.398914	-1.1199	0.365439	0.232621	-0.488369	0.996975	-0.72099	0.764353	1.48534	0.0600171	-0.779488	-0.111303	-1.43375	-0.874453	0.668185	-0.654265	-0.0949654	-1.32245	-0.76315	0.5593	0.0450201
742	g4942.t1	0.197267	0.719654	-0.539254	2.06535	0.522387	-0.736521	1.86809	-1.25891	1.3457	2.60461	0.0434555	-0.40271	0.669653	-0.84005	-0.285567	1.07236	-0.43734	0.117143	-1.5097	-0.955221	0.554483	0.287117
743	g4952.t1	-2.01363	-0.991662	-1.22865	-1.24103	1.02197	0.784981	0.772607	-0.236991	-0.249365	-0.0123735	0.0307938	0.0693426	-0.0180154	-0.233868	0.0540194	-0.087358	-0.303211	-0.0153232	-0.215853	0.0720348	0.287887	0.962137
744	g4967.t1	0.345191	0.150701	0.499584	0.106531	-0.19449	0.154393	-0.238659	0.348883	-0.0441693	-0.393052	0.267786	0.585586	-0.124094	0.674849	0.332958	-0.709681	0.0892628	-0.252628	0.798943	0.457053	-0.341891	0.0250885
745	g4976.t1	-1.44156	-0.706094	-0.510387	-1.08491	0.735462	0.931169	0.356651	0.195707	-0.378811	-0.574518	0.0353616	0.165597	0.187832	-0.0767365	0.119085	0.022235	-0.242333	-0.0465113	-0.264568	-0.0687463	0.195822	0.957686
746	g4990.t1	0.843427	0.103422	0.60899	0.195728	-0.740005	-0.234437	-0.647699	0.505568	0.0923059	-0.413262	0.0915812	0.983056	0.172758	0.99459	0.694034	-0.810298	0.0115341	-0.289022	0.821832	0.521276	-0.300556	0.0224617
747	g4995.t1	0.263202	0.0433427	0.0782298	-0.960142	-0.21986	-0.184973	-1.22334	0.0348872	-1.00348	-1.03837	0.00694621	0.631774	-0.0594543	0.253785	-0.359468	-0.691228	-0.377989	-0.991242	0.31324	-0.300014	-0.613254	0.0530229
748	g5003.t1	2.83456	0.0873228	1.65234	-0.239868	-2.74723	-1.18221	-3.07442	1.56502	-0.327191	-1.89221	0.0159236	0.479948	-0.656907	1.0068	0.164627	-1.13685	0.526848	-0.31532	1.6637	0.821534	-0.842168	0.461469
749	g5010.t2	-0.77191	-0.311877	-0.805259	-0.27409	0.460032	-0.0333492	0.497819	-0.493381	0.0377869	0.531168	0.0128755	-0.952687	-0.252696	-0.927211	-0.686329	0.699991	0.0254761	0.266359	-0.674515	-0.433632	0.240883	0.00689336
750	g5016.t1	0.525332	0.196686	0.236486	0.387599	-0.328646	-0.288846	-0.137733	0.0398002	0.190913	0.151113	0.31829	0.774468	-0.209624	0.0796625	0.147092	-0.984093	-0.694806	-0.627376	0.289287	0.356716	0.0674295	0.0302507
751	g5019.t1	-0.733731	-0.462374	-1.0076	0.126393	0.271357	-0.273865	0.860124	-0.545222	0.588767	1.13399	0.00923518	-0.260434	-0.10254	-0.660053	-0.390825	0.157894	-0.399619	-0.130392	-0.557512	-0.288285	0.269227	0.130479
752	g5021.t1	0.354644	0.263869	0.344427	-0.19127	-0.0907751	-0.010217	-0.545914	0.0805581	-0.455139	-0.535697	0.147078	0.359386	0.45875	0.89446	0.173959	0.0993637	0.535074	-0.185427	0.435711	-0.284791	-0.720502	0.0379435
753	g5024.t1	0.754118	0.0912533	0.730499	-0.308497	-0.662865	-0.0236187	-1.06261	0.639246	-0.39975	-1.039	0.024823	1.04682	-0.251053	0.649923	0.150967	-1.29787	-0.396899	-0.895855	0.900976	0.40202	-0.498956	0.0212668
754	g5027.t1	0.561238	0.371336	0.704321	-0.283709	-0.189903	0.143083	-0.844947	0.332986	-0.655045	-0.98803	0.0100881	0.301292	-0.138365	0.495268	0.149864	-0.439657	0.193976	-0.151427	0.633633	0.288229	-0.345404	0.160967
755	g5028.t1	0.689004	0.57129	0.319328	0.0017231	-0.117714	-0.369676	-0.687281	-0.251962	-0.569567	-0.317605	0.00832028	0.391227	0.0771685	0.194634	0.155689	-0.314058	-0.196593	-0.235538	0.117465	0.0785208	-0.0389444	0.315799
756	g503.t1	-0.902632	-0.684733	-0.967634	0.544818	0.217899	-0.0650027	1.44745	-0.282902	1.22955	1.51245	0.0204044	-0.545336	-0.0683999	-0.724792	-0.116773	0.476936	-0.179456	0.428564	-0.656392	-0.0483729	0.608019	0.1652
757	g5031.t1	0.391466	0.28841	0.497244	-0.57562	-0.103056	0.105778	-0.967086	0.208835	-0.86403	-1.07286	0.00869452	0.379296	0.0446274	0.282463	-0.103839	-0.334669	-0.0968327	-0.483135	0.237836	-0.148466	-0.386302	0.402082
758	g5045.t1	1.30615	1.46595	0.690179	1.06074	0.159799	-0.615973	-0.245413	-0.775771	-0.405212	0.37056	0.00949782	0.373397	0.864575	0.489058	0.595646	0.491179	0.115661	0.22225	-0.375517	-0.268929	0.106589	0.345893
759	g505.t1	1.60685	0.797724	0.913717	0.394784	-0.809122	-0.693129	-1.21206	0.115994	-0.402939	-0.518933	0.035974	0.271886	0.23578	0.172546	0.277301	-0.0361054	-0.0993396	0.00541518	-0.0632342	0.0415206	0.104755	0.973014
760	g5057.t1	-1.19369	-0.231951	-1.49928	1.38976	0.961743	-0.305585	2.58346	-1.26733	1.62171	2.88904	0.0245499	-0.945892	-0.146562	-1.39368	-0.974594	0.799329	-0.447784	-0.0287023	-1.24711	-0.828032	0.419081	0.246054
761	g5071.t1	0.868135	0.389477	1.06886	0.228299	-0.478658	0.200729	-0.639836	0.679387	-0.161178	-0.840565	0.0216042	0.625989	0.0955558	0.900696	0.480546	-0.530434	0.274707	-0.145443	0.80514	0.384991	-0.42015	0.0694019
762	g5087.t1	1.3189	0.701676	1.21496	0.573487	-0.617225	-0.103936	-0.745413	0.513289	-0.128188	-0.641477	0.0258125	1.23254	-0.00617253	0.938413	0.547002	-1.23871	-0.294124	-0.685535	0.944585	0.553174	-0.391411	0.0204115
763	g5091.t1	2.18101	1.43247	1.52313	0.637119	-0.748544	-0.657878	-1.54389	0.0906656	-0.79535	-0.886015	0.00495996	1.11633	-0.038609	0.703657	0.4543	-1.15494	-0.412675	-0.662032	0.742266	0.492909	-0.249357	0.143052
764	g5096.t1	0.72856	-0.0676138	0.767532	-0.399441	-0.796174	0.0389717	-1.128	0.835146	-0.331828	-1.16697	0.0130496	1.28606	-0.0589736	0.803112	0.364817	-1.34504	-0.482951	-0.921246	0.862086	0.42379	-0.438295	0.0128613
765	g5126.t1	0.496207	0.0771887	0.490438	0.120669	-0.419018	-0.00576826	-0.375537	0.41325	0.0434804	-0.369769	0.113118	0.777264	0.179093	0.765799	0.804186	-0.598171	-0.0114647	0.0269218	0.586706	0.625093	0.0383865	0.0128613
766	g515.t1	-0.454035	-0.0138081	-0.478322	0.521573	0.440227	-0.0242871	0.975609	-0.464514	0.535382	0.999896	0.0290601	-0.510937	-0.0538791	-0.385913	-0.0377513	0.457058	0.125023	0.473186	-0.332034	0.0161277	0.348162	0.268621
767	g5152.t1	0.120169	-0.11147	0.263565	-0.666798	-0.231639	0.143396	-0.786967	0.375036	-0.555328	-0.930364	0.0397719	0.276889	0.204777	0.672408	0.087982	-0.0721122	0.395518	-0.188907	0.467631	-0.116795	-0.584426	0.21786
768	g5163.t1	0.253659	-0.109862	0.618322	-0.822224	-0.363521	0.364663	-1.07588	0.728184	-0.712362	-1.44055	0.0117155	0.610274	-0.145875	0.753252	0.121393	-0.756149	0.142979	-0.48888	0.899127	0.267268	-0.631859	0.0739299
769	g5164.t1	-0.111685	-0.255029	0.296659	-0.656155	-0.143344	0.408344	-0.544469	0.551688	-0.401126	-0.952814	0.0327303	0.364452	-0.302186	0.345541	-0.263729	-0.666638	-0.0189111	-0.628182	0.647727	0.0384565	-0.609271	0.0824921
770	g5166.t1	0.563654	0.368194	0.920537	-0.229423	-0.19546	0.356883	-0.793076	0.552343	-0.597616	-1.14996	0.0136961	0.798854	0.0783612	0.931504	0.434547	-0.720493	0.13265	-0.364307	0.853143	0.356186	-0.496957	0.028635
771	g5168.t1	1.45204	0.329373	1.02636	-0.116223	-1.12267	-0.425687	-1.56827	0.696985	-0.445595	-1.14258	0.00199853	1.35148	-0.0509241	0.974512	0.370317	-1.4024	-0.376968	-0.981163	1.02544	0.421241	-0.604196	0.00852126
772	g5169.t1	0.748337	0.0432819	0.919568	0.104087	-0.705056	0.17123	-0.64425	0.876286	0.0608055	-0.81548	0.0231722	0.689808	-0.03936	1.04285	0.31686	-0.729168	0.353043	-0.372948	1.08221	0.35622	-0.725991	0.0162189
773	g518.t1	-0.989575	-0.819852	-0.844476	-0.497582	0.169722	0.145098	0.491993	-0.0246241	0.32227	0.346894	0.00743225	-0.791494	-0.401509	-0.586252	-0.450421	0.389986	0.205242	0.341073	-0.184744	-0.0489125	0.135831	0.0252866
774	g5181.t1	-0.423511	-0.0955706	-0.624651	0.243931	0.32794	-0.201141	0.667442	-0.529081	0.339502	0.868583	0.0128826	-0.155625	0.207807	-0.394686	0.132411	0.363432	-0.239062	0.288035	-0.602493	-0.0753967	0.527097	0.13221
775	g5184.t1	1.16839	1.01584	0.393416	0.298684	-0.152549	-0.774974	-0.869706	-0.622425	-0.717157	-0.094732	0.0308699	0.697997	0.181213	0.0215571	0.470407	-0.516784	-0.67644	-0.227589	-0.159656	0.289194	0.44885	0.299296
776	g5187.t1	-1.43334	-0.633424	-1.965	0.834333	0.799917	-0.531657	2.26767	-1.33157	1.46776	2.79933	0.0204815	-1.13508	0.19433	-0.995779	-0.716524	1.32941	0.1393	0.418555	-1.19011	-0.910854	0.279255	0.156611
777	g5188.t1	1.0524	1.09706	0.811019	0.83527	0.0446567	-0.24138	-0.217129	-0.286036	-0.261786	0.0242505	0.00822742	0.66872	0.86654	0.631669	0.860005	0.19782	-0.037051	0.191285	-0.234871	-0.0065344	0.228336	0.0527967
778	g5195.t1	-1.50606	-1.48277	-1.18961	-0.162872	0.0232931	0.316451	1.34319	0.293157	1.3199	1.02674	0.025218	-0.957062	-0.450681	-0.74229	-0.794792	0.506382	0.214772	0.16227	-0.291609	-0.344111	-0.0525018	0.214028
779	g52.t1	0.550882	0.287374	0.449599	0.0746944	-0.263508	-0.101283	-0.476188	0.162225	-0.21268	-0.374905	0.310763	0.872407	0.121244	0.67376	0.899197	-0.751163	-0.198648	0.0267898	0.552515	0.777953	0.225438	0.0407505
780	g5202.t1	1.54864	0.810045	0.839867	0.133755	-0.738594	-0.708772	-1.41488	0.0298223	-0.676289	-0.706112	0.0393265	0.316678	-0.213781	0.277534	-0.0884099	-0.530459	-0.0391447	-0.405088	0.491314	0.125371	-0.365943	0.733533
781	g5205.t1	0.711392	0.33323	0.430416	-0.1084	-0.378162	-0.280976	-0.819792	0.0971857	-0.44163	-0.538816	0.0492687	0.517683	0.254239	0.151781	0.256061	-0.263445	-0.365902	-0.261623	-0.102458	0.00182205	0.10428	0.413301
782	g5227.t1	0.730821	0.275049	0.431458	-0.0583349	-0.455772	-0.299364	-0.789156	0.156409	-0.333384	-0.489792	0.0210498	0.408103	0.12052	0.429553	0.229696	-0.287583	0.0214503	-0.178408	0.309033	0.109175	-0.199858	0.295131
783	g5228.t1	-0.16558	0.608707	-0.438958	0.428249	0.774288	-0.273377	0.59383	-1.04766	-0.180458	0.867207	0.0245499	-0.636882	0.276261	-0.803557	-0.514427	0.913143	-0.166675	0.122455	-1.07982	-0.790687	0.289131	0.028635
784	g5235.t1	0.326021	1.01449	0.00624617	1.37805	0.688473	-0.319775	1.05203	-1.00825	0.363561	1.37181	0.0460396	-0.0275301	0.413101	0.0619678	0.0436767	0.440631	0.0894979	0.0712068	-0.351133	-0.369424	-0.0182911	0.923643
785	g5245.t1	0.757065	0.114531	0.663021	0.366738	-0.642534	-0.0940438	-0.390327	0.54849	0.252207	-0.296283	0.0149557	0.716135	0.229102	0.493327	0.395941	-0.487032	-0.222808	-0.320193	0.264225	0.166839	-0.0973855	0.0618753
786	g5246.t1	-0.0946954	-0.121398	0.374678	-0.704274	-0.0267027	0.469373	-0.609579	0.496076	-0.582876	-1.07895	0.0273353	0.161225	0.0576898	0.696099	-0.344459	-0.103536	0.534873	-0.505685	0.638409	-0.402149	-1.04056	0.0530356
787	g525.t1	1.26243	0.368391	0.974477	0.178069	-0.894042	-0.287957	-1.08436	0.606086	-0.190322	-0.796408	0.00874826	0.72816	-0.264662	0.371427	-0.102864	-0.992823	-0.356733	-0.831024	0.636089	0.161799	-0.474291	0.0591348
788	g5252.t1	-0.604915	-0.085276	-1.16343	1.63034	0.519639	-0.558517	2.23525	-1.07816	1.71561	2.79377	0.0312579	-0.819804	0.0833513	-1.06383	-0.274263	0.903155	-0.244026	0.545541	-1.14718	-0.357614	0.789567	0.191993
789	g5253.t1	0.164616	0.00099486	0.364486	-0.0825594	-0.163622	0.19987	-0.247176	0.363491	-0.0835543	-0.447046	0.280703	0.356957	-0.186195	0.588434	0.172638	-0.543152	0.231477	-0.184319	0.774629	0.358833	-0.415796	0.0327892
790	g526.t1	-0.916112	-0.28874	-0.429438	-0.274378	0.627372	0.486674	0.641734	-0.140698	0.0143621	0.15506	0.0553102	-0.981296	0.361563	-0.349293	-0.403304	1.34286	0.632004	0.577992	-0.710856	-0.764868	-0.0540118	0.0116658
791	g5262.t1	-0.250654	0.433157	-0.62436	0.888241	0.683811	-0.373707	1.13889	-1.05752	0.455084	1.5126	0.0225879	-1.3786	0.180109	-1.35207	-0.85333	1.55871	0.026538	0.525275	-1.53217	-1.03344	0.498737	0.00813221
792	g5271.t1	-1.13427	0.403122	-2.56099	0.192348	1.5374	-1.42672	1.32662	-2.96412	-0.210774	2.75334	0.0311629	-1.28054	1.01879	-1.74012	-0.504353	2.29933	-0.459584	0.776186	-2.75892	-1.52315	1.23577	0.11835
793	g5272.t1	-0.207527	1.00222	0.359856	0.0811975	1.20975	0.567383	0.288724	-0.642363	-0.921022	-0.278658	0.0246377	-0.398729	1.17167	0.234044	0.42259	1.5704	0.632774	0.821319	-0.937629	-0.749084	0.188545	0.0156498
794	g5283.t1	0.471216	0.2206	0.527513	-0.192224	-0.250617	0.0562967	-0.66344	0.306913	-0.412823	-0.719737	0.0552109	0.594046	-0.181003	0.519179	0.1451	-0.775049	-0.0748671	-0.448946	0.700181	0.326103	-0.374079	0.0498203
795	g5285.t1	0.881966	0.180637	1.08984	-0.703553	-0.701329	0.207872	-1.58552	0.909201	-0.88419	-1.79339	0.00467574	0.786853	-0.615713	0.747585	-0.491062	-1.40257	-0.039268	-1.27792	1.3633	0.124651	-1.23865	0.0139358
796	g5287.t1	-0.0802582	-0.209122	0.442737	-0.842953	-0.128864	0.522995	-0.762695	0.651859	-0.633831	-1.28569	0.00580721	0.450323	0.119771	0.720815	0.0723412	-0.330552	0.270491	-0.377982	0.601044	-0.0474301	-0.648474	0.101715
797	g5311.t1	-0.699381	-0.282142	-0.434805	-0.190967	0.417238	0.264576	0.508414	-0.152662	0.0911755	0.243838	0.127474	-0.884957	-0.136476	-0.432721	-0.447284	0.748481	0.452236	0.437673	-0.296245	-0.310808	-0.0145632	0.0368844
798	g5316.t1	1.12418	0.27958	0.988399	-0.539747	-0.844597	-0.135778	-1.66392	0.708819	-0.819327	-1.52815	0.00186026	0.870714	0.106348	0.891373	-0.0470062	-0.764367	0.0206588	-0.91772	0.785026	-0.153354	-0.938379	0.0337635
799	g5318.t1	-0.244677	0.329474	0.122616	-0.147333	0.574152	0.367294	0.0973446	-0.206858	-0.476807	-0.269949	0.134697	-0.695607	0.0338618	-0.226558	-0.528546	0.729469	0.469049	0.167061	-0.26042	-0.562408	-0.301988	0.0253733
800	g5322.t1	1.30878	0.441643	1.02585	0.45998	-0.86714	-0.282931	-0.848803	0.584209	0.0183366	-0.565872	0.00748822	1.11131	0.0639984	0.713155	0.807356	-1.04731	-0.398157	-0.303956	0.649157	0.743358	0.094201	0.0170873
801	g5327.t1	-0.626483	-0.690872	-0.184662	-0.946274	-0.0643888	0.441821	-0.319791	0.506209	-0.255402	-0.761612	0.0100319	-0.0987664	-0.0408856	-0.00192506	-0.395457	0.0578807	0.0968413	-0.29669	0.0389606	-0.354571	-0.393532	0.518773
802	g5338.t1	-0.241457	-0.220133	0.515668	-0.679142	0.0213246	0.757125	-0.437685	0.7358	-0.459009	-1.19481	0.025446	0.190269	-0.0369665	0.592354	-0.193942	-0.227235	0.402086	-0.384211	0.629321	-0.156975	-0.786296	0.162634
803	g5339.t1	0.654735	0.512225	0.613293	-0.0548946	-0.14251	-0.0414422	-0.709629	0.101068	-0.567119	-0.668187	0.00637901	0.300851	-0.309451	0.251618	0.030958	-0.610303	-0.0492329	-0.269893	0.56107	0.34041	-0.22066	0.0616616
804	g5343.t1	0.700614	0.162087	0.706737	-0.192271	-0.538527	0.00612274	-0.892885	0.54465	-0.354358	-0.899008	0.0231722	0.628107	-0.173943	0.201386	-0.429103	-0.80205	-0.426721	-1.05721	0.375329	-0.255159	-0.630489	0.0421183
805	g535.t1	-0.829163	-0.887197	-1.11684	0.17829	-0.0580336	-0.287673	1.00745	-0.22964	1.06549	1.29513	0.0367816	-0.34905	-0.317862	-0.593996	-0.321554	0.0311876	-0.244947	0.0274954	-0.276134	-0.00369224	0.272442	0.518928
806	g5354.t1	-1.19412	-0.385152	-0.915381	-0.55336	0.808971	0.278742	0.640763	-0.530229	-0.168208	0.362021	0.0353616	-0.546131	0.309808	-0.803783	-0.329252	0.855939	-0.257652	0.216879	-1.11359	-0.63906	0.474531	0.069737
807	g5379.t1	0.529198	0.110232	0.832593	-0.52968	-0.418966	0.303395	-1.05888	0.722361	-0.639912	-1.36227	0.00547151	0.554072	-0.283135	0.625026	-0.226515	-0.837208	0.0709537	-0.780587	0.908161	0.0566209	-0.85154	0.0312098
808	g5395.t1	-0.740593	-0.142319	-0.109088	-0.741393	0.598274	0.631505	-0.000799694	0.0332314	-0.599073	-0.632305	0.0438124	-0.351731	-0.0953501	-0.0629474	-0.487027	0.256381	0.288784	-0.135295	0.0324027	-0.391676	-0.424079	0.460716
809	g5399.t1	-1.00766	-0.416425	-1.69694	-0.126722	0.591237	-0.68928	0.880939	-1.28052	0.289702	1.57022	0.0381979	-0.943653	0.693297	-1.02919	-0.228511	1.63695	-0.0855389	0.715142	-1.72249	-0.921808	0.80068	0.0373722
810	g54.t1	-3.02357	-3.273	-3.70623	0.495521	-0.249432	-0.682661	3.51909	-0.433229	3.76852	4.20175	0.0373598	-0.0512676	-0.840562	-0.94331	-0.0878757	-0.789294	-0.892043	-0.0366081	-0.102749	0.752686	0.855435	0.86559
811	g5402.t1	-0.0395582	0.297646	0.109155	-0.192175	0.337204	0.148714	-0.152617	-0.188491	-0.489821	-0.301331	0.232565	-0.367702	0.279683	-0.149726	-0.524001	0.647385	0.217975	-0.156299	-0.42941	-0.803684	-0.374274	0.0304231
812	g5404.t1	0.395237	0.115332	0.447869	0.102612	-0.279905	0.0526326	-0.292624	0.332537	-0.0127195	-0.345257	0.228405	0.590129	-0.259386	0.349444	0.300514	-0.849515	-0.240685	-0.289615	0.60883	0.5599	-0.0489302	0.0294066
813	g5408.t1	0.470218	0.0304146	0.466326	-0.314471	-0.439803	-0.00389121	-0.784688	0.435912	-0.344886	-0.780797	0.0557479	0.862234	-0.12262	0.548524	0.113413	-0.984854	-0.313711	-0.748821	0.671144	0.236033	-0.43511	0.0235146
814	g541.t1	-1.57271	-1.11917	-1.06842	-0.00443263	0.453535	0.504282	1.56827	0.0507462	1.11474	1.06399	0.023049	-1.24599	-0.764787	-1.34558	-1.08784	0.481206	-0.0995907	0.158157	-0.580797	-0.323049	0.257748	0.111736
815	g542.t1	-1.09508	-0.736188	-1.22591	-0.340626	0.358892	-0.130829	0.754454	-0.489721	0.395562	0.885283	0.0125835	-0.657884	-0.0642185	-0.971082	-0.629421	0.593665	-0.313199	0.028463	-0.906864	-0.565202	0.341662	0.0308898
816	g5428.t1	-0.478224	0.135905	-0.503335	0.418224	0.614129	-0.0251108	0.896448	-0.63924	0.282319	0.921559	0.254093	-1.79591	-0.176148	-1.16367	-1.11253	1.61976	0.632239	0.683373	-0.98752	-0.936386	0.0511342	0.0163855
817	g5446.t1	0.29721	-0.0168845	0.687399	-0.486814	-0.314095	0.390189	-0.784025	0.704284	-0.46993	-1.17421	0.00809105	0.543421	-0.288429	0.690633	-0.134052	-0.83185	0.147212	-0.677473	0.979063	0.154377	-0.824685	0.0175352
818	g5461.t1	-0.645746	0.0800888	0.0801865	-0.259855	0.725835	0.725932	0.385891	9.76716e-05	-0.339944	-0.340041	0.0504907	-0.640924	0.0170897	-0.0210844	-0.538992	0.658014	0.61984	0.101932	-0.0381741	-0.556082	-0.517908	0.0397156
819	g5462.t1	-0.798025	-0.375811	-0.801944	-0.247524	0.422213	-0.00391907	0.550501	-0.426132	0.128288	0.55442	0.0367519	-0.423356	-0.132189	-0.655454	-0.63689	0.291167	-0.232098	-0.213533	-0.523265	-0.504701	0.0185647	0.0950506
820	g5464.t1	0.763814	0.257816	0.607863	0.0593096	-0.505998	-0.155951	-0.704504	0.350047	-0.198507	-0.548553	0.0410176	0.494238	-0.160739	0.326466	0.0804643	-0.654977	-0.167773	-0.413774	0.487205	0.241203	-0.246002	0.182067
821	g5472.t1	0.0356746	-0.26858	0.343307	-0.785688	-0.304255	0.307633	-0.821363	0.611887	-0.517108	-1.129	0.0352478	1.06625	0.0279813	0.676592	0.289009	-1.03827	-0.389663	-0.777246	0.648611	0.261027	-0.387583	0.037357
822	g5473.t1	1.5025	0.528405	0.455722	-0.406033	-0.974094	-1.04678	-1.90853	-0.0726836	-0.934438	-0.861755	0.0120991	1.05462	0.192961	0.176794	0.0297875	-0.86166	-0.877828	-1.02483	-0.0161673	-0.163173	-0.147006	0.211326
823	g548.t1	-0.891069	-0.532184	-0.468858	-0.0948399	0.358885	0.422211	0.796229	0.0633258	0.437344	0.374018	0.0353616	-0.592577	0.358136	-0.0823875	-0.13733	0.950713	0.510189	0.455247	-0.440524	-0.495466	-0.0549425	0.0581366
824	g5485.t1	-0.0660941	0.0825717	0.102667	-0.428623	0.148666	0.168761	-0.362529	0.0200948	-0.511195	-0.53129	0.038609	-0.12879	-0.0872478	0.158759	-0.376754	0.0415425	0.287549	-0.247964	0.246007	-0.289507	-0.535514	0.0998787
825	g5508.t1	-0.820697	-0.26424	-1.09551	0.611497	0.556457	-0.27481	1.43219	-0.831267	0.875737	1.707	0.0131489	-0.854177	-0.0460519	-1.2054	-0.1729	0.808125	-0.351219	0.681277	-1.15934	-0.126848	1.0325	0.0311497
826	g5509.t1	-0.426382	-0.226453	-0.677193	0.469508	0.199929	-0.250811	0.89589	-0.45074	0.695961	1.1467	0.0284901	-0.347073	0.0307025	-0.744534	0.126187	0.377775	-0.397461	0.47326	-0.775237	0.0954845	0.870721	0.12349
827	g5516.t1	-1.91739	-4.21496	-2.40967	-2.12678	-2.29757	-0.492282	-0.209396	1.80529	2.08818	0.282886	0.0373865	-0.0502854	-0.904644	-0.0635313	-1.20216	-0.854359	-0.0132459	-1.15188	0.841113	-0.297519	-1.13863	0.513996
828	g5523.t1	0.424626	-0.246086	0.15851	-0.302586	-0.670712	-0.266117	-0.727212	0.404595	-0.0565003	-0.461096	0.055346	0.35243	-0.679854	0.197366	0.114758	-1.03228	-0.155064	-0.237672	0.87722	0.794612	-0.082608	0.0143201
829	g5529.t1	-0.157	-0.0352898	0.412678	-0.752542	0.12171	0.569678	-0.595543	0.447968	-0.717253	-1.16522	0.0312993	0.0492697	0.249421	0.758582	-0.254154	0.200152	0.709313	-0.303424	0.509161	-0.503576	-1.01274	0.0803791
830	g5533.t1	0.862313	0.275505	0.660623	-0.093091	-0.586808	-0.20169	-0.955404	0.385117	-0.368596	-0.753714	0.038609	0.899602	-0.139436	0.693966	0.345473	-1.03904	-0.205636	-0.554129	0.833403	0.48491	-0.348493	0.0348001
831	g5537.t1	0.309167	-0.102201	0.212513	0.0541266	-0.411367	-0.0966536	-0.25504	0.314714	0.156327	-0.158386	0.0940843	0.667534	-0.169894	0.388404	0.33327	-0.837428	-0.279129	-0.334264	0.558299	0.503164	-0.0551346	0.0057199
832	g5539.t1	-0.880979	-0.143934	-0.864563	0.857997	0.737045	0.0164155	1.73898	-0.720629	1.00193	1.72256	0.0289985	-1.09173	0.10329	-0.834452	-0.479529	1.19502	0.257275	0.612199	-0.937743	-0.582819	0.354924	0.0611911
833	g5554.t1	0.817792	-0.0392375	0.595484	-0.152609	-0.85703	-0.222308	-0.970402	0.634721	-0.113372	-0.748093	0.0368962	1.24659	-0.144021	0.575317	0.354742	-1.39061	-0.671276	-0.891851	0.719338	0.498763	-0.220575	0.0153269
834	g5555.t1	0.671465	0.206691	0.541653	-0.410205	-0.464774	-0.129812	-1.08167	0.334962	-0.616896	-0.951858	0.0256471	0.774251	0.00275117	0.502582	0.0361317	-0.7715	-0.271669	-0.738119	0.499831	0.0333806	-0.46645	0.104636
835	g5572.t1	0.0410739	-0.925246	-0.675816	0.49173	-0.96632	-0.71689	0.450656	0.24943	1.41698	1.16755	0.105513	-0.802912	-2.16952	-1.2816	-0.779338	-1.36661	-0.478685	0.0235737	0.887921	1.39018	0.502258	0.0312098
836	g5579.t1	-0.461611	-0.363513	0.000568961	0.491602	0.0980981	0.46218	0.953213	0.364082	0.855115	0.491033	0.0315066	-0.382979	-0.102729	-0.0937574	-0.0902465	0.28025	0.289222	0.292733	0.00897211	0.012483	0.00351086	0.581837
837	g5592.t1	-1.55673	-1.17849	-0.984586	-1.06803	0.378244	0.572149	0.488708	0.193905	0.110465	-0.0834405	0.0491411	-0.14661	-0.0162474	-0.471424	-0.544041	0.130362	-0.324815	-0.397431	-0.455177	-0.527793	-0.0726164	0.639232
838	g561.t1	0.0398067	0.175307	0.388378	-0.740149	0.135501	0.348572	-0.779956	0.213071	-0.915456	-1.12853	0.0273353	0.0643045	-0.0686948	0.881448	-0.0722837	-0.132999	0.817143	-0.136588	0.950142	-0.00358891	-0.953731	0.0414371
839	g5611.t1	-0.196067	-0.266345	-0.625283	0.417063	-0.0702777	-0.429216	0.61313	-0.358938	0.683407	1.04235	0.0495027	-0.467704	-0.331784	-1.03122	-0.327428	0.13592	-0.563517	0.140276	-0.699437	0.00435535	0.703793	0.0477595
840	g5620.t1	3.19447	1.24759	2.28695	0.958305	-1.94687	-0.907524	-2.23616	1.03935	-0.28929	-1.32864	0.0143004	1.06277	-0.751586	1.26682	-0.252881	-1.81436	0.20405	-1.31565	2.01841	0.498705	-1.5197	0.124123
841	g5622.t1	0.967444	0.509574	1.0486	0.068417	-0.457869	0.0811589	-0.899027	0.539028	-0.441157	-0.980186	0.00556619	0.742873	-0.222049	0.718248	0.162777	-0.964921	-0.0246241	-0.580096	0.940297	0.384825	-0.555472	0.0162189
842	g5628.t1	0.569433	0.29679	0.487979	-0.0825752	-0.272643	-0.0814539	-0.652008	0.191189	-0.379366	-0.570554	0.038883	0.482808	-0.148418	0.472091	0.0103536	-0.631227	-0.0107178	-0.472455	0.620509	0.158772	-0.461737	0.040695
843	g5665.t1	-0.306289	0.0514193	-0.576743	0.990423	0.357709	-0.270453	1.29671	-0.628162	0.939004	1.56717	0.0219269	-0.635318	0.781375	-0.563107	-0.093155	1.41669	0.0722113	0.542163	-1.34448	-0.87453	0.469952	0.0299032
844	g568.t1	-0.75276	-0.186882	-0.0210944	-0.472599	0.565879	0.731666	0.280161	0.165787	-0.285718	-0.451505	0.19587	-0.866654	0.606017	0.385012	-0.268973	1.47267	1.25167	0.597681	-0.221005	-0.87499	-0.653985	0.0235023
845	g5697.t1	1.06538	0.274178	0.818764	-0.134638	-0.791202	-0.246616	-1.20002	0.544587	-0.408815	-0.953402	0.0139262	1.12458	-0.00617071	0.65273	0.33191	-1.13075	-0.471845	-0.792666	0.658901	0.33808	-0.32082	0.0333722
846	g570.t1	0.746608	0.205699	0.780066	-0.382223	-0.540909	0.0334582	-1.12883	0.574368	-0.587922	-1.16229	0.00260795	0.912315	-0.191856	0.74227	0.0465339	-1.10417	-0.170045	-0.865781	0.934126	0.23839	-0.695736	0.00689336
847	g5703.t1	2.03404	0.610721	1.55345	-0.476112	-1.42332	-0.480591	-2.51015	0.942726	-1.08683	-2.02956	0.00301241	1.87068	-0.179105	1.23357	0.307066	-2.04979	-0.637109	-1.56362	1.41268	0.486171	-0.926507	0.0168883
848	g5714.t1	-0.508492	-0.138946	-0.195054	0.223495	0.369546	0.313438	0.731987	-0.0561084	0.36244	0.418549	0.0469298	-0.275425	0.110813	-0.0531619	0.0531885	0.386239	0.222264	0.328614	-0.163975	-0.0576248	0.10635	0.493199
849	g5716.t1	0.851348	0.262301	0.482954	0.392206	-0.589047	-0.368394	-0.459142	0.220653	0.129905	-0.0907484	0.0552792	0.788597	-0.112574	0.374582	0.479333	-0.901171	-0.414016	-0.309265	0.487156	0.591907	0.104751	0.0271451
850	g5718.t1	-1.67992	-0.741142	-1.33134	-0.164916	0.938779	0.348583	1.515	-0.590196	0.576226	1.16642	0.0298746	-1.05883	0.218225	-0.800525	-0.613214	1.27706	0.258307	0.445618	-1.01875	-0.831439	0.187312	0.0751672
851	g5728.t1	-0.0347268	0.485692	-0.474169	1.15064	0.520419	-0.439442	1.18537	-0.959861	0.664951	1.62481	0.0346988	-0.682444	-0.328785	-0.743692	-0.518546	0.353659	-0.0612477	0.163898	-0.414907	-0.189761	0.225146	0.308101
852	g5729.t1	0.883633	0.0184494	0.370178	-0.271639	-0.865183	-0.513454	-1.15527	0.351729	-0.290088	-0.641817	0.121048	1.08194	-0.408715	-0.210493	-0.0688254	-1.49065	-1.29243	-1.15076	0.198222	0.33989	0.141668	0.0348344
853	g574.t1	1.14498	0.473611	1.02991	0.014152	-0.671373	-0.115074	-1.13083	0.556299	-0.459459	-1.01576	0.0166144	0.216138	-0.00820832	0.0013656	-0.424936	-0.224347	-0.214773	-0.641074	0.00957393	-0.416728	-0.426302	0.585819
854	g5743.t1	-0.133451	-0.148783	0.509298	-0.316518	-0.015332	0.642749	-0.183067	0.658081	-0.167735	-0.825816	0.0353616	-0.057887	-0.0751274	0.486329	-0.154993	-0.0172404	0.544216	-0.0971061	0.561456	-0.0798657	-0.641322	0.124286
855	g5749.t1	-0.0811115	-0.307095	-0.153126	0.732094	-0.225983	-0.0720149	0.813206	0.153969	1.03919	0.88522	0.0298485	-0.281844	0.0584753	-0.317903	0.254717	0.34032	-0.036059	0.536562	-0.376379	0.196242	0.572621	0.203554
856	g578.t1	1.35086	0.444444	1.41751	0.0772287	-0.906413	0.0666533	-1.27363	0.973066	-0.367215	-1.34028	0.00229338	1.23848	-0.188354	0.883635	0.45333	-1.42683	-0.354841	-0.785146	1.07199	0.641685	-0.430305	0.0117614
857	g579.t1	-0.11686	-0.249149	0.1633	0.46773	-0.132288	0.28016	0.58459	0.412448	0.716878	0.30443	0.0151811	0.00808882	-0.253364	0.291312	0.154756	-0.261453	0.283223	0.146667	0.544676	0.40812	-0.136557	0.0751672
858	g5794.t1	0.575759	0.357048	0.418753	0.152234	-0.218711	-0.157006	-0.423525	0.061705	-0.204813	-0.266519	0.237513	0.719529	-0.0882506	0.38671	0.642232	-0.80778	-0.332819	-0.0772966	0.47496	0.730483	0.255523	0.0413725
859	g5801.t1	-0.941822	-0.523535	-0.325185	-0.315042	0.418287	0.616636	0.62678	0.198349	0.208493	0.0101435	0.0145097	-0.0235919	0.201013	-0.0700127	0.0679156	0.224605	-0.0464208	0.0915075	-0.271025	-0.133097	0.137928	0.781782
860	g5802.t1	0.191304	-0.227534	0.630242	-0.836104	-0.418838	0.438939	-1.02741	0.857776	-0.60857	-1.46635	0.00309287	0.942336	0.0325684	0.903812	0.0377368	-0.909768	-0.0385243	-0.904599	0.871244	0.00516842	-0.866075	0.0128613
861	g5809.t1	-0.972302	-0.744757	-0.49864	-0.297646	0.227546	0.473663	0.674657	0.246117	0.447111	0.200994	0.0204815	-0.786874	-0.16507	-0.532888	-0.500561	0.621804	0.253986	0.286312	-0.367818	-0.335492	0.0323268	0.0608623
862	g581.t1	-0.671297	-0.580108	-0.892589	0.324347	0.0911888	-0.221292	0.995644	-0.31248	0.904455	1.21694	0.0475146	-0.30012	0.00361198	-0.618264	-0.273433	0.303732	-0.318144	0.0266868	-0.621876	-0.277045	0.344831	0.398514
863	g5814.t1	0.210481	0.228132	0.145315	0.861996	0.0176506	-0.0651668	0.651515	-0.0828174	0.633864	0.716682	0.0244324	-0.131888	0.276027	-0.179278	-0.118004	0.407915	-0.0473901	0.0138839	-0.455306	-0.394032	0.061274	0.322614
864	g582.t1	0.735381	0.37821	0.70356	-0.279337	-0.357171	-0.0318212	-1.01472	0.325349	-0.657547	-0.982897	0.00420501	0.34529	-0.0103717	0.447663	-0.175119	-0.355662	0.102372	-0.520409	0.458034	-0.164747	-0.622781	0.13346
865	g5822.t1	-2.32885	-0.822387	-1.04187	-2.64414	1.50646	1.28697	-0.315298	-0.219487	-1.82176	-1.60227	0.26897	1.96475	1.72391	2.90946	3.16439	-0.240842	0.944716	1.19964	1.18556	1.44049	0.254928	0.0287624
866	g5834.t1	0.63494	-0.126634	0.368845	-0.499064	-0.761574	-0.266094	-1.134	0.495479	-0.37243	-0.867909	0.0133208	0.555397	-0.333821	0.154036	-0.117304	-0.889218	-0.40136	-0.672701	0.487858	0.216517	-0.27134	0.0888574
867	g5838.t1	0.584722	0.100737	0.687691	0.0443344	-0.483985	0.10297	-0.540387	0.586955	-0.0564022	-0.643357	0.0563403	0.893796	0.129697	0.653397	0.528637	-0.764098	-0.240399	-0.365158	0.523699	0.39894	-0.124759	0.0322008
868	g5844.t1	-1.10293	-1.16233	-0.498401	-1.68179	-0.059405	0.604524	-0.578864	0.663929	-0.519459	-1.18339	0.0282367	0.577559	0.302344	0.391758	0.196253	-0.275215	-0.185801	-0.381306	0.0894142	-0.106091	-0.195506	0.783589
869	g587.t1	0.997206	0.57259	0.524724	0.0112292	-0.424616	-0.472482	-0.985977	-0.0478656	-0.561361	-0.513495	0.0206252	0.802924	0.00663918	0.217274	0.136697	-0.796285	-0.58565	-0.666227	0.210635	0.130058	-0.0805769	0.0913943
870	g5871.t1	-0.744512	-0.276452	-0.904466	0.579991	0.46806	-0.159954	1.3245	-0.628014	0.856443	1.48446	0.0393265	-0.725578	-0.185032	-0.720252	-0.135905	0.540546	0.00532535	0.589673	-0.535221	0.0491266	0.584347	0.179944
871	g5884.t1	1.44264	0.296014	1.19894	-0.365579	-1.14663	-0.243702	-1.80822	0.902925	-0.661593	-1.56452	0.00809105	1.62638	-0.148149	1.12141	0.246823	-1.77453	-0.504973	-1.37956	1.26956	0.394972	-0.874586	0.0143201
872	g589.t1	0.967233	0.276468	0.993657	-0.576402	-0.690765	0.0264243	-1.54364	0.717189	-0.85287	-1.57006	0.0125837	1.42785	-0.024882	1.08547	0.322769	-1.45273	-0.342382	-1.10508	1.11035	0.347651	-0.7627	0.0212668
873	g5913.t1	-0.456596	0.0348459	-0.654223	0.362434	0.491441	-0.197627	0.81903	-0.689068	0.327588	1.01666	0.055346	-0.73281	0.0615794	-0.796711	-0.178015	0.794389	-0.0639011	0.554795	-0.85829	-0.239594	0.618696	0.04848
874	g5922.t1	-0.50062	-0.216224	0.294938	-0.318027	0.284396	0.795558	0.182593	0.511161	-0.101804	-0.612965	0.352939	-0.835311	0.68167	0.805294	-0.110446	1.51698	1.6406	0.724865	0.123623	-0.792117	-0.91574	0.0212668
875	g5925.t1	1.33181	1.33015	1.00252	1.32655	-0.00165662	-0.329292	-0.0052594	-0.327635	-0.00360278	0.324033	0.0237438	1.09783	1.40819	0.806497	1.22365	0.310365	-0.291333	0.125816	-0.601698	-0.184549	0.417149	0.0707852
876	g5930.t1	0.155837	0.293158	-0.490869	0.306466	0.137322	-0.646706	0.150629	-0.784027	0.0133075	0.797335	0.344629	-1.21303	0.651429	-1.1126	-0.741086	1.86446	0.100437	0.471947	-1.76403	-1.39252	0.37151	0.0322008
877	g595.t1	0.419399	0.109721	0.505779	-0.328227	-0.309677	0.0863804	-0.747626	0.396058	-0.437949	-0.834006	0.0350927	0.699428	-0.115062	0.814068	0.446454	-0.81449	0.11464	-0.252974	0.92913	0.561516	-0.367614	0.0136837
878	g5965.t1	-1.80978	-1.25763	-1.71566	-1.27456	0.552158	0.0941272	0.535224	-0.458031	-0.0169338	0.441097	0.120162	-1.92405	0.105942	-1.84834	-1.7892	2.02999	0.0757066	0.134843	-1.95428	-1.89514	0.0591367	0.0212668
879	g5977.t1	0.77586	-0.059486	0.358457	-0.169681	-0.835346	-0.417403	-0.945541	0.417943	-0.110195	-0.528137	0.0941048	1.00058	-0.401664	0.497478	0.424602	-1.40224	-0.503101	-0.575978	0.899141	0.826265	-0.0728762	0.02806
880	g5979.t1	-1.1855	-0.814849	-0.773784	-0.693378	0.370648	0.411713	0.492118	0.0410651	0.121471	0.0804058	0.0441521	-0.620187	0.0291914	-0.461199	-0.364718	0.649379	0.158988	0.255469	-0.49039	-0.393909	0.0964811	0.263524
881	g5995.t1	-0.197226	-0.395746	0.25923	-0.58446	-0.19852	0.456456	-0.387234	0.654976	-0.188714	-0.84369	0.0435798	0.353154	-0.114992	0.239023	-0.13266	-0.468146	-0.11413	-0.485814	0.354016	-0.0176682	-0.371684	0.331291
882	g5997.t1	-1.0495	-0.558591	-1.01925	-0.0794466	0.490912	0.0302529	0.970056	-0.460659	0.479144	0.939803	0.038609	-0.692489	0.737841	-0.548653	-0.731687	1.43033	0.143836	-0.039198	-1.28649	-1.46953	-0.183034	0.0424834
883	g6.t1	1.14209	1.36593	-0.291016	1.21006	0.223843	-1.43311	0.0679663	-1.65695	-0.155876	1.50107	0.0264362	-0.350246	0.171963	-1.13512	-0.600318	0.522208	-0.784877	-0.250072	-1.30709	-0.77228	0.534805	0.124504
884	g601.t1	-0.281594	0.253739	0.353908	-1.31477	0.535333	0.635502	-1.03318	0.100169	-1.56851	-1.66868	0.0734741	-2.05301	-0.28528	-1.02199	-1.93087	1.76773	1.03102	0.12214	-0.736709	-1.64559	-0.908878	0.0253733
885	g6020.t1	0.126923	-0.246604	0.166854	-0.437006	-0.373527	0.0399315	-0.563929	0.413458	-0.190402	-0.60386	0.234928	0.885813	-0.204505	0.302206	0.150253	-1.09032	-0.583607	-0.73556	0.506712	0.354759	-0.151953	0.046362
886	g6022.t1	-0.712064	-0.0865664	-0.810119	0.301832	0.625498	-0.0980553	1.0139	-0.723553	0.388398	1.11195	0.023198	-0.78608	0.295586	-0.492423	0.0495105	1.08167	0.293657	0.835591	-0.78801	-0.246076	0.541934	0.058257
887	g6029.t1	-0.856851	-0.121494	-0.636359	-0.123395	0.735358	0.220492	0.733457	-0.514866	-0.00190087	0.512965	0.140317	-1.54807	-0.0224333	-0.767381	-0.833386	1.52563	0.780684	0.71468	-0.744948	-0.810953	-0.0660045	0.0132294
888	g6035.t1	-0.5071	-0.149263	-1.14049	0.883324	0.357838	-0.633394	1.39042	-0.991232	1.03259	2.02382	0.00552499	-0.867361	0.120125	-1.32802	-0.0791183	0.987486	-0.460657	0.788243	-1.44814	-0.199244	1.2489	0.022892
889	g6042.t1	-0.922025	0.314546	-1.32168	0.686375	1.23657	-0.399655	1.6084	-1.63623	0.371829	2.00806	0.0114957	-1.38591	-0.23753	-1.8808	-1.21498	1.14838	-0.494891	0.170936	-1.64327	-0.977446	0.665827	0.0228134
890	g6065.t1	-1.41365	-1.08172	-2.18425	0.252835	0.331928	-0.770603	1.66648	-1.10253	1.33455	2.43709	0.0360287	-0.682053	-0.750694	-1.89803	-0.514826	-0.0686413	-1.21597	0.167226	-1.14733	0.235868	1.3832	0.129278
891	g6073.t1	1.3103	0.320043	1.11422	0.55616	-0.990256	-0.196083	-0.754139	0.794173	0.236117	-0.558056	0.0281299	0.642503	-0.330278	0.321773	0.368322	-0.972781	-0.32073	-0.274181	0.652051	0.6986	0.0465498	0.141435
892	g6075.t1	0.658816	0.0501924	0.232564	-0.231877	-0.608623	-0.426252	-0.890693	0.182372	-0.282069	-0.464441	0.0497263	0.778823	-0.270419	0.285994	0.0745242	-1.04924	-0.492828	-0.704298	0.556414	0.344943	-0.21147	0.0308898
893	g6076.t1	0.777562	0.44717	0.634172	-0.102544	-0.330392	-0.14339	-0.880106	0.187002	-0.549714	-0.736715	0.0284901	1.14548	0.146226	0.924965	0.6289	-0.999251	-0.220512	-0.516576	0.778739	0.482674	-0.296064	0.0115128
894	g6079.t1	-1.147	-0.489852	-1.12259	-0.110071	0.657146	0.0244122	1.03693	-0.632734	0.379782	1.01252	0.0167269	-0.650427	-0.0340918	-0.897275	-0.593957	0.616336	-0.246848	0.05647	-0.863184	-0.559866	0.303318	0.0707908
895	g611.t1	1.47258	0.381748	1.01782	-0.415732	-1.09084	-0.45476	-1.88831	0.636075	-0.797479	-1.43355	0.00495996	1.67752	-0.126646	0.894669	0.44344	-1.80417	-0.78285	-1.23408	1.02132	0.570086	-0.451229	0.00880562
896	g6131.t1	-1.47558	-1.01551	-0.547017	-1.36481	0.460066	0.928561	0.110773	0.468495	-0.349293	-0.817788	0.0278586	-0.160789	-0.216322	-0.0395797	-0.425051	-0.0555324	0.12121	-0.264261	0.176742	-0.208729	-0.385471	0.861976
897	g614.t1	0.956817	0.302118	0.548715	0.0525719	-0.654699	-0.408102	-0.904245	0.246597	-0.249546	-0.496143	0.00816569	0.977165	-0.15836	0.394482	0.268862	-1.13552	-0.582683	-0.708303	0.552842	0.427222	-0.12562	0.00746753
898	g6149.t1	1.30305	0.488523	1.22102	-0.00239939	-0.814524	-0.0820245	-1.30545	0.7325	-0.490923	-1.22342	0.00262084	1.11137	0.331213	0.901843	0.740166	-0.780155	-0.209525	-0.371202	0.57063	0.408953	-0.161677	0.0201281
899	g6157.t1	0.625463	0.387141	0.514151	0.142815	-0.238322	-0.111312	-0.482648	0.12701	-0.244326	-0.371336	0.0208725	0.480967	-0.043334	0.261787	0.282884	-0.524301	-0.21918	-0.198084	0.305121	0.326218	0.0210963	0.0694
900	g6158.t1	0.161755	0.747463	0.025856	0.959423	0.585708	-0.135899	0.797669	-0.721607	0.21196	0.933567	0.0495552	-0.543044	-0.0934465	-0.436644	0.191578	0.449597	0.1064	0.734622	-0.343198	0.285024	0.628222	0.148054
901	g616.t1	1.09953	1.27021	1.01439	0.469934	0.170681	-0.0851413	-0.629599	-0.255823	-0.800281	-0.544458	0.029981	0.38972	0.288868	0.780268	0.426117	-0.100852	0.390548	0.0363967	0.491399	0.137248	-0.354151	0.343595
902	g6165.t1	-0.0117706	-0.354054	0.291712	-0.364781	-0.342284	0.303482	-0.353011	0.645766	-0.0107272	-0.656493	0.119413	0.585508	-0.372655	0.319685	0.2054	-0.958163	-0.265823	-0.380107	0.69234	0.578055	-0.114285	0.0461051
903	g6168.t1	-0.0397314	0.894641	0.239941	2.06421	0.934372	0.279672	2.10394	-0.6547	1.16957	1.82427	0.0464267	-1.03295	0.248578	-0.597543	-0.366195	1.28153	0.435411	0.666759	-0.846121	-0.614773	0.231348	0.211326
904	g6185.t1	0.659038	0.825749	0.803684	-0.106456	0.166711	0.144646	-0.765494	-0.0220649	-0.932205	-0.91014	0.0185366	0.558861	0.0740797	0.95064	0.520426	-0.484781	0.391778	-0.0384349	0.87656	0.446346	-0.430213	0.0337635
905	g6205.t1	-0.825996	-0.0682741	-0.215076	-0.156954	0.757722	0.61092	0.669042	-0.146802	-0.0886802	0.0581216	0.0790223	-0.867279	0.164254	-0.0355679	-0.428703	1.03153	0.831711	0.438577	-0.199822	-0.592956	-0.393135	0.0325553
906	g6209.t1	0.304894	1.34574	-0.086623	-1.23802	1.04084	-0.391517	-1.54291	-1.43236	-2.58376	-1.1514	0.0289985	0.233146	0.370543	0.392325	-0.177533	0.137396	0.159179	-0.410679	0.0217829	-0.548076	-0.569858	0.909049
907	g621.t1	0.0797545	0.0631189	0.590389	-0.208831	-0.0166357	0.510634	-0.288586	0.52727	-0.27195	-0.79922	0.0461732	0.0273727	0.00397756	0.406389	-0.0590261	-0.0233952	0.379017	-0.0863989	0.402412	-0.0630037	-0.465416	0.288611
908	g6218.t1	0.141172	0.203469	0.0329527	0.690162	0.0622972	-0.108219	0.548991	-0.170516	0.486693	0.65721	0.0354634	-0.0724578	-0.387151	-0.216469	-0.225057	-0.314693	-0.144011	-0.152599	0.170682	0.162094	-0.00858766	0.359837
909	g6222.t1	1.10146	0.592916	0.85985	0.548395	-0.508545	-0.241611	-0.553066	0.266934	-0.0445217	-0.311455	0.0360636	0.215555	-0.124947	0.418047	0.145053	-0.340502	0.202493	-0.070502	0.542995	0.27	-0.272995	0.555179
910	g623.t1	1.35996	0.352942	1.09185	0.0562783	-1.00702	-0.268118	-1.30369	0.738904	-0.296663	-1.03557	0.0141367	1.33092	0.128554	0.840313	0.488629	-1.20237	-0.490608	-0.842293	0.71176	0.360075	-0.351685	0.0449827
911	g6251.t1	0.465741	-0.491037	0.443058	-1.94261	-0.956778	-0.0226839	-2.40835	0.934094	-1.45157	-2.38567	0.0464934	1.78272	-0.161303	1.06509	0.528976	-1.94402	-0.717629	-1.25374	1.22639	0.690279	-0.536112	0.1513
912	g629.t1	-0.961247	-0.380162	-0.496117	-0.084582	0.581085	0.46513	0.876665	-0.115955	0.29558	0.411535	0.0216042	-1.18915	0.0951627	-0.537976	-0.608782	1.28431	0.651173	0.580367	-0.633139	-0.703945	-0.0708064	0.00689336
913	g632.t1	-0.755195	-0.292646	-0.920932	0.308107	0.462549	-0.165736	1.0633	-0.628285	0.600754	1.22904	0.0211035	-0.602164	0.130655	-0.836992	-0.29395	0.732819	-0.234829	0.308214	-0.967648	-0.424605	0.543042	0.0587806
914	g6322.t1	-1.02657	-0.637332	-0.789138	-0.15757	0.389238	0.237432	0.869001	-0.151806	0.479762	0.631568	0.0367777	-0.735925	-0.0437617	-0.940754	-0.569163	0.692163	-0.20483	0.166762	-0.896993	-0.525401	0.371591	0.0484203
915	g6336.t1	0.718581	0.422778	0.421924	0.352793	-0.295803	-0.296657	-0.365788	-0.000853804	-0.0699848	-0.069131	0.055346	0.244771	-0.424345	-0.126974	0.304872	-0.669116	-0.371745	0.0601003	0.297371	0.729217	0.431845	0.0440048
916	g6339.t1	-0.475532	-0.279939	0.191445	-0.630781	0.195593	0.666977	-0.15525	0.471384	-0.350843	-0.822226	0.0469131	-0.202856	0.0583935	0.4012	-0.32894	0.26125	0.604056	-0.126083	0.342807	-0.387333	-0.73014	0.182694
917	g6368.t1	0.920977	0.201807	0.588126	0.20261	-0.71917	-0.332851	-0.718367	0.386319	0.000803118	-0.385515	0.00398598	0.62065	-0.408361	0.226668	0.239381	-1.02901	-0.393982	-0.381269	0.635028	0.647741	0.012713	0.00742421
918	g6371.t1	0.62321	0.563318	0.881525	-0.523851	-0.0598918	0.258316	-1.14706	0.318208	-1.08717	-1.40538	0.0104919	-0.00433067	0.0107329	0.324426	-0.719691	0.0150635	0.328757	-0.715361	0.313693	-0.730424	-1.04412	0.139313
919	g6376.t1	-0.783878	-0.00324102	-0.857898	0.399547	0.780637	-0.0740194	1.18343	-0.854657	0.402788	1.25744	0.0137084	-1.00763	0.19336	-0.722365	-0.559977	1.20099	0.285265	0.447653	-0.915725	-0.753337	0.162388	0.0253733
920	g6378.t1	-0.720101	-0.382377	-0.42351	-0.0794745	0.337724	0.296591	0.640626	-0.0411333	0.302902	0.344035	0.0864141	-0.87169	-0.00356534	-0.464958	-0.461084	0.868125	0.406732	0.410606	-0.461392	-0.457518	0.00387399	0.0339215
921	g6385.t1	-0.167586	0.51939	-0.108615	0.166276	0.686976	0.0589716	0.333863	-0.628005	-0.353114	0.274891	0.462067	-0.878458	0.476903	-0.692978	-0.848545	1.35536	0.18548	0.0299136	-1.16988	-1.32545	-0.155566	0.0424834
922	g6402.t1	1.01561	0.0259832	0.741698	-0.522247	-0.989629	-0.273915	-1.53786	0.715715	-0.548231	-1.26395	0.0168135	1.09251	0.0951923	0.863804	0.173449	-0.997316	-0.228705	-0.91906	0.768612	0.0782563	-0.690355	0.0829364
923	g6404.t1	1.1534	-0.0924146	0.463573	0.0587408	-1.24581	-0.689824	-1.09466	0.555988	0.151155	-0.404832	0.0464267	1.57904	-0.0600019	0.547498	0.611866	-1.63905	-1.03155	-0.967178	0.6075	0.671868	0.0643685	0.0177278
924	g6409.t1	-1.00853	-0.90288	-0.636964	-0.759009	0.105646	0.371561	0.249516	0.265916	0.14387	-0.122045	0.0354634	-0.315801	-0.379246	-0.487376	-0.290277	-0.0634443	-0.171575	0.0255249	-0.10813	0.0889692	0.1971	0.625459
925	g6430.t1	0.272251	0.0255131	0.677431	-0.203047	-0.246738	0.405179	-0.475299	0.651918	-0.22856	-0.880478	0.0358138	0.176062	-0.339302	0.517012	-0.1718	-0.515363	0.340951	-0.347861	0.856314	0.167502	-0.688812	0.0641694
926	g6431.t1	0.902563	0.233674	0.784757	-0.311368	-0.668889	-0.117806	-1.21393	0.551084	-0.545042	-1.09613	0.0148505	0.943171	-0.363946	0.648531	0.0940278	-1.30712	-0.29464	-0.849143	1.01248	0.457974	-0.554504	0.0214718
927	g6440.t1	0.400135	0.133336	0.628822	-0.282797	-0.266799	0.228687	-0.682932	0.495485	-0.416134	-0.911619	0.0263798	0.447175	0.269949	0.879826	0.18497	-0.177226	0.432651	-0.262205	0.609878	-0.084979	-0.694857	0.0556941
928	g6441.t1	0.0688321	-0.0143523	0.388889	-0.792237	-0.0831844	0.320057	-0.861069	0.403241	-0.777885	-1.18113	0.0130411	0.317059	-0.424338	0.335885	-0.29181	-0.741396	0.0188263	-0.608868	0.760222	0.132528	-0.627695	0.0668708
929	g6442.t1	-0.362012	-0.319043	0.300724	-0.653315	0.0429691	0.662736	-0.291303	0.619767	-0.334272	-0.954039	0.0354634	0.044531	-0.0703434	0.460178	-0.166371	-0.114874	0.415647	-0.210902	0.530521	-0.0960274	-0.626549	0.29811
930	g646.t1	-0.212376	-0.0622382	-0.235783	0.740373	0.150138	-0.0234069	0.952748	-0.173544	0.802611	0.976155	0.0341739	-0.482122	0.13276	-0.650578	-0.320077	0.614882	-0.168456	0.162045	-0.783338	-0.452837	0.330501	0.0702047
931	g6464.t1	-0.496659	-0.794864	-0.708571	-0.245193	-0.298206	-0.211912	0.251466	0.0862937	0.549672	0.463378	0.02663	-0.498238	-0.0386199	-0.399024	-0.553687	0.459618	0.0992137	-0.0554496	-0.360404	-0.515067	-0.154663	0.0963907
932	g6480.t1	0.536643	0.00366803	0.628719	-0.289497	-0.532975	0.0920763	-0.82614	0.625051	-0.293165	-0.918217	0.0807288	1.21676	0.137346	0.919121	0.899296	-1.07942	-0.297641	-0.317466	0.781775	0.76195	-0.0198254	0.00689336
933	g65.t1	-1.84512	-1.06112	-1.79425	-0.228315	0.783995	0.0508648	1.6168	-0.73313	0.832808	1.56594	0.0430439	-1.43302	-0.0941815	-0.773522	-0.477149	1.33884	0.659502	0.955876	-0.679341	-0.382967	0.296373	0.0852911
934	g6509.t1	-0.615617	-0.121402	-0.941872	0.790785	0.494214	-0.326255	1.4064	-0.82047	0.912187	1.73266	0.018776	-1.02457	0.0736137	-1.21909	-0.75665	1.09819	-0.194513	0.267924	-1.2927	-0.830264	0.462437	0.0273231
935	g6514.t1	-1.11449	-0.475454	-0.73581	-0.0665675	0.639031	0.378676	1.04792	-0.260356	0.408887	0.669243	0.0185366	-0.178532	0.107895	-0.168383	0.152456	0.286427	0.0101492	0.330988	-0.276278	0.0445614	0.320839	0.759059
936	g6537.t1	0.474286	0.247173	0.488544	-0.464923	-0.227113	0.0142582	-0.939209	0.241372	-0.712096	-0.953467	0.0281299	0.656709	0.0889507	0.626328	-0.0380633	-0.567759	-0.0303819	-0.694773	0.537377	-0.127014	-0.664391	0.0801717
937	g6538.t1	-0.13887	-0.173048	0.383186	-0.692799	-0.0341782	0.522057	-0.553929	0.556235	-0.519751	-1.07599	0.020958	0.166325	-0.114224	0.458029	-0.243584	-0.280548	0.291705	-0.409909	0.572253	-0.12936	-0.701613	0.17206
938	g654.t1	-0.427767	-0.316627	-0.650214	0.673647	0.11114	-0.222447	1.10141	-0.333588	0.990274	1.32386	0.0128826	-0.600928	-0.131473	-0.77775	-0.406943	0.469455	-0.176822	0.193985	-0.646277	-0.27547	0.370807	0.0753559
939	g6541.t1	1.27359	0.491095	0.95925	0.0107916	-0.782499	-0.314345	-1.2628	0.468154	-0.480304	-0.948458	0.00227391	1.09186	0.0122415	0.918661	0.28845	-1.07962	-0.173199	-0.80341	0.906419	0.276208	-0.630211	0.00813221
940	g6542.t1	0.514326	-0.259068	0.665335	-0.721153	-0.773394	0.151009	-1.23548	0.924403	-0.462085	-1.38649	0.0308699	0.683577	-0.325598	0.344457	-0.419243	-1.00917	-0.33912	-1.10282	0.670055	-0.0936446	-0.7637	0.105328
941	g6545.t1	1.0604	0.187964	0.665742	0.128273	-0.872432	-0.394654	-0.932123	0.477778	-0.0596908	-0.537469	0.016196	0.934862	-0.0252207	0.473225	0.263299	-0.960082	-0.461636	-0.671563	0.498446	0.28852	-0.209926	0.0460179
942	g6574.t1	0.527013	0.0488391	0.405906	-0.13726	-0.478174	-0.121107	-0.664274	0.357067	-0.186099	-0.543167	0.0618134	0.784023	0.256388	0.634228	0.384295	-0.527635	-0.149795	-0.399728	0.37784	0.127907	-0.249932	0.0398417
943	g6591.t1	-0.806142	-0.325527	-0.753707	-0.279296	0.480615	0.0524358	0.526846	-0.428179	0.0462311	0.47441	0.0379442	-0.319788	0.0428112	-0.371403	-0.275558	0.3626	-0.0516147	0.0442301	-0.414214	-0.318369	0.0958447	0.347873
944	g6592.t1	0.0558801	0.0288406	0.483435	-0.435861	-0.0270395	0.427554	-0.491741	0.454594	-0.464702	-0.919296	0.0308699	0.0828422	-0.316003	0.433854	0.126093	-0.398846	0.351011	0.0432509	0.749857	0.442096	-0.30776	0.0898392
945	g6597.t1	1.11567	0.600765	0.793406	0.208428	-0.514904	-0.322263	-0.907242	0.192641	-0.392337	-0.584978	0.0221211	0.492771	-0.00368241	0.227125	0.114339	-0.496454	-0.265646	-0.378433	0.230807	0.118021	-0.112786	0.510224
946	g6598.t1	-0.0401256	-0.214568	0.208888	-0.310171	-0.174443	0.249013	-0.270046	0.423456	-0.0956028	-0.519059	0.216551	0.775514	-0.142602	0.393477	0.393244	-0.918116	-0.382037	-0.38227	0.536079	0.535846	-0.000232522	0.0209286
947	g6601.t1	0.31943	0.012589	0.399644	-0.398373	-0.306841	0.0802135	-0.717803	0.387055	-0.410962	-0.798017	0.0384324	0.575649	-0.390872	0.337546	0.074168	-0.966521	-0.238103	-0.501481	0.728418	0.46504	-0.263378	0.0272336
948	g6602.t1	0.877434	0.124006	0.600717	-0.698514	-0.753429	-0.276717	-1.57595	0.476712	-0.822519	-1.29923	0.00389726	0.95511	-0.318479	0.632429	-0.203292	-1.27359	-0.322682	-1.1584	0.950908	0.115187	-0.835721	0.0131375
949	g6624.t1	0.243672	0.704678	-0.0774328	1.49682	0.461005	-0.321105	1.25314	-0.78211	0.792138	1.57425	0.0259282	-0.454755	-0.301957	-0.642214	0.343234	0.152798	-0.187459	0.797989	-0.340257	0.645191	0.985448	0.153342
950	g6639.t1	-1.14621	-1.1646	0.228947	-2.31109	-0.0183906	1.37515	-1.16488	1.39354	-1.14649	-2.54003	0.0150811	1.06314	0.102863	0.968524	-0.154176	-0.96028	-0.0946192	-1.21732	0.865661	-0.257038	-1.1227	0.313021
951	g6650.t1	-0.979915	-0.762084	-0.607774	-0.28605	0.217831	0.372141	0.693865	0.15431	0.476034	0.321724	0.0356264	-0.278096	-0.185383	-0.421478	-0.203026	0.0927125	-0.143382	0.0750699	-0.236094	-0.0176426	0.218452	0.58983
952	g6656.t1	-0.497733	-0.0681075	-0.83845	0.894613	0.429625	-0.340717	1.39235	-0.770342	0.96272	1.73306	0.0166268	-1.10968	0.0540939	-1.28273	-0.714333	1.16378	-0.173048	0.395349	-1.33682	-0.768426	0.568397	0.0144739
953	g6679.t1	-1.60162	-0.545756	-1.91715	0.666256	1.05587	-0.31553	2.26788	-1.3714	1.21201	2.58341	0.038609	-0.809906	0.226343	-1.49718	-0.307885	1.03625	-0.687275	0.502021	-1.72352	-0.534228	1.1893	0.0888639
954	g6683.t1	0.721064	0.0586656	0.344174	-0.442395	-0.662398	-0.376889	-1.16346	0.285509	-0.501061	-0.78657	0.0204815	0.937997	-0.14186	0.531325	0.0425283	-1.07986	-0.406672	-0.895469	0.673185	0.184388	-0.488797	0.0263183
955	g6685.t1	0.391482	0.0189986	0.467437	-0.3534	-0.372484	0.0759549	-0.744883	0.448438	-0.372399	-0.820838	0.0184024	0.613181	0.00617414	0.567345	0.0150809	-0.607007	-0.0458362	-0.5981	0.561171	0.00890679	-0.552264	0.0366594
956	g6686.t1	0.226878	-0.315009	-0.0896209	-0.45367	-0.541887	-0.316499	-0.680548	0.225388	-0.138661	-0.364049	0.0568367	0.796895	-0.110217	0.235744	0.133569	-0.907112	-0.561151	-0.663326	0.345961	0.243786	-0.102175	0.0212668
957	g6697.t1	0.3325	0.190514	0.734907	-0.455253	-0.141986	0.402407	-0.787753	0.544393	-0.645767	-1.19016	0.0292147	0.312909	-0.0435016	0.540374	-0.382632	-0.356411	0.227465	-0.695541	0.583876	-0.33913	-0.923006	0.12461
958	g6703.t1	-0.843488	0.181254	-1.70296	1.62228	1.02474	-0.85947	2.46577	-1.88421	1.44102	3.32524	0.0288855	-0.626844	0.461066	-0.992749	0.301697	1.08791	-0.365905	0.928541	-1.45381	-0.159369	1.29445	0.28321
959	g6705.t1	0.214451	-0.0428595	0.208472	-0.373667	-0.25731	-0.00597867	-0.588118	0.251332	-0.330808	-0.582139	0.0915387	0.578566	-0.220499	0.263554	0.047112	-0.799065	-0.315011	-0.531454	0.484053	0.267611	-0.216442	0.040695
960	g6706.t1	0.230571	0.0311792	0.739975	-0.741749	-0.199392	0.509404	-0.972321	0.708796	-0.772929	-1.48172	0.0204815	0.286181	0.358142	1.11243	-0.310905	0.0719612	0.826245	-0.597086	0.754284	-0.669047	-1.42333	0.0344698
961	g6711.t1	0.23996	0.183257	0.573409	-0.714304	-0.0567027	0.333449	-0.954263	0.390152	-0.897561	-1.28771	0.00712861	0.366062	-0.214087	0.659153	-0.481217	-0.580149	0.29309	-0.847279	0.87324	-0.26713	-1.14037	0.0192193
962	g6714.t1	-1.13533	-0.924733	-1.18835	-0.483799	0.210594	-0.0530226	0.651528	-0.263616	0.440934	0.70455	0.0284901	-0.562301	0.0637729	-0.481344	-0.397741	0.626074	0.0809573	0.16456	-0.545117	-0.461514	0.0836028	0.193307
963	g6717.t1	-0.380438	-0.212964	-0.545636	0.0448828	0.167473	-0.165199	0.425321	-0.332672	0.257847	0.590519	0.0476131	-0.0841159	0.0515872	-0.440899	0.136984	0.135703	-0.356783	0.2211	-0.492486	0.0853971	0.577883	0.104839
964	g6728.t1	-0.329793	-0.0775835	-0.324586	-0.0518131	0.25221	0.00520697	0.27798	-0.247003	0.0257704	0.272773	0.760786	-0.782692	-0.295552	-1.2237	-1.05125	0.48714	-0.441005	-0.268559	-0.928145	-0.755698	0.172447	0.0310271
965	g674.t1	0.413364	-0.0161338	0.59219	-0.510594	-0.429497	0.178826	-0.923958	0.608323	-0.49446	-1.10278	0.0289773	0.841127	-0.121407	0.509236	-0.148731	-0.962535	-0.331892	-0.989858	0.630643	-0.0273232	-0.657966	0.0406301
966	g6747.t1	-0.0436468	-0.207827	0.413155	-0.355742	-0.16418	0.456801	-0.312095	0.620981	-0.147915	-0.768896	0.0478693	0.119855	0.118171	0.415062	-0.0243472	-0.00168326	0.295207	-0.144202	0.29689	-0.142518	-0.439409	0.408684
967	g6771.t1	1.88282	0.607671	1.17794	-0.169293	-1.27515	-0.704884	-2.05212	0.570268	-0.776964	-1.34723	0.00734868	1.13202	0.317054	1.16908	0.038838	-0.814967	0.0370596	-1.09318	0.852026	-0.278216	-1.13024	0.0801717
968	g6778.t1	0.218864	0.0870829	0.684144	-0.262518	-0.131781	0.465281	-0.481382	0.597062	-0.349601	-0.946663	0.0081297	0.210121	0.0201028	0.543787	0.0342968	-0.190018	0.333665	-0.175824	0.523684	0.014194	-0.50949	0.108947
969	g6780.t1	0.0649541	-0.186357	0.259652	-0.540641	-0.251311	0.194698	-0.605595	0.446009	-0.354285	-0.800293	0.0560865	0.651594	-0.305424	0.440823	0.0010957	-0.957018	-0.210771	-0.650499	0.746247	0.30652	-0.439728	0.0268263
970	g6782.t1	-0.758191	-0.917439	-0.199574	-1.37221	-0.159249	0.558617	-0.614022	0.717865	-0.454774	-1.17264	0.0478312	0.652088	-0.157868	0.524126	-0.0667355	-0.809956	-0.127962	-0.718824	0.681994	0.0911328	-0.590861	0.305518
971	g6785.t1	0.605891	0.242406	0.520497	-0.145308	-0.363485	-0.0853946	-0.7512	0.27809	-0.387715	-0.665805	0.0845199	0.64079	-0.367794	0.286132	-0.175998	-1.00858	-0.354658	-0.816788	0.653926	0.191796	-0.46213	0.0454032
972	g6786.t1	0.514599	0.0131949	0.451101	-0.609035	-0.501404	-0.0634973	-1.12363	0.437907	-0.62223	-1.06014	0.010049	0.852303	-0.0658506	0.614787	0.0276648	-0.918153	-0.237516	-0.824638	0.680637	0.0935155	-0.587122	0.0268628
973	g6787.t1	0.150442	0.139356	0.685245	-0.605268	-0.0110863	0.534804	-0.755709	0.54589	-0.744623	-1.29051	0.0468802	0.379693	0.153482	0.701251	-0.376313	-0.226211	0.321558	-0.756006	0.54777	-0.529795	-1.07756	0.135274
974	g6794.t1	1.40519	0.569788	1.07799	-0.293624	-0.835402	-0.327201	-1.69881	0.508201	-0.863412	-1.37161	0.00712861	1.39181	-0.156964	0.776598	0.156267	-1.54877	-0.61521	-1.23554	0.933562	0.313231	-0.62033	0.0212668
975	g6795.t1	1.29253	0.573041	1.31275	-0.22473	-0.719493	0.0202172	-1.51726	0.73971	-0.79777	-1.53748	0.00467574	1.54441	0.117162	1.28733	0.653419	-1.42725	-0.25708	-0.890993	1.17017	0.536257	-0.633914	0.0106779
976	g6797.t1	0.498559	0.333256	0.549081	-0.374533	-0.165304	0.0505216	-0.873092	0.215825	-0.707789	-0.923614	0.0466828	0.525713	0.108027	0.883129	0.168615	-0.417686	0.357416	-0.357098	0.775102	0.0605878	-0.714515	0.0741776
977	g6804.t1	0.411462	0.229339	0.583579	-0.351666	-0.182124	0.172117	-0.763128	0.354241	-0.581004	-0.935245	0.038609	0.487806	0.157913	0.858573	0.204543	-0.329894	0.370767	-0.283263	0.700661	0.0466308	-0.65403	0.0754286
978	g6816.t1	-0.531234	-0.143304	-1.281	1.03588	0.38793	-0.749769	1.56712	-1.1377	1.17919	2.31689	0.018776	-0.406209	0.517507	-1.18841	0.031289	0.923716	-0.782204	0.437498	-1.70592	-0.486218	1.2197	0.0524512
979	g683.t1	0.258607	0.131196	0.347644	-0.268258	-0.127411	0.0890366	-0.526864	0.216447	-0.399454	-0.615901	0.14439	0.184032	-0.568952	0.435148	0.421423	-0.752984	0.251116	0.237391	1.0041	0.990375	-0.0137249	0.0119667
980	g6833.t1	-1.27761	-0.944409	-1.06401	0.0547263	0.3332	0.213598	1.33233	-0.119601	0.999135	1.11874	0.038609	-0.530206	0.272456	-0.343348	0.103931	0.802663	0.186858	0.634138	-0.615804	-0.168525	0.447279	0.335385
981	g6845.t1	-0.118102	-0.268549	0.478314	-0.662805	-0.150447	0.596416	-0.544703	0.746863	-0.394256	-1.14112	0.0218751	0.259509	-0.0922996	0.575432	-0.485583	-0.351809	0.315923	-0.745092	0.667731	-0.393284	-1.06102	0.0454032
982	g6850.t1	-0.68923	-0.154324	-0.797112	0.628649	0.534906	-0.107882	1.31788	-0.642788	0.782973	1.42576	0.0186555	-0.960217	-0.502952	-0.869269	-0.47255	0.457266	0.0909483	0.487667	-0.366317	0.0304011	0.396718	0.0694019
983	g6852.t1	0.588208	0.184553	0.91508	-0.139259	-0.403656	0.326872	-0.727468	0.730527	-0.323812	-1.05434	0.0189864	0.629798	0.0672177	0.638578	0.512178	-0.56258	0.00878029	-0.117619	0.57136	0.444961	-0.1264	0.110509
984	g6853.t1	0.635235	-0.0346743	0.800141	-0.672822	-0.669909	0.164906	-1.30806	0.834815	-0.638148	-1.47296	0.0286885	0.629883	-0.421243	0.741447	-0.339856	-1.05113	0.111564	-0.969739	1.16269	0.0813875	-1.0813	0.0690921
985	g6856.t1	-1.32105	-0.618797	-1.23596	-0.179135	0.702249	0.0850815	1.14191	-0.617167	0.439662	1.05683	0.024829	-0.556809	-0.117735	-0.872672	-0.291869	0.439073	-0.315863	0.26494	-0.754936	-0.174134	0.580803	0.257362
986	g687.t1	-0.147998	-0.161381	0.140607	-0.491895	-0.0133824	0.288605	-0.343896	0.301988	-0.330514	-0.632502	0.0623939	0.342908	-0.416823	0.167628	-0.0295848	-0.759731	-0.17528	-0.372493	0.584451	0.387238	-0.197213	0.0325553
987	g688.t1	-1.35419	-0.546856	-1.26993	-0.458489	0.807334	0.0842647	0.895701	-0.723069	0.0883675	0.811436	0.0388754	-0.6648	0.388965	-0.626582	-0.556145	1.05377	0.0382183	0.108655	-1.01555	-0.945111	0.0704364	0.117972
988	g6881.t1	0.69668	0.106192	0.846937	-0.558192	-0.590488	0.150257	-1.25487	0.740745	-0.664383	-1.40513	0.00822742	0.863148	0.246267	0.937592	0.251578	-0.616881	0.0744443	-0.61157	0.691325	0.00531142	-0.686014	0.0690438
989	g6907.t1	-0.126195	-0.0757891	-0.6621	1.22361	0.0504062	-0.535905	1.34981	-0.586311	1.2994	1.88571	0.035974	-0.920778	0.162637	-0.861435	-0.179242	1.08342	0.0593435	0.741536	-1.02407	-0.341879	0.682193	0.0898807
990	g6910.t1	0.841643	0.288895	0.495425	-0.158001	-0.552747	-0.346217	-0.999644	0.20653	-0.446896	-0.653426	0.0083344	0.724981	0.0931611	0.399957	0.120992	-0.63182	-0.325024	-0.603989	0.306796	0.0278307	-0.278965	0.0739091
991	g6927.t1	0.713546	0.182219	0.526864	-0.115279	-0.531327	-0.186682	-0.828824	0.344645	-0.297497	-0.642143	0.0341976	0.872869	-0.393933	0.402226	0.375614	-1.2668	-0.470643	-0.497255	0.79616	0.769547	-0.0266127	0.00828274
992	g6929.t1	0.00272064	0.668747	-0.353655	2.43583	0.666026	-0.356376	2.43311	-1.0224	1.76708	2.78949	0.0373598	-1.05053	0.0560611	-0.959653	-0.821233	1.10659	0.090875	0.229295	-1.01571	-0.877294	0.13842	0.223333
993	g6944.t1	0.627345	0.22041	0.595268	-0.259071	-0.406935	-0.0320772	-0.886416	0.374858	-0.47948	-0.854339	0.0354634	0.585462	0.00849331	0.961178	0.220328	-0.576968	0.375716	-0.365134	0.952685	0.211834	-0.74085	0.0331654
994	g6973.t1	0.253248	-0.0274677	0.630868	-0.536889	-0.280716	0.37762	-0.790137	0.658336	-0.509422	-1.16776	0.0173509	-0.0131507	-0.229705	0.270504	-0.516436	-0.216554	0.283655	-0.503286	0.500209	-0.286732	-0.78694	0.189076
995	g6981.t1	-2.25038	-2.94927	-3.1788	-0.962416	-0.698894	-0.92842	1.28796	-0.229525	1.98686	2.21638	0.0398674	-1.97547	-1.07053	-0.788902	-1.93579	0.904937	1.18657	0.0396811	0.281629	-0.865256	-1.14688	0.160803
996	g700.t1	-2.96195	-2.31054	-3.45741	-1.51618	0.651408	-0.495463	1.44576	-1.14687	0.794356	1.94123	0.0281299	-1.26931	-0.31618	-1.26386	-0.887012	0.953133	0.00545505	0.382301	-0.947678	-0.570832	0.376846	0.316059
997	g7018.t1	-0.570798	-0.126258	-0.820981	0.856155	0.44454	-0.250183	1.42695	-0.694723	0.982413	1.67714	0.00822742	-0.986123	-0.239488	-1.12581	-0.425174	0.746634	-0.139686	0.560948	-0.88632	-0.185686	0.700634	0.0203382
998	g7036.t1	-0.553963	-0.594037	0.118149	-0.478423	-0.0400742	0.672113	0.0755398	0.712187	0.115614	-0.596573	0.0223479	-0.254778	-0.175859	0.356756	-0.367647	0.0789189	0.611535	-0.112868	0.532616	-0.191787	-0.724403	0.0892403
999	g7046.t1	0.0872659	0.0203143	0.493239	-0.367883	-0.0669516	0.405973	-0.455149	0.472925	-0.388198	-0.861123	0.0452088	0.446993	-0.0512637	0.491086	0.00198642	-0.498257	0.0440922	-0.445007	0.542349	0.0532501	-0.489099	0.133352
1000	g7047.t1	0.891306	0.149637	0.768518	-0.530119	-0.741669	-0.122787	-1.42142	0.618882	-0.679756	-1.29864	0.00186026	0.909004	-0.0689017	0.845974	0.0831873	-0.977906	-0.0630304	-0.825817	0.914875	0.152089	-0.762786	0.0143201
1001	g7048.t1	0.277977	-0.0270936	0.22141	-0.413224	-0.305071	-0.0565667	-0.691201	0.248504	-0.38613	-0.634634	0.121344	0.648969	-0.198311	0.47582	-0.00636551	-0.847281	-0.173149	-0.655335	0.674131	0.191946	-0.482186	0.0439537
1002	g7050.t1	0.388254	-0.10964	0.592327	-0.47624	-0.497894	0.204073	-0.864494	0.701967	-0.3666	-1.06857	0.035974	0.605824	0.151121	1.04204	0.183516	-0.454703	0.436212	-0.422307	0.890915	0.0323957	-0.85852	0.0387537
1003	g7069.t1	0.943451	0.542672	0.836368	-0.0356866	-0.400779	-0.107083	-0.979138	0.293696	-0.578359	-0.872055	0.0183484	0.819048	-0.1196	0.81366	0.377715	-0.938648	-0.00538712	-0.441333	0.933261	0.497315	-0.435946	0.0284426
1004	g709.t1	-0.747873	0.223551	-0.424602	0.275295	0.971423	0.323271	1.02317	-0.648152	0.0517444	0.699897	0.100497	-1.26427	-0.0213057	-0.639332	-0.971626	1.24296	0.624934	0.29264	-0.618026	-0.95032	-0.332294	0.0288754
1005	g7090.t1	-0.565638	-0.112057	-1.02204	0.728358	0.453581	-0.456401	1.294	-0.909982	0.840416	1.7504	0.0308699	-0.625799	-0.313599	-1.09939	-0.787339	0.3122	-0.473595	-0.16154	-0.785795	-0.47374	0.312055	0.105328
1006	g7097.t1	1.05421	0.731171	1.13876	0.345397	-0.323043	0.0845503	-0.708816	0.407593	-0.385774	-0.793367	0.0229616	0.687175	-0.10035	0.772792	0.308226	-0.787525	0.0856172	-0.37895	0.873142	0.408576	-0.464567	0.0775256
1007	g7106.t1	0.162764	-0.0251335	0.30868	-0.630189	-0.187898	0.145916	-0.792953	0.333813	-0.605056	-0.938869	0.014628	-0.137395	0.110785	0.355084	-0.504854	0.248179	0.492479	-0.36746	0.2443	-0.615639	-0.859938	0.0472419
1008	g7118.t1	0.186243	0.556773	0.0254062	0.8239	0.37053	-0.160837	0.637657	-0.531367	0.267127	0.798494	0.0325523	-0.327128	0.213454	-0.349329	-0.0663656	0.540581	-0.0222016	0.260762	-0.562783	-0.279819	0.282964	0.23995
1009	g7127.t1	0.530215	0.184655	0.431938	-0.272783	-0.345561	-0.0982775	-0.802999	0.247283	-0.457438	-0.704721	0.074417	0.85184	-0.282987	0.326979	0.216024	-1.13483	-0.524861	-0.635816	0.609966	0.499011	-0.110955	0.028635
1010	g7133.t1	0.684816	0.305765	0.688629	0.0658354	-0.379051	0.00381363	-0.61898	0.382864	-0.239929	-0.622794	0.0256471	0.739087	-0.0576496	0.579146	0.307173	-0.796736	-0.159941	-0.431914	0.636795	0.364823	-0.271973	0.0277692
1011	g7137.t1	0.637322	0.272868	0.688958	-0.582912	-0.364454	0.0516365	-1.22023	0.41609	-0.85578	-1.27187	0.0112707	0.896318	-0.434562	0.465491	-0.133382	-1.33088	-0.430827	-1.0297	0.900053	0.30118	-0.598873	0.0180873
1012	g7138.t1	0.767783	0.0868371	0.515135	-0.139179	-0.680946	-0.252649	-0.906963	0.428298	-0.226016	-0.654314	0.010196	1.01252	0.119643	0.717863	0.326246	-0.892878	-0.294658	-0.686276	0.59822	0.206602	-0.391617	0.0119667
1013	g7161.t1	0.629162	0.496424	0.520077	-0.62756	-0.132738	-0.109085	-1.25672	0.0236532	-1.12398	-1.14764	0.0382371	0.572415	0.144812	0.333751	0.0567113	-0.427603	-0.238664	-0.515704	0.188938	-0.0881012	-0.277039	0.54875
1014	g7166.t1	-0.950638	-0.593642	-1.14445	1.297	0.356996	-0.193816	2.24763	-0.550812	1.89064	2.44145	0.0354634	-0.260867	0.897147	-0.20952	0.77853	1.15801	0.0513463	1.0394	-1.10667	-0.118618	0.98805	0.253963
1015	g7170.t1	-0.0972327	-0.235905	-0.108721	0.444004	-0.138673	-0.0114885	0.541237	0.127184	0.679909	0.552725	0.0487645	-0.0910164	-0.0286004	-0.0440836	0.0613773	0.062416	0.0469328	0.152394	-0.0154832	0.0899778	0.105461	0.949491
1016	g7172.t1	0.660729	0.879542	0.684075	0.322216	0.218813	0.0233459	-0.338513	-0.195467	-0.557326	-0.361859	0.154256	0.939801	0.149555	0.889129	0.693356	-0.790246	-0.0506727	-0.246445	0.739574	0.543801	-0.195772	0.04129
1017	g7187.t1	-0.695529	-0.0277638	-0.580192	0.937308	0.667765	0.115337	1.63284	-0.552429	0.965072	1.5175	0.0325958	-1.44294	0.00326321	-0.850244	-0.69963	1.4462	0.592691	0.743305	-0.853507	-0.702893	0.150614	0.0213673
1018	g719.t1	-0.826761	-0.940244	-0.927228	-0.199158	-0.113483	-0.100467	0.627603	0.0130161	0.741086	0.72807	0.271902	-1.21908	-0.285954	-1.46726	-1.34836	0.933128	-0.248178	-0.129281	-1.18131	-1.06241	0.118897	0.0333298
1019	g7190.t1	-0.194134	-0.225226	-0.016275	-0.905144	-0.0310923	0.177859	-0.71101	0.208951	-0.679917	-0.888869	0.00494899	0.142095	-0.50495	-0.0449367	-0.493033	-0.647044	-0.187032	-0.635128	0.460013	0.0119166	-0.448096	0.0318908
1020	g7221.t1	-1.19595	-0.550315	-1.50012	1.38995	0.645632	-0.304169	2.58589	-0.949802	1.94026	2.89006	0.0175179	-0.969498	-0.161694	-1.03872	-0.388282	0.807804	-0.0692224	0.581216	-0.877026	-0.226588	0.650439	0.26093
1021	g7222.t1	-1.27483	-0.16555	-1.31944	1.2457	1.10928	-0.0446108	2.52053	-1.15389	1.41125	2.56514	0.0477333	-0.913321	0.10298	-1.03932	-0.453855	1.0163	-0.125997	0.459466	-1.1423	-0.556835	0.585462	0.417664
1022	g7239.t1	-0.49026	0.240823	-1.48806	0.0276187	0.731083	-0.997796	0.517878	-1.72888	-0.213205	1.51567	0.0798865	-1.78924	0.0981308	-2.01175	-0.942257	1.88737	-0.222506	0.846986	-2.10988	-1.04039	1.06949	0.0300646
1023	g7249.t1	0.59543	0.169298	0.894696	-0.368152	-0.426132	0.299267	-0.963581	0.725398	-0.53745	-1.26285	0.0245499	0.368782	0.225538	1.00192	-0.0514748	-0.143244	0.633133	-0.420257	0.776377	-0.277013	-1.05339	0.0790427
1024	g7250.t1	1.04335	0.193115	0.647618	-0.328605	-0.850231	-0.395728	-1.37195	0.454503	-0.52172	-0.976223	0.00650738	1.15951	-0.107343	0.761432	0.250795	-1.26686	-0.398081	-0.908719	0.868775	0.358138	-0.510637	0.0129868
1025	g7251.t1	0.992203	0.325394	0.606478	1.14451	-0.666809	-0.385726	0.152304	0.281083	0.819113	0.538029	0.0274385	0.617708	0.322876	0.291892	0.689052	-0.294832	-0.325816	0.071344	-0.030984	0.366176	0.39716	0.243592
1026	g7253.t1	0.0977282	0.964815	1.10736	-1.17063	0.867087	1.00963	-1.26835	0.142547	-2.13544	-2.27799	0.00404897	-2.06581	-0.537158	-0.512652	-2.26119	1.52865	1.55316	-0.195376	0.024506	-1.72403	-1.74854	0.0128613
1027	g7258.t1	-1.00332	0.111252	-1.30021	0.0367257	1.11458	-0.296891	1.04005	-1.41147	-0.0745258	1.33694	0.01922	-0.781371	0.825508	-0.739541	-0.477789	1.60688	0.04183	0.303582	-1.56505	-1.3033	0.261752	0.0348001
1028	g726.t1	0.249433	0.470676	0.0216047	1.43851	0.221243	-0.227828	1.18907	-0.449071	0.96783	1.4169	0.0388501	-0.431159	0.0965237	-0.401169	-0.211269	0.527683	0.0299895	0.21989	-0.497693	-0.307793	0.1899	0.457841
1029	g7269.t1	-1.10579	-0.825921	-0.64607	-0.447252	0.279868	0.459719	0.658536	0.179851	0.378668	0.198818	0.0271189	-0.907132	-0.794227	-0.654234	-0.505874	0.112905	0.252899	0.401258	0.139993	0.288353	0.148359	0.080358
1030	g7283.t1	-0.428085	-0.147043	-0.487839	-0.329606	0.281041	-0.0597548	0.098479	-0.340796	-0.182562	0.158234	0.118166	-0.661891	-0.276248	-0.615423	-0.585699	0.385643	0.0464686	0.0761923	-0.339175	-0.309451	0.0297237	0.0349243
1031	g7285.t1	0.369223	-0.103788	0.450536	0.0505353	-0.473011	0.0813137	-0.318687	0.554324	0.154323	-0.400001	0.102632	0.785402	0.0674507	0.367368	0.496697	-0.717951	-0.418034	-0.288705	0.299917	0.429246	0.129329	0.0418483
1032	g730.t1	0.275496	0.647152	0.244598	-0.345275	0.371656	-0.0308978	-0.620771	-0.402554	-0.992427	-0.589873	0.0458771	0.13616	-0.431641	0.103145	-0.127552	-0.567801	-0.0330146	-0.263712	0.534787	0.304089	-0.230698	0.338699
1033	g7311.t1	-0.153442	-0.268011	0.12139	-0.516678	-0.114569	0.274832	-0.363236	0.389401	-0.248667	-0.638068	0.284271	0.796617	-0.0863064	0.819578	0.668184	-0.882924	0.0229607	-0.128434	0.905884	0.75449	-0.151394	0.0232207
1034	g7319.t1	-0.584711	-0.52766	-0.567197	0.223452	0.0570508	0.0175138	0.808163	-0.039537	0.751112	0.790649	0.0110867	-0.380152	-0.0670074	-0.45425	-0.204045	0.313144	-0.0740979	0.176107	-0.387242	-0.137038	0.250204	0.336058
1035	g7336.t1	-1.27168	-0.727022	-1.50225	-0.331324	0.544656	-0.230575	0.940354	-0.775231	0.395698	1.17093	0.0471558	-0.471471	0.340113	-0.934909	-0.74295	0.811584	-0.463438	-0.271479	-1.27502	-1.08306	0.191959	0.105725
1036	g734.t1	0.0301675	-0.046862	0.255875	-0.947961	-0.0770295	0.225708	-0.978128	0.302737	-0.901099	-1.20384	0.0431287	0.164829	0.0304316	0.31651	-0.288007	-0.134397	0.151681	-0.452836	0.286079	-0.318438	-0.604517	0.6163
1037	g7340.t1	1.17343	1.00635	1.15317	-0.0525532	-0.167079	-0.0202548	-1.22598	0.146824	-1.0589	-1.20573	0.00420501	0.537355	-0.23438	0.637001	0.165983	-0.771736	0.0996453	-0.371372	0.871381	0.400363	-0.471018	0.123989
1038	g7356.t1	0.974225	0.443997	0.660402	0.350558	-0.530227	-0.313823	-0.623667	0.216404	-0.09344	-0.309844	0.0317378	1.0175	0.150158	0.465838	0.617592	-0.867346	-0.551666	-0.399912	0.31568	0.467434	0.151753	0.0282507
1039	g7379.t1	-1.5344	-1.02363	-0.987859	-0.00598036	0.510764	0.546537	1.52842	0.0357736	1.01765	0.981878	0.0167885	-0.297163	0.0727177	-0.22493	0.417816	0.36988	0.0722322	0.714979	-0.297648	0.345098	0.642747	0.498301
1040	g740.t1	0.470569	0.218487	0.45212	-0.035816	-0.252082	-0.0184489	-0.506385	0.233633	-0.254303	-0.487936	0.110198	0.598796	-0.339149	0.284623	0.129055	-0.937945	-0.314173	-0.469742	0.623772	0.468203	-0.155569	0.0232873
1041	g7415.t1	-1.1024	-0.496446	-0.324125	-1.09922	0.605958	0.778278	0.00318371	0.172321	-0.602774	-0.775095	0.0125835	-0.242362	0.141957	0.338216	-0.115835	0.384319	0.580578	0.126528	0.196259	-0.257791	-0.45405	0.455588
1042	g7424.t1	1.33632	0.915797	1.0988	-0.32291	-0.420524	-0.237518	-1.65923	0.183006	-1.23871	-1.42171	0.00186026	0.52909	-0.221268	0.517243	-0.136805	-0.750358	-0.0118472	-0.665896	0.738511	0.0844627	-0.654049	0.148054
1043	g7426.t1	0.453575	-0.0692374	0.615907	-0.52478	-0.522812	0.162332	-0.978355	0.685145	-0.455543	-1.14069	0.0370237	0.864075	-0.070484	0.607185	0.373229	-0.934559	-0.25689	-0.490846	0.677669	0.443713	-0.233956	0.0883897
1044	g7443.t1	2.83179	3.00478	1.81729	-0.38699	0.172984	-1.01451	-3.21878	-1.18749	-3.39177	-2.20428	0.0179781	1.84298	0.383136	1.60333	0.847135	-1.45985	-0.239653	-0.995849	1.2202	0.464	-0.756196	0.528454
1045	g7457.t1	-1.02252	-0.501974	-1.03066	0.146207	0.520542	-0.00814826	1.16872	-0.52869	0.648181	1.17687	0.0174639	-1.04237	0.511497	-0.863077	-0.377075	1.55387	0.179294	0.665296	-1.37457	-0.888572	0.486002	0.0137675
1046	g7486.t1	-1.72385	-1.58765	-1.24539	-1.23582	0.136202	0.478459	0.488023	0.342257	0.351821	0.00956324	0.0497263	-0.157003	-0.128572	-0.478148	-0.00182662	0.028431	-0.321145	0.155177	-0.349576	0.126746	0.476322	0.816167
1047	g7499.t1	0.421112	-0.0845264	0.559983	-0.559295	-0.505639	0.13887	-0.980408	0.644509	-0.474769	-1.11928	0.00796816	0.540729	0.00422575	0.81718	0.0450974	-0.536504	0.276451	-0.495632	0.812954	0.0408717	-0.772083	0.0275629
1048	g75.t1	-1.65667	-1.49489	-1.98767	0.653716	0.161785	-0.330996	2.31039	-0.492781	2.1486	2.64139	0.0446061	-1.20092	-0.418181	-1.33317	-0.406913	0.782742	-0.132248	0.79401	-0.914989	0.0112681	0.926257	0.339162
1049	g7501.t1	0.922619	0.217339	0.908896	-0.295225	-0.70528	-0.0137236	-1.21784	0.691557	-0.512564	-1.20412	0.00840646	0.926042	0.0801014	0.686905	0.285408	-0.845941	-0.239137	-0.640634	0.606804	0.205306	-0.401498	0.073998
1050	g7511.t1	1.08478	0.840533	0.915035	0.0128591	-0.244248	-0.169746	-1.07192	0.074502	-0.827674	-0.902176	0.010196	0.73734	0.0350485	0.650858	0.21013	-0.702291	-0.0864824	-0.52721	0.615809	0.175081	-0.440728	0.12341
1051	g7520.t1	0.293563	0.239687	0.578463	-0.45434	-0.0538757	0.2849	-0.747903	0.338776	-0.694028	-1.0328	0.0379442	0.367045	0.152811	0.795399	0.0946441	-0.214233	0.428354	-0.2724	0.642587	-0.0581671	-0.700754	0.105164
1052	g7521.t1	0.537176	0.292477	0.674004	0.208937	-0.244699	0.136828	-0.328239	0.381527	-0.0835398	-0.465066	0.0497263	0.362049	0.127546	0.111315	0.153876	-0.234503	-0.250735	-0.208174	-0.0162316	0.0263293	0.0425609	0.523588
1053	g7546.t1	0.225949	-0.101393	0.498618	-0.535714	-0.327342	0.272668	-0.761663	0.60001	-0.434321	-1.03433	0.038609	0.421327	-0.119208	0.54516	-0.217352	-0.540536	0.123832	-0.63868	0.664368	-0.0981439	-0.762512	0.117093
1054	g7567.t1	0.0601356	0.124517	-0.405231	0.626731	0.0643811	-0.465366	0.566595	-0.529747	0.502214	1.03196	0.0320168	-0.210618	-0.0871309	-0.717901	-0.260224	0.123487	-0.507283	-0.0496062	-0.63077	-0.173093	0.457677	0.0949497
1055	g7568.t1	0.713852	0.532999	0.402158	0.650075	-0.180853	-0.311694	-0.0637774	-0.130841	0.117076	0.247917	0.024829	0.399611	0.189399	0.137372	0.412837	-0.210212	-0.262239	0.0132267	-0.0520273	0.223438	0.275466	0.243553
1056	g757.t1	-0.142409	0.685136	-0.776565	0.0792968	0.827544	-0.634157	0.221706	-1.4617	-0.605839	0.855862	0.220566	-1.14743	0.695466	-1.48202	-1.53855	1.84289	-0.334595	-0.391122	-2.17749	-2.23401	-0.0565265	0.0431953
1057	g7582.t1	0.852407	0.366236	0.551081	0.0304587	-0.486171	-0.301326	-0.821948	0.184845	-0.335777	-0.520622	0.0271316	1.083	0.0510794	0.504598	0.615376	-1.03192	-0.5784	-0.467622	0.453519	0.564297	0.110778	0.011596
1058	g7656.t1	0.783987	0.190207	0.509058	-0.401792	-0.59378	-0.274928	-1.18578	0.318852	-0.591999	-0.910851	0.00712861	0.781808	0.115398	0.530889	0.123548	-0.666411	-0.250919	-0.65826	0.415491	0.0081506	-0.407341	0.0692427
1059	g7657.t1	-1.67476	-1.01472	-1.56596	-0.843417	0.660036	0.108795	0.831341	-0.55124	0.171305	0.722546	0.0388501	-0.32445	0.127223	-0.768847	-0.128021	0.451672	-0.444397	0.196428	-0.896069	-0.255244	0.640825	0.446558
1060	g7665.t1	0.841048	0.367243	0.795795	-0.0236915	-0.473805	-0.0452529	-0.86474	0.428552	-0.390934	-0.819487	0.0284901	0.612351	-0.246529	0.461577	0.089671	-0.85888	-0.150774	-0.52268	0.708106	0.3362	-0.371906	0.073301
1061	g7667.t1	0.812743	0.191518	0.518806	-0.352277	-0.621226	-0.293937	-1.16502	0.327289	-0.543795	-0.871083	0.0153117	0.905985	-0.191185	0.601963	0.025663	-1.09717	-0.304023	-0.880322	0.793148	0.216848	-0.5763	0.0216234
1062	g7670.t1	0.297381	0.0335718	0.550287	-0.265961	-0.26381	0.252906	-0.563342	0.516715	-0.299533	-0.816248	0.0393405	0.642278	-0.26467	0.580504	0.0565685	-0.906948	-0.0617743	-0.58571	0.845174	0.321238	-0.523935	0.015024
1063	g7671.t1	1.30304	0.500385	0.917944	-0.0318946	-0.802652	-0.385094	-1.33493	0.417558	-0.53228	-0.949838	0.00622459	1.10559	-0.130279	1.02059	0.346773	-1.23586	-0.0849959	-0.758812	1.15087	0.477052	-0.673816	0.0119667
1064	g7673.t1	-0.0565537	0.0778647	0.45586	-0.478643	0.134418	0.512414	-0.422089	0.377996	-0.556508	-0.934503	0.0434812	0.0689841	-0.0195716	0.549428	-0.303612	-0.0885556	0.480444	-0.372596	0.568999	-0.28404	-0.85304	0.101781
1065	g7682.t1	-0.297644	-0.180915	-0.645688	0.104169	0.116729	-0.348043	0.401813	-0.464772	0.285084	0.749856	0.144694	-0.853506	-0.0648901	-0.90149	-0.221879	0.788616	-0.0479839	0.631627	-0.8366	-0.156989	0.679611	0.0304471
1066	g7714.t1	1.50278	0.721162	1.19328	-0.0962345	-0.781614	-0.309497	-1.59901	0.472117	-0.817396	-1.28951	0.00199853	1.12006	0.0378742	1.02629	0.285354	-1.08219	-0.0937658	-0.834706	0.98842	0.24748	-0.74094	0.0209286
1067	g7715.t1	0.913513	0.135574	0.650345	-0.294588	-0.77794	-0.263168	-1.2081	0.514772	-0.430162	-0.944934	0.0189864	1.02562	-0.155895	0.592397	0.0975479	-1.18151	-0.433221	-0.92807	0.748293	0.253443	-0.494849	0.0304231
1068	g7721.t1	-1.45891	-1.02666	-0.654254	-0.929576	0.432255	0.804656	0.529334	0.372401	0.0970791	-0.275322	0.00448728	-0.60269	0.227591	0.176942	-0.495782	0.830281	0.779632	0.106908	-0.0506487	-0.723373	-0.672724	0.0538085
1069	g7778.t1	-0.71279	-0.406673	-0.524922	-0.138825	0.306117	0.187868	0.573965	-0.11825	0.267848	0.386098	0.0163828	-0.271429	-0.0709013	-0.13614	-0.0788985	0.200528	0.135289	0.192531	-0.065239	-0.00799723	0.0572418	0.635964
1070	g7796.t1	-0.615026	-0.477008	-0.893213	0.353734	0.138018	-0.278187	0.96876	-0.416205	0.830742	1.24695	0.0512903	-0.815261	-0.516059	-1.34348	-0.60631	0.299202	-0.528216	0.208951	-0.827418	-0.0902511	0.737167	0.0424834
1071	g780.t1	-0.213729	0.0243588	-0.343654	0.0614986	0.238087	-0.129925	0.275227	-0.368012	0.0371399	0.405152	0.793599	-1.1037	-0.0432392	-0.69453	-1.19045	1.06046	0.409166	-0.0867499	-0.65129	-1.14721	-0.495915	0.0385471
1072	g7806.t1	0.542656	0.13796	0.711739	-0.189948	-0.404696	0.169082	-0.732605	0.573778	-0.327909	-0.901687	0.0127549	0.915636	0.115706	0.832523	0.47407	-0.799931	-0.0831135	-0.441566	0.716817	0.358365	-0.358452	0.0128613
1073	g7807.t1	-0.752017	-0.405944	-0.389898	-0.229265	0.346072	0.362119	0.522752	0.0160463	0.176679	0.160633	0.0480272	-0.361282	-0.0830651	-0.37146	-0.149539	0.278217	-0.0101777	0.211743	-0.288395	-0.0664739	0.221921	0.390232
1074	g7863.t1	0.396904	0.438067	0.0805182	0.775483	0.0411633	-0.316386	0.378579	-0.357549	0.337416	0.694965	0.037061	0.0181146	-0.000836559	-0.257354	0.0902347	-0.0189511	-0.275469	0.0721201	-0.256518	0.0910712	0.347589	0.612258
1075	g7865.t1	1.04882	0.198546	0.760174	0.297548	-0.850276	-0.288648	-0.751274	0.561628	0.0990023	-0.462626	0.0222077	1.15978	0.144252	0.917994	0.770094	-1.01553	-0.241787	-0.389687	0.773742	0.625841	-0.147901	0.0120534
1076	g7867.t1	0.194662	-0.158638	0.288263	-0.450813	-0.3533	0.0936007	-0.645475	0.446901	-0.292175	-0.739076	0.107265	0.707397	-0.212389	0.59208	0.281373	-0.919786	-0.115317	-0.426024	0.804469	0.493762	-0.310707	0.0344698
1077	g7872.t1	-1.74918	-1.13144	-0.874865	-0.17153	0.617747	0.87432	1.57765	0.256572	0.959907	0.703335	0.0172208	-0.805314	-0.0947332	-0.781685	-0.63554	0.710581	0.023629	0.169774	-0.686952	-0.540807	0.146145	0.315228
1078	g7873.t1	1.07709	0.798589	1.09269	-0.0160128	-0.278499	0.0156057	-1.0931	0.294105	-0.814602	-1.10871	0.0603904	1.27334	0.439961	1.37836	1.19125	-0.833378	0.105019	-0.0820875	0.938397	0.751291	-0.187107	0.0304231
1079	g7879.t1	1.21611	1.50156	0.761881	0.315553	0.285454	-0.454224	-0.900552	-0.739679	-1.18601	-0.446327	0.0167269	0.691339	0.201291	0.568137	0.466268	-0.490048	-0.123201	-0.225071	0.366846	0.264977	-0.101869	0.399046
1080	g7895.t1	-2.00173	-1.4735	-1.94262	-0.0191826	0.528227	0.0591096	1.98254	-0.469117	1.45432	1.92343	0.00712861	-1.23802	-0.426332	-0.892899	-0.067968	0.811691	0.345124	1.17005	-0.466567	0.358364	0.824931	0.198907
1081	g7906.t1	-0.450068	0.0891873	-0.69941	0.601886	0.539255	-0.249343	1.05195	-0.788598	0.512698	1.3013	0.0308699	-0.70972	-0.0396979	-0.856327	-0.16731	0.670022	-0.146607	0.54241	-0.816629	-0.127612	0.689017	0.0454744
1082	g791.t1	-2.07143	-1.6545	-1.67996	-0.496913	0.416921	0.391463	1.57451	-0.0254578	1.15759	1.18305	0.0321709	-0.506086	-0.363141	-0.965447	-0.248662	0.142945	-0.459361	0.257424	-0.602306	0.114479	0.716785	0.306341
1083	g7911.t1	-0.348123	-0.0146462	-0.545269	0.712995	0.333477	-0.197146	1.06112	-0.530623	0.727642	1.25826	0.0361028	-0.752473	-0.0318006	-0.519573	-0.321097	0.720673	0.2329	0.431376	-0.487773	-0.289297	0.198476	0.0810924
1084	g7914.t1	0.689027	0.448245	0.759852	-0.0230346	-0.240781	0.0708254	-0.712061	0.311607	-0.47128	-0.782887	0.038609	0.509178	-0.446874	0.367816	0.248287	-0.956053	-0.141362	-0.260891	0.81469	0.695161	-0.119529	0.0519296
1085	g7931.t1	-0.828639	-0.414006	-0.710691	0.571296	0.414633	0.117948	1.39994	-0.296685	0.985302	1.28199	0.00537956	-0.588873	0.182374	-0.390378	0.388277	0.771247	0.198495	0.977149	-0.572752	0.205903	0.778655	0.0720734
1086	g7939.t1	-1.03854	-0.685821	-1.12908	-0.0248492	0.352719	-0.0905431	1.01369	-0.443263	0.660972	1.10423	0.00949782	-0.714619	0.00317516	-1.1092	-0.755173	0.717794	-0.39458	-0.0405538	-1.11237	-0.758348	0.354027	0.0206135
1087	g7941.t1	0.278681	-0.237996	0.255355	-1.11262	-0.516677	-0.0233261	-1.3913	0.493351	-0.87462	-1.36797	0.0233606	0.88136	0.0932361	0.665793	0.134905	-0.788124	-0.215568	-0.746455	0.572557	0.0416693	-0.530887	0.165369
1088	g7993.t1	-1.78331	-1.50715	-2.58272	0.1801	0.276168	-0.79941	1.96341	-1.07558	1.68725	2.76282	0.0290025	-1.36477	-0.0463529	-1.93775	-0.80793	1.31842	-0.572973	0.556842	-1.89139	-0.761578	1.12982	0.0617997
1089	g8018.t1	-2.02269	-1.83458	-1.89613	-0.0987628	0.188105	0.126559	1.92393	-0.0615462	1.73582	1.79737	0.0131489	-1.01429	0.189254	-1.15642	-1.13394	1.20355	-0.14213	-0.119646	-1.34568	-1.32319	0.0224836	0.105328
1090	g8019.t1	-1.13386	-0.203739	-0.545503	0.0893224	0.930118	0.588354	1.22318	-0.341764	0.293062	0.634825	0.0354634	-0.812878	0.309501	-0.320483	0.0580402	1.12238	0.492395	0.870918	-0.629984	-0.251461	0.378523	0.110967
1091	g8027.t1	0.569406	0.233766	0.531713	0.125054	-0.33564	-0.0376936	-0.444352	0.297947	-0.108712	-0.406658	0.118031	1.21463	-0.287336	0.785938	0.218124	-1.50197	-0.428694	-0.996508	1.07327	0.505459	-0.567814	0.0041505
1092	g8030.t1	-0.655542	-0.33115	-0.482338	-1.17531	0.324392	0.173205	-0.519767	-0.151187	-0.844159	-0.692972	0.00426151	-0.400589	-0.175212	-0.516928	-0.442632	0.225377	-0.116339	-0.0420427	-0.341716	-0.26742	0.0742963	0.263698
1093	g8043.t1	-0.245815	-0.421836	-0.376422	-1.36639	-0.17602	-0.130606	-1.12057	0.0454139	-0.94455	-0.989964	0.0339805	0.250845	0.140783	-0.0455624	-0.228568	-0.110062	-0.296407	-0.479413	-0.186345	-0.369351	-0.183005	0.80085
1094	g8059.t1	-0.418261	-0.297767	0.192897	-0.525181	0.120494	0.611157	-0.10692	0.490663	-0.227414	-0.718078	0.0388784	-0.00442721	0.097053	0.240142	0.016113	0.10148	0.24457	0.0205402	0.143089	-0.08094	-0.224029	0.827559
1095	g8060.t1	-0.0562083	0.14468	-0.30662	0.583021	0.200888	-0.250412	0.63923	-0.4513	0.438342	0.889642	0.189818	-0.845397	-0.182606	-0.870192	-0.768185	0.662791	-0.024795	0.0772118	-0.687586	-0.585579	0.102007	0.0429922
1096	g8062.t1	0.660988	-0.26344	0.889683	-0.216804	-0.924428	0.228696	-0.877791	1.15312	0.0466368	-1.10649	0.0535431	1.09221	-0.0525211	0.962553	0.758006	-1.14473	-0.129653	-0.3342	1.01507	0.810527	-0.204546	0.0446322
1097	g8063.t1	0.213392	-0.0293913	0.405043	-0.290932	-0.242784	0.191651	-0.504324	0.434434	-0.26154	-0.695975	0.0416854	0.304788	-0.147911	0.386923	-0.0700669	-0.452698	0.0821351	-0.374855	0.534834	0.0778436	-0.45699	0.101781
1098	g815.t1	0.308517	-0.00783068	0.312328	0.0535317	-0.316348	0.00381081	-0.254986	0.320159	0.0613624	-0.258796	0.374577	0.613313	-0.183997	0.325993	0.33865	-0.797311	-0.287321	-0.274663	0.50999	0.522647	0.0126574	0.0354905
1099	g818.t1	0.339851	0.0834881	0.232297	-0.193734	-0.256362	-0.107554	-0.533585	0.148809	-0.277222	-0.426031	0.193302	0.762313	-0.00378306	0.347023	0.170402	-0.766096	-0.415291	-0.591911	0.350806	0.174185	-0.17662	0.0411933
1100	g8181.t1	0.333127	0.0708925	0.379376	0.152518	-0.262234	0.0462493	-0.180609	0.308483	0.0816254	-0.226858	0.352049	0.647611	0.346487	0.602683	0.624477	-0.301123	-0.044928	-0.0231334	0.256195	0.27799	0.0217945	0.0461051
1101	g8182.t1	0.44461	0.00215601	0.281576	-0.429097	-0.442454	-0.163034	-0.873707	0.27942	-0.431253	-0.710673	0.0337706	0.518593	-0.120346	0.412356	0.0274873	-0.638939	-0.106237	-0.491106	0.532702	0.147833	-0.384868	0.10356
1102	g8184.t1	0.88661	0.220134	0.649728	0.0315725	-0.666476	-0.236882	-0.855037	0.429594	-0.188561	-0.618155	0.0313276	0.93157	-0.242263	0.508558	0.190092	-1.17383	-0.423012	-0.741479	0.750822	0.432355	-0.318467	0.0212668
1103	g8186.t1	0.648901	0.160731	0.938702	-0.264815	-0.48817	0.289801	-0.913717	0.777971	-0.425546	-1.20352	0.00229162	0.646928	-0.400569	0.562464	0.0795409	-1.0475	-0.0844645	-0.567387	0.963033	0.48011	-0.482923	0.00783548
1104	g8187.t1	0.69041	0.134558	0.81922	-0.264275	-0.555852	0.128811	-0.954684	0.684663	-0.398833	-1.0835	0.00775711	0.557683	-0.378175	0.567504	-0.0552273	-0.935858	0.00982104	-0.612911	0.945679	0.322948	-0.622732	0.0212668
1105	g8218.t1	-0.216909	-0.206816	0.694653	-0.32385	0.0100931	0.911561	-0.106941	0.901468	-0.117034	-1.0185	0.0201334	0.0808235	0.362139	0.780386	0.325391	0.281316	0.699563	0.244568	0.418247	-0.0367481	-0.454995	0.157218
1106	g8242.t1	-4.02357	-2.76187	-4.23959	-1.7126	1.2617	-0.216027	2.31096	-1.47773	1.04926	2.52699	0.0252691	-0.657656	0.413513	-0.822331	0.345094	1.07117	-0.164675	1.00275	-1.23584	-0.0684186	1.16742	0.534473
1107	g8266.t1	0.534636	-0.0291734	0.58672	-0.249547	-0.563809	0.0520839	-0.784183	0.615893	-0.220374	-0.836267	0.0326958	0.892	-0.215875	0.665278	0.16729	-1.10787	-0.226721	-0.72471	0.881153	0.383164	-0.497989	0.0156498
1108	g8267.t1	0.710224	0.411936	0.980357	-0.150755	-0.298288	0.270132	-0.86098	0.568421	-0.562691	-1.13111	0.00229338	0.601749	-0.236511	0.512834	0.229638	-0.83826	-0.0889153	-0.372111	0.749345	0.46615	-0.283195	0.0235023
1109	g8283.t1	0.938577	0.734142	0.96341	1.1196	-0.204436	0.0248326	0.181018	0.229268	0.385453	0.156185	0.0221195	0.678892	0.736143	0.90802	0.905169	0.0572508	0.229128	0.226277	0.171878	0.169027	-0.00285106	0.0438687
1110	g831.t1	1.21608	0.328248	0.619423	-0.287545	-0.887828	-0.596653	-1.50362	0.291175	-0.615793	-0.906969	0.00309287	1.2199	0.274766	0.709764	0.593504	-0.945129	-0.510132	-0.626392	0.434997	0.318737	-0.11626	0.0253733
1111	g8322.t1	0.10081	-0.682491	1.13314	-1.12325	-0.783301	1.03233	-1.22406	1.81563	-0.440761	-2.25639	0.0644144	2.09065	-0.0838825	1.65683	1.76044	-2.17453	-0.433818	-0.33021	1.74071	1.84432	0.103609	0.0212668
1112	g8335.t1	0.264577	-0.52333	0.388281	-0.729528	-0.787907	0.123703	-0.994106	0.91161	-0.206198	-1.11781	0.0298485	1.13057	-0.190427	0.653517	0.295199	-1.32099	-0.47705	-0.835368	0.843944	0.485626	-0.358318	0.028635
1113	g8344.t1	1.66083	1.11235	0.868754	1.33289	-0.548476	-0.792073	-0.327936	-0.243597	0.22054	0.464137	0.0217048	1.12106	-0.0467651	0.374913	1.28833	-1.16782	-0.746146	0.167273	0.421679	1.3351	0.913419	0.0332326
1114	g8367.t1	1.254	0.173424	0.771634	-0.257715	-1.08057	-0.482364	-1.51171	0.59821	-0.431139	-1.02935	0.0136891	1.12773	-0.0921718	0.85727	0.437477	-1.2199	-0.270459	-0.690251	0.949442	0.529649	-0.419793	0.0322008
1115	g837.t1	0.971066	1.00765	1.10103	0.0799651	0.0365815	0.129963	-0.891101	0.0933811	-0.927683	-1.02106	0.00874826	0.335606	-0.0142428	0.283773	-0.110409	-0.349849	-0.0518331	-0.446015	0.298016	-0.0961666	-0.394182	0.589548
1116	g8371.t1	0.197223	0.332269	-0.106436	1.10996	0.135046	-0.30366	0.912734	-0.438706	0.777687	1.21639	0.00523083	-0.185556	-0.00283467	-0.393772	-0.000377659	0.182722	-0.208215	0.185179	-0.390937	0.00245701	0.393394	0.331644
1117	g8381.t1	-0.657542	-0.209075	-0.604108	0.172328	0.448468	0.053434	0.829871	-0.395034	0.381403	0.776437	0.0734741	-0.937433	-0.15873	-0.767552	-0.504434	0.778703	0.169881	0.432999	-0.608822	-0.345704	0.263118	0.0336943
1118	g8395.t1	-1.70334	-1.19795	-1.55624	-0.596705	0.505387	0.147098	1.10663	-0.358289	0.601247	0.959536	0.0121232	-0.507358	0.139767	-0.80205	-0.276037	0.647125	-0.294692	0.231321	-0.941818	-0.415804	0.526014	0.19035
1119	g8408.t1	0.883732	0.510769	0.765906	-0.302833	-0.372963	-0.117827	-1.18657	0.255137	-0.813602	-1.06874	0.0109153	0.792431	-0.0582381	0.608711	0.0192037	-0.850669	-0.18372	-0.773227	0.666949	0.0774418	-0.589507	0.0667319
1120	g8433.t1	-0.625071	-0.0775841	-1.11276	0.649824	0.547487	-0.487688	1.27489	-1.03517	0.727408	1.76258	0.0228322	-1.60608	-0.370277	-1.80768	-0.971346	1.2358	-0.201602	0.634735	-1.43741	-0.601069	0.836338	0.0104614
1121	g8445.t1	-0.457645	0.842433	-0.673282	1.8292	1.30008	-0.215637	2.28685	-1.51572	0.98677	2.50249	0.018776	-1.19217	-0.208937	-1.366	-0.768559	0.983236	-0.173828	0.423613	-1.15706	-0.559622	0.597441	0.152387
1122	g8447.t1	-0.525764	-0.302482	-0.530615	0.38938	0.223282	-0.00485087	0.915144	-0.228132	0.691862	0.919995	0.0143004	-0.514078	0.294158	-0.300282	-0.115074	0.808236	0.213796	0.399004	-0.594439	-0.409232	0.185207	0.0584083
1123	g8448.t1	-0.0235478	-0.161977	0.141013	-0.351484	-0.138429	0.164561	-0.327936	0.30299	-0.189507	-0.492497	0.353926	0.809971	-0.0381763	0.526839	0.294318	-0.848147	-0.283132	-0.515653	0.565015	0.332494	-0.232521	0.0395978
1124	g8449.t1	0.52344	0.332586	0.470776	-0.07811	-0.190854	-0.052664	-0.60155	0.13819	-0.410696	-0.548886	0.0613293	0.663746	-0.272058	0.293274	0.109498	-0.935804	-0.370472	-0.554248	0.565332	0.381556	-0.183776	0.0261364
1125	g8455.t1	-0.172883	-0.137085	0.565134	-0.66827	0.0357982	0.738017	-0.495387	0.702219	-0.531186	-1.2334	0.0183348	0.205739	0.0423875	0.559626	-0.258312	-0.163351	0.353888	-0.46405	0.517239	-0.300699	-0.817938	0.19487
1126	g8456.t1	0.198707	0.0678922	0.34302	-0.433788	-0.130815	0.144313	-0.632495	0.275128	-0.50168	-0.776808	0.127714	0.495546	0.228061	0.945384	0.0194459	-0.267486	0.449838	-0.4761	0.717323	-0.208615	-0.925938	0.0368844
1127	g846.t1	0.960297	0.533063	1.18023	0.382765	-0.427233	0.219933	-0.577532	0.647167	-0.150298	-0.797465	0.010196	0.642918	0.280615	0.937862	0.268385	-0.362303	0.294945	-0.374533	0.657247	-0.0122297	-0.669477	0.0429922
1128	g849.t1	0.724172	0.268012	0.52099	0.422754	-0.456161	-0.203183	-0.301418	0.252978	0.154742	-0.0982356	0.234201	0.922902	-0.278865	0.330569	0.296997	-1.20177	-0.592333	-0.625906	0.609434	0.575862	-0.0335723	0.0368844
1129	g8496.t1	0.497848	0.461563	0.910555	-0.690752	-0.0362847	0.412707	-1.1886	0.448992	-1.15231	-1.60131	0.0095039	0.578268	0.0973023	1.22049	0.289508	-0.480966	0.64222	-0.28876	1.12319	0.192206	-0.93098	0.039794
1130	g8497.t1	0.787175	0.515084	0.987783	-0.395636	-0.27209	0.200608	-1.18281	0.472698	-0.91072	-1.38342	0.0439363	0.917419	0.612568	1.51836	0.775979	-0.30485	0.600943	-0.14144	0.905793	0.163411	-0.742382	0.0385471
1131	g8511.t1	-1.86533	-1.22459	-1.60059	0.754058	0.640749	0.264741	2.61939	-0.376008	1.97864	2.35465	0.00678946	-0.893454	0.306486	-1.31863	-0.522246	1.19994	-0.425179	0.371208	-1.62512	-0.828731	0.796387	0.0671846
1132	g8519.t1	-0.589729	0.0235111	-0.818115	0.61285	0.61324	-0.228386	1.20258	-0.841626	0.589339	1.43096	0.0252113	-1.10102	-0.0266221	-1.09034	-0.668125	1.0744	0.0106757	0.432894	-1.06372	-0.641503	0.422219	0.0237935
1133	g8537.t1	-0.312716	-0.242795	-0.425367	0.788153	0.069921	-0.11265	1.10087	-0.182571	1.03095	1.21352	0.0260272	-0.367981	0.0132721	-0.507284	0.288375	0.381253	-0.139303	0.656357	-0.520556	0.275103	0.795659	0.250922
1134	g854.t1	-0.886539	-0.838826	-0.949995	0.223326	0.0477128	-0.0634558	1.10986	-0.111169	1.06215	1.17332	0.0268776	-0.66577	0.20128	-0.719261	-0.383996	0.86705	-0.0534909	0.281774	-0.920541	-0.585276	0.335265	0.0807016
1135	g8542.t1	-1.64356	-0.953812	-1.9237	-0.593588	0.689744	-0.280143	1.04997	-0.969887	0.360224	1.33011	0.042426	-1.48049	-0.328958	-2.70572	-1.73304	1.15153	-1.22523	-0.252545	-2.37677	-1.40408	0.972688	0.00689336
1136	g8562.t1	0.681325	0.325556	0.678074	0.0509393	-0.355769	-0.00325158	-0.630386	0.352518	-0.274617	-0.627134	0.0319514	0.740013	-0.0741304	0.661967	0.0822589	-0.814143	-0.0780466	-0.657754	0.736097	0.156389	-0.579708	0.0212668
1137	g8565.t1	0.837142	0.484691	1.23895	0.141482	-0.35245	0.401812	-0.695659	0.754262	-0.343209	-1.09747	0.00900986	0.931055	-0.31992	0.95971	0.479423	-1.25098	0.0286544	-0.451633	1.27963	0.799343	-0.480287	0.00689336
1138	g8584.t1	0.0379547	0.0438925	-0.12143	0.9467	0.00593782	-0.159385	0.908745	-0.165322	0.902807	1.06813	0.0275095	-0.403255	-0.0107227	-0.517684	0.0165056	0.392533	-0.114429	0.419761	-0.506961	0.0272283	0.53419	0.36719
1139	g8587.t1	-0.709189	-0.260303	-0.738343	0.493515	0.448886	-0.0291547	1.2027	-0.478041	0.753818	1.23186	0.0346567	-0.725162	0.136355	-0.52966	-0.189756	0.861517	0.195502	0.535406	-0.666015	-0.326111	0.339904	0.135274
1140	g8617.t1	-1.48141	-0.419268	-0.532032	-1.44181	1.06214	0.949376	0.0396016	-0.112764	-1.02254	-0.909775	0.0425119	-0.147872	0.513108	0.125838	-0.343492	0.66098	0.27371	-0.19562	-0.387271	-0.856601	-0.46933	0.613552
1141	g8674.t1	-0.0643092	0.150286	0.103196	-1.26113	0.214595	0.167505	-1.19682	-0.0470897	-1.41142	-1.36433	0.00467574	-0.153055	-0.375108	-0.0419943	-0.759163	-0.222054	0.111061	-0.606108	0.333114	-0.384055	-0.717169	0.2189
1142	g8675.t1	0.502418	0.32129	0.604164	0.00960453	-0.181128	0.101745	-0.492814	0.282873	-0.311686	-0.594559	0.0892973	0.612903	-0.0665929	0.639429	0.333622	-0.679495	0.0265263	-0.27928	0.706022	0.400215	-0.305807	0.0476236
1143	g8678.t1	0.575579	-0.0330688	0.485724	-0.506464	-0.608648	-0.0898549	-1.08204	0.518793	-0.473395	-0.992188	0.0223479	1.08459	0.158223	0.613922	0.270669	-0.92637	-0.470672	-0.813925	0.455698	0.112445	-0.343253	0.0325688
1144	g8679.t1	1.04955	0.675419	0.638329	0.549863	-0.374127	-0.411217	-0.499683	-0.0370901	-0.125556	-0.088466	0.0269506	0.609391	0.0237236	0.221216	0.287572	-0.585668	-0.388175	-0.321819	0.197493	0.263849	0.0663559	0.221485
1145	g8688.t1	0.291256	0.221495	0.403632	0.45763	-0.0697604	0.112377	0.166374	0.182137	0.236135	0.0539979	0.300451	0.623558	-0.0360761	0.333647	0.47826	-0.659635	-0.289911	-0.145298	0.369723	0.514336	0.144613	0.042523
1146	g8717.t1	-1.37303	-0.391977	-1.03848	0.00534909	0.981048	0.334544	1.37837	-0.646504	0.397326	1.04383	0.0127398	-1.20649	0.319704	-1.03075	-0.282535	1.5262	0.17574	0.923956	-1.35046	-0.602239	0.748217	0.0165047
1147	g872.t1	-0.0607673	0.272451	-0.533538	0.628789	0.333218	-0.472771	0.689557	-0.805989	0.356339	1.16233	0.0421282	-1.03005	0.00433953	-0.824505	-0.412961	1.03439	0.205542	0.617087	-0.828845	-0.4173	0.411545	0.028635
1148	g8726.t1	0.574172	0.0757901	0.449093	1.16527	-0.498382	-0.125079	0.591094	0.373303	1.08948	0.716173	0.00663736	0.228096	0.0194472	0.22451	0.518645	-0.208649	-0.00358573	0.290549	0.205063	0.499198	0.294135	0.281461
1149	g8730.t1	-0.068478	0.294402	-0.690298	0.345496	0.36288	-0.621821	0.413974	-0.984701	0.0510937	1.03579	0.150188	-0.296708	0.469444	-1.16014	-0.28581	0.766152	-0.863435	0.0108979	-1.62959	-0.755254	0.874333	0.0461556
1150	g8737.t1	-2.6514	-2.12438	-2.60447	0.221373	0.527014	0.0469306	2.87277	-0.480084	2.34575	2.82584	0.0339805	-1.10485	-0.119192	-1.46518	-0.795317	0.985661	-0.360326	0.309536	-1.34599	-0.676125	0.669862	0.204147
1151	g8745.t1	1.00434	0.374512	0.607888	0.453188	-0.62983	-0.396454	-0.551154	0.233376	0.0786763	-0.1547	0.025446	0.485583	0.136679	0.166394	0.177284	-0.348904	-0.31919	-0.308299	0.0297143	0.0406048	0.0108905	0.454909
1152	g8747.t1	0.342927	0.104392	0.635956	-0.185539	-0.238534	0.293029	-0.528466	0.531564	-0.289932	-0.821495	0.0315645	0.457611	-0.231401	0.469891	-0.0390727	-0.689012	0.0122795	-0.496684	0.701292	0.192328	-0.508963	0.0529742
1153	g8770.t1	-0.508767	0.177204	-0.487513	-0.883807	0.685971	0.0212541	-0.37504	-0.664717	-1.06101	-0.396295	0.0221211	-0.281599	-0.187738	-0.347366	-0.593412	0.0938618	-0.0657664	-0.311813	-0.159628	-0.405675	-0.246047	0.413958
1154	g8773.t1	0.988054	0.29435	0.972649	-0.337163	-0.693704	-0.0154047	-1.32522	0.678299	-0.631512	-1.30981	0.041559	1.0191	0.572623	1.49965	0.434199	-0.446482	0.480543	-0.584906	0.927025	-0.138424	-1.06545	0.0627287
1155	g8781.t1	0.548392	0.150034	0.647388	-0.470161	-0.398357	0.0989962	-1.01855	0.497353	-0.620195	-1.11755	0.0116763	0.588724	-0.236277	0.620074	-0.155344	-0.825001	0.0313495	-0.744068	0.856351	0.0809335	-0.775417	0.0322008
1156	g8784.t1	0.566537	-0.239248	0.769	-1.27914	-0.805785	0.202464	-1.84567	1.00825	-1.03989	-2.04814	0.0317378	0.729698	0.464359	1.64001	0.873224	-0.265339	0.910315	0.143526	1.17565	0.408865	-0.766789	0.0922607
1157	g8797.t1	0.432174	0.152086	-0.103679	0.675816	-0.280088	-0.535853	0.243642	-0.255765	0.52373	0.779495	0.0495027	0.251399	0.269715	-0.220704	0.142723	0.018316	-0.472103	-0.108676	-0.490419	-0.126992	0.363427	0.358868
1158	g8801.t1	0.182259	-0.327174	0.152648	-0.68602	-0.509434	-0.0296109	-0.86828	0.479823	-0.358846	-0.838669	0.0495027	0.638066	-0.339579	0.475833	0.160265	-0.977645	-0.162233	-0.477801	0.815412	0.499845	-0.315568	0.0461051
1159	g881.t1	-0.894497	-0.476409	-0.389048	-0.260565	0.418088	0.505449	0.633932	0.0873607	0.215844	0.128483	0.0842848	-1.14629	0.0642021	-0.356939	-0.524198	1.21049	0.78935	0.622091	-0.421141	-0.5884	-0.167259	0.0121626
1160	g8820.t1	0.47417	0.151759	0.64698	-0.21994	-0.322411	0.17281	-0.69411	0.495221	-0.371699	-0.86692	0.0464484	0.573847	-0.085503	0.597941	0.0875773	-0.65935	0.0240942	-0.48627	0.683444	0.17308	-0.510364	0.0775559
1161	g8844.t1	0.81073	0.434176	0.572297	0.264029	-0.376554	-0.238433	-0.546701	0.138121	-0.170147	-0.308268	0.0441521	0.583961	-0.0950421	0.435071	0.176677	-0.679003	-0.14889	-0.407284	0.530113	0.271719	-0.258395	0.0918582
1162	g8845.t1	-0.859195	-0.658467	-1.15954	-0.452874	0.200728	-0.300347	0.406321	-0.501075	0.205593	0.706668	0.0453731	-0.675534	0.154719	-0.919912	-0.543267	0.830254	-0.244377	0.132268	-1.07463	-0.697986	0.376645	0.0304231
1163	g8869.t1	0.64772	1.09327	0.520621	-0.347857	0.445553	-0.127099	-0.995577	-0.572652	-1.44113	-0.868478	0.0253293	0.370866	-0.188038	0.189209	-0.00983902	-0.558904	-0.181656	-0.380705	0.377247	0.178199	-0.199048	0.634612
1164	g8873.t1	0.758654	0.479866	0.9131	-0.0690709	-0.278787	0.154446	-0.827725	0.433233	-0.548937	-0.982171	0.031692	0.996485	0.27151	0.833339	0.672185	-0.724974	-0.163146	-0.3243	0.561828	0.400675	-0.161154	0.028635
1165	g8884.t1	-0.989148	-0.437581	-0.854922	0.260341	0.551566	0.134226	1.24949	-0.41734	0.697922	1.11526	0.0125121	-0.769214	0.0121915	-0.739968	-0.170131	0.781406	0.029246	0.599084	-0.75216	-0.182322	0.569837	0.0754286
1166	g889.t1	-1.74364	-1.5722	-1.97369	-0.436209	0.171438	-0.230055	1.30743	-0.401493	1.13599	1.53748	0.0225865	-1.23111	0.0190626	-1.17853	-1.09862	1.25017	0.0525797	0.132491	-1.19759	-1.11768	0.0799108	0.0422287
1167	g8909.t1	-0.209738	-0.194875	0.195539	-0.522492	0.0148623	0.405277	-0.312755	0.390415	-0.327617	-0.718032	0.0267481	0.268183	0.0105274	0.274346	0.0115058	-0.257655	0.00616362	-0.256677	0.263819	0.000978472	-0.26284	0.429285
1168	g8932.t1	0.723193	0.0292729	0.448394	0.255698	-0.69392	-0.274799	-0.467495	0.419121	0.226425	-0.192696	0.00983102	0.568138	-0.0819263	0.166331	-0.00274765	-0.650065	-0.401808	-0.570886	0.248257	0.0791786	-0.169078	0.0400477
1169	g8942.t1	0.261779	0.117086	0.345489	0.0834697	-0.144693	0.0837101	-0.178309	0.228403	-0.0336166	-0.262019	0.501648	0.443294	-0.352689	0.260674	0.433906	-0.795983	-0.18262	-0.00938831	0.613363	0.786595	0.173232	0.0263
1170	g8944.t1	-0.830568	-0.505885	-0.104071	-0.841564	0.324684	0.726498	-0.0109959	0.401814	-0.33568	-0.737494	0.0379991	-0.187557	0.0380027	0.209879	-0.0824968	0.22556	0.397436	0.10506	0.171876	-0.120499	-0.292376	0.776619
1171	g8951.t1	0.389899	0.130228	0.411603	-0.37282	-0.259671	0.0217033	-0.762719	0.281374	-0.503048	-0.784422	0.0282367	0.540772	-0.0336392	0.457133	0.0139467	-0.574411	-0.0836391	-0.526825	0.490772	0.0475858	-0.443186	0.0814446
1172	g899.t1	-0.50497	-0.273264	-0.242045	0.414282	0.231706	0.262926	0.919253	0.0312197	0.687547	0.656327	0.0369515	-0.249114	0.173541	-0.108174	-0.0258131	0.422655	0.140939	0.223301	-0.281715	-0.199354	0.0823612	0.497777
1173	g90.t1	1.23727	0.527798	1.17177	0.31225	-0.709469	-0.0655008	-0.925017	0.643969	-0.215548	-0.859517	0.00809105	1.07147	0.163217	0.855067	0.62918	-0.908257	-0.216407	-0.442294	0.69185	0.465963	-0.225887	0.0312098
1174	g9031.t1	-0.694305	0.0120033	-0.921959	-0.156402	0.706308	-0.227654	0.537903	-0.933962	-0.168405	0.765557	0.0419952	-0.699652	-0.184947	-0.698929	-0.438005	0.514705	0.000723178	0.261647	-0.513981	-0.253058	0.260924	0.0956916
1175	g9037.t1	0.563853	0.0071973	0.418409	-0.259221	-0.556655	-0.145444	-0.823074	0.411212	-0.266418	-0.67763	0.0216042	0.639598	-0.063007	0.600822	0.224671	-0.702605	-0.0387769	-0.414927	0.663829	0.287678	-0.37615	0.0356594
1176	g9038.t1	0.22712	0.473664	-0.211255	-0.260451	0.246544	-0.438375	-0.487571	-0.68492	-0.734115	-0.0491957	0.0463491	0.42602	0.416751	0.212729	0.349415	-0.0092692	-0.21329	-0.0766051	-0.204021	-0.0673359	0.136685	0.350567
1177	g9040.t1	0.954001	0.472857	0.549397	-0.0935907	-0.481144	-0.404603	-1.04759	0.0765406	-0.566447	-0.642988	0.0177441	1.01857	0.0330067	0.498081	0.490876	-0.985563	-0.520489	-0.527694	0.465074	0.457869	-0.00720498	0.0232207
1178	g905.t1	0.829853	0.464987	0.468901	1.08554	-0.364866	-0.360952	0.255687	0.00391411	0.620553	0.616638	0.0112707	-0.0358221	-0.150952	0.0466451	0.192018	-0.11513	0.0824673	0.22784	0.197598	0.342971	0.145373	0.724642
1179	g906.t1	0.56553	0.27674	0.330628	0.087318	-0.28879	-0.234901	-0.478212	0.0538888	-0.189422	-0.24331	0.0796094	0.707506	-0.11422	0.316334	0.48037	-0.821726	-0.391172	-0.227136	0.430554	0.594589	0.164036	0.0128613
1180	g908.t1	0.521962	0.325749	0.806046	-0.0929809	-0.196213	0.284085	-0.614943	0.480297	-0.41873	-0.899027	0.0287306	0.528983	-0.306713	0.632362	0.060093	-0.835697	0.103378	-0.46889	0.939075	0.366806	-0.572269	0.0304231
1181	g9085.t1	0.637842	0.110814	0.649971	-0.478572	-0.527028	0.0121293	-1.11641	0.539157	-0.589386	-1.12854	0.00712861	0.750227	-0.269765	0.50232	0.0306205	-1.01999	-0.247907	-0.719607	0.772085	0.300385	-0.4717	0.0270529
1182	g9110.t1	0.595786	-0.0112575	0.435974	-0.306371	-0.607043	-0.159812	-0.902156	0.447231	-0.295113	-0.742345	0.0186984	0.741744	-0.231517	0.0696122	-0.221729	-0.973261	-0.672132	-0.963473	0.30113	0.00978852	-0.291341	0.0178624
1183	g9116.t1	0.556852	0.11853	0.503887	-0.00851828	-0.438322	-0.0529641	-0.56537	0.385357	-0.127048	-0.512406	0.0758813	0.807875	-0.387621	0.411484	0.0925987	-1.1955	-0.396392	-0.715277	0.799105	0.48022	-0.318885	0.00852126
1184	g9155.t1	0.622863	0.40369	0.0507751	0.571656	-0.219174	-0.572088	-0.0512078	-0.352915	0.167966	0.52088	0.0312579	0.039708	-0.171672	-0.41183	-0.188977	-0.21138	-0.451538	-0.228685	-0.240157	-0.0173045	0.222853	0.28547
1185	g9157.t1	0.506769	0.0655076	0.157622	0.0909761	-0.441262	-0.349148	-0.415793	0.0921142	0.0254685	-0.0666457	0.453526	0.382639	-0.728095	-0.0111295	-0.157011	-1.11073	-0.393768	-0.53965	0.716966	0.571084	-0.145882	0.0413615
1186	g9161.t1	0.531455	0.337355	0.742991	-0.107647	-0.194101	0.211536	-0.639103	0.405636	-0.445002	-0.850638	0.0589179	0.584435	0.0698347	1.04701	0.371572	-0.5146	0.462576	-0.212862	0.977175	0.301738	-0.675438	0.0271451
1187	g9168.t1	1.31764	0.0691095	0.797223	-0.319727	-1.24853	-0.520418	-1.63737	0.728114	-0.388837	-1.11695	0.0100319	1.33382	0.0197591	0.697707	0.0961899	-1.31406	-0.636111	-1.23763	0.677948	0.0764308	-0.601517	0.0354348
1188	g9171.t1	-0.732696	-0.495113	-0.843627	0.36666	0.237582	-0.110932	1.09936	-0.348514	0.861774	1.21029	0.0104919	-0.502741	-0.0975109	-0.894421	-0.413043	0.40523	-0.39168	0.0896975	-0.79691	-0.315532	0.481378	0.0529247
1189	g92.t1	0.34779	-0.0512672	0.348962	-0.438226	-0.399057	0.00117207	-0.786016	0.40023	-0.386958	-0.787188	0.0494916	0.448877	-0.228229	0.255294	-0.290874	-0.677106	-0.193583	-0.739751	0.483523	-0.0626453	-0.546168	0.0918035
1190	g9202.t1	-0.566585	0.378464	-1.08587	0.317693	0.945049	-0.519284	0.884278	-1.46433	-0.0607712	1.40356	0.0495335	-1.60553	0.320023	-1.73945	-0.882451	1.92555	-0.133927	0.723076	-2.05948	-1.20247	0.857003	0.0225952
1191	g9205.t1	1.58961	0.939443	0.528565	-0.317312	-0.650166	-1.06104	-1.90692	-0.410878	-1.25675	-0.845876	0.00897739	1.05651	0.35768	0.288936	-0.336763	-0.698832	-0.767576	-1.39327	-0.0687445	-0.694443	-0.625699	0.133352
1192	g9209.t1	-0.158832	-0.212504	-1.10524	1.84255	-0.0536719	-0.94641	2.00138	-0.892739	2.05506	2.94779	0.0378084	-0.340813	0.520205	-0.729514	0.12224	0.861018	-0.388701	0.463053	-1.24972	-0.397965	0.851754	0.34102
1193	g9241.t1	1.0646	0.936055	1.10568	-0.0546216	-0.128547	0.0410795	-1.11922	0.169626	-0.990676	-1.1603	0.0352478	-1.08582	-0.635152	-0.0647969	-1.04059	0.450668	1.02102	0.0452285	0.570355	-0.405439	-0.975794	0.0810627
1194	g929.t1	-0.614833	-0.204561	0.238864	-0.487996	0.410272	0.853697	0.126838	0.443425	-0.283435	-0.726859	0.0133793	-0.512089	0.165925	0.391977	-0.293848	0.678015	0.904066	0.218241	0.226052	-0.459773	-0.685825	0.0218883
1195	g9305.t1	-2.21356	-2.37478	-2.94293	-1.32364	-0.161225	-0.729371	0.889918	-0.568146	1.05114	1.61929	0.0233684	-2.37665	-1.89613	-2.29996	-1.76599	0.480518	0.0766941	0.61066	-0.403824	0.130142	0.533966	0.0991278
1196	g931.t1	-1.44602	-0.742156	-1.02265	-0.503113	0.703864	0.423368	0.942907	-0.280496	0.239043	0.519539	0.0403633	-1.34465	0.249348	-0.47367	-0.350132	1.594	0.870979	0.994517	-0.723017	-0.59948	0.123538	0.0196709
1197	g9325.t1	-0.650504	-0.230023	-0.711571	-0.181809	0.42048	-0.0610669	0.468695	-0.481547	0.0482146	0.529762	0.0487981	-0.194994	0.400748	-0.404728	-0.177298	0.595742	-0.209734	0.0176955	-0.805476	-0.578047	0.22743	0.0757071
1198	g9326.t1	0.262535	0.155076	0.571081	-0.427812	-0.10746	0.308545	-0.690347	0.416005	-0.582887	-0.998892	0.0668874	0.124092	-0.212685	0.746869	-0.384929	-0.336778	0.622777	-0.509022	0.959555	-0.172244	-1.1318	0.0354348
1199	g9331.t1	1.5616	0.558317	0.920846	-1.1343	-1.00328	-0.640749	-2.69589	0.362529	-1.69261	-2.05514	0.00326725	1.19053	-0.152276	0.773665	-0.000465252	-1.3428	-0.416862	-1.19099	0.925941	0.15181	-0.77413	0.111262
1200	g9333.t1	-0.121413	0.0241348	-0.53632	0.884739	0.145547	-0.414908	1.00615	-0.560455	0.860604	1.42106	0.0248582	-0.108739	0.158592	-0.453187	-0.00105299	0.267331	-0.344448	0.107686	-0.61178	-0.159645	0.452134	0.367627
1201	g9335.t1	-0.999434	-0.321752	-0.802271	1.01069	0.677682	0.197163	2.01013	-0.480519	1.33245	1.81297	0.00840168	-0.782875	0.441642	-0.773926	-0.279314	1.22452	0.00894886	0.503561	-1.21557	-0.720956	0.494612	0.0466923
1202	g935.t1	0.510515	0.317244	0.326627	0.236591	-0.193271	-0.183888	-0.273924	0.0093831	-0.0806523	-0.0900354	0.586317	0.923855	0.928764	0.742452	0.993195	0.00490922	-0.181403	0.0693402	-0.186312	0.064431	0.250743	0.0331654
1203	g9370.t1	0.301594	0.0162061	0.665073	-0.00961196	-0.285388	0.36348	-0.311206	0.648867	-0.0258181	-0.674685	0.0614178	0.391109	-0.551904	0.297146	0.0609387	-0.943014	-0.093963	-0.33017	0.849051	0.612843	-0.236207	0.0209685
1204	g9435.t1	0.857664	0.281697	0.463351	-0.497581	-0.575967	-0.394312	-1.35524	0.181655	-0.779278	-0.960932	0.0205138	0.737183	-0.115418	0.267923	-0.0184312	-0.852601	-0.46926	-0.755614	0.383342	0.096987	-0.286355	0.192336
1205	g9443.t1	-0.85826	-0.404489	-0.630566	0.26463	0.453771	0.227694	1.12289	-0.226077	0.66912	0.895196	0.02663	-0.901209	-0.226755	-0.631287	-0.377826	0.674454	0.269922	0.523383	-0.404532	-0.151071	0.253461	0.0449409
1206	g9444.t1	0.907687	0.28981	0.571817	0.136589	-0.617877	-0.33587	-0.771098	0.282007	-0.153221	-0.435228	0.038609	0.892335	-0.0319205	0.510634	0.458544	-0.924256	-0.381701	-0.433791	0.542554	0.490465	-0.0520896	0.0370235
1207	g9483.t1	0.91355	0.478792	0.640157	-0.411565	-0.434758	-0.273393	-1.32512	0.161365	-0.890357	-1.05172	0.00930294	0.629742	0.0922843	0.618469	0.015217	-0.537458	-0.0112738	-0.614525	0.526184	-0.0770673	-0.603252	0.152387
1208	g9511.t1	0.877233	0.405173	0.749059	-0.253008	-0.47206	-0.128174	-1.13024	0.343886	-0.658181	-1.00207	0.0347102	0.932386	0.103678	1.00224	0.163544	-0.828707	0.0698553	-0.768842	0.898563	0.0598652	-0.838697	0.0412309
1209	g9520.t1	-0.23943	0.0588565	0.32401	-0.548222	0.298287	0.563441	-0.308792	0.265154	-0.607079	-0.872232	0.0471558	-0.221367	0.427862	0.696063	-0.157287	0.649229	0.91743	0.0640804	0.268201	-0.585148	-0.853349	0.0302655
1210	g953.t1	-0.361462	0.65388	-0.51152	-0.113991	1.01534	-0.150058	0.247471	-1.1654	-0.767872	0.397529	0.118828	-1.09114	0.119187	-0.897393	-0.869246	1.21033	0.193747	0.221893	-1.01658	-0.988433	0.0281461	0.0354348
1211	g9553.t1	1.0381	-0.250227	0.584662	0.752172	-1.28832	-0.453435	-0.285925	0.83489	1.0024	0.167509	0.0460216	0.866539	-0.414514	0.708198	1.12648	-1.28105	-0.158341	0.259937	1.12271	1.54099	0.418279	0.028635
1212	g9559.t1	0.844279	0.725709	1.06755	-0.0203664	-0.11857	0.223268	-0.864646	0.341838	-0.746076	-1.08791	0.0136891	0.364719	0.0479506	0.640724	0.10811	-0.316768	0.276005	-0.256609	0.592773	0.0601591	-0.532614	0.286984
1213	g9564.t1	-0.753293	-0.76063	-0.650396	-0.0527116	-0.00733711	0.102897	0.700581	0.110234	0.707918	0.597684	0.0438375	-0.113008	0.172715	-0.547346	0.00528151	0.285723	-0.434338	0.118289	-0.72006	-0.167433	0.552627	0.262182
1214	g957.t1	-0.262308	0.0327718	-0.575738	0.102152	0.29508	-0.31343	0.36446	-0.60851	0.0693798	0.67789	0.0981441	-0.485285	0.378048	-0.561333	-0.133711	0.863333	-0.0760485	0.351573	-0.939381	-0.511759	0.427622	0.0461051
1215	g9571.t1	-2.03783	-1.15941	-2.19143	1.40157	0.878425	-0.153595	3.4394	-1.03202	2.56098	3.593	0.0094562	-1.02747	-0.0794003	-1.31441	-0.148048	0.948069	-0.286944	0.879422	-1.23501	-0.0686475	1.16637	0.140382
1216	g9598.t1	-0.762999	0.166585	-1.20823	1.8835	0.929585	-0.445233	2.6465	-1.37482	1.71692	3.09174	0.0177129	-0.772526	-0.105395	-0.860094	-0.0364218	0.667131	-0.0875685	0.736104	-0.754699	0.0689731	0.823672	0.388053
1217	g9608.t1	0.098498	0.0288457	0.609443	-0.759893	-0.0696523	0.510945	-0.858391	0.580598	-0.788738	-1.36934	0.0216042	0.28025	0.259578	1.02837	-0.117267	-0.0206722	0.748124	-0.397517	0.768796	-0.376845	-1.14564	0.0529742
1218	g9638.t1	-1.17113	-1.16269	-1.01023	-0.184961	0.00844409	0.160902	0.986174	0.152458	0.97773	0.825271	0.00495996	-0.543451	-0.0482713	-0.516858	-0.261207	0.49518	0.0265929	0.282244	-0.468587	-0.212936	0.255651	0.253378
1219	g9648.t1	0.7028	0.61062	0.521983	-0.327668	-0.0921807	-0.180818	-1.03047	-0.0886369	-0.938288	-0.849651	0.0125837	0.629797	0.106089	0.482409	0.193708	-0.523708	-0.147387	-0.436088	0.376321	0.0876196	-0.288701	0.172769
1220	g965.t1	0.205123	1.21446	-0.478237	1.06433	1.00934	-0.68336	0.859209	-1.6927	-0.150132	1.54257	0.0312579	-0.621431	-0.366776	-1.54082	-0.725814	0.254655	-0.919393	-0.104383	-1.17405	-0.359038	0.81501	0.0414987
1221	g9652.t1	0.681349	0.110199	0.740216	-0.442966	-0.57115	0.0588672	-1.12431	0.630017	-0.553164	-1.18318	0.00922414	0.899884	-0.0069472	0.763777	0.230252	-0.906831	-0.136107	-0.669631	0.770724	0.2372	-0.533524	0.0354348
1222	g9657.t1	-1.33393	0.291202	-2.03312	0.283281	1.62513	-0.699193	1.61721	-2.32432	-0.00792046	2.3164	0.0353616	-0.863347	0.771885	-1.37408	-0.329792	1.63523	-0.510732	0.533556	-2.14596	-1.10168	1.04429	0.1246
1223	g9668.t1	-0.479447	0.0682449	-1.34262	1.91936	0.547692	-0.863176	2.3988	-1.41087	1.85111	3.26198	0.00712861	-1.19701	0.328355	-1.26368	-0.445118	1.52537	-0.0666648	0.751893	-1.59203	-0.773473	0.818558	0.0506628
1224	g9692.t1	0.452509	0.115547	0.37503	-0.141266	-0.336962	-0.0774788	-0.593775	0.259483	-0.256813	-0.516296	0.0297227	0.368715	-0.119184	0.409373	0.14776	-0.4879	0.0406578	-0.220955	0.528558	0.266945	-0.261613	0.0538085
1225	g9701.t1	-0.391813	-0.500922	-0.713539	-1.04515	-0.10911	-0.321726	-0.653335	-0.212617	-0.544225	-0.331609	0.329137	1.0451	-0.153875	0.255975	1.11827	-1.19897	-0.789124	0.073166	0.409849	1.27214	0.86229	0.0253733
1226	g9702.t1	0.421561	0.221027	0.97441	-1.40962	-0.200534	0.552849	-1.83118	0.753383	-1.63064	-2.38403	0.00752181	-1.01389	-1.25833	-0.427863	-2.12919	-0.244444	0.586028	-1.1153	0.830471	-0.870859	-1.70133	0.0212668
1227	g9727.t1	-1.69202	-1.41378	-1.2042	-1.47222	0.278234	0.487822	0.219799	0.209588	-0.0584352	-0.268023	0.023198	-0.503659	-0.456795	-0.473951	-0.656639	0.0468633	0.0297082	-0.15298	-0.0171551	-0.199843	-0.182688	0.614399
1228	g9739.t1	1.02167	0.436725	0.545218	0.242082	-0.58494	-0.476448	-0.779584	0.108492	-0.194644	-0.303136	0.0251698	0.798475	-0.155292	0.367944	0.426306	-0.953767	-0.430531	-0.372169	0.523235	0.581598	0.0583622	0.0418782
1229	g974.t1	0.104057	-0.0600223	0.189291	-0.41755	-0.16408	0.0852334	-0.521607	0.249313	-0.357528	-0.606841	0.105513	0.39924	-0.53707	0.00194174	-0.310073	-0.93631	-0.397299	-0.709314	0.539012	0.226996	-0.312015	0.0212668
1230	g9747.t1	0.871939	0.811734	0.974776	0.216545	-0.060205	0.102836	-0.655394	0.163041	-0.595189	-0.75823	0.00775711	0.397791	0.0876171	0.353907	0.298711	-0.310174	-0.0438842	-0.0990797	0.26629	0.211094	-0.0551955	0.452051
1231	g9751.t1	0.462763	0.120577	0.459891	0.187943	-0.342186	-0.00287194	-0.27482	0.339314	0.0673663	-0.271948	0.115802	0.548719	0.297634	0.618994	0.616831	-0.251085	0.0702754	0.0681125	0.32136	0.319197	-0.00216289	0.0388955
1232	g9794.t1	-0.810957	-0.0424466	-0.410746	0.292613	0.76851	0.40021	1.10357	-0.3683	0.33506	0.70336	0.0434417	-0.271734	0.205556	-0.306034	0.197726	0.47729	-0.0342999	0.46946	-0.51159	-0.00783	0.50376	0.374846
1233	g9796.t1	0.901715	0.0875161	0.556411	-0.0756381	-0.814199	-0.345304	-0.977353	0.468895	-0.163154	-0.632049	0.0338385	1.04729	-0.335421	0.601132	0.465754	-1.38271	-0.446154	-0.581532	0.936553	0.801175	-0.135378	0.012503
1234	g9799.t1	-0.505221	-0.338634	-0.62706	0.427629	0.166588	-0.121838	0.93285	-0.288426	0.766262	1.05469	0.0224166	-0.435817	0.216431	-0.252149	0.0988649	0.652248	0.183668	0.534682	-0.46858	-0.117566	0.351014	0.209468
1235	g98.t1	-2.23396	-1.33347	-2.27943	-1.59364	0.900482	-0.0454756	0.640319	-0.945957	-0.260163	0.685794	0.038609	-0.273625	1.00435	-0.227546	0.0880803	1.27798	0.0460782	0.361705	-1.2319	-0.916275	0.315627	0.504735
1236	g9825.t1	0.396784	0.361971	0.842446	0.0707212	-0.0348129	0.445662	-0.326062	0.480475	-0.29125	-0.771725	0.119626	0.468119	-0.326604	0.48918	0.75449	-0.794723	0.0210607	0.286372	0.815784	1.08109	0.265311	0.0271043
1237	g9834.t1	-0.134828	-0.266675	0.665084	-0.696924	-0.131847	0.799913	-0.562096	0.93176	-0.430249	-1.36201	0.00390205	0.0439282	-0.0197209	0.853776	-0.0918166	-0.0636491	0.809847	-0.135745	0.873496	-0.0720956	-0.945592	0.028635
1238	g9836.t1	0.311625	-0.0852939	0.268336	-0.165417	-0.396919	-0.0432898	-0.477043	0.35363	-0.0801232	-0.433753	0.167401	0.525551	-0.176315	0.409121	0.44738	-0.701867	-0.11643	-0.0781713	0.585437	0.623695	0.0382588	0.0385471
1239	g9837.t1	0.719687	0.408017	0.899884	-0.0760267	-0.31167	0.180197	-0.795713	0.491867	-0.484043	-0.975911	0.00874826	0.616109	-0.0621308	0.731696	0.153093	-0.67824	0.115586	-0.463016	0.793826	0.215224	-0.578603	0.0318908
1240	g9839.t1	0.652123	0.580082	0.829262	0.402359	-0.0720407	0.177139	-0.249764	0.24918	-0.177723	-0.426903	0.0143004	0.316931	-0.12086	0.452295	0.161952	-0.437791	0.135364	-0.154979	0.573155	0.282812	-0.290343	0.0907506
1241	g9844.t1	-0.743994	-0.196308	-0.586023	0.212282	0.547687	0.157972	0.956277	-0.389715	0.40859	0.798305	0.0116479	-0.718309	0.201248	-0.449102	-0.145975	0.919557	0.269206	0.572333	-0.650351	-0.347224	0.303127	0.0271451
1242	g9874.t1	-0.638734	-0.352883	-0.976226	0.545737	0.285851	-0.337492	1.18447	-0.623343	0.898621	1.52196	0.0306051	-0.380595	0.416241	-0.652022	0.0572075	0.796836	-0.271427	0.437803	-1.06826	-0.359033	0.70923	0.224621
1243	g9894.t1	0.296223	0.724322	-0.771814	1.75217	0.428099	-1.06804	1.45595	-1.49614	1.02785	2.52399	0.0148559	-0.175541	0.89314	-0.582011	0.287865	1.06868	-0.406471	0.463406	-1.47515	-0.605274	0.869877	0.257689
1244	g9896.t1	0.90293	-0.211662	-1.07642	0.229538	-1.11459	-1.97935	-0.673391	-0.864754	0.441201	1.30596	0.0311629	0.199808	-0.177795	-1.0202	0.94416	-0.377603	-1.22001	0.744352	-0.842408	1.12195	1.96436	0.0956073
1245	g990.t1	-0.789887	0.302714	-1.12877	1.00864	1.0926	-0.338883	1.79853	-1.43148	0.705929	2.13741	0.0313677	-1.47044	0.117853	-1.62852	-1.14956	1.58829	-0.158086	0.32088	-1.74638	-1.26741	0.478966	0.0371641
1246	g9932.t1	0.775598	0.220727	0.559064	0.361076	-0.554871	-0.216534	-0.414522	0.338337	0.140349	-0.197988	0.133719	1.09329	-0.173834	0.925148	1.07037	-1.26713	-0.168144	-0.0229174	1.09898	1.24421	0.145226	0.00590152
1247	g997.t1	-0.752525	-0.544184	-0.329588	-0.42452	0.20834	0.422936	0.328004	0.214596	0.119664	-0.0949323	0.0390044	-0.347094	-0.0311831	-0.189593	-0.132433	0.315911	0.157501	0.214661	-0.15841	-0.10125	0.0571602	0.500966

## Sheet: b) Btw DAOM197198 & B1
	Supplementary Table 5b. R. irregularis genes differentially expressed for each cassava cultivar.
	We report the log2Fold-Change between R. irregularis isolates DAOM197198 and B1 for each cassava cultivar.
	We report the adjusted p-value between R. irregularis isolates DAOM197198 and B1 for each cassava cultivar.
	gene	CM6438-14_CANB1	CM6438-14_adj.P.Val	COL2215_CANB1	COL2215_adj.P.Val	BRA337_CANB1	BRA337_adj.P.Val	CM4574-7_CANB1	CM4574-7_adj.P.Val	CM523-7_CANB1	CM523-7_adj.P.Val
1	g10004.t1	0.127855	0.822978	0.754317	0.0488972	0.451579	0.460344	0.226138	0.892528	0.326341	0.325658
2	g10008.t1	-1.07039	0.00967449	-1.47244	2.36485e-05	-1.22343	0.00414605	-1.19214	0.00105538	-1.48146	0.000800512
3	g10010.t1	2.71351	0.00272826	2.78471	4.27156e-06	4.64118	9.1294e-05	3.10679	7.25557e-06	2.28345	0.0196151
4	g10037.t1	-6.68988	1.71856e-07	-7.16096	2.82203e-08	-5.71686	1.51924e-05	-7.16809	3.72816e-08	-6.38849	4.99484e-07
5	g10046.t1	-0.22292	0.906371	1.30686	0.0194191	1.32697	0.64338	0.521894	0.796666	0.41928	0.67364
6	g10071.t1	0.0790755	0.967101	1.93722	0.000342702	1.44792	0.531224	1.63054	0.00488816	0.796274	0.301075
7	g10107.t1	-1.88307	0.105663	-1.11307	0.043388	-1.63802	0.321725	-1.55586	0.0473584	-0.784346	0.398618
8	g10150.t1	-10.9138	2.9563e-09	-6.71294	2.0419e-08	-9.72164	2.61752e-08	-9.62113	2.20646e-08	-10.5114	8.08624e-09
9	g10157.t1	-2.40349	0.174414	-1.57143	0.055656	-1.14563	0.859865	-1.02058	0.587494	-3.2394	0.0243707
10	g10171.t1	1.27795	0.302298	1.75054	0.00223459	2.69457	0.0116133	2.13751	0.00506624	2.81031	0.000149085
11	g10172.t1	1.94358	0.0228003	2.32713	4.24655e-05	2.8481	0.00832655	3.46504	4.26453e-05	2.80426	0.00191261
12	g10176.t1	6.73827	2.26692e-05	8.32316	2.88135e-07	6.37085	3.49501e-05	7.41965	3.34745e-06	6.67093	1.79582e-05
13	g10184.t1	-3.97466	2.10914e-05	-3.88459	2.27389e-07	-3.21781	0.000792599	-3.32499	1.09977e-05	-5.89512	3.95911e-08
14	g10192.t1	-0.827953	0.435618	-0.981306	0.274484	-0.874528	0.665498	-0.949629	0.5173	-1.96306	0.0185177
15	g10231.t1	-1.64883	0.00157053	-1.90288	3.65785e-06	-1.90022	0.00103962	-1.59878	0.00071117	-2.17975	0.000187227
16	g10244.t1	6.4544	5.71774e-05	7.52897	1.07556e-06	5.244	0.000603252	8.11631	3.02462e-07	4.7446	0.00563513
17	g10328.t1	-0.143429	0.915418	-1.25215	0.01697	-0.326753	0.984548	-0.457761	0.794396	-1.31341	0.148318
18	g10370.t1	-1.25215	0.101378	-0.971791	0.023637	0.415454	0.954775	-0.49863	0.594368	-0.723685	0.248299
19	g10371.t1	-1.78018	0.405072	-2.49623	0.0115427	0.357196	0.992737	-1.52996	0.3995	-2.11288	0.138424
20	g10418.t1	1.76837	0.186087	2.68375	0.000375869	3.34614	0.00565226	2.40086	0.00529617	2.72511	0.000512587
21	g10419.t1	0.292054	0.925853	-0.564223	0.771434	1.20723	0.972963	1.64744	0.757364	2.91075	0.0392945
22	g10432.t1	0.518249	0.255389	0.492187	0.119698	-0.313822	0.918317	0.0994087	0.96674	0.827177	0.0292672
23	g10446.t1	-0.502573	0.589901	-0.610036	0.110072	-0.498833	0.926511	-0.806435	0.0597118	-2.04578	0.00381972
24	g10457.t1	-1.193	0.0125439	-1.1616	0.00128847	-1.05429	0.0477421	-1.09708	0.00322857	-1.25846	0.016371
25	g10463.t1	-1.75779	0.0282417	-1.88285	0.000225019	-1.5813	0.0627768	-1.30075	0.0150154	-1.51776	0.0478714
26	g10487.t1	2.05725	0.0348611	2.3176	0.000475778	1.79488	0.144162	2.7366	0.000481567	2.52932	0.00393524
27	g10504.t1	0.0069896	0.996544	1.80353	0.0258979	1.2228	0.788129	0.928857	0.528511	0.856524	0.466485
28	g10516.t1	-2.78296	0.0853157	-4.59972	0.000679794	-4.53479	0.011133	-4.89512	0.00156996	-4.6527	0.00873763
29	g10527.t1	-4.15686	0.000395433	-2.17062	0.00106226	-3.47713	0.00402797	-2.55984	0.00148732	-2.59153	0.010483
30	g10536.t1	-4.47788	0.00670137	-5.42639	0.000178814	-4.90696	0.00384454	-2.85838	0.0572946	-2.48802	0.0535936
31	g10538.t1	-2.32914	6.30955e-05	-1.73948	1.52681e-05	-2.3999	0.000213309	-1.43292	0.000461483	-2.00988	0.00100965
32	g10539.t1	3.09062	0.00031105	3.13246	2.84255e-07	4.60809	5.53502e-05	4.00819	2.464e-07	3.4695	0.000307225
33	g10543.t1	-8.48645	7.00979e-10	-5.76518	1.36892e-09	-7.73465	6.13439e-09	-5.91213	9.58315e-09	-6.92366	2.5024e-08
34	g10544.t1	-8.43916	1.84595e-07	-7.19273	2.04208e-06	-8.70197	1.88193e-07	-7.60789	8.81358e-07	-7.83645	8.57977e-07
35	g10566.t1	-0.0647074	0.966789	1.91591	0.00811835	1.03228	0.669989	0.963312	0.484863	1.93697	0.0235236
36	g10567.t1	0.799872	0.458535	2.1409	0.00419624	1.05306	0.502809	1.09322	0.346176	2.60115	0.00210126
37	g10662.t1	-0.254983	0.747737	-0.871259	0.0252481	-0.458857	0.891024	-0.210984	0.929748	-0.272891	0.584624
38	g10664.t1	0.844718	0.588141	-1.78127	0.0431185	-2.37119	0.181562	-1.09747	0.414836	-2.915	0.0222889
39	g10668.t1	-0.0399058	0.971611	-1.12283	0.00985873	-0.793911	0.588207	-1.09799	0.0808448	-0.339574	0.575833
40	g10706.t1	-4.84934	2.34859e-05	-4.46322	2.56083e-06	-4.52075	1.78233e-05	-4.91301	2.66111e-06	-4.98291	2.13613e-05
41	g10707.t1	-3.81416	4.30311e-06	-4.21256	1.97257e-08	-4.94109	1.34852e-06	-4.33796	8.65465e-07	-4.49285	1.24664e-06
42	g10710.t1	5.70382	0.000801636	7.99466	6.30024e-07	5.59812	0.000332963	7.08894	1.16249e-05	6.5864	2.17521e-05
43	g10724.t1	-0.128073	0.951327	-2.0917	0.0044003	-0.526907	0.984548	-0.960133	0.637127	-3.19503	0.0154078
44	g10726.t1	0.778663	0.0827219	0.579461	0.0774019	0.0749908	0.992737	1.00456	0.00519443	1.17941	0.00214087
45	g10743.t1	7.11665	2.74833e-05	8.68537	3.34584e-07	6.21178	0.000114838	8.65992	3.82541e-07	7.46613	5.18626e-06
46	g10752.t1	0.325854	0.659178	1.66287	0.00108887	0.869745	0.260904	0.681193	0.403788	0.892261	0.093228
47	g10757.t1	0.398402	0.765387	-0.498605	0.481294	-0.746249	0.891911	-0.493867	0.759954	-2.0796	0.0448291
48	g10771.t1	0.752756	0.126247	0.446425	0.224831	-0.0890245	0.992737	0.886946	0.0124562	0.427042	0.319568
49	g10776.t1	0.560866	0.753366	1.56513	0.00985873	1.2553	0.693329	0.680469	0.690259	0.439994	0.720786
50	g10778.t1	-0.944875	0.217864	-0.989548	0.00985873	-0.951625	0.260904	-1.09005	0.00785662	-1.62772	0.0185095
51	g10779.t1	0.090665	0.887495	0.394525	0.186826	0.366902	0.859865	0.62148	0.0352571	0.318012	0.368309
52	g10824.t1	-0.328839	0.59704	-0.732788	0.0113378	-0.772545	0.279835	-0.486009	0.300785	-0.314998	0.472559
53	g10841.t1	-0.891325	0.12553	-0.800133	0.0267494	-0.62012	0.647231	-0.512953	0.454085	-1.01911	0.0651605
54	g10863.t1	4.75816	0.00382401	5.35381	1.83362e-05	5.13161	0.00158602	5.52871	2.8222e-05	3.1499	0.0376301
55	g10874.t1	-1.08219	0.101834	-1.34361	0.000453855	-1.608	0.00752355	-0.735338	0.206144	-0.896904	0.129172
56	g10899.t1	1.44123	0.290289	2.12117	0.0514131	1.95999	0.283346	1.66643	0.258663	3.34932	0.00873763
57	g10900.t1	1.0494	0.368035	2.45145	0.00133191	1.70778	0.315276	1.66683	0.0573933	3.19748	0.00109975
58	g10904.t1	9.0923	0.00052155	10.7006	4.35563e-05	9.3006	0.000432505	8.64021	0.000825668	9.22355	0.00027543
59	g10915.t1	0.920326	0.00748456	1.00572	0.00303485	0.837507	0.036293	1.06781	0.00194861	1.27747	0.000586896
60	g10916.t1	0.806513	0.0171926	0.543983	0.0336103	1.14033	0.00908491	0.946505	0.000383229	0.501593	0.164548
61	g10950.t1	0.547316	0.275808	0.750974	0.0175024	0.494688	0.779799	0.548771	0.225371	0.932048	0.0564024
62	g10952.t1	-1.58422	0.0282417	-0.504716	0.220506	-0.387435	0.970116	-0.555786	0.461463	-0.968798	0.140148
63	g10979.t1	-2.07651	0.0625953	-2.14525	0.00221221	-1.0523	0.83193	-1.37508	0.0664191	-2.64759	0.012935
64	g10990.t1	0.261972	0.770408	1.0302	0.0134342	0.632968	0.730492	0.103171	0.972092	0.20434	0.756566
65	g10992.t1	-0.28696	0.68564	0.494509	0.300552	0.376462	0.930827	0.493778	0.57542	1.08449	0.0307945
66	g11014.t1	-7.47734	4.06441e-06	-7.45317	3.08114e-06	-8.36438	1.03344e-06	-7.87308	1.40317e-06	-7.81661	2.32255e-06
67	g11071.t1	2.30734	0.391049	0.339014	0.784295	1.3466	0.859865	2.27469	0.0186109	-0.00653945	0.997206
68	g11088.t1	0.121718	0.916203	-0.799799	0.0624237	-0.77976	0.59941	-0.397731	0.776004	-1.57702	0.0482754
69	g11112.t1	-1.18863	0.475493	-2.21286	0.00884159	-2.3211	0.260904	-0.828908	0.690259	-2.18559	0.09569
70	g11122.t1	-0.116149	0.968032	2.43431	0.0152013	2.42311	0.321725	2.01648	0.192366	3.1647	0.0497154
71	g11149.t1	-1.87901	0.19938	-5.97386	1.0631e-05	-3.62763	0.016641	-5.1478	5.13102e-05	-4.85599	0.000414678
72	g11165.t1	6.88146	3.9489e-05	8.59463	3.02203e-07	5.66748	0.000341929	9.19561	8.79168e-08	5.5638	0.000981515
73	g11190.t1	-0.976239	0.0345198	-0.496695	0.342601	-0.885759	0.0903094	-1.00031	0.0340811	-0.911606	0.063588
74	g11202.t1	2.72551	1.98201e-05	2.95834	7.31631e-07	3.54386	0.000462302	3.45291	1.06154e-06	3.4275	3.88944e-06
75	g11203.t1	6.14582	5.9515e-08	6.52637	4.33555e-10	7.74557	4.19332e-08	6.95333	8.08129e-09	6.75084	1.3412e-08
76	g11226.t1	0.0541726	0.920418	0.481098	0.024698	0.590255	0.260904	0.297971	0.476087	0.294898	0.325281
77	g11254.t1	1.12541	0.0744427	1.06278	0.0509043	0.956856	0.35756	1.41013	0.0111659	0.792046	0.233295
78	g1126.t1	-6.64231	0.000224537	-7.01654	2.36485e-05	-6.5283	6.98e-05	-5.73178	0.000100794	-6.37494	0.000341055
79	g11269.t1	-0.530642	0.36062	-0.657505	0.0335581	0.104299	0.992737	-0.260042	0.797607	-0.346471	0.395458
80	g11301.t1	0.868098	0.450846	1.42297	0.0387735	1.2867	0.414821	1.06441	0.261082	-0.206792	0.868729
81	g11302.t1	-7.25322	1.14113e-05	-7.58808	4.17043e-06	-7.30336	1.61977e-05	-7.45756	5.74522e-06	-7.92182	3.54499e-06
82	g11322.t1	-1.16556	0.000796495	-1.31412	5.30117e-05	-1.25549	0.00142827	-1.19154	0.00040261	-1.15669	0.00321851
83	g11327.t1	-1.91166	0.0359218	-0.0946341	0.935652	-0.680154	0.897699	-1.098	0.41532	-1.10907	0.211159
84	g11340.t1	8.31666	5.03396e-06	9.09232	7.19611e-07	5.80035	0.000930046	7.52584	1.99391e-05	7.70395	1.38118e-05
85	g11352.t1	-2.43733	0.387489	-3.22383	0.00875696	-2.90404	0.596096	-3.03997	0.0137656	-5.3957	0.0157634
86	g11366.t1	-2.81043	0.188458	-5.87267	0.000293329	-4.99807	0.0193159	-4.94611	0.0110865	-4.79625	0.00692675
87	g11367.t1	-5.8411	0.000890166	-6.05193	5.26844e-05	-5.75009	0.00104608	-5.14826	0.00114536	-3.76207	0.00559949
88	g11370.t1	2.73948	0.0418502	3.54186	0.00122842	4.50405	0.000671254	4.98647	0.000134505	5.02758	0.000199975
89	g11384.t1	8.12234	3.70163e-10	9.31084	1.73687e-11	7.19863	5.27582e-09	8.57209	1.41291e-10	6.99334	7.78273e-09
90	g11414.t1	0.488294	0.817265	1.72519	0.00657405	1.55685	0.683893	1.7623	0.0174771	1.60845	0.0997994
91	g11478.t1	-0.371324	0.935033	-3.99317	0.0105724	-2.17936	0.844124	-2.18541	0.307732	-2.72085	0.227057
92	g11486.t1	9.45957	2.76582e-10	10.6366	2.15055e-11	8.4743	4.0539e-09	9.42335	2.65018e-10	8.74969	1.34868e-09
93	g11487.t1	-2.14804	0.344999	-5.55739	0.00335633	-5.32423	0.0196495	-2.9488	0.195036	-5.39694	0.0149893
94	g11593.t1	5.91073	0.00308945	9.02203	1.0429e-06	5.59942	0.00288074	7.83086	1.81379e-05	5.71777	0.00189401
95	g11635.t1	-0.437139	0.358462	-0.648782	0.0272687	-0.252357	0.947229	-0.460859	0.30522	-0.52625	0.197498
96	g11653.t1	0.592501	0.692438	3.10604	0.00346296	1.59667	0.654791	1.59367	0.134686	3.34954	0.00114016
97	g11658.t1	-0.171474	0.936616	-1.51054	0.0488972	-0.68268	0.956724	-0.136521	0.972092	-1.80011	0.169289
98	g11690.t1	-1.45913	0.590462	-3.85559	0.00191642	-3.34851	0.257555	-2.1037	0.245196	-4.77331	0.0162567
99	g11701.t1	0.596647	0.312624	0.570744	0.227465	0.139702	0.991164	0.562967	0.444978	1.14785	0.0195585
100	g11730.t1	7.71244	3.81271e-08	8.34563	3.84985e-09	5.97215	2.42335e-06	8.42186	3.97144e-09	6.37037	1.50572e-06
101	g11765.t1	2.92342	0.00164856	2.06331	0.000247573	2.70259	0.0330306	2.66435	0.000739445	1.71633	0.0543085
102	g11796.t1	-5.42233	0.000267252	-6.28548	1.68315e-05	-5.94103	0.000311775	-7.19697	2.51897e-06	-6.07361	6.31776e-05
103	g11807.t1	0.0276021	0.984826	-1.83843	0.0053936	-1.68859	0.0586896	-1.504	0.0452331	-1.91164	0.0212172
104	g11842.t1	-0.432934	0.784326	-1.55224	0.0045534	-0.804913	0.933624	-1.06326	0.261493	-2.68339	0.0163151
105	g11845.t1	-0.46931	0.72594	-0.832079	0.0462426	-0.158985	0.992737	-0.24249	0.93243	-2.06423	0.0239138
106	g11858.t1	-0.613236	0.632488	-0.241548	0.686452	-0.129241	0.994937	-0.333905	0.877579	-2.20192	0.0197747
107	g11901.t1	8.83132	1.63325e-09	9.86128	1.09477e-10	7.72765	2.60275e-08	9.17279	7.50421e-10	7.10329	6.86583e-08
108	g11910.t1	-6.02322	9.78239e-06	-6.6344	6.82034e-07	-6.28468	1.18861e-05	-7.79938	4.995e-08	-6.38273	2.61886e-06
109	g11913.t1	-1.19823	0.21529	-1.85295	0.00278684	-2.81929	0.000205199	-2.86507	0.000593443	-1.77974	0.0205206
110	g11918.t1	-7.21991	5.40311e-07	-7.58102	1.89873e-07	-6.76876	5.16966e-06	-7.40411	2.8581e-07	-7.26256	7.06227e-07
111	g11948.t1	0.517433	0.824245	1.77556	0.0121684	2.52487	0.341622	1.0767	0.351985	-1.00365	0.609576
112	g11981.t1	0.452547	0.747737	1.8452	0.0186482	1.49038	0.502809	0.798604	0.690259	1.99438	0.0558271
113	g11988.t1	-0.190201	0.713102	-0.393691	0.230506	0.213025	0.972963	-0.249762	0.794711	-0.929893	0.0240258
114	g12035.t1	7.54145	4.12504e-09	9.34221	4.18724e-11	6.56171	4.841e-08	8.94814	1.4159e-10	6.54905	3.60617e-08
115	g12081.t1	0.277885	0.637522	0.74562	0.0113712	0.265424	0.965462	0.545938	0.197413	0.912481	0.0297249
116	g12086.t1	-1.27625	0.405072	-2.26381	0.00390929	-1.34357	0.677293	-1.61316	0.0555301	-1.42199	0.164052
117	g12103.t1	1.82487	3.82776e-08	2.03075	5.68348e-11	2.01986	8.29817e-07	1.84211	1.16072e-09	2.38656	1.67873e-09
118	g12115.t1	-0.538487	0.349346	-1.20687	0.000289816	-0.729883	0.328464	-0.586868	0.261493	-0.691267	0.138951
119	g12134.t1	-2.71447	8.79666e-08	-2.90869	3.38949e-10	-2.90212	2.60012e-08	-2.56576	5.4986e-09	-1.98633	1.11878e-05
120	g12143.t1	-2.04624	0.172323	-3.76196	9.35357e-05	-3.02361	0.0838877	-1.71738	0.0588785	-3.71891	0.00672018
121	g12162.t1	0.75932	0.734855	2.0733	0.00833295	2.7459	0.317577	1.66457	0.0641357	1.58326	0.301939
122	g12164.t1	8.08129	4.79542e-07	9.14518	3.45958e-08	6.38529	2.27216e-05	7.45025	1.43243e-06	7.24955	2.73262e-06
123	g12212.t1	0.00602968	0.993136	-0.454404	0.394993	-0.279225	0.930827	-0.457293	0.619724	-0.82927	0.0413691
124	g12227.t1	-2.66981	0.000857608	-0.333027	0.776602	-0.947567	0.59339	-1.49382	0.114304	-0.200315	0.829415
125	g12238.t1	2.46533	0.000104603	2.83093	1.45895e-07	2.44139	0.00399411	2.07907	8.04048e-06	1.99798	0.00158415
126	g12239.t1	0.619673	0.275808	0.625002	0.0641691	1.37329	0.0422099	1.12084	0.00403138	1.48126	0.000774151
127	g12246.t1	8.02217	1.71856e-07	6.60899	3.2707e-07	6.49092	7.0304e-06	8.12145	1.28437e-07	6.36715	1.6118e-06
128	g12309.t1	0.363953	0.406811	0.30497	0.455801	0.220519	0.926536	0.180034	0.922117	0.709106	0.0244243
129	g12324.t1	0.0152039	0.992581	-1.39299	0.014117	-0.658259	0.83193	-0.914287	0.215979	-1.48576	0.075901
130	g1233.t1	-1.44353	0.0763385	-1.46347	0.000373181	-0.048376	0.997472	-0.554263	0.424193	-1.07011	0.138424
131	g12338.t1	3.07351	0.00561235	2.65672	0.000479461	2.24227	0.186168	3.13727	0.000156853	2.10722	0.123102
132	g12340.t1	-1.3613	0.0450118	-1.39742	0.00129288	-1.90791	0.00152842	-1.50323	0.00458024	-0.83725	0.147707
133	g12393.t1	-3.37917	0.000414834	-3.30376	2.36485e-05	-4.30603	2.47499e-05	-4.0953	5.03455e-06	-2.74031	0.00217671
134	g12398.t1	-1.77278	0.00384452	-1.77591	1.17293e-05	-2.07313	0.00179185	-2.01961	2.11357e-05	-2.17118	0.000917976
135	g12448.t1	0.511344	0.394888	0.275008	0.477375	0.162626	0.989483	0.609678	0.094519	0.887754	0.0423166
136	g12452.t1	-0.985685	0.0287667	-1.21934	0.000410887	-1.17088	0.0188399	-1.0449	0.00785662	-1.1409	0.0146344
137	g12472.t1	-0.582096	0.0355016	-0.576187	0.0137529	-0.89269	0.00158976	-0.664397	0.00761846	-1.01073	0.000917976
138	g12473.t1	5.0319	2.54749e-05	4.75858	1.834e-06	4.48155	8.682e-05	5.55876	1.24802e-06	4.37765	6.583e-05
139	g12490.t1	0.973616	0.353478	2.04478	0.00190487	1.44477	0.215082	1.53861	0.0380791	1.90175	0.0310833
140	g12548.t1	0.539467	0.230846	0.994119	0.00223038	1.05707	0.0260138	0.669714	0.0856856	1.31465	0.000551344
141	g12571.t1	1.52199	0.00027789	2.13408	6.79246e-07	1.60774	0.0048336	1.56928	0.000156853	1.97643	4.32726e-05
142	g12592.t1	1.20498	0.295974	1.07197	0.0176852	2.29482	0.103402	1.41297	0.0120354	0.139682	0.91696
143	g12638.t1	-1.48724	9.6836e-06	-1.36936	1.24355e-05	-1.60981	7.09336e-06	-1.29274	5.47502e-05	-1.26728	0.000209456
144	g12651.t1	-6.19708	0.0016354	-5.38302	0.000604912	-5.86144	0.00165767	-6.25354	0.000485554	-7.48597	0.000141128
145	g1266.t1	1.14084	0.106777	0.892886	0.0645595	1.05117	0.366691	1.03772	0.0440942	0.305955	0.628696
146	g12670.t1	0.575956	0.344999	0.474937	0.219286	0.280766	0.972963	0.722264	0.114304	1.07516	0.0149259
147	g12680.t1	4.82951	2.21815e-06	4.79289	1.77839e-07	3.33473	0.000415315	4.73826	5.0023e-07	3.8964	2.07091e-05
148	g12685.t1	1.15661	0.00132101	1.14836	9.1317e-05	1.62099	0.00165406	1.61706	5.03455e-06	1.89848	4.34676e-06
149	g12691.t1	9.82418	2.14815e-10	10.3345	5.45923e-11	8.40333	5.28598e-09	10.004	1.4159e-10	8.81612	1.57141e-09
150	g12692.t1	-0.0982265	0.927846	-0.0056846	0.99263	-0.0741855	0.99724	0.120988	0.972092	1.29827	0.00887917
151	g12711.t1	-1.67001	0.00603747	-2.03919	0.000310599	-2.82099	0.000341929	-2.1829	0.000377167	-1.67261	0.00928404
152	g12723.t1	1.6863	0.547486	3.25766	0.0459846	2.7875	0.29194	1.35404	0.778934	1.10828	0.615245
153	g12735.t1	-2.3372	0.00659821	-3.15286	8.05426e-05	-3.47535	0.00166284	-3.25414	0.000201959	-4.03932	0.000123039
154	g12737.t1	-6.14638	0.000162951	-6.76338	1.69077e-05	-6.50209	0.000148727	-6.83777	1.60675e-05	-7.05835	1.38118e-05
155	g12740.t1	-0.384715	0.768679	-1.37038	0.0237835	-0.342393	0.984548	-0.276896	0.933242	-0.831847	0.305056
156	g12763.t1	3.85717	9.39198e-05	3.95965	3.36995e-07	5.26625	3.99239e-06	4.09997	1.37386e-06	3.37944	0.00089758
157	g12770.t1	-1.2303	0.300881	-1.89291	0.000750495	-1.55159	0.276894	-2.22038	0.00120114	-3.06778	0.00191421
158	g12780.t1	2.21534	0.135122	2.57098	0.000319178	3.27816	0.0445414	3.03764	0.000545777	0.951161	0.508489
159	g12796.t1	-1.56993	0.187798	-1.23312	0.0300737	-1.53327	0.181011	-0.722907	0.403788	-2.86814	0.011894
160	g12819.t1	-6.09078	0.0016354	-5.39643	0.00123471	-4.51614	0.0384368	-5.20385	0.00139478	-3.56913	0.0543085
161	g12823.t1	-3.76551	0.0046127	-3.14304	0.00114142	-3.58287	0.00245088	-2.93432	0.00934827	-1.95518	0.10635
162	g12825.t1	-8.19095	1.76765e-06	-7.55031	4.69911e-06	-8.42047	1.66085e-06	-8.04915	1.95687e-06	-8.2098	2.00125e-06
163	g12826.t1	-5.6687	1.33481e-05	-6.28237	6.82034e-07	-5.73927	3.09263e-05	-6.64571	3.82541e-07	-6.08196	2.32255e-06
164	g12827.t1	1.45226	0.423681	1.39148	0.0777273	2.40541	0.442434	2.04698	0.0177994	0.417458	0.840448
165	g12861.t1	0.837019	0.0163646	0.919157	0.000453855	0.777897	0.160821	0.743795	0.0106888	0.534719	0.162687
166	g12873.t1	6.3174	2.12279e-08	5.77115	3.56353e-10	7.36732	6.45924e-09	5.95833	1.02428e-09	6.82936	7.39198e-09
167	g12875.t1	-0.00929967	0.992581	-0.802104	0.0179622	-0.0136934	0.998303	-0.312947	0.806861	-1.2306	0.0527494
168	g12877.t1	8.07371	4.26028e-07	8.346	1.88029e-07	7.17716	3.59173e-06	8.9198	6.63768e-08	7.26548	1.88083e-06
169	g1291.t1	0.196851	0.629687	0.548082	0.0419671	-0.106846	0.985065	0.175278	0.884151	0.314031	0.303463
170	g12952.t1	6.40392	1.70585e-05	4.56959	1.21766e-05	4.34045	0.00122916	5.64624	2.24287e-05	4.89087	0.000194092
171	g13002.t1	7.29724	5.75783e-09	8.9979	7.23811e-11	6.03604	2.34977e-07	7.78077	1.2752e-09	6.98152	1.35794e-08
172	g13017.t1	-0.0665839	0.94965	0.825127	0.229274	0.322657	0.967715	0.31866	0.925912	1.23049	0.0461711
173	g13026.t1	-2.04961	0.191549	-1.51759	0.0148184	-0.410229	0.989891	-1.09352	0.302688	-2.90139	0.0621469
174	g13067.t1	-0.528214	0.734411	-1.15333	0.020558	-0.200787	0.992737	-0.51083	0.796666	-1.45549	0.160686
175	g13085.t1	0.785131	0.68011	2.24721	0.000516097	2.14114	0.291977	1.61423	0.0254098	1.08029	0.442744
176	g13110.t1	-6.31951	7.73829e-07	-5.98407	1.07556e-06	-6.35033	2.09058e-06	-5.93892	1.45096e-06	-5.70216	4.29169e-06
177	g13114.t1	-6.32471	7.48421e-08	-5.97864	3.74625e-10	-6.2199	5.21634e-08	-6.57239	2.49617e-09	-5.46997	7.64317e-08
178	g13123.t1	-6.21246	2.80037e-05	-5.29181	0.000180422	-5.43967	0.000779236	-6.5831	5.75511e-06	-5.68535	9.86868e-05
179	g13139.t1	-4.13988	0.0362475	-5.83469	0.00020357	-6.34558	0.00481249	-4.01186	0.00526226	-5.20555	0.0106594
180	g13141.t1	-2.57531	0.00562393	-3.66349	2.59409e-06	-4.38054	1.70324e-05	-3.86578	3.10077e-06	-4.88015	9.74087e-07
181	g13150.t1	8.4809	5.9891e-08	10.175	1.68178e-09	7.5743	5.64405e-07	9.99033	3.31579e-09	8.28232	8.96146e-08
182	g1317.t1	-1.09018	0.234467	-1.01852	0.0483004	-1.28928	0.179364	-0.995628	0.226778	-0.955705	0.191025
183	g13172.t1	-8.2877	1.13422e-07	-6.99518	1.34526e-06	-8.62219	9.51844e-08	-8.57643	5.31512e-08	-8.20866	1.87658e-07
184	g13193.t1	-2.44793	0.00109008	-1.17026	0.00579592	-0.876716	0.561754	-1.1294	0.02327	-1.28861	0.0657008
185	g1321.t1	-0.156501	0.769626	-0.360199	0.274484	0.137032	0.985185	-0.646658	0.0456905	-0.313894	0.426006
186	g13216.t1	-1.97816	0.0394106	-2.81042	9.47745e-05	-3.57925	0.00165406	-2.88497	0.000612568	-2.50772	0.0116888
187	g1327.t1	-5.56025	0.00106134	-5.96495	2.36485e-05	-3.11396	0.0514399	-4.49522	0.000795808	-5.22987	0.00153678
188	g13279.t1	-0.106384	0.927846	-0.365556	0.437116	0.389435	0.972963	-0.452132	0.584285	-1.77268	0.0299869
189	g13282.t1	0.553989	0.327977	0.876832	0.00382647	1.22189	0.0975492	1.18921	0.000983879	0.674502	0.131965
190	g13287.t1	-5.7927	1.75148e-07	-7.27519	1.0727e-09	-5.08591	9.27128e-06	-6.44141	1.32998e-08	-5.56871	4.46635e-07
191	g13306.t1	7.72252	5.12114e-08	8.33317	8.66835e-09	6.28593	1.8319e-06	7.73562	3.89783e-08	7.17715	8.7397e-08
192	g13311.t1	-0.924194	0.574554	-1.91578	0.0147332	-1.58068	0.596749	-1.52764	0.171657	-2.5155	0.0277218
193	g13322.t1	-5.97134	6.09553e-07	-5.81019	3.6282e-07	-6.17227	1.07907e-06	-6.15485	1.7308e-07	-5.7048	1.25484e-06
194	g13345.t1	9.5896	3.50958e-08	12.1768	3.83609e-10	9.64042	4.841e-08	11.7236	1.16072e-09	10.8132	5.82055e-09
195	g1335.t1	0.705205	0.0350896	-0.0625488	0.886439	0.551972	0.424993	0.620905	0.0555348	0.216725	0.580935
196	g13352.t1	6.53306	9.46907e-07	7.97196	4.67802e-09	5.19122	2.46483e-05	8.22241	3.91879e-09	5.35383	3.77949e-05
197	g13394.t1	-3.38249	0.00154584	-1.72453	0.137821	-2.16795	0.0644465	-2.31623	0.0469127	-1.11833	0.271251
198	g13410.t1	-0.369947	0.720938	-1.21091	0.0124807	-1.3226	0.300168	-1.1485	0.12604	-0.741083	0.285016
199	g13415.t1	-2.05417	0.12962	-2.30423	0.00207616	-1.97188	0.101981	-2.29914	0.00407486	-1.63599	0.128116
200	g13417.t1	-0.266248	0.797508	0.414932	0.529263	0.636683	0.817574	0.385252	0.875198	1.29372	0.0374224
201	g13418.t1	-1.80215	0.148528	-1.94868	0.0918707	-3.01297	0.0109286	-1.72025	0.179943	-0.020769	0.986448
202	g13449.t1	8.88072	7.00979e-10	9.51925	1.09477e-10	7.51677	2.19347e-08	9.32326	3.08923e-10	8.17924	3.94129e-09
203	g13458.t1	2.27046	0.000253769	1.96922	2.36485e-05	0.750563	0.724834	1.92087	0.000364026	2.28346	4.70033e-05
204	g13470.t1	-1.50523	0.352552	-2.5339	0.00191642	-0.206058	0.992737	-1.34408	0.323921	-3.84032	0.00090121
205	g13472.t1	-0.0350711	0.982629	1.64634	0.00106226	0.476862	0.972963	0.888261	0.293974	1.79451	0.014221
206	g13507.t1	-1.27265	0.00459304	-1.05198	0.0172621	-1.50802	0.0010427	-1.46584	0.00131474	-1.12161	0.01586
207	g13541.t1	-7.71512	6.91328e-08	-6.42274	9.62592e-07	-8.02728	6.10692e-08	-7.77547	4.82894e-08	-7.23971	2.72028e-07
208	g13557.t1	-4.54275	4.25668e-05	-7.16195	2.21611e-09	-4.8891	3.11435e-05	-5.90043	1.25924e-07	-5.33905	1.38642e-06
209	g1356.t1	0.358715	0.63804	1.16168	0.0307956	0.400977	0.911957	0.24423	0.941061	0.931552	0.0878922
210	g13563.t1	8.23046	8.49807e-09	9.22495	5.117e-10	6.45285	6.39038e-07	9.08402	1.16072e-09	5.6658	9.31142e-06
211	g13571.t1	-1.26425	0.0660968	-0.675169	0.229057	-0.703974	0.717373	-0.897039	0.0614233	-1.24341	0.0474791
212	g13584.t1	-4.50954	0.0262951	-4.80375	0.00597759	-4.11994	0.0365157	-3.96913	0.011378	-3.83351	0.0477574
213	g1360.t1	-0.837335	0.424935	-1.10394	0.0245612	-0.119325	0.992866	-0.268929	0.929748	-1.0737	0.167505
214	g1361.t1	-0.597593	0.541113	-0.768018	0.0614529	-0.689572	0.765502	-0.386473	0.811195	-1.56237	0.0186304
215	g13638.t1	-1.93259	0.342978	1.88787	0.196577	1.15088	0.976661	1.33789	0.719932	4.04496	0.0259951
216	g1364.t1	0.0603969	0.972592	-1.62071	0.00524815	-0.724743	0.930472	-0.510472	0.811963	-1.19538	0.196523
217	g13652.t1	-6.98379	3.4069e-06	-7.47189	6.5352e-07	-7.36896	2.49168e-06	-7.61301	5.45668e-07	-7.19262	2.21024e-06
218	g13659.t1	0.698359	0.335821	0.459759	0.396346	-0.0836296	0.99724	0.983232	0.0415328	0.81296	0.248623
219	g13685.t1	-1.98377	0.0543248	-2.31417	0.00140618	-3.07245	0.00482577	-3.05739	0.00143006	-2.1622	0.0241682
220	g1369.t1	-0.410708	0.48147	-0.691647	0.0292335	-0.722588	0.356852	-0.867998	0.0156797	-0.613926	0.131965
221	g13693.t1	9.0903	2.26197e-09	10.2851	1.35329e-10	8.43153	1.54429e-08	10.0689	4.06139e-10	8.50737	9.35657e-09
222	g13711.t1	0.857402	0.497503	2.88148	0.000319178	1.8468	0.29155	2.69935	0.00228801	3.69229	0.000437201
223	g13737.t1	-2.75706	0.0371356	-1.8676	0.00646807	-2.51956	0.216925	-1.29949	0.529064	-2.33387	0.0769001
224	g13742.t1	-7.38932	0.000332815	-7.57384	0.000178882	-6.14858	0.010106	-5.77635	0.00835145	-6.29707	0.00206665
225	g13783.t1	-5.63219	1.12779e-05	-5.71483	2.56209e-06	-5.67765	2.66989e-05	-5.71276	3.20615e-06	-5.80237	3.02598e-06
226	g13805.t1	5.18805	5.81363e-07	4.86808	2.1596e-08	5.61765	2.54765e-07	4.64603	8.72783e-08	3.6901	4.52286e-06
227	g13885.t1	9.7771	1.2583e-09	10.7155	1.27854e-10	8.77562	1.42993e-08	10.6144	3.08923e-10	9.27363	4.06391e-09
228	g13966.t1	0.0111541	0.991545	1.2171	0.0119928	0.610615	0.693329	0.661849	0.42949	0.751337	0.179243
229	g14012.t1	-7.05606	5.11901e-07	-6.84861	5.54066e-07	-6.06806	2.90265e-05	-7.41636	1.65639e-07	-6.45687	2.67808e-06
230	g14030.t1	-8.8363	3.82776e-08	-8.06686	1.40584e-07	-8.92591	5.21634e-08	-8.97435	2.47637e-08	-8.33433	1.35841e-07
231	g14036.t1	-0.41163	0.783003	1.26443	0.222998	0.863512	0.841288	0.990242	0.618376	2.26303	0.0254854
232	g14069.t1	0.236358	0.880205	-1.31603	0.0268628	-1.12906	0.783968	-0.514684	0.729816	-1.09677	0.29527
233	g14088.t1	-7.36544	2.36632e-08	-5.21594	3.36995e-07	-5.4721	9.38072e-07	-7.5093	1.27444e-08	-7.60301	1.79317e-08
234	g14128.t1	-8.19443	1.03943e-07	-7.56933	3.2102e-07	-7.83334	4.45344e-07	-8.52895	4.52464e-08	-7.4821	7.06227e-07
235	g1425.t1	-1.35937	0.00375998	-0.275783	0.561461	-0.496481	0.723674	-0.562036	0.323921	-0.991739	0.0556233
236	g14253.t1	-9.52705	3.00532e-07	-8.08074	3.10383e-06	-9.78951	2.69712e-07	-9.61231	2.31715e-07	-9.44925	4.61699e-07
237	g14254.t1	-10.2934	1.98201e-05	-7.4521	2.88768e-05	-11.0152	7.82953e-06	-9.97894	2.64988e-05	-10.0217	2.84509e-05
238	g14276.t1	-0.331924	0.792723	1.33421	0.122719	0.789266	0.767078	0.552987	0.863324	1.72363	0.0370423
239	g14290.t1	8.33693	2.18111e-09	9.82754	6.60496e-11	6.67754	9.98463e-08	8.29627	1.35022e-09	7.88511	6.34468e-09
240	g14298.t1	2.72391	0.00117648	2.81143	6.32002e-06	2.80612	0.00399411	2.75831	3.21987e-05	2.97249	0.00163297
241	g14303.t1	8.32051	8.59331e-10	9.00241	1.09401e-10	6.78355	4.32074e-08	7.89267	1.2752e-09	7.17421	1.41754e-08
242	g14314.t1	-1.91708	0.0281824	-2.51066	6.12156e-05	-1.23638	0.529012	-1.93063	0.00391045	-1.49659	0.0571153
243	g1436.t1	0.625131	0.343868	1.10213	0.0114867	0.740844	0.597915	1.24604	0.0083256	1.92165	0.000421371
244	g1437.t1	0.52349	0.618004	0.657651	0.304899	0.169266	0.992737	0.866506	0.25283	2.07987	0.00396794
245	g14378.t1	6.89962	2.02156e-08	8.56192	1.00198e-10	6.28474	5.21634e-08	7.76541	1.16072e-09	6.51237	3.82853e-08
246	g14403.t1	9.30905	1.55414e-09	10.3153	1.27854e-10	8.24785	2.19347e-08	9.34885	1.16072e-09	8.45128	1.00921e-08
247	g14404.t1	-6.04333	4.26028e-07	-7.53388	3.59572e-09	-5.76984	4.09786e-06	-6.4222	8.86829e-08	-5.63736	1.6587e-06
248	g1444.t1	3.37766	0.000131666	4.95768	1.86467e-07	3.86056	8.6489e-05	5.50126	2.26555e-07	4.01912	1.32232e-05
249	g1446.t1	4.7854	0.000103596	7.31625	3.60425e-08	5.06553	2.95016e-05	7.29881	3.94982e-08	5.49839	1.87639e-05
250	g1447.t1	-1.42776	0.000663013	-1.779	6.55345e-08	-0.872521	0.0310317	-1.51448	1.12403e-06	-2.00898	2.07268e-05
251	g1448.t1	0.67058	0.491091	0.478369	0.264333	1.66789	0.0356085	0.51236	0.460772	0.247093	0.695955
252	g1449.t1	-1.63488	0.00413966	-1.80073	5.68817e-06	-1.69876	0.00260889	-1.68289	1.68345e-05	-2.27227	0.000448789
253	g14548.t1	-6.12568	1.01441e-07	-6.36267	2.34219e-08	-5.76485	1.44023e-06	-6.321	3.90849e-08	-5.90681	1.79403e-07
254	g14556.t1	10.2737	1.00769e-10	11.7862	9.83459e-12	9.01624	1.85747e-09	10.3095	1.27086e-10	9.806	2.91298e-10
255	g14566.t1	8.489	3.82776e-08	9.31045	3.79526e-09	7.34742	5.06726e-07	8.90637	1.06522e-08	7.75114	1.83505e-07
256	g14592.t1	-6.27679	1.73692e-07	-6.08622	1.68134e-07	-6.25945	7.52439e-07	-6.21893	1.62e-07	-5.4361	2.29461e-06
257	g14593.t1	-6.44314	6.28487e-08	-6.90782	9.52948e-09	-5.94134	1.2973e-06	-6.3338	6.60813e-08	-5.89326	3.14303e-07
258	g14609.t1	-8.86259	8.04246e-07	-7.82689	2.88223e-06	-9.76795	2.42673e-07	-9.69471	1.65639e-07	-8.77205	1.20648e-06
259	g14616.t1	-2.2996	3.83688e-08	-2.06962	5.11974e-09	-2.14579	5.95365e-08	-2.28795	4.54497e-09	-1.91806	7.58905e-07
260	g14646.t1	9.71557	1.33482e-09	11.1285	8.116e-11	8.30942	3.16645e-08	8.76534	5.4986e-09	7.38112	4.69595e-08
261	g14653.t1	0.55441	0.603049	1.11371	0.0386841	1.42749	0.3068	1.14125	0.0791025	1.14188	0.19473
262	g14668.t1	-4.97304	0.00425448	-1.96952	0.148378	-1.90181	0.401997	-2.16125	0.195036	-1.80664	0.260486
263	g14724.t1	-4.9542	2.92861e-06	-3.5764	3.65785e-06	-3.43053	0.000216482	-3.60769	1.32996e-05	-2.8365	0.00105156
264	g14727.t1	-8.23824	8.065e-08	-6.70442	1.76173e-06	-8.11094	1.93777e-07	-7.93216	1.29975e-07	-7.56153	4.67145e-07
265	g1473.t1	0.422466	0.845404	-1.1	0.124887	0.0367184	0.997472	-0.294851	0.950061	-2.95567	0.0445857
266	g1477.t1	-0.860286	0.346959	-1.04959	0.00204296	-0.832234	0.679032	-0.427282	0.654231	-0.858862	0.137753
267	g14785.t1	6.57938	5.77868e-08	6.87435	3.1647e-09	4.87454	1.01831e-06	7.09336	1.30775e-08	5.88717	1.20937e-08
268	g14788.t1	-8.9835	8.84196e-09	-7.48073	1.16062e-08	-9.31919	1.08528e-08	-9.82967	1.68508e-09	-8.77251	1.70108e-08
269	g14792.t1	-2.68917	0.0693373	-2.10335	0.00510572	-1.93885	0.21182	-2.2048	0.0204219	-2.10575	0.0236294
270	g14797.t1	1.1324	0.0375653	1.15785	0.000186622	1.09755	0.171313	1.50257	7.63015e-05	1.27904	0.0150022
271	g14871.t1	-5.67071	0.0047875	-6.79185	0.000186676	-4.70874	0.0570826	-6.72449	0.000278269	-4.86938	0.0252336
272	g14974.t1	0.448008	0.885273	3.54506	0.0182891	2.67161	0.282968	1.58621	0.599186	1.32207	0.474408
273	g14983.t1	0.532006	0.280087	0.737548	0.0201543	0.560701	0.559508	0.44804	0.455263	1.18785	0.00293216
274	g15034.t1	8.18915	1.63325e-09	9.15156	1.09401e-10	6.71848	5.44076e-08	8.34067	9.08541e-10	6.86901	4.27986e-08
275	g15104.t1	7.71969	5.77868e-08	8.74075	2.82959e-09	5.83743	6.41319e-06	8.42538	8.24515e-09	6.83921	4.74619e-07
276	g15110.t1	8.57161	3.70163e-10	9.25193	5.95504e-11	7.19503	1.33242e-08	8.36968	4.96116e-10	6.161	1.24651e-07
277	g15123.t1	0.424137	0.799384	0.957359	0.0391584	0.890647	0.905312	0.794696	0.447444	0.0717951	0.952424
278	g15124.t1	-7.02926	1.279e-07	-5.84855	1.45717e-06	-6.60187	1.31439e-06	-7.29942	4.63602e-08	-6.69908	4.46728e-07
279	g15127.t1	-0.587606	0.129451	-1.01026	9.58999e-05	-0.728367	0.0768666	-1.15798	4.57525e-05	-1.56452	0.00112987
280	g15140.t1	-6.28051	3.9373e-07	-7.29006	1.81491e-08	-6.0525	3.72483e-06	-7.53225	1.24537e-08	-7.05697	6.85245e-08
281	g15153.t1	-7.36977	7.47884e-08	-7.32761	5.63641e-08	-7.12228	4.1176e-07	-7.61883	3.39616e-08	-6.86292	3.14303e-07
282	g15185.t1	-0.616877	0.515423	-1.20549	0.0234258	-0.511374	0.94083	-0.679127	0.509279	-1.26818	0.117452
283	g15191.t1	-0.596617	0.0348611	-0.820161	0.00166941	-0.941708	0.00072497	-0.874443	0.00115469	-1.04623	0.00027543
284	g15208.t1	7.81675	1.1813e-07	9.01955	4.09181e-09	6.60852	1.95486e-06	8.32958	2.39004e-08	6.08649	1.75198e-05
285	g15225.t1	3.19663	6.37184e-06	2.63119	4.69298e-08	3.27352	0.000176311	2.88354	7.42228e-07	2.09395	0.00122434
286	g15233.t1	1.65092	0.250475	3.48699	6.34018e-05	4.01194	0.00107524	2.54063	0.000810745	3.35746	0.00984164
287	g15239.t1	-3.58877	0.00998375	-3.44177	0.000634974	-1.91893	0.611602	-3.15944	0.00472978	-4.73919	0.000425209
288	g15253.t1	4.84808	1.23009e-06	4.19801	7.76643e-08	4.53733	6.38392e-06	3.90919	2.98792e-07	3.43156	0.000124287
289	g15266.t1	12.6069	9.43519e-11	13.5378	1.46858e-11	11.3707	1.05573e-09	12.2974	1.40074e-10	12.0765	7.97115e-11
290	g15389.t1	-9.13388	3.95602e-07	-7.93757	2.38908e-06	-9.03601	6.88339e-07	-8.82818	5.90362e-07	-9.19576	4.71404e-07
291	g15406.t1	0.584105	0.740632	-0.731867	0.255828	-0.128351	0.99724	-0.322522	0.920972	-3.35353	0.0193835
292	g15461.t1	-2.29734	0.00157053	-3.49768	3.2707e-07	-2.8517	4.3463e-05	-2.70817	1.30339e-05	-2.58466	0.000176237
293	g15485.t1	-1.20167	0.0133564	-1.58796	0.000218205	-0.988134	0.146021	-0.889509	0.0792473	-0.412276	0.42715
294	g15610.t1	-6.53517	4.89339e-07	-5.60059	8.12935e-08	-5.62716	3.93388e-06	-6.61353	1.00333e-07	-8.14009	1.70108e-08
295	g15648.t1	-1.11917	0.16131	-1.58319	0.00389598	-1.73629	0.0207675	-0.861841	0.341515	-0.713567	0.319568
296	g15653.t1	0.753143	0.372073	0.691962	0.145027	0.490675	0.872188	0.607283	0.447444	1.2711	0.0113377
297	g15701.t1	5.18691	0.000325046	5.72292	4.18758e-05	5.70834	0.000176311	6.09788	4.06265e-05	6.28279	1.73458e-05
298	g15704.t1	-1.6151	0.243838	-1.12558	0.0448794	-0.140871	0.994234	-0.393478	0.909038	-0.705855	0.372237
299	g15798.t1	9.24085	2.84623e-09	9.73525	6.54826e-10	8.08479	4.49635e-08	9.64571	1.16072e-09	8.37271	1.73445e-08
300	g15802.t1	-7.08542	3.33939e-06	-7.37198	1.03026e-06	-6.81323	1.76576e-05	-7.16469	2.02359e-06	-6.90668	4.8478e-06
301	g15827.t1	1.34778	0.00391337	1.07383	0.00504545	1.09322	0.236487	1.33091	0.00232128	1.75329	0.000333797
302	g1587.t1	0.133771	0.722131	0.655195	0.0044003	0.167676	0.94083	0.205377	0.793611	0.372598	0.145161
303	g15896.t1	-4.46666	8.81729e-06	-5.78939	1.1625e-07	-5.86414	1.13104e-06	-5.56764	3.82541e-07	-6.75378	4.27788e-08
304	g15904.t1	-1.10484	0.413269	-1.41876	0.0440459	0.519147	0.984548	-0.580824	0.82039	-2.00609	0.078851
305	g1641.t1	2.02246	5.07535e-06	1.19201	4.5715e-06	2.00666	9.1294e-05	1.4029	1.50989e-06	1.3698	8.29253e-05
306	g1694.t1	1.01307	0.0324733	0.269829	0.487085	0.097479	0.992737	0.602232	0.103096	-0.0230711	0.972458
307	g1735.t1	-7.33196	1.69566e-06	-4.46011	3.05791e-05	-4.30293	0.000723486	-4.83151	5.45935e-05	-4.60103	0.000755233
308	g1766.t1	-1.11445	0.00538368	-0.69945	0.0169427	-0.969752	0.0385839	-0.576598	0.135178	-0.854523	0.0471424
309	g1769.t1	-1.8975	0.0157264	-1.27756	0.0038492	-1.06101	0.355282	-1.10418	0.0454299	-1.28734	0.100326
310	g1802.t1	0.689674	0.675112	2.43189	0.0170409	1.88687	0.460344	1.87945	0.0402724	2.37773	0.0284078
311	g1865.t1	-0.774765	0.448664	-1.3123	0.00340692	-1.30243	0.174804	-0.622551	0.547137	-0.669856	0.272288
312	g1867.t1	-0.908663	0.151696	-0.704334	0.292894	-1.13626	0.0546085	-1.37358	0.0165379	-1.37737	0.0074274
313	g1880.t1	0.204854	0.701811	0.199015	0.617837	0.178128	0.984548	0.271354	0.796666	0.885282	0.0218935
314	g1898.t1	3.16294	0.0070619	2.53806	0.000267861	3.0247	0.018709	3.04413	0.00143462	3.27168	0.000124287
315	g1901.t1	-1.05498	0.528037	-1.58038	0.0249118	-1.14559	0.831337	-1.57942	0.131212	-1.1415	0.274973
316	g1904.t1	-8.02305	4.70614e-06	-6.13522	9.98591e-06	-6.52114	1.61977e-05	-7.18639	7.88268e-06	-6.083	4.60105e-05
317	g1943.t1	-0.541434	0.0413834	-0.369299	0.233452	-0.0952786	0.984548	-0.286265	0.601288	-0.433188	0.0893484
318	g1983.t1	-0.644959	0.54489	0.722792	0.292894	0.275056	0.985185	0.753367	0.527776	1.61972	0.0257471
319	g2019.t1	-1.67941	0.0561258	-1.26915	0.011064	-1.49887	0.261392	-0.76612	0.403788	-1.0348	0.162016
320	g2025.t1	-0.0126563	0.992302	0.320462	0.604204	0.484052	0.956713	1.04629	0.0598154	1.25016	0.0477574
321	g2053.t1	0.129366	0.720938	0.276807	0.329242	0.341839	0.415237	0.0614311	0.972092	0.569112	0.0212172
322	g2100.t1	-0.699566	0.326374	-0.837801	0.0705142	0.0698201	0.996689	-0.667529	0.320185	-1.4284	0.0232866
323	g2136.t1	1.52261	0.00340017	1.44525	0.000200386	1.59258	0.0454252	1.63884	0.000334408	1.87564	0.000292498
324	g2153.t1	0.771477	0.455131	1.54392	0.00144582	1.46387	0.24563	0.381961	0.797005	1.84765	0.0215988
325	g2154.t1	0.278257	0.737877	0.901236	0.0422368	1.19882	0.168378	0.724475	0.228588	0.244894	0.71694
326	g2197.t1	0.264867	0.6539	0.887904	0.0199889	0.463067	0.730529	0.622248	0.235573	0.646907	0.156659
327	g2225.t1	-0.0408037	0.965457	0.955922	0.0363573	0.587791	0.677293	0.182199	0.95401	0.922802	0.0764115
328	g2234.t1	-5.29662	4.63372e-07	-3.33946	6.82891e-06	-3.16581	0.0012598	-3.82309	1.57784e-05	-3.44505	0.000160986
329	g224.t1	0.0513286	0.920418	-0.257119	0.359032	0.0109327	0.997472	-0.124158	0.931089	-0.756529	0.0180303
330	g2244.t1	0.5376	0.508229	0.620184	0.243413	0.396105	0.963149	0.750315	0.31074	1.64448	0.00374707
331	g2370.t1	-0.270217	0.790048	1.11231	0.00400023	0.590957	0.859865	0.486695	0.57542	0.4117	0.520092
332	g2386.t1	0.1166	0.946616	1.35277	0.0335581	0.880997	0.912937	1.02984	0.332472	1.44138	0.14351
333	g2428.t1	-0.646762	0.297923	-1.32116	0.00746685	-0.619692	0.570806	-0.727532	0.302688	-1.05764	0.0345871
334	g2450.t1	-0.0777412	0.878887	-0.017502	0.960992	-0.295761	0.801517	-0.47727	0.0849332	-0.626431	0.0456874
335	g2457.t1	2.30352	7.4996e-05	1.48752	2.88768e-05	1.46348	0.0846439	1.66897	2.05355e-05	1.05754	0.0626347
336	g2476.t1	-1.24987	0.00086359	-1.14698	3.27509e-05	-1.31098	0.000429293	-1.25227	2.48615e-05	-1.83725	0.000172088
337	g2484.t1	-5.48554	0.0318305	-6.30956	0.00104901	-6.67799	0.00283427	-6.43249	0.00478223	-5.7981	0.00736557
338	g2488.t1	-0.196177	0.753463	-0.00666009	0.992056	-0.17382	0.984548	-0.232089	0.905164	-0.939866	0.0281338
339	g2518.t1	-0.0138147	0.991545	-0.845067	0.0254732	-0.148903	0.992737	-0.100763	0.972092	0.290731	0.559823
340	g2606.t1	0.116708	0.955568	-1.64465	0.0415838	-0.453717	0.984548	-1.21773	0.261493	-3.20413	0.0670198
341	g2628.t1	0.659127	0.0133564	1.14342	5.88599e-07	1.4399	6.37964e-05	1.20159	7.9402e-07	1.03203	0.000242865
342	g2630.t1	1.12803	0.117316	2.02771	6.36551e-07	0.924737	0.222579	1.88262	1.77286e-05	1.29663	0.00630098
343	g2631.t1	1.65289	0.0554234	2.45633	9.89994e-06	2.56022	0.00372825	2.56043	3.31512e-05	2.43082	5.5517e-05
344	g2636.t1	1.66419	0.0680365	2.60083	1.07485e-05	3.31436	0.00034046	2.8214	1.81431e-05	1.94973	0.0312665
345	g2637.t1	-0.124998	0.927846	-1.26675	0.0176325	-1.17604	0.435445	-1.49298	0.0184921	-0.836036	0.274532
346	g2639.t1	-2.98148	0.135554	-3.47116	0.00279717	-3.01012	0.154966	-2.17976	0.0892954	-2.57013	0.0723142
347	g2640.t1	-3.76904	0.0801354	-3.67607	0.00539511	-3.21166	0.0422099	-2.29775	0.15269	-3.77765	0.0558271
348	g2642.t1	-2.22922	0.0363273	-2.73154	0.000219462	-2.47262	0.0133555	-1.58348	0.0497823	-3.40912	0.0116888
349	g2648.t1	-0.7434	0.193288	-1.48234	0.00222303	-0.620566	0.50297	-0.748112	0.252211	-0.93841	0.0505975
350	g2674.t1	-8.71901	6.09553e-07	-7.95073	2.21786e-06	-8.89921	6.63131e-07	-8.87389	3.91562e-07	-8.80311	7.06227e-07
351	g2705.t1	2.70223	0.120955	2.8199	0.0931036	3.20939	0.50297	4.12395	0.0118014	4.55983	0.00957154
352	g2738.t1	0.377921	0.24183	0.377692	0.0918707	0.092653	0.987941	0.2808	0.469376	0.603935	0.0241476
353	g2743.t1	-0.060047	0.918508	-0.475086	0.186792	-0.555847	0.260611	-0.663461	0.0580407	-0.806268	0.0173183
354	g2744.t1	-0.0375384	0.976431	0.485434	0.564722	0.2045	0.990312	0.359957	0.92411	1.82097	0.0136402
355	g2765.t1	-0.3284	0.825673	0.591227	0.279257	0.0697381	0.997472	-1.18047	0.0375919	-1.0331	0.169195
356	g2782.t1	-0.631557	0.525543	-0.223677	0.669738	0.193792	0.990312	-0.540875	0.49191	-1.30969	0.0430755
357	g2799.t1	1.29296	0.13987	1.60373	0.000434022	2.13075	0.0129085	1.87212	0.000434409	2.66773	2.7885e-05
358	g2836.t1	0.191918	0.526953	0.542145	0.00606171	0.428808	0.135884	0.293284	0.359827	0.468449	0.0383907
359	g2854.t1	-0.0772959	0.880205	0.354095	0.292894	0.0148324	0.997472	-0.0679779	0.972092	0.679838	0.0304149
360	g2905.t1	-1.27439	0.405072	-1.22724	0.039863	-0.272057	0.992737	-0.193526	0.964224	-0.826655	0.454674
361	g2921.t1	0.193255	0.662221	0.684056	0.0269314	0.197731	0.938927	0.281465	0.741654	0.524479	0.0963115
362	g293.t1	0.822201	0.0132501	0.281834	0.353871	0.486404	0.563003	0.347405	0.455263	-0.258179	0.514897
363	g2940.t1	1.23157	0.0345198	1.67834	6.7305e-05	1.97201	0.0158204	1.65632	0.000175858	1.5329	0.0114551
364	g2984.t1	-0.714551	0.436611	-1.01908	0.0432829	-0.16389	0.992737	-0.0993976	0.978116	-1.06273	0.138951
365	g3030.t1	0.503308	0.570231	0.444511	0.384523	-0.0184249	0.997472	0.734453	0.235652	1.17007	0.0330217
366	g307.t1	-0.652859	0.759012	-2.52484	0.0126867	-1.57341	0.794429	-1.61974	0.218127	-2.72852	0.043484
367	g3076.t1	0.739638	0.527495	1.58364	0.000270201	2.00327	0.012698	1.42447	0.00573802	1.50104	0.0270739
368	g3080.t1	0.0694427	0.920728	-0.76911	0.0198659	0.0733544	0.992737	-0.363735	0.664864	-0.584154	0.161664
369	g3081.t1	-0.0377782	0.970274	-0.775144	0.0454431	0.1134	0.992737	-0.263218	0.871077	-0.8349	0.169159
370	g3084.t1	8.22637	1.59952e-08	9.34662	7.69155e-10	7.00545	2.58564e-07	8.55001	4.75113e-09	7.27186	1.64549e-07
371	g3085.t1	-0.395457	0.767886	-2.09319	0.000901968	-1.25539	0.331103	-1.91988	0.0197465	-2.74735	0.010357
372	g3105.t1	-1.60308	0.16007	-0.669747	0.204986	-0.0361934	0.997472	-0.491491	0.778934	-1.79973	0.046619
373	g3124.t1	0.341209	0.547277	0.732283	0.0114867	0.496037	0.723674	0.785729	0.0115832	0.440287	0.297598
374	g3147.t1	0.35656	0.528865	0.589251	0.040665	0.491014	0.733403	0.568024	0.0857485	0.514983	0.161653
375	g316.t1	-0.708467	0.00878524	-0.114162	0.781399	-0.494593	0.143999	-0.455167	0.223848	-0.327192	0.238629
376	g3176.t1	0.381819	0.227692	0.559406	0.0147332	0.173103	0.956724	0.532223	0.0401978	0.385555	0.182963
377	g3201.t1	0.267129	0.571772	0.316261	0.349658	-0.293755	0.912989	0.172328	0.920563	0.823326	0.0184412
378	g3216.t1	0.927283	0.00440793	0.598547	0.0261663	0.642902	0.31682	0.552731	0.0935624	0.786327	0.0218935
379	g3218.t1	-1.09207	0.0137135	-1.71965	2.72473e-05	-1.91511	0.000106311	-1.56128	0.000272711	-1.47037	0.0014748
380	g3244.t1	-1.18535	0.00130482	-0.376293	0.329242	-0.618542	0.311596	-0.665111	0.085525	-0.126256	0.779125
381	g3251.t1	-0.465844	0.603049	-1.28853	0.00538249	-0.481563	0.938004	-0.531921	0.587494	-1.11667	0.125722
382	g3264.t1	0.53438	0.501761	0.315543	0.621996	-0.0700817	0.99724	0.526309	0.727373	1.13881	0.0451594
383	g3294.t1	0.299913	0.40249	0.665927	0.00194348	0.353372	0.621215	0.584975	0.0169257	0.809313	0.00308534
384	g3295.t1	-1.61916	0.00130681	-2.00371	9.98491e-05	-1.49614	0.0039866	-1.73413	0.000825668	-1.75798	0.000568175
385	g3297.t1	1.25412	0.00342693	1.57699	1.84851e-06	0.99182	0.144723	1.32331	0.000106954	2.03493	8.20872e-06
386	g3365.t1	0.994342	0.0203989	0.597182	0.040665	0.639776	0.584831	0.547169	0.159032	-0.05415	0.925906
387	g3370.t1	-0.298391	0.575258	-0.413651	0.29555	-0.494609	0.622497	-0.768191	0.0399491	-0.75226	0.0633009
388	g3433.t1	-0.314911	0.590664	-0.552181	0.100578	-1.36103	0.00478494	-0.498356	0.293974	-0.459584	0.319998
389	g3434.t1	-4.21033	1.14302e-05	-3.44266	6.79684e-07	-4.18489	2.74621e-06	-3.53165	9.55453e-07	-4.54916	1.50177e-05
390	g3448.t1	-0.49033	0.0746983	-0.337201	0.279707	-0.582225	0.0233557	-0.628177	0.017501	-0.514949	0.0383907
391	g3569.t1	-0.390909	0.790511	-1.06304	0.0488972	0.362933	0.984548	-0.804034	0.289617	-2.4458	0.030534
392	g3607.t1	-3.46339	0.0522959	-4.36741	0.000516091	-3.38636	0.0117216	-2.01745	0.245782	-2.24079	0.101601
393	g3714.t1	0.615211	0.223575	0.897739	0.00992609	0.331736	0.920476	0.438256	0.535187	0.383817	0.407003
394	g3716.t1	-2.01004	0.536559	-2.51297	0.0375184	-2.40282	0.414696	-2.03566	0.243429	-3.94851	0.079249
395	g3746.t1	-0.970829	0.0376828	-1.22235	0.00568039	-0.678946	0.37033	-0.626832	0.351985	-0.784542	0.0895788
396	g3752.t1	-1.60764	0.00737999	-0.544638	0.427472	-0.64284	0.729699	-0.552298	0.713868	-0.543506	0.359281
397	g3775.t1	0.489104	0.391421	0.488725	0.0949946	0.669167	0.482213	0.540474	0.11776	0.828356	0.0231996
398	g3779.t1	1.4109	0.346677	3.28848	0.00483028	3.6865	0.224098	1.96415	0.130908	2.23131	0.125722
399	g3798.t1	2.7914	1.10277e-11	2.72647	1.29723e-11	2.65477	3.09023e-10	2.34231	1.40074e-10	2.75231	7.97115e-11
400	g3819.t1	-0.389845	0.7019	-1.17554	0.00324388	-0.296561	0.984548	-0.493073	0.525387	-1.36011	0.0750328
401	g3820.t1	-1.25118	0.360176	-1.202	0.0719	-1.00949	0.899846	-0.640995	0.736802	-2.4911	0.0332455
402	g3906.t1	-0.334112	0.689152	-0.512949	0.392276	-0.528847	0.859865	-0.980831	0.0962967	-1.38012	0.0212172
403	g3912.t1	0.58849	0.747737	-1.35718	0.0436991	-0.240588	0.992737	-0.87735	0.414836	-2.47958	0.0569044
404	g3953.t1	2.10786	0.370642	2.04316	0.311646	-0.40272	0.992737	4.12368	0.254597	5.01135	0.0333885
405	g3959.t1	7.5423	8.72162e-05	6.47824	0.000617778	4.65517	0.0246842	7.19146	0.000175488	5.39269	0.00928404
406	g3960.t1	5.31309	0.038886	6.82849	0.00300645	5.85432	0.0270533	7.18866	0.00226771	7.83853	0.000593015
407	g3969.t1	-0.0849243	0.927846	-1.02446	0.000759346	-0.792511	0.361834	-0.5237	0.363403	-0.91249	0.0624807
408	g3975.t1	0.41625	0.877118	0.0468224	0.967277	1.47447	0.677293	-0.259776	0.961609	-3.27203	0.0372836
409	g4009.t1	-0.00429149	0.998171	-1.43844	0.0391733	0.0232294	0.998627	-0.205205	0.972092	0.0262512	0.979059
410	g4139.t1	-1.58318	0.0466476	-2.76842	3.72993e-06	-2.30669	0.00399288	-2.34702	0.000177239	-1.47681	0.0190752
411	g4166.t1	-0.19866	0.742626	-0.624051	0.149815	-0.00495252	0.998627	-0.0755135	0.978116	-0.901624	0.0404924
412	g4181.t1	-1.58348	0.458658	-1.34484	0.139811	-0.656561	0.984548	-0.915307	0.712706	-3.07345	0.0318
413	g4197.t1	-0.47492	0.410591	-0.840113	0.0316318	-0.0408044	0.997472	-0.151442	0.955448	-0.740321	0.112046
414	g4255.t1	-0.990828	0.492188	-1.28128	0.0391584	-0.856414	0.86726	-1.28542	0.0473848	-1.61051	0.195321
415	g4277.t1	2.22891	0.234545	0.286836	0.767208	1.52132	0.454054	1.95431	0.00756735	0.242931	0.840448
416	g4307.t1	-0.52239	0.16131	-0.634633	0.0369012	-0.156253	0.984548	-0.508654	0.199591	-0.540584	0.119643
417	g4336.t1	-0.330634	0.762329	0.541763	0.279859	0.878245	0.570806	0.728429	0.1415	1.25333	0.0392392
418	g4344.t1	-0.885867	0.178908	-1.11235	0.0145444	-0.883264	0.538819	-0.768175	0.213319	0.0551445	0.935584
419	g4508.t1	-2.89357	0.0256469	-2.05921	0.00270978	-1.71863	0.240917	-1.82958	0.0110865	-1.55142	0.0633009
420	g4519.t1	-3.07874	0.130477	-3.89807	0.00195746	-3.24518	0.0693544	-3.57338	0.00498264	-4.3488	0.0301642
421	g4551.t1	0.621339	0.134743	0.60144	0.0604848	0.145563	0.989891	0.626868	0.114304	1.08804	0.00796359
422	g4599.t1	-0.190275	0.889226	-0.377166	0.491135	-0.335525	0.984548	-0.214116	0.938837	-2.14078	0.0364725
423	g4611.t1	1.77477	0.588141	0.8174	0.571065	3.2262	0.249739	3.0699	0.0265984	-0.654664	0.783369
424	g4614.t1	-1.24131	0.54489	-1.73534	0.00832804	-0.819024	0.788129	-0.480603	0.82094	-1.3267	0.194876
425	g4617.t1	0.485281	0.400708	-0.205274	0.585465	0.21375	0.984548	-0.0675982	0.973487	-1.28928	0.0139647
426	g463.t1	0.185417	0.672038	0.390256	0.261758	0.387445	0.515196	0.415856	0.358381	0.628369	0.0402268
427	g4634.t1	0.540022	0.605591	0.962912	0.0218744	0.628941	0.911957	0.463432	0.672706	0.877668	0.218604
428	g4636.t1	-0.29251	0.581663	-0.311389	0.274484	-0.533639	0.485877	-0.767699	0.0060954	-0.531407	0.169134
429	g4655.t1	-0.432774	0.468286	-0.858712	0.0020334	-0.0995474	0.992737	-0.612412	0.0632047	-0.952797	0.0376439
430	g4659.t1	-0.0515428	0.960423	-1.08523	0.0436991	-0.903944	0.502583	-0.541901	0.692304	-0.078372	0.917863
431	g4662.t1	-3.9011	0.0323387	-1.52844	0.177411	-1.84148	0.746772	-0.895552	0.850118	-0.275735	0.859962
432	g4665.t1	7.91698	1.01734e-07	8.89656	6.83503e-09	7.03127	7.79239e-07	8.49981	2.26968e-08	7.88062	9.53102e-08
433	g4737.t1	-0.370758	0.466655	-0.494992	0.0774019	-1.03792	0.010775	-0.742831	0.0135998	-0.224661	0.553063
434	g4743.t1	-6.59806	5.12114e-08	-6.27852	6.38622e-08	-6.42206	2.80368e-07	-6.71714	2.63892e-08	-5.97223	3.07327e-07
435	g4746.t1	-2.65941	0.00440793	-0.753884	0.399725	-1.65437	0.0986084	-2.0586	0.0193111	-1.47447	0.0838298
436	g4810.t1	-1.20263	0.420295	-2.31776	0.000566096	-1.31822	0.442965	-1.73974	0.0284519	-1.99264	0.063824
437	g4821.t1	-0.170133	0.769809	0.175326	0.543175	0.278253	0.920575	0.214666	0.799142	0.693951	0.0272781
438	g4824.t1	-2.30139	0.16752	-3.54534	0.000351051	-0.563165	0.984548	-1.39039	0.332764	-4.86881	0.000107024
439	g4839.t1	-0.366009	0.77387	-0.495033	0.290197	0.17439	0.992737	-0.133038	0.971275	-2.16905	0.0280551
440	g4848.t1	-0.658306	0.0255554	0.198541	0.501767	-0.270193	0.844124	0.0735175	0.967564	0.195493	0.529276
441	g4928.t1	0.332866	0.393223	0.575019	0.0489045	0.380675	0.59941	0.412309	0.329165	0.425673	0.171582
442	g4979.t1	-0.233442	0.826545	-1.02363	0.0152062	-0.471848	0.952298	-0.750712	0.323921	-0.971651	0.152761
443	g5053.t1	-0.450594	0.587546	0.501065	0.132906	0.415749	0.930827	0.0722429	0.978116	1.17089	0.00971745
444	g5055.t1	0.545017	0.13519	0.315659	0.238973	0.461808	0.707926	0.721775	0.00399565	0.656352	0.0399678
445	g5060.t1	-0.224714	0.789697	-1.31591	0.00451976	-1.06571	0.120957	-0.925191	0.114304	-0.807013	0.147973
446	g507.t1	1.05879	0.0361116	0.222575	0.608456	-0.0209648	0.997472	0.532079	0.355619	0.357438	0.466485
447	g5106.t1	0.076493	0.879585	0.545131	0.023637	-0.0219569	0.997472	0.124849	0.93793	0.569471	0.0633009
448	g5135.t1	-2.62394	2.26637e-05	-2.72059	1.6721e-07	-2.43567	3.85588e-05	-2.60579	5.03924e-07	-1.49865	0.0067878
449	g516.t1	0.305921	0.662221	0.336287	0.450802	0.0629169	0.996791	0.0914772	0.972092	0.952231	0.0332924
450	g5173.t1	-1.71532	0.460994	-2.79173	0.0201535	-2.34266	0.422199	-2.27114	0.0573993	-2.56167	0.125722
451	g5176.t1	-2.05883	0.20514	-1.85384	0.0334427	-1.34455	0.730529	-1.96877	0.0157016	-3.27953	0.00684456
452	g5226.t1	-0.600035	0.748028	-1.71559	0.0460092	-1.59438	0.588055	-0.744203	0.57542	-2.19937	0.0979905
453	g5274.t1	1.45711	0.369997	2.41525	0.00280616	2.43624	0.277801	2.26449	0.0382938	2.99406	0.000543972
454	g5280.t1	0.199522	0.831464	-0.827697	0.0488972	-0.2244	0.984548	-0.497048	0.573069	-0.605065	0.266067
455	g5291.t1	0.743593	0.0371747	0.250726	0.549546	0.412385	0.728667	0.409574	0.516237	0.188224	0.644454
456	g5300.t1	-1.67366	0.134743	-1.08761	0.0203869	-0.427191	0.984548	-0.675493	0.546115	-1.01865	0.188648
457	g5310.t1	3.11734	0.00152087	1.57224	0.00215968	3.0554	0.00231917	1.53224	0.0216124	1.93147	0.048969
458	g5313.t1	7.08142	7.69251e-09	8.24519	1.23372e-10	6.23996	4.841e-08	7.51492	1.30085e-09	6.90336	8.48565e-09
459	g5367.t1	-0.927704	0.135122	-0.929918	0.00166941	-0.515119	0.677293	-0.682151	0.058694	-0.8594	0.0747135
460	g5383.t1	-0.386582	0.719631	-1.13867	0.0313734	-0.983325	0.446731	-0.576164	0.708018	-1.17943	0.152031
461	g5466.t1	-0.562042	0.623424	-1.36839	0.00242365	-0.241063	0.989979	-0.333198	0.910272	-0.112046	0.886393
462	g5468.t1	1.41164	0.300881	1.16527	0.0483004	2.16531	0.294166	1.90537	0.00690592	0.561064	0.584056
463	g55.t1	-0.722284	0.0535418	-0.878512	0.00166802	-0.559299	0.401997	-0.496116	0.2014	-0.84953	0.026101
464	g5576.t1	0.0244254	0.991545	1.54444	0.0464944	1.01228	0.847851	0.731632	0.67865	1.06437	0.22215
465	g5580.t1	0.695269	0.52217	0.766542	0.141847	0.308847	0.985185	0.944317	0.245196	1.36349	0.0240258
466	g56.t1	0.279228	0.708841	0.983695	0.00849809	0.915769	0.529012	-0.0941226	0.972092	0.280307	0.647008
467	g562.t1	0.837958	0.00572186	0.61637	0.0150598	0.915896	0.0333908	0.730938	0.0099323	0.607212	0.0698627
468	g5636.t1	-0.473618	0.787954	-0.809655	0.343482	0.714403	0.93192	-0.0963607	0.979074	-2.14907	0.0383907
469	g5709.t1	1.27298	0.246275	-0.135054	0.84094	0.153059	0.992737	0.225147	0.950047	-1.99457	0.0443715
470	g5751.t1	-0.332703	0.678682	-0.286679	0.549546	0.0327848	0.997472	-0.420889	0.652911	-1.65093	0.0294975
471	g5770.t1	1.18423	0.61149	-2.28788	0.0322347	0.156747	0.997472	-0.446773	0.950061	-1.13328	0.484144
472	g5771.t1	1.00411	0.0109318	0.325153	0.3217	0.500427	0.737184	0.432757	0.282649	-0.0441163	0.931574
473	g5784.t1	-0.380541	0.757328	-1.18469	0.0199889	-0.63447	0.905312	-1.11471	0.0893173	-0.947647	0.162016
474	g5790.t1	8.52551	1.46544e-07	9.55424	1.33919e-08	7.46553	1.49698e-06	8.96606	4.51762e-08	7.69981	9.34693e-07
475	g5823.t1	-2.50547	0.0224199	-1.22234	0.090674	-1.31504	0.35035	-1.64786	0.0328192	-1.9821	0.0590694
476	g5827.t1	-1.18424	0.44442	-1.87009	0.00881878	-0.805521	0.939696	-0.573072	0.808067	-1.65649	0.234339
477	g5847.t1	-0.108338	0.833111	0.626358	0.0322347	0.0163647	0.997472	0.0494881	0.980145	0.267559	0.441331
478	g5848.t1	-0.682249	0.560114	0.944978	0.0385991	0.61917	0.926511	0.502807	0.708018	0.421383	0.560228
479	g5858.t1	-0.365388	0.575258	0.39091	0.364068	0.207107	0.984548	-0.074358	0.97848	1.12868	0.0144981
480	g5870.t1	-1.84607	0.19933	-2.47883	0.000921617	-0.709001	0.936815	-1.92387	0.0608172	-1.86745	0.0915087
481	g5904.t1	-6.1486	0.000104287	-4.41035	0.00098308	-5.37053	0.000991296	-5.47478	0.000195727	-4.42185	0.00432411
482	g593.t1	0.0986936	0.881084	0.429878	0.358318	0.0259219	0.997472	0.141978	0.957951	0.799973	0.0394888
483	g5943.t1	-0.620347	0.74345	1.69923	0.003988	0.750074	0.912937	1.06937	0.293974	1.27459	0.156234
484	g5947.t1	-0.739133	0.733983	-2.30105	0.00236906	-1.2193	0.859865	-1.51282	0.261082	-2.89578	0.0633009
485	g5960.t1	-0.129597	0.903903	-0.557045	0.150975	-0.0936918	0.994894	0.0266938	0.996961	-1.52242	0.0330217
486	g6004.t1	-0.514661	0.771259	-1.42925	0.0321505	-0.60063	0.967715	-1.01508	0.468349	-3.48134	0.00199219
487	g6024.t1	-0.0467541	0.951357	0.60003	0.0808015	0.428292	0.86726	0.501361	0.442728	1.18171	0.00481341
488	g6032.t1	-7.61003	0.00537651	-6.93122	0.0102055	-5.98069	0.109864	-5.85989	0.0619342	-3.80337	0.209847
489	g6048.t1	-1.3769	0.086728	-1.55181	0.00253176	-1.76366	0.0391187	-1.46013	0.00635565	-1.197	0.107633
490	g6053.t1	0.167213	0.722131	0.697058	0.0258979	0.216606	0.930827	0.429464	0.366942	0.363326	0.256203
491	g6106.t1	-2.05766	0.168509	-4.02171	9.24221e-05	-1.37297	0.794429	-2.73828	0.00399518	-1.62045	0.188816
492	g6116.t1	-1.18755	0.278036	-2.17271	0.00196064	-1.92488	0.0894614	-0.983437	0.488638	-1.09091	0.245756
493	g6119.t1	-4.12789	0.00057359	-3.08151	5.42831e-05	-5.03805	0.000153958	-3.30242	0.000121783	-2.22272	0.00693829
494	g6184.t1	-5.31054	5.61831e-05	-6.49357	5.88599e-07	-4.38783	0.00333614	-6.2161	1.57703e-06	-4.68119	0.000593015
495	g6192.t1	-2.17558	0.203115	-2.35027	0.00757504	-0.536735	0.984548	-1.73411	0.0879571	-0.304861	0.808346
496	g6204.t1	1.04055	0.65584	0.763043	0.697484	-1.45049	0.957905	2.95108	0.3853	3.75757	0.0297581
497	g6230.t1	0.154651	0.821141	-0.327604	0.339199	-0.0964916	0.992737	-0.384196	0.496043	-0.958493	0.0446321
498	g6262.t1	3.94915	0.0016354	4.97942	4.54432e-05	5.17583	0.000360692	3.46728	0.000908281	4.36676	0.000765965
499	g6264.t1	2.33968	0.0235529	1.3929	0.00599906	1.87306	0.174804	2.21006	0.000937815	1.9829	0.0180731
500	g6285.t1	-0.510995	0.601263	-0.694194	0.229505	-1.78165	0.0444526	-1.31034	0.0371278	0.120167	0.876588
501	g6314.t1	-4.80182	0.000131848	-3.27564	0.000350757	-3.76885	0.00387699	-3.25061	0.00153267	-3.03773	0.00650547
502	g6329.t1	7.7927	0.000295809	3.73537	0.0335352	5.30449	0.0224946	6.64834	0.00176417	5.60481	0.00590374
503	g6345.t1	-0.786326	0.471885	-0.430366	0.710735	-0.295281	0.984548	-0.771743	0.72415	-1.58445	0.0460792
504	g6370.t1	-0.138561	0.738306	-0.262335	0.390154	-0.0453465	0.992866	-0.153447	0.902409	-0.671018	0.0328415
505	g6433.t1	0.916584	0.291428	0.777608	0.089729	0.384522	0.984548	0.904951	0.179943	1.3243	0.0255428
506	g6479.t1	-0.902473	0.492103	-0.926744	0.122665	-1.68091	0.171313	-0.89901	0.297286	-2.27725	0.0137363
507	g6528.t1	1.74823	0.370642	-1.95377	0.0488972	0.0985343	0.997472	0.369353	0.966189	0.367612	0.803893
508	g6557.t1	-0.274809	0.819734	-1.34103	0.00875696	-0.65719	0.844124	-1.30882	0.0457538	-0.918156	0.154191
509	g6564.t1	-1.0837	0.192274	-0.987548	0.0293545	-0.629768	0.859865	-0.491129	0.605645	-1.25618	0.100985
510	g6573.t1	-1.20255	0.378223	-0.763172	0.161607	-0.294095	0.990312	-0.329519	0.875198	-2.45713	0.0372836
511	g6576.t1	-0.108568	0.874703	-0.565337	0.0419819	-0.239217	0.970116	-0.101426	0.965451	-0.499197	0.196523
512	g6584.t1	-0.0268467	0.966089	0.0495776	0.912367	-0.0884847	0.992737	0.178213	0.909839	0.854589	0.0163151
513	g6590.t1	0.805179	0.0112766	0.739583	0.00326997	0.391477	0.779799	0.746057	0.00972387	1.01354	0.00422159
514	g6614.t1	-3.30501	0.000163462	-3.17235	4.1884e-06	-2.84883	0.00117986	-3.10347	3.11181e-05	-3.82293	0.000103892
515	g6615.t1	-1.97689	0.0455554	-2.96248	4.48368e-05	-3.96237	0.000462302	-2.53136	0.000627639	-3.5604	0.000493959
516	g6619.t1	-5.3742	0.00487516	-6.16425	0.000266375	-4.55826	0.0384368	-4.8047	0.00247677	-4.16616	0.0296038
517	g6620.t1	-4.21914	0.0315809	-3.60258	0.00325825	-2.9147	0.170502	-3.23424	0.00835145	-4.23619	0.00933116
518	g6630.t1	9.97244	1.67407e-12	9.10369	9.83459e-12	7.89625	1.92493e-10	9.1033	1.43818e-11	8.21018	4.18475e-11
519	g6645.t1	0.423556	0.274249	1.02772	0.000354474	0.207291	0.948434	0.342828	0.581087	0.417946	0.210234
520	g6647.t1	-0.158844	0.819071	-0.46771	0.113883	-0.37051	0.847851	-0.168912	0.909038	-0.862116	0.0451594
521	g6666.t1	0.329438	0.922173	-2.26464	0.042509	-1.34737	0.924721	-1.8476	0.397918	-2.92815	0.100832
522	g6669.t1	3.17727	0.022051	2.50145	4.20827e-05	3.50192	0.0237176	3.50306	0.000525677	2.16898	0.0210326
523	g669.t1	-0.336067	0.800153	-1.3205	0.0115942	-0.815462	0.712956	-0.653102	0.496043	-1.23968	0.154191
524	g67.t1	-0.818136	0.210955	-0.947691	0.0643972	-1.30319	0.0352306	-1.31198	0.0166097	-0.930957	0.166521
525	g68.t1	-0.323174	0.659178	-0.779059	0.0530809	-0.250858	0.984548	-0.912341	0.0351606	-1.87833	0.012035
526	g6808.t1	-0.742694	0.0119842	-0.897188	0.000607392	-0.646333	0.0816406	-0.664727	0.0213216	-0.560387	0.0827044
527	g6854.t1	0.983223	0.290289	0.739306	0.0637749	1.74533	0.102726	1.23749	0.00499155	1.09007	0.098533
528	g6859.t1	-0.357718	0.466655	-0.653863	0.0203869	-0.282111	0.930827	-0.336004	0.623201	-0.440509	0.254873
529	g6886.t1	-1.25385	0.349346	-2.5076	0.000512455	-2.19705	0.0838877	-2.0501	0.0109425	-2.44596	0.00931325
530	g6887.t1	-2.95595	0.021667	-3.12887	7.28542e-05	-2.3592	0.0240293	-2.50355	0.00171382	-2.43463	0.0125609
531	g6912.t1	0.717611	0.585736	0.895231	0.267516	0.466748	0.985185	0.993016	0.57542	1.55414	0.0482818
532	g70.t1	0.201024	0.748444	-0.863614	0.017423	-0.534025	0.698915	-0.276105	0.850219	-0.345299	0.446391
533	g7059.t1	-0.791265	0.705877	-1.38845	0.031054	-0.060032	0.997472	-1.11987	0.18949	-2.34588	0.0564024
534	g707.t1	-0.171792	0.601295	0.413731	0.044583	0.179499	0.930827	0.317256	0.290305	0.33066	0.178301
535	g7087.t1	0.750371	0.523615	0.601478	0.400556	0.519208	0.976661	1.31936	0.0406569	1.36472	0.0863449
536	g7098.t1	-6.64608	4.09856e-06	-6.55042	2.56083e-06	-6.45329	1.76576e-05	-7.61093	2.41936e-07	-6.6184	3.90189e-06
537	g7175.t1	-4.72371	0.000597216	-4.88766	3.56029e-05	-4.12393	0.00438435	-3.58024	0.00229242	-5.29419	0.000146884
538	g7209.t1	-1.47882	0.000280832	-1.15961	0.00131897	-0.623326	0.387847	-0.903466	0.0221594	-1.18206	0.00584762
539	g7224.t1	0.793703	0.00541429	0.51024	0.0223733	0.21014	0.947229	0.427665	0.156334	0.322621	0.302911
540	g724.t1	-0.290312	0.439769	-0.500454	0.0284234	-0.602026	0.0894076	-0.265003	0.608084	-0.363954	0.231923
541	g7297.t1	3.74035	0.00231892	1.96997	0.00131933	2.94937	0.0650905	2.6399	0.00203099	2.52607	0.0113725
542	g7375.t1	-0.578183	0.748452	0.352655	0.823848	-0.16558	0.997472	0.235798	0.978116	2.71527	0.0153586
543	g7376.t1	-1.64206	0.396413	0.524877	0.719729	-0.503141	0.991164	0.311936	0.972761	2.76262	0.0334392
544	g7382.t1	-1.4201	0.0224187	0.265439	0.766178	-0.716672	0.602029	-0.472611	0.824927	-0.479763	0.454513
545	g7385.t1	0.430999	0.272902	0.574247	0.0328889	0.0624908	0.992737	0.183477	0.877918	0.334319	0.327012
546	g7386.t1	-0.0091912	0.994591	-1.3806	0.0172857	-1.07904	0.647261	-1.02791	0.25695	-1.01565	0.247011
547	g7425.t1	0.160054	0.828365	0.634246	0.135513	-0.210392	0.984548	-0.0965113	0.972092	1.10733	0.0197833
548	g7444.t1	-1.11121	0.0314681	-0.676368	0.0796413	-0.101634	0.992737	-0.259723	0.874743	-0.751495	0.108281
549	g7451.t1	-0.15076	0.890086	-0.910631	0.0406717	-0.307527	0.984548	-0.30198	0.887871	-1.05352	0.120016
550	g7456.t1	-0.680648	0.643965	1.78952	0.0158833	0.664019	0.949683	0.727164	0.793611	1.51414	0.123658
551	g7464.t1	-1.23949	0.785603	-3.80192	0.0375184	-0.430008	0.994234	-1.25201	0.890716	-2.66254	0.287993
552	g7495.t1	-0.748563	0.436611	-1.80943	0.00428701	-1.8496	0.0470635	-1.47622	0.0541571	-0.450507	0.557924
553	g7526.t1	-0.680023	0.270332	-0.597696	0.0743307	-0.115673	0.992737	-0.498614	0.307018	-1.17327	0.0197747
554	g7529.t1	3.45401	1.63918e-05	1.83092	1.07292e-05	3.15997	0.000591716	1.98874	1.04567e-05	2.29898	0.00163297
555	g7530.t1	-0.868357	0.00294345	-0.609147	0.0174921	-0.874436	0.00893426	-0.717978	0.00856224	-0.758498	0.0253809
556	g7541.t1	4.30249	4.60637e-05	4.53182	1.77545e-07	4.29409	0.000100529	4.62465	5.29813e-07	4.95181	9.38193e-06
557	g7544.t1	0.448103	0.122291	0.35353	0.245538	0.0825445	0.985185	0.315183	0.496357	0.485493	0.0497154
558	g7595.t1	-1.42571	0.0650037	-1.14481	0.00256211	-0.436999	0.924721	-0.0537631	0.987631	-0.907078	0.169134
559	g7596.t1	-3.31307	7.78045e-06	-2.77917	2.62029e-07	-2.80943	1.3841e-05	-2.34333	1.32996e-05	-4.06848	6.86183e-06
560	g7611.t1	-0.839204	0.0419327	-0.549582	0.0632857	-0.495346	0.537725	-0.692106	0.0316068	-0.776337	0.0460792
561	g7621.t1	-0.458402	0.180736	-0.167275	0.619342	-0.0886151	0.990312	-0.355564	0.416096	-0.624154	0.0421596
562	g7629.t1	-0.194094	0.772259	-0.636843	0.0374809	0.0638997	0.996689	-0.131562	0.950061	-0.736493	0.123732
563	g7644.t1	3.46593	6.08621e-05	4.16782	1.51363e-06	5.36354	2.53744e-06	5.19753	2.39662e-07	3.0952	0.000397261
564	g7645.t1	2.85029	0.0132439	3.43941	8.60366e-05	4.24747	0.000683855	3.64714	1.68345e-05	4.59896	0.000167946
565	g7646.t1	3.75435	0.00563544	4.76948	9.98591e-06	4.11013	0.00236398	5.42853	1.00523e-05	3.9755	0.00779069
566	g7648.t1	0.469874	0.188328	0.662168	0.00436101	0.700239	0.156381	0.473134	0.114304	0.524664	0.100985
567	g7649.t1	1.54615	0.000959717	1.99191	9.53236e-08	2.21582	0.000383108	2.03244	3.90477e-07	1.36467	0.00232842
568	g7650.t1	1.46415	0.0574267	1.30976	0.000676951	2.32529	0.00572653	1.1519	0.00903501	0.448718	0.565443
569	g7674.t1	-6.7752	2.93829e-05	-8.91213	2.22011e-07	-6.9553	3.98497e-05	-6.89281	1.6756e-05	-7.3601	6.86183e-06
570	g770.t1	0.946982	0.676073	-2.23069	0.01697	-1.35454	0.867468	-0.683377	0.806861	-1.27415	0.31568
571	g7722.t1	-0.681067	0.289831	-0.884701	0.0264749	-0.144594	0.990537	-0.381039	0.745797	-0.932897	0.0674579
572	g7746.t1	0.377544	0.798672	-1.43745	0.0230456	-0.659039	0.969151	-0.859651	0.403788	-1.66099	0.107159
573	g7748.t1	-0.0505011	0.950311	0.670166	0.0499496	-0.0269095	0.997472	0.209826	0.904175	0.984691	0.0150038
574	g7763.t1	1.16727	0.270205	1.55362	0.000695818	2.32568	0.0201174	2.3672	0.000354212	1.51674	0.100865
575	g7797.t1	-0.305559	0.543341	-0.732329	0.0494287	-0.0657053	0.992737	-0.601951	0.192654	-1.09092	0.00193648
576	g7810.t1	-7.22724	7.45622e-06	-6.48676	2.59445e-05	-6.94528	2.90771e-05	-6.47558	3.85707e-05	-6.41571	4.47791e-05
577	g782.t1	-5.77815	0.00674178	-6.2862	0.00146184	-6.47098	0.00295697	-7.02198	0.000426513	-6.7057	0.000968867
578	g7854.t1	-2.044	0.202586	-2.11623	0.00849809	-1.84284	0.565157	-0.550085	0.890716	-1.42894	0.166184
579	g7882.t1	-0.280833	0.838854	0.550301	0.561877	0.144629	0.992737	0.579152	0.828328	2.15591	0.0131489
580	g7910.t1	-0.384124	0.578571	-0.827378	0.03105	-1.16455	0.0894614	0.0663693	0.980378	-0.222243	0.700663
581	g793.t1	2.35548	0.011786	3.15319	2.35055e-05	2.21252	0.0653032	3.13253	1.81379e-05	4.11444	6.70565e-05
582	g7936.t1	-0.0568243	0.925554	-0.627178	0.0127796	-0.463748	0.588207	-0.305231	0.591308	-0.48858	0.178693
583	g794.t1	1.43069	0.168702	2.3866	6.39932e-05	1.94154	0.103402	2.30823	0.000108903	2.87743	0.00122719
584	g7940.t1	-1.63382	0.108432	-2.28359	0.00585119	-3.15811	0.00419477	-1.62486	0.0825103	-1.46009	0.160604
585	g7964.t1	-0.110864	0.936312	-1.00317	0.0215456	0.14762	0.992737	-0.279715	0.922117	-0.829793	0.290745
586	g7970.t1	-1.90666	0.297816	-2.37945	0.00928847	-3.13595	0.020394	-1.64337	0.0879571	-2.17282	0.0533203
587	g8035.t1	2.93469	0.0820963	1.19175	0.254686	2.21415	0.329329	2.63007	0.0373099	2.05063	0.0316335
588	g8077.t1	-0.296678	0.463115	-0.177576	0.592035	-0.111536	0.985185	-0.089801	0.966189	-0.627187	0.0491477
589	g8098.t1	0.635219	0.617901	0.00334845	0.99621	0.165675	0.992737	1.31641	0.0393928	0.0463366	0.95908
590	g8108.t1	1.28011	0.384931	1.01192	0.266997	0.931804	0.949683	1.27506	0.236349	2.08196	0.0242037
591	g8143.t1	-0.38787	0.747455	-1.25758	0.0107766	-1.471	0.218085	-0.778185	0.313108	-2.43204	0.01283
592	g8144.t1	2.2089	0.046539	1.63352	0.00320137	2.07279	0.207595	1.95279	0.00114242	-0.322467	0.838826
593	g8148.t1	-0.729356	0.33689	-1.42668	0.000971454	-0.684176	0.677293	-0.55363	0.516237	-1.41278	0.0449265
594	g8196.t1	0.374342	0.194502	0.560453	0.024094	0.453785	0.133878	0.373583	0.261493	0.541237	0.0301303
595	g82.t1	0.475702	0.784405	1.65817	0.00407084	1.3526	0.442965	1.67096	0.0334996	2.15675	0.0115906
596	g8229.t1	0.633193	0.57644	0.378142	0.52766	0.590608	0.930827	0.862613	0.152725	1.78734	0.00163297
597	g823.t1	-0.268799	0.641413	0.80449	0.0357752	0.184657	0.984548	0.214608	0.922117	0.776952	0.0705116
598	g8246.t1	-2.50959	0.495486	-1.72223	0.264432	-0.535419	0.990537	-1.12999	0.796666	-5.59159	0.0100795
599	g8254.t1	-0.610666	0.471003	-1.27646	0.00564793	-1.76139	0.00604826	-0.886097	0.0949477	-0.631694	0.281634
600	g8277.t1	-0.835881	0.243838	-0.750321	0.0325961	-0.433882	0.92059	-0.44023	0.608407	-0.955046	0.0932018
601	g828.t1	0.381287	0.561124	-0.299007	0.444909	0.141144	0.990537	-0.187086	0.920563	-1.18835	0.0383907
602	g8294.t1	-0.378473	0.741414	-1.22723	0.0141862	-0.829329	0.638632	-1.00619	0.114304	-1.28218	0.120469
603	g8310.t1	-4.93301	4.2651e-05	-3.62365	0.000121271	-3.977	0.00117986	-4.55187	8.87098e-05	-3.61417	0.00193351
604	g8317.t1	-0.831701	0.180911	-1.20975	0.00770455	-0.592503	0.728667	-0.797348	0.18949	-0.927351	0.0884482
605	g8340.t1	-0.424468	0.628245	-0.709538	0.0299878	-0.127281	0.992737	-0.0491182	0.987631	-1.539	0.0182875
606	g8354.t1	0.697316	0.149745	0.767375	0.0255767	0.217852	0.984548	0.00463531	0.999643	0.439455	0.318251
607	g8385.t1	-0.387844	0.637135	0.0395369	0.946376	-0.0682374	0.99724	-0.0627019	0.986842	1.02722	0.022137
608	g8402.t1	-0.414463	0.254911	-0.528449	0.0369208	0.0928063	0.990537	-0.292006	0.601288	-0.50386	0.125577
609	g8406.t1	-0.644596	0.0880277	-0.581679	0.150985	-0.203557	0.954775	-0.498893	0.332764	-0.759061	0.0277218
610	g843.t1	-0.185836	0.775701	0.916798	0.0431803	0.395772	0.779799	0.204295	0.93793	0.516097	0.195019
611	g8467.t1	0.75067	0.623671	0.193291	0.791375	0.318809	0.990312	1.35869	0.033587	-0.036408	0.973107
612	g8470.t1	-6.12661	0.000192424	-5.76529	6.7152e-05	-4.93351	0.00176203	-4.23458	0.000548648	-6.08629	0.000190199
613	g8471.t1	-3.02346	0.134053	-2.89527	0.0134042	-1.57685	0.764804	-2.01898	0.134661	-3.5275	0.0399897
614	g8472.t1	-0.497775	0.521008	-1.40059	0.00318297	-1.42672	0.0300642	-0.963204	0.0773481	-1.50083	0.0599502
615	g8475.t1	1.02576	0.014716	0.407833	0.341935	0.880554	0.262849	0.342515	0.746649	0.490866	0.269903
616	g8479.t1	0.0236195	0.994435	-1.90703	0.128841	-1.12275	0.970402	-0.0734904	0.996961	-4.30941	0.0160989
617	g8503.t1	2.38511	0.234245	2.52048	0.0391584	1.48747	0.93192	3.34959	0.00931597	1.77092	0.389451
618	g8528.t1	1.40468	0.0565088	1.43927	0.00469786	1.38017	0.122432	1.41636	0.0132222	0.987466	0.137606
619	g8550.t1	0.853102	0.455131	1.40884	0.00149177	2.04525	0.0547922	1.29529	0.0357496	2.08418	0.000551344
620	g8581.t1	5.2639	1.97903e-05	4.10202	4.01065e-06	4.06985	0.000566345	4.70513	2.51897e-06	3.64453	0.00122874
621	g8600.t1	-0.363403	0.41398	-0.401094	0.225781	-0.258785	0.923021	-0.342904	0.565193	-0.825449	0.0261919
622	g8601.t1	-0.47296	0.565098	-0.432358	0.263162	-0.559501	0.730529	-0.617378	0.132678	-1.35597	0.0277218
623	g8611.t1	-0.418368	0.707403	-1.29747	0.0372134	-0.635047	0.920476	-0.340852	0.93793	0.0300362	0.972458
624	g8613.t1	-0.501093	0.512186	-0.635863	0.0630103	-0.0388501	0.997472	-0.160625	0.942106	-1.06914	0.0463075
625	g864.t1	1.42782	0.358462	0.912249	0.520949	0.996961	0.832779	1.70436	0.265142	2.59711	0.026101
626	g8684.t1	0.0416544	0.990286	3.00756	0.0140328	1.34124	0.71188	1.39635	0.546363	1.61208	0.231923
627	g875.t1	1.26337	4.48315e-05	0.891138	0.000479458	0.917912	0.0333908	0.882042	0.00161601	1.39305	3.50384e-05
628	g8794.t1	0.90991	0.0395742	0.483628	0.295247	0.577641	0.697927	0.402006	0.706568	0.642227	0.147205
629	g8807.t1	-0.948993	0.290289	-1.80666	0.00181628	-1.64808	0.0733242	-1.50739	0.0184921	-2.08292	0.0140853
630	g8827.t1	-0.896542	0.227692	-0.997887	0.0212811	-0.557723	0.872298	-0.582278	0.495984	-1.45945	0.0307945
631	g8830.t1	-1.99975	0.00807663	-1.8249	0.000541767	-2.10871	0.00768175	-1.39545	0.0155418	-2.18476	0.00276589
632	g8833.t1	0.141506	0.916203	1.8013	0.00353774	1.07888	0.50297	1.264	0.0857485	1.42485	0.0669061
633	g8880.t1	10.4652	2.02439e-11	11.0171	9.83459e-12	8.91672	6.82196e-10	10.2159	3.73804e-11	8.92715	2.91298e-10
634	g895.t1	-0.206348	0.86651	0.973142	0.0162443	0.727648	0.725859	0.75832	0.226026	0.818762	0.187473
635	g8960.t1	3.40397	0.00158504	4.24078	3.78435e-05	3.34051	0.00845932	3.84727	0.000364234	4.98037	1.31112e-05
636	g8967.t1	-0.653043	0.43533	-1.2836	0.00564793	-0.965088	0.27934	-0.855815	0.179943	-0.517971	0.394074
637	g8985.t1	-0.824634	0.435124	0.431212	0.473812	-0.717946	0.714604	0.380579	0.796666	1.15971	0.0487
638	g9000.t1	-0.757389	0.0351	-0.173902	0.589884	0.0773	0.992737	-0.270838	0.7087	-0.799088	0.0364725
639	g9010.t1	-3.62068	0.00146223	-2.5449	0.00018399	-2.07108	0.134162	-2.26195	0.0034623	-3.45019	0.00235019
640	g9011.t1	0.387343	0.571333	0.816066	0.0203869	1.11447	0.134394	1.13425	0.00399219	1.09901	0.0212166
641	g9044.t1	0.802432	0.18455	0.869845	0.00389598	0.218878	0.984548	0.705727	0.0724653	1.05491	0.0116888
642	g9045.t1	-8.52706	5.77868e-08	-7.2428	4.63334e-07	-8.60962	7.56044e-08	-8.45604	5.21072e-08	-8.26643	1.32037e-07
643	g9088.t1	0.101955	0.953797	0.649927	0.419286	0.274055	0.991825	1.01197	0.335515	1.82403	0.0413691
644	g9097.t1	1.33829	0.295087	1.6084	0.00427191	1.112	0.677293	1.63194	0.00586694	0.942262	0.368872
645	g9111.t1	-6.76702	3.16707e-07	-6.03828	1.15361e-06	-6.39806	3.47129e-06	-7.57732	3.12675e-08	-6.51672	7.06227e-07
646	g9125.t1	-5.44216	1.12022e-05	-6.71799	8.12935e-08	-4.55253	0.000694287	-6.41509	2.31726e-07	-5.78099	2.63937e-06
647	g9162.t1	8.78773	9.7271e-09	9.39906	1.63856e-09	7.78153	9.98463e-08	9.43129	2.24507e-09	8.11936	4.18507e-08
648	g9166.t1	6.38934	3.8175e-05	3.21351	5.26844e-05	5.58593	0.000185485	4.19159	0.000121783	4.27073	0.00115629
649	g918.t1	1.33941	0.415301	0.992419	0.504033	0.759154	0.930827	1.71257	0.322497	2.44872	0.0396713
650	g9230.t1	0.514253	0.578571	-0.128947	0.81631	0.0328991	0.997472	0.262824	0.898803	1.15368	0.0314493
651	g9264.t1	-6.27678	1.8977e-05	-6.48806	5.37558e-06	-4.76305	0.00119578	-4.5287	0.000426513	-5.7177	8.0913e-05
652	g9339.t1	-6.65236	7.38617e-06	-7.11661	1.68777e-06	-7.67651	1.33779e-06	-7.59809	6.2042e-07	-7.37197	1.6587e-06
653	g9355.t1	-0.447396	0.576595	-0.386166	0.559599	-1.42295	0.0262344	-1.03703	0.101824	-1.12163	0.0802415
654	g9364.t1	0.146081	0.861645	-0.795473	0.0121684	-0.447377	0.897699	-0.482622	0.437043	-1.19948	0.0319646
655	g9372.t1	1.41461	0.0570229	0.774428	0.130599	1.6261	0.133878	0.826162	0.317242	1.58688	0.00528779
656	g9373.t1	1.47776	0.162349	1.3277	0.00771574	1.80267	0.162296	1.42593	0.0303396	1.82345	0.00928404
657	g9390.t1	-0.661759	0.111368	-0.604031	0.0743629	-0.328976	0.873557	-0.264409	0.80673	-0.744795	0.0477574
658	g9391.t1	1.26323	0.611473	-2.66838	0.0347664	-1.18079	0.954775	0.00341952	0.999643	-2.01115	0.339203
659	g9513.t1	-0.982809	0.596966	-1.75852	0.0230934	-0.850089	0.936201	-1.05162	0.478478	-1.51196	0.224096
660	g9542.t1	7.79107	9.7271e-09	8.87199	3.89511e-10	6.47717	2.13226e-07	8.31354	2.02426e-09	7.64178	1.19207e-08
661	g9562.t1	5.94968	0.00391437	7.96544	1.92697e-05	5.42708	0.00390274	8.27542	7.88268e-06	5.95302	0.00187622
662	g9572.t1	0.331988	0.326172	0.554482	0.0345744	0.247138	0.828349	0.397705	0.27197	0.625175	0.0214961
663	g9574.t1	-2.73998	0.0141103	-1.53916	0.0321827	-1.15852	0.75498	-1.6587	0.014154	-1.9102	0.0552567
664	g9596.t1	-0.659303	0.16752	-1.16766	0.00353709	-0.606868	0.38777	-0.519846	0.468042	-1.08084	0.0116861
665	g9614.t1	-6.2379	4.31042e-06	-5.53834	1.33232e-05	-5.96976	1.69844e-05	-6.61438	9.95622e-07	-5.29721	5.22598e-05
666	g9684.t1	1.37921	0.00772078	0.675197	0.274484	0.338027	0.938927	0.478499	0.75079	1.10164	0.0417757
667	g9691.t1	-0.0796868	0.857594	0.469993	0.0482404	0.554742	0.120957	0.457775	0.094519	0.13032	0.677792
668	g9760.t1	-1.74328	0.346959	-2.29262	0.0113034	-0.164224	0.996791	-1.21819	0.682044	-1.91621	0.175733
669	g9769.t1	2.05663	0.31217	1.56954	0.148353	5.19387	0.00796961	2.8592	0.0403717	2.05582	0.335681
670	g9773.t1	0.198654	0.633977	0.480134	0.0783809	0.317115	0.794429	0.186875	0.871774	0.784897	0.0106594
671	g9791.t1	-0.507236	0.204522	-0.805056	0.0248638	-0.134561	0.984548	-0.437567	0.448227	-0.68391	0.0242037
672	g9811.t1	-1.12563	0.0258693	-0.737879	0.01697	-0.921563	0.072199	-0.447699	0.444978	-0.468068	0.308665
673	g9819.t1	-0.387787	0.555139	-0.850204	0.0431803	-1.08984	0.0593412	-0.527755	0.536223	-0.432412	0.40955
674	g9826.t1	-0.392506	0.467408	-1.28308	3.93876e-05	-1.23536	0.00387699	-1.12751	0.00069247	-1.23774	0.00559949
675	g9840.t1	0.345869	0.563058	0.564779	0.229534	0.21893	0.975455	0.317625	0.824927	1.05627	0.0180731
676	g9863.t1	-2.31171	0.0494489	-0.375041	0.746354	-1.39868	0.414696	-0.994837	0.575369	-1.13585	0.325684
677	g9890.t1	7.38556	5.5447e-08	8.3092	2.4108e-09	5.48631	7.09336e-06	7.99083	7.91603e-09	5.75295	7.33945e-06
678	g99.t1	-1.01768	0.0111874	-0.876814	0.0230456	-0.332127	0.904066	-0.421097	0.611317	-0.838236	0.0448291
679	g9902.t1	1.16584	0.134752	0.897736	0.00568039	2.03433	0.00700754	1.23279	0.0023023	0.08815	0.896768
680	g9921.t1	-9.30932	2.98099e-07	-10.1039	6.95246e-08	-9.18537	5.5179e-07	-9.36417	2.3506e-07	-8.53537	1.50572e-06
681	g9928.t1	-2.02703	0.132917	-2.45605	0.00104901	-0.283888	0.990537	-1.47892	0.0626488	-2.96498	0.00263259
682	g9960.t1	-5.64079	1.1323e-06	-4.80737	2.82854e-06	-5.44813	7.473e-06	-5.27536	1.0297e-06	-5.74143	7.1347e-07
683	g9965.t1	-1.76998	0.038873	0.243812	0.827491	-0.807369	0.751014	-0.617252	0.809385	0.014449	0.987366
684	g9970.t1	5.11649	0.0574267	8.64445	1.93486e-05	6.01159	0.00388553	7.60271	0.000176599	5.34413	0.0194486
685	g9971.t1	2.88699	4.15093e-05	3.65012	3.25381e-07	3.27547	0.000246828	2.72055	3.29997e-05	3.36413	2.31663e-06
686	g9977.t1	4.62143	5.06321e-05	4.51088	2.20762e-06	5.08755	0.000106311	4.96125	4.0552e-06	6.00214	7.58905e-07
687	g9984.t1	1.17863	0.233836	2.04201	6.58572e-05	1.62289	0.0986084	1.39213	0.00877218	1.59025	0.0232816
688	g9986.t1	-0.843574	0.404594	-0.710665	0.132986	-0.188106	0.990312	-0.983217	0.0382938	-1.0846	0.0909933

## Sheet: c) R.irregularis genes VAR &AMF
	Supplementary Table 5c. R. irregularis genes differentially expressed only for at least one cassava cultivar.
	We report the log2Fold-Change between R. irregularis isolates DAOM197198 and B1 for each cassava cultivar.
	We report the adjusted p-value between R. irregularis isolates DAOM197198 and B1 for each cassava cultivar.
	gene	CM6438-14_CANB1	CM6438-14_adj.P.Val	COL2215_CANB1	COL2215_adj.P.Val	BRA337_CANB1	BRA337_adj.P.Val	CM4574-7_CANB1	CM4574-7_adj.P.Val	CM523-7_CANB1	CM523-7_adj.P.Val
1	g1000.t1	-0.0125596	0.989898	-0.297871	0.386184	0.144286	0.990537	0.242763	0.788414	-0.920389	0.0419389
2	g10084.t1	-0.12909	0.875402	-0.655144	0.100072	0.125941	0.992737	-0.272749	0.855739	-1.32931	0.0273474
3	g10106.t1	0.0788795	0.916261	-0.283097	0.561288	-0.222353	0.984548	-0.0387141	0.994394	0.81356	0.0383907
4	g10122.t1	0.553653	0.42381	0.507512	0.397726	0.0744603	0.992737	0.341334	0.871077	1.32479	0.0102338
5	g10131.t1	-0.866344	0.213263	-0.508729	0.114592	-0.277107	0.956724	-0.395563	0.57542	-1.54823	0.00855581
6	g1018.t1	0.373209	0.324349	0.628316	0.00875696	0.692702	0.0507919	0.248547	0.714209	0.0854549	0.819619
7	g10200.t1	-1.88313	0.458011	-0.0158283	0.98714	0.312124	0.992737	-0.649393	0.737949	-2.896	0.0445559
8	g10211.t1	0.914622	0.372073	1.95197	0.00657405	1.6457	0.0637555	1.10259	0.324947	2.11463	0.00873763
9	g1022.t1	0.578888	0.389232	0.0107182	0.989496	0.421863	0.936201	0.301576	0.902409	1.62114	0.00321851
10	g10225.t1	0.364217	0.549286	0.208811	0.718624	0.0993206	0.992737	0.304275	0.851414	0.948603	0.0289482
11	g10271.t1	0.0763361	0.944283	-0.843025	0.0204956	0.222907	0.985185	0.00180363	0.999643	-1.21366	0.0768161
12	g10298.t1	-0.555996	0.565306	0.510977	0.533521	-0.123989	0.992737	0.669269	0.72415	2.49384	0.000177424
13	g10372.t1	-1.76137	0.0360895	-3.06104	0.000137992	-2.21572	0.00761556	-2.67702	0.00126185	-0.791215	0.314772
14	g10388.t1	0.169316	0.854105	-0.0870597	0.866461	0.06556	0.99724	-0.323907	0.767402	-1.56668	0.0197176
15	g10397.t1	-0.228114	0.675112	0.279976	0.428675	0.0359052	0.997472	0.286046	0.727373	0.885114	0.00984164
16	g10409.t1	0.24918	0.747455	0.551482	0.355715	-0.369884	0.93192	0.123047	0.972092	1.1637	0.0332711
17	g10413.t1	0.134365	0.841806	0.332581	0.458794	0.0631675	0.992737	-0.0488406	0.988321	0.965914	0.0136287
18	g10447.t1	-0.65706	0.537261	-0.833725	0.0173065	-0.319478	0.984548	-0.941773	0.0485218	-1.6177	0.0195122
19	g10476.t1	0.273639	0.697628	0.332328	0.609679	-0.314737	0.967715	0.0469803	0.996346	1.11797	0.0285661
20	g10533.t1	1.7477	0.628245	2.29718	0.273045	1.56276	0.93192	3.69648	0.00963532	2.51723	0.147205
21	g10545.t1	0.783632	0.14429	0.601938	0.210779	0.680662	0.677293	0.455465	0.645432	1.11135	0.0325545
22	g10561.t1	-0.173779	0.706874	-0.490103	0.124269	0.0497513	0.992737	-0.568094	0.0940129	-0.668457	0.0366452
23	g10564.t1	-2.70467	0.130477	-5.07291	6.05042e-06	-1.62332	0.677293	-3.40256	0.00396343	-5.22803	0.000126354
24	g10594.t1	-1.27813	0.0070619	-0.467774	0.312236	-1.27642	0.0117305	-0.692502	0.207981	0.214216	0.666094
25	g10658.t1	-0.450704	0.552483	-1.43775	0.00458987	-1.12549	0.0749825	-1.37074	0.0123861	-0.769088	0.165302
26	g10692.t1	0.216751	0.689558	0.181572	0.687454	-0.176524	0.984548	0.0545641	0.986467	0.875047	0.0241379
27	g10713.t1	-0.0095488	0.995149	1.11663	0.015356	1.55905	0.28682	0.559165	0.562661	-0.252792	0.830024
28	g10741.t1	0.913841	0.0183148	0.0962121	0.81631	0.381566	0.918679	-0.0616778	0.976584	0.59108	0.155933
29	g10751.t1	-0.1184	0.906009	0.259017	0.721204	-0.74894	0.596096	-0.211465	0.950061	1.45064	0.00488633
30	g10756.t1	2.73768	0.243838	2.42244	0.0237088	4.57274	0.0196265	3.52543	0.0001074	1.64245	0.307363
31	g10804.t1	0.544515	0.22507	0.667892	0.0747722	0.125035	0.985185	0.358276	0.7087	1.02982	0.00779069
32	g10846.t1	11.6247	4.57345e-09	12.6013	7.63484e-10	10.2642	5.21634e-08	11.4982	4.60798e-09	12.2477	1.57141e-09
33	g10872.t1	0.350617	0.443271	0.318234	0.396798	-0.173513	0.984548	0.324409	0.67925	0.91125	0.0109995
34	g10897.t1	-1.41934	0.232206	-2.54281	3.36082e-05	-1.09523	0.596749	-1.82544	0.0171211	-2.41867	0.00970844
35	g10907.t1	0.298947	0.561124	0.290955	0.514353	-0.164197	0.983807	0.274673	0.817614	0.83374	0.019415
36	g10912.t1	0.225259	0.575504	0.170687	0.626094	-0.0332508	0.99724	0.00977044	0.999643	0.601778	0.0459435
37	g10914.t1	-5.55326	4.39557e-05	-3.80056	1.87703e-05	-5.01071	5.93062e-07	-3.97961	9.69349e-05	-4.42266	3.77966e-05
38	g10931.t1	0.501111	0.53059	0.253412	0.738024	0.179404	0.987864	0.20329	0.960132	1.31874	0.0236666
39	g10954.t1	-1.10392	0.00670137	-0.863047	0.00928847	-0.594926	0.48794	-0.865307	0.0186125	-1.52675	0.000437201
40	g11049.t1	0.850415	0.0371747	0.451981	0.197038	0.352759	0.904066	0.232311	0.849406	-0.637845	0.161164
41	g1105.t1	0.163559	0.763754	0.400441	0.334285	-0.136561	0.984548	0.340805	0.708018	0.760903	0.0349061
42	g11072.t1	-1.23728	0.549286	-2.73446	0.000410887	-1.77387	0.526653	-1.29574	0.302688	-2.38423	0.0936723
43	g11074.t1	10.0266	2.69629e-09	10.1056	1.49434e-09	8.16451	1.24678e-07	10.4887	1.16072e-09	8.46209	4.69595e-08
44	g11084.t1	2.29998	0.00260621	3.58174	4.26311e-08	3.34816	0.000901244	2.74675	3.96442e-06	3.26247	5.68875e-06
45	g11100.t1	0.598457	0.0543248	0.708606	0.00832716	0.28149	0.859865	0.749136	0.00937207	0.836572	0.0083552
46	g11169.t1	-2.98807	0.00145404	-1.59416	0.00560536	-1.22673	0.329684	-2.24695	0.000548648	-3.96424	5.87525e-05
47	g11208.t1	-1.05835	0.0193897	-1.04173	0.0134396	-1.31887	0.0103838	-0.801438	0.18708	0.420448	0.380291
48	g11209.t1	8.21944	4.30311e-06	8.81907	7.95132e-07	5.98394	0.000462302	7.62545	1.14689e-05	8.95304	7.74924e-07
49	g11233.t1	7.63226	9.15188e-05	7.34309	0.000140333	5.39254	0.00685994	8.39747	1.31877e-05	8.02622	2.44578e-05
50	g11235.t1	-1.06461	0.361927	-0.339695	0.473822	0.283918	0.984548	-0.297315	0.802096	-2.24136	0.0114474
51	g11241.t1	-1.55116	0.00611358	-0.687142	0.133708	-1.49212	0.00946431	-1.17216	0.0359876	0.0243999	0.969879
52	g1125.t1	-1.35543	0.0170179	-2.44811	4.18087e-06	-2.32746	0.000324201	-1.82332	0.000119539	-1.29762	0.0229339
53	g11262.t1	-0.0238052	0.976679	0.539941	0.186318	0.437615	0.919745	0.277435	0.867911	1.13567	0.0114148
54	g11382.t1	7.69543	8.15197e-09	8.3493	1.18225e-09	6.35311	2.59982e-07	8.07477	3.31579e-09	7.35841	1.41754e-08
55	g11383.t1	11.6039	2.14815e-10	11.4941	1.09477e-10	9.37191	1.16128e-08	10.4886	9.5868e-10	10.884	7.24662e-10
56	g1139.t1	0.0558541	0.936616	-0.650729	0.0381021	0.416511	0.832779	-0.287443	0.759436	-0.769178	0.0789699
57	g11411.t1	0.194937	0.880237	0.857262	0.048668	0.919826	0.717373	0.438026	0.678318	-0.485519	0.555089
58	g11426.t1	-0.11561	0.803845	0.105155	0.769789	0.00382462	0.998627	0.136886	0.933242	0.639209	0.0367404
59	g11450.t1	-2.24508	0.396413	-2.57995	0.00968494	-3.13517	0.161409	-2.9105	0.0118693	-3.75387	0.00584762
60	g11471.t1	1.58285	5.36558e-05	1.17681	5.99267e-05	1.06237	0.036173	1.43908	7.3963e-05	1.81545	2.93417e-06
61	g1154.t1	-0.0283086	0.966907	0.596145	0.152168	0.155273	0.984548	0.199353	0.923691	0.976442	0.00870594
62	g11578.t1	1.35322	0.31776	3.10487	0.000399003	2.6511	0.111674	2.43871	0.0251488	4.02832	6.72695e-05
63	g11588.t1	1.5873	0.172439	1.07045	0.124414	1.44856	0.447327	1.97308	0.0793791	2.52396	0.000518756
64	g11613.t1	0.225823	0.578571	0.367055	0.273045	-0.0918048	0.985185	0.250888	0.762492	0.588099	0.041715
65	g11640.t1	0.0136529	0.988518	0.650705	0.150985	-0.0639655	0.994367	0.198825	0.941061	1.15501	0.01283
66	g11712.t1	-0.00994889	0.993018	-1.34265	0.00243059	-0.52285	0.911957	-0.347479	0.759687	-2.29363	0.00321851
67	g11736.t1	0.447667	0.592108	0.605817	0.363048	-0.0273372	0.997472	0.23632	0.950061	1.37867	0.0207327
68	g11783.t1	0.0639695	0.904852	0.190399	0.611936	-0.195081	0.936815	0.112244	0.955448	0.727195	0.0159349
69	g1179.t1	1.59207	0.0056613	1.22303	0.00514494	0.762434	0.788129	1.39371	0.0171174	2.20321	0.000119275
70	g11828.t1	4.81865	0.0862919	3.04863	0.0221404	1.97894	0.928577	5.23328	0.0284004	6.44593	0.00184423
71	g11836.t1	0.270316	0.620723	-0.0387654	0.937022	-0.100542	0.992737	0.137796	0.944936	-0.834578	0.045837
72	g11848.t1	-7.00823	0.0046127	-5.68956	0.00774849	-8.80049	0.000383108	-5.90163	0.021884	-5.19848	0.038499
73	g11933.t1	-7.22759	1.73692e-07	-5.82453	6.82034e-07	-6.64952	8.07041e-07	-5.87537	2.27703e-06	-7.06656	3.91986e-07
74	g11955.t1	0.451694	0.238122	0.126401	0.749529	-0.463243	0.529884	0.147005	0.933242	0.824302	0.011436
75	g11964.t1	1.3697	0.0351	0.522656	0.466825	0.429572	0.984548	1.27735	0.0354979	0.678729	0.389083
76	g11987.t1	0.322372	0.639798	0.146945	0.829297	0.109589	0.992737	0.134278	0.971275	1.06037	0.0294641
77	g120.t1	0.0565688	0.946545	0.403993	0.464321	-0.129738	0.990312	0.203082	0.941521	0.921412	0.0474823
78	g12014.t1	0.582968	0.290289	0.347221	0.406957	-0.349769	0.911957	0.214877	0.907026	1.17891	0.00402216
79	g12044.t1	-0.900359	0.524638	-1.41645	0.00391898	-0.59615	0.946274	-1.23546	0.0111659	-2.01813	0.0109995
80	g12048.t1	2.11391	0.0563128	1.85001	0.00538249	1.33614	0.724834	3.52149	7.1728e-06	2.23863	0.0195122
81	g12089.t1	1.8902	0.00255005	0.972708	0.0317718	1.60604	0.0593412	1.5189	0.00734207	2.34441	1.03581e-05
82	g12160.t1	-4.88224	4.80236e-08	-4.67256	1.36892e-09	-4.86127	3.08786e-08	-4.81173	3.82762e-08	-4.80873	1.42014e-07
83	g12171.t1	0.207908	0.728315	0.0865431	0.86986	-0.111228	0.992737	-0.0438421	0.992137	1.06209	0.0112016
84	g12210.t1	0.955195	0.0288796	0.378698	0.43336	-0.0596673	0.996791	0.325769	0.811195	0.787844	0.116468
85	g12217.t1	0.944121	0.0223271	0.0462199	0.922301	0.26323	0.972963	0.267179	0.794396	-1.07605	0.0669061
86	g12248.t1	-1.08272	0.471003	-0.781665	0.233055	0.638105	0.956724	0.00783649	0.999643	-2.42372	0.0434146
87	g12419.t1	-2.69777	0.0820963	-0.439103	0.636161	-1.74374	0.414696	-1.4519	0.14086	-3.86759	0.00189401
88	g12443.t1	0.131134	0.799384	0.368781	0.323413	0.19091	0.962709	0.267842	0.796377	1.19038	0.000408015
89	g12445.t1	-0.0644492	0.930496	0.239408	0.651738	0.288131	0.935459	0.209682	0.93243	0.995532	0.022278
90	g12480.t1	2.4814	8.80501e-06	2.39803	6.32002e-06	1.46854	0.0184363	1.69487	0.000974816	2.43325	2.33085e-05
91	g12493.t1	-0.390277	0.405584	-0.0919559	0.852311	-0.0186466	0.997472	-0.436886	0.438871	-0.982508	0.00993542
92	g12500.t1	8.08371	6.51736e-07	9.46982	3.80525e-08	7.3127	4.67773e-06	9.12275	8.72783e-08	8.63494	2.69498e-07
93	g12530.t1	0.236317	0.814575	0.178299	0.864189	-0.0304694	0.997472	0.253978	0.957951	1.67011	0.0101588
94	g12606.t1	-0.254169	0.63804	0.0655147	0.901889	0.0947098	0.992737	0.0876231	0.972092	0.79807	0.0463987
95	g12626.t1	0.301032	0.586313	0.490992	0.200963	0.202425	0.984548	0.590549	0.247333	1.30936	0.00193648
96	g1265.t1	-0.237256	0.791866	-0.492688	0.256269	0.328307	0.981847	-0.0989216	0.972092	-2.03324	0.00993542
97	g12664.t1	0.196347	0.738416	0.362607	0.43896	0.00951875	0.997472	0.36874	0.695191	0.88067	0.0181517
98	g12690.t1	0.887552	0.290878	0.503524	0.458475	0.570189	0.920476	0.466087	0.811963	1.85272	0.00178182
99	g12727.t1	0.596277	0.123485	0.70653	0.0269664	0.281457	0.923021	0.684895	0.0575197	1.27783	0.000677046
100	g12764.t1	5.5562	0.0608178	6.02918	0.0528937	4.45785	0.677293	6.63405	0.048574	7.44219	0.00401076
101	g12794.t1	1.52523	0.000163462	1.03157	0.0018045	1.18362	0.0274486	1.01644	0.00428999	0.739679	0.183831
102	g12795.t1	3.21197	0.00408678	2.34399	6.34018e-05	4.12389	0.00127741	3.44505	8.03162e-06	1.45264	0.16417
103	g12872.t1	0.636458	0.347292	0.201151	0.77308	0.13331	0.992737	0.516475	0.704663	1.33487	0.0167792
104	g12882.t1	-0.362573	0.622378	-0.731406	0.054383	-0.0801771	0.994894	-0.462201	0.530212	-2.05872	0.00401076
105	g12913.t1	9.62723	1.63243e-08	9.27179	2.31575e-08	7.50788	1.3552e-06	9.32581	2.52686e-08	8.56881	1.32037e-07
106	g12985.t1	3.04763	0.00160264	2.68562	0.000317021	2.91961	0.117682	3.17141	6.45315e-05	2.70668	0.00575143
107	g12991.t1	0.0406323	0.962389	0.337476	0.491135	0.500512	0.857249	0.860566	0.0966419	1.34436	0.00443785
108	g1302.t1	0.296274	0.56872	0.470157	0.2564	-0.259468	0.930827	0.241754	0.875198	0.765651	0.0449265
109	g13046.t1	11.2632	3.56142e-10	13.6954	1.29723e-11	11.2185	1.12116e-09	11.0977	2.65018e-10	12.371	7.97115e-11
110	g13061.t1	-10.4803	5.51896e-08	-7.50212	1.9141e-06	-10.6073	5.77042e-08	-9.93931	1.0873e-07	-8.22741	2.85413e-06
111	g1307.t1	-0.0156234	0.990201	-0.243415	0.735892	0.0681709	0.996046	-0.347845	0.875198	-1.34205	0.0231013
112	g13119.t1	10.0387	2.16967e-11	10.4745	9.83459e-12	8.64437	6.82196e-10	10.2534	2.3846e-11	9.10144	1.60408e-10
113	g1313.t1	0.529671	0.507423	0.168721	0.845401	0.0944453	0.995003	0.280451	0.940108	1.63612	0.00837282
114	g13188.t1	3.36722	0.000637796	4.79066	2.39253e-06	2.4705	0.0103202	5.45138	3.67233e-05	6.8091	6.62084e-07
115	g13247.t1	10.2237	9.25375e-07	10.6417	4.08997e-07	8.73408	1.45953e-05	10.4207	6.18823e-07	11.1539	2.74518e-07
116	g13248.t1	10.974	5.08149e-07	12.1823	8.12935e-08	9.89789	3.38437e-06	11.3424	2.64098e-07	11.0458	4.74619e-07
117	g13267.t1	11.807	3.6319e-09	12.1997	1.36892e-09	10.539	4.18823e-08	10.9703	1.06522e-08	11.1644	7.78273e-09
118	g13268.t1	12.865	2.42637e-08	13.068	1.33919e-08	12.0467	8.87501e-08	12.4348	3.55781e-08	12.6683	2.5024e-08
119	g13313.t1	-0.434719	0.726927	1.63971	0.0061697	0.9195	0.767078	0.930261	0.48401	1.6484	0.0266897
120	g13327.t1	-8.41313	1.2574e-06	-8.56042	7.37646e-07	-7.5466	1.65992e-05	-7.63962	5.42017e-06	-7.69762	6.34043e-06
121	g13330.t1	-1.04639	0.0382549	-0.887463	0.00984098	-0.941648	0.116693	-0.611853	0.235573	-0.516034	0.348714
122	g13396.t1	2.21896	0.40249	2.15045	0.446795	-0.756234	0.990312	3.87996	0.272828	7.20905	0.000305963
123	g1345.t1	0.822023	0.377634	1.84325	0.0265801	1.05255	0.664048	0.498182	0.809385	2.32765	0.00977255
124	g13478.t1	0.200425	0.584359	0.131404	0.697484	-0.0507256	0.992737	-0.0370321	0.987371	0.567316	0.0374224
125	g13516.t1	-2.56005	0.0460366	-0.715624	0.552898	-1.07681	0.898542	-0.0250391	0.999643	0.513918	0.680841
126	g13523.t1	11.0067	2.50945e-10	11.0987	1.09401e-10	9.37209	6.14287e-09	11.1839	1.87311e-10	10.4237	7.24662e-10
127	g13524.t1	8.206	2.17612e-08	8.80581	3.24002e-09	7.05953	2.81535e-07	8.29493	1.30664e-08	7.9105	3.60452e-08
128	g13534.t1	12.1104	2.13472e-08	11.851	2.23999e-08	9.826	8.03947e-07	11.3786	4.82894e-08	10.7387	1.25984e-07
129	g1363.t1	-0.861081	0.551158	-1.5526	0.00131899	-1.02666	0.783268	-0.692422	0.525473	-1.64946	0.0660697
130	g13631.t1	0.431266	0.820273	0.95421	0.498421	0.509032	0.985185	1.16398	0.704663	2.67223	0.0330217
131	g13682.t1	2.53739	0.182868	2.24923	0.179768	-0.0847232	0.997472	4.09631	0.0808593	5.43743	0.0106594
132	g13743.t1	1.75937	2.8164e-07	1.61429	6.29854e-07	0.697008	0.072199	1.1536	0.000174745	1.82548	1.20648e-06
133	g1378.t1	0.842666	0.26162	1.10105	0.0832716	-0.15855	0.992737	0.810198	0.320825	1.54656	0.00393018
134	g13784.t1	0.635495	0.765089	0.256636	0.773181	1.26329	0.703317	0.989593	0.181366	-2.68784	0.0434146
135	g138.t1	-0.101284	0.885273	-0.59997	0.245538	0.0764662	0.992737	-0.409967	0.713868	-0.862769	0.0301731
136	g13819.t1	0.20116	0.833111	-1.15126	0.0705425	-1.09513	0.37216	-1.3239	0.0487444	0.63594	0.239059
137	g13900.t1	-0.419387	0.563058	-1.18329	0.00411414	-0.0295923	0.997472	-0.47868	0.618376	-1.17801	0.0545276
138	g1391.t1	0.299948	0.702189	0.228157	0.746354	-0.187014	0.984951	0.410203	0.808899	1.41104	0.00932891
139	g13925.t1	0.497807	0.389568	-0.00471206	0.994896	0.310956	0.949683	0.294138	0.864166	0.991068	0.0319504
140	g13947.t1	7.39738	3.15477e-05	9.62143	2.6859e-07	7.84573	1.17249e-05	8.86343	1.23183e-06	8.5551	1.9919e-06
141	g13969.t1	-4.80193	1.33879e-05	-3.16305	1.04357e-05	-7.01707	6.37424e-08	-4.3901	6.03942e-06	-3.75334	0.000127162
142	g13991.t1	-11.8952	8.84196e-09	-7.70191	2.85705e-07	-11.1668	4.18823e-08	-10.8954	3.32994e-08	-7.69394	1.2586e-06
143	g1400.t1	-0.355202	0.634329	-0.674393	0.0599165	-0.294128	0.967714	-0.48105	0.416096	-1.21949	0.0100124
144	g14092.t1	0.933785	0.101649	0.543346	0.344385	0.425654	0.924898	0.664021	0.436672	1.26841	0.0194463
145	g14107.t1	2.82903	0.286841	2.23167	0.197983	-0.0615852	0.998303	4.5132	0.114002	5.47149	0.00263643
146	g14119.t1	0.62367	0.49447	1.82604	0.00125477	1.29844	0.273671	1.61029	0.0155418	3.04704	2.32255e-06
147	g14164.t1	0.369406	0.575258	0.704233	0.17153	0.278426	0.95166	0.884609	0.0825103	1.16031	0.0145788
148	g14177.t1	2.27818	6.39177e-06	2.26661	2.56209e-06	2.66871	8.55993e-05	2.51685	2.00953e-06	3.75054	1.70108e-08
149	g1418.t1	-0.518392	0.559932	-0.431571	0.450802	-0.365732	0.954775	-0.615613	0.468349	-1.67777	0.0237058
150	g14185.t1	5.56434	0.167505	6.71673	0.023637	4.53018	0.341272	8.67447	0.00130838	7.91422	0.00345149
151	g14198.t1	7.32414	9.65186e-06	8.77309	2.98858e-07	7.85665	3.12429e-06	9.36214	1.1577e-07	7.82294	1.6118e-06
152	g14223.t1	2.9644	1.39133e-05	0.882889	0.0692324	2.82454	0.00324993	1.35452	0.00588797	1.95445	0.00489215
153	g14243.t1	-0.425365	0.861645	1.93452	0.00141213	1.01386	0.86726	1.21105	0.488697	1.76399	0.0383086
154	g14332.t1	-0.074365	0.918508	0.535343	0.123577	0.950212	0.178	0.904572	0.0125692	1.77349	3.07637e-05
155	g14344.t1	8.35642	6.80657e-10	8.81493	1.09477e-10	6.52872	5.44076e-08	8.60032	3.16054e-10	7.74687	2.85488e-09
156	g14380.t1	1.40106	0.0693373	-1.1791	0.0357752	-0.502061	0.946274	-0.0774252	0.987631	-0.726974	0.285599
157	g14390.t1	7.92586	9.64016e-11	7.42306	1.09477e-10	6.43464	5.25144e-09	7.18461	3.08923e-10	5.84412	1.3412e-08
158	g14480.t1	-0.381163	0.861254	-2.9312	0.0201535	-2.86913	0.0401481	-0.125197	0.995602	-3.02591	0.014054
159	g14481.t1	-1.14709	0.737813	-2.5902	0.162945	-3.41624	0.0422099	-0.0775825	0.999643	-2.82343	0.0374767
160	g145.t1	0.246725	0.550797	0.272228	0.442802	-0.127777	0.984548	0.101557	0.96392	0.833277	0.00559949
161	g14514.t1	11.9425	3.70163e-10	12.235	1.23372e-10	10.6917	5.25144e-09	10.6509	1.74378e-09	11.8325	5.14475e-10
162	g14550.t1	9.48179	3.70163e-10	10.126	7.23811e-11	7.88549	1.54429e-08	8.78947	1.16072e-09	8.09396	6.18991e-09
163	g14553.t1	-0.540577	0.251848	-1.15503	0.000567537	-1.03337	0.0172991	-1.00452	0.0060954	-1.07058	0.0178087
164	g14559.t1	1.71466	0.000588085	1.25396	0.00792977	1.80212	0.00236062	1.27336	0.0102499	2.18242	5.51209e-05
165	g14561.t1	0.94573	0.0302557	1.07535	0.00593675	0.790884	0.340995	0.985808	0.0150154	1.88744	4.72828e-05
166	g14579.t1	1.1777	0.017986	0.656558	0.161954	0.392451	0.936201	0.871868	0.0724653	1.26379	0.0146344
167	g14581.t1	8.57044	1.03943e-07	8.53482	9.29102e-08	6.4041	1.61977e-05	7.62972	6.59835e-07	7.71408	7.54274e-07
168	g14583.t1	-5.3865	3.40636e-05	-6.00149	1.14542e-06	-5.55707	8.682e-05	-4.81291	2.66615e-05	-5.88333	7.00109e-06
169	g1466.t1	2.1345	0.0545662	1.6787	0.043467	3.34282	0.0105226	2.46783	0.00132226	0.0481382	0.979059
170	g14717.t1	9.96423	6.51904e-11	10.3934	1.46858e-11	8.26641	2.77345e-09	10.035	7.10917e-11	8.89297	3.33715e-10
171	g14765.t1	1.55606	0.010352	1.37259	0.00678843	1.41543	0.232951	1.39552	0.014154	2.365	0.0002407
172	g14773.t1	0.772363	0.346959	0.534016	0.486168	0.164056	0.990537	0.505414	0.796666	1.66279	0.00594789
173	g1480.t1	7.31845	8.84196e-09	6.70276	1.01581e-08	5.10957	1.99356e-06	6.69522	2.52838e-08	7.96918	2.79921e-09
174	g149.t1	0.34094	0.458658	0.497162	0.112191	0.240474	0.954554	0.310105	0.687739	0.856946	0.00995787
175	g14985.t1	11.7598	1.34687e-11	11.6795	9.83459e-12	10.9146	1.92493e-10	11.6098	2.3846e-11	11.2893	4.18475e-11
176	g1500.t1	0.273378	0.590448	0.409498	0.329242	-0.2375	0.935459	0.0830922	0.972092	0.801576	0.0293951
177	g1504.t1	0.488789	0.290878	0.140812	0.776602	0.0148129	0.997472	0.172643	0.93793	1.01266	0.0094694
178	g1505.t1	0.135667	0.817609	0.420447	0.308718	-0.0028613	0.998627	0.0503319	0.987631	0.800207	0.0337482
179	g15162.t1	1.804	0.000485122	1.68546	0.000707594	2.05507	8.39656e-05	1.96181	0.000135923	2.55193	8.4246e-06
180	g15179.t1	3.06499	0.0013577	3.07071	3.5166e-07	4.38929	9.72328e-05	2.91958	3.96755e-06	2.10277	0.0512629
181	g15273.t1	-1.65561	0.01922	-2.64761	0.000125064	-2.71199	0.000184169	-2.72429	0.000159625	-1.73242	0.0106816
182	g15274.t1	7.00345	4.72585e-07	5.45712	1.39664e-05	5.73258	1.45569e-05	6.44034	1.58465e-06	7.03436	6.04513e-07
183	g15382.t1	-3.88832	0.000564467	-3.5909	0.000555379	-4.77814	7.79328e-05	-4.05609	0.000245803	-2.50282	0.0266897
184	g15397.t1	9.34534	6.80657e-10	11.6904	1.29723e-11	9.55629	1.16023e-09	10.7563	1.15109e-10	10.5047	1.60408e-10
185	g15457.t1	2.31543	4.40754e-05	1.51819	0.00154254	1.83824	0.0232367	2.10843	0.00015107	3.17896	5.96317e-07
186	g15498.t1	2.79652	0.41398	1.91887	0.443726	0.869232	0.989722	4.14114	0.223848	4.92081	0.00965826
187	g15599.t1	9.87373	0.00153224	8.80696	0.00391898	6.63489	0.073229	8.77494	0.00493676	9.99753	0.00113095
188	g15620.t1	3.07589	1.28717e-07	2.06858	8.15895e-07	3.05696	7.37547e-05	3.38411	2.28231e-07	2.83907	2.29306e-06
189	g15733.t1	4.11723	0.0695414	4.47708	0.012938	4.1685	0.0129085	3.79565	0.0484439	1.73744	0.367914
190	g1575.t1	0.295478	0.629707	-0.00922946	0.989384	-0.155809	0.984548	0.281625	0.875198	0.930471	0.0318171
191	g15889.t1	-7.97191	1.69079e-06	-6.91998	1.11444e-05	-8.1582	1.8319e-06	-7.51797	3.7874e-06	-7.87492	2.32255e-06
192	g1592.t1	0.260243	0.575258	0.01714	0.968018	0.263288	0.93192	0.449177	0.247333	0.67316	0.0377343
193	g1599.t1	0.160209	0.841433	0.592103	0.283118	-0.173873	0.984548	0.253101	0.922117	0.959861	0.0383325
194	g1602.t1	0.383152	0.583313	0.599877	0.287725	0.0460047	0.997472	0.252009	0.929748	0.990587	0.0451594
195	g1611.t1	-0.171979	0.79818	0.237741	0.667293	0.17353	0.984548	0.132328	0.96674	1.01712	0.0194486
196	g1635.t1	0.031797	0.991325	-0.503483	0.441322	-0.377607	0.990537	-0.789746	0.72415	-3.05367	0.0293182
197	g1637.t1	0.540338	0.626643	-0.567799	0.30252	0.556527	0.956724	-0.0532884	0.993357	-2.72456	0.0311711
198	g1679.t1	0.545645	0.30185	0.373119	0.359032	-0.110331	0.992737	0.359706	0.72682	1.49954	0.000267437
199	g176.t1	0.0753793	0.964685	-0.069386	0.926306	0.146735	0.992737	-0.326689	0.862372	-2.49622	0.03446
200	g1770.t1	1.3094	0.495453	1.28743	0.0719	2.50555	0.208311	2.32159	0.000825668	-0.677246	0.697723
201	g1783.t1	0.41178	0.529711	-0.0114693	0.98714	0.00218279	0.998627	0.249026	0.923414	1.11695	0.0330217
202	g1803.t1	1.17832	0.512981	-0.578626	0.472396	-0.335725	0.991164	0.203636	0.968316	-3.18536	0.0252449
203	g1843.t1	-4.32861	0.00120938	-6.51478	6.62264e-07	-3.50964	0.0333908	-6.67244	6.36346e-07	-6.11563	5.38962e-06
204	g1846.t1	0.233357	0.807018	1.12572	0.0232664	0.658092	0.704309	1.01709	0.0791025	0.476728	0.485834
205	g1851.t1	-0.16431	0.878406	-0.132542	0.879012	0.251149	0.985185	0.132523	0.972092	1.4525	0.0218845
206	g1899.t1	1.13972	0.0181548	0.410103	0.497625	0.598913	0.894131	1.15403	0.0390168	0.765956	0.313461
207	g1907.t1	-0.502089	0.766448	-0.424064	0.503463	-0.0673819	0.997472	-0.287483	0.923513	-2.76335	0.0442212
208	g1913.t1	0.113917	0.857594	0.0979986	0.845102	-0.590124	0.502809	0.281179	0.811195	0.818087	0.0451594
209	g198.t1	-0.641758	0.639798	-0.552257	0.329242	-0.117376	0.995003	0.0246084	0.998822	-2.21706	0.0487
210	g1982.t1	1.47644	0.352552	3.03916	0.000205924	2.4236	0.172094	2.01249	0.0192911	3.40967	0.000455717
211	g199.t1	0.522657	0.315545	0.585037	0.189967	-0.0300736	0.997472	0.363802	0.747658	0.953569	0.0197511
212	g1999.t1	0.678556	0.318409	0.256153	0.711977	0.101045	0.992737	0.516084	0.694482	1.06387	0.0455497
213	g206.t1	0.153426	0.822482	0.130682	0.825439	-0.416716	0.844124	0.0750736	0.978998	1.35756	0.00236092
214	g207.t1	0.673755	0.238122	0.36827	0.398388	-0.38674	0.946274	0.251215	0.90154	1.06192	0.0232375
215	g208.t1	0.450428	0.518058	0.0243543	0.977565	-0.599257	0.764804	0.280943	0.920563	1.25362	0.015679
216	g2097.t1	-0.885387	0.63568	-1.3129	0.0762652	0.0405606	0.997472	-0.868031	0.256661	-3.40344	0.0258154
217	g2118.t1	0.147475	0.814422	0.427235	0.258828	-0.324903	0.930827	0.0890149	0.972092	0.873833	0.0315234
218	g226.t1	0.565263	0.360176	0.84212	0.0339605	0.525113	0.75498	0.299819	0.842205	-0.315015	0.584201
219	g2299.t1	0.105731	0.854234	0.169404	0.689566	-0.00159921	0.998627	-0.120273	0.957951	0.793895	0.0284078
220	g2322.t1	0.287192	0.599004	0.178605	0.734353	-0.0237047	0.997472	0.14837	0.955205	0.796604	0.046269
221	g2346.t1	-0.0302149	0.945224	0.0143396	0.967277	-0.225037	0.858736	-0.0669197	0.967433	0.503785	0.0436302
222	g2362.t1	0.226741	0.762329	-0.939097	0.0494934	-0.0241524	0.997472	-0.389927	0.799868	-1.20651	0.0529104
223	g2369.t1	0.416504	0.488137	-0.237394	0.548432	0.430719	0.844124	0.105808	0.966189	-0.978734	0.0451544
224	g2404.t1	0.629589	0.401566	0.635878	0.330596	0.153351	0.990312	0.510013	0.727373	1.30809	0.0209392
225	g2423.t1	0.573686	0.341571	0.280772	0.635569	0.131113	0.990312	0.394173	0.778934	0.992484	0.0358884
226	g2479.t1	-0.461389	0.458535	-0.330715	0.253518	0.00987462	0.998303	-0.142089	0.922117	-1.03889	0.0306747
227	g2511.t1	0.142429	0.832418	0.315361	0.508297	-0.00235054	0.998627	-0.111438	0.971571	1.13612	0.00751034
228	g2545.t1	-0.563377	0.233836	-0.901532	0.0260521	-0.675592	0.147986	-0.755159	0.0840063	-0.704454	0.0623587
229	g2566.t1	-0.820597	0.00832422	-0.39859	0.232311	-0.608084	0.166868	-0.357234	0.53502	-0.123876	0.737384
230	g2568.t1	-1.0316	0.0361994	-0.821323	0.148271	-0.701087	0.310964	-0.848573	0.121135	-0.62484	0.167773
231	g2569.t1	-1.8353	0.41398	-3.20528	0.000383649	-1.78124	0.635983	-2.26706	0.0391453	-3.82641	0.0313469
232	g2570.t1	-1.48349	0.398843	-2.64066	0.00148762	-2.05019	0.555367	-1.33712	0.484777	-3.3421	0.0195122
233	g2576.t1	0.351038	0.561124	0.0342652	0.957521	-0.585395	0.570036	-0.090211	0.973487	1.09847	0.013721
234	g2590.t1	0.644287	0.17142	0.913881	0.000750495	0.311232	0.930827	0.514718	0.23598	1.57339	1.50177e-05
235	g2603.t1	1.4973	0.000485122	0.391641	0.422326	0.741016	0.261392	0.496289	0.506378	-0.130971	0.816355
236	g2610.t1	-0.280134	0.698571	-0.387266	0.298989	0.0200091	0.997472	-0.0659335	0.978116	-1.10259	0.0371103
237	g2629.t1	0.227556	0.767485	0.843734	0.00532762	-0.387138	0.92215	1.29719	0.000133772	0.347489	0.497195
238	g267.t1	0.179422	0.797885	0.291715	0.605267	0.0107282	0.997544	0.270024	0.890508	0.946206	0.0277218
239	g2681.t1	-0.236005	0.543233	-0.238865	0.38791	0.173236	0.956883	-0.144751	0.895481	-0.783629	0.00993542
240	g2683.t1	-0.226525	0.756921	-0.0752238	0.90642	-0.564927	0.60852	0.289291	0.840785	1.18167	0.00452204
241	g2720.t1	0.0943578	0.947721	-0.108638	0.872209	-0.125148	0.992737	0.165567	0.950061	-1.86156	0.0162964
242	g2794.t1	-0.669554	0.290289	-0.418424	0.225923	-0.672337	0.428249	-0.15903	0.936715	-1.13798	0.026101
243	g2820.t1	0.648829	0.563058	0.0327557	0.960497	1.30504	0.386658	0.0118617	0.999643	-1.97904	0.0383907
244	g2832.t1	0.166232	0.854657	0.665284	0.216697	-0.741393	0.573737	0.196984	0.950061	1.71605	0.000174688
245	g2882.t1	-2.06118	0.000153122	-1.89934	5.5016e-06	-2.15307	0.000154744	-1.33724	0.00420269	-1.31123	0.016813
246	g2894.t1	1.11236	0.596966	2.02569	0.00331943	2.11799	0.257555	1.88924	0.00937207	0.152729	0.918495
247	g2898.t1	1.82588	0.474966	1.34863	0.421145	-1.36104	0.963349	3.12873	0.160673	3.64529	0.0190112
248	g2939.t1	9.46996	1.73692e-07	8.97236	3.58801e-07	7.6308	7.82953e-06	9.67179	1.1324e-07	8.71773	7.93235e-07
249	g2967.t1	0.576331	0.102559	0.482385	0.185994	0.101328	0.985185	0.245336	0.809591	0.740734	0.014221
250	g2981.t1	-1.06253	0.523488	-3.70665	1.33232e-05	-0.995346	0.859865	-1.88016	0.0618931	-2.9845	0.00602791
251	g299.t1	-0.497542	0.384931	-0.623341	0.164269	0.192282	0.984548	-0.489446	0.5173	-1.13286	0.0227603
252	g3.t1	0.17816	0.828614	0.0524036	0.919843	0.287376	0.984548	0.265862	0.811963	-1.58356	0.0334922
253	g3035.t1	0.0587129	0.922569	0.0690705	0.897683	-0.024817	0.997472	-0.279788	0.796666	-0.828539	0.0244243
254	g3043.t1	0.425388	0.40249	0.521868	0.216599	-0.175755	0.984548	0.254069	0.874743	0.842515	0.0345303
255	g3048.t1	-0.274447	0.766638	-1.09129	0.0237167	0.297887	0.984548	-0.29869	0.901012	-1.51256	0.0533203
256	g3050.t1	0.475032	0.33889	0.688624	0.0919043	-0.0987136	0.990537	0.255753	0.871761	0.804417	0.0295686
257	g3102.t1	0.504325	0.565521	0.362591	0.627856	-0.489439	0.949683	0.110854	0.981738	1.24604	0.0309677
258	g3122.t1	0.044504	0.965995	0.511631	0.379662	-0.211505	0.984548	0.174372	0.966189	1.2672	0.014054
259	g3123.t1	0.749158	0.0538064	0.642049	0.0848962	-0.208691	0.97169	0.42181	0.559796	0.810435	0.0372836
260	g3148.t1	2.18685	0.0121024	1.79692	7.73403e-06	3.12525	0.00158976	2.14298	7.28362e-06	1.29096	0.131397
261	g3159.t1	-0.125101	0.922838	-1.33311	0.00295506	-0.18114	0.992737	-0.34782	0.844327	-1.64003	0.0421596
262	g3161.t1	0.237462	0.709619	0.319415	0.543738	-0.385283	0.794949	0.213639	0.929748	0.819924	0.0460665
263	g3178.t1	-0.0410396	0.949318	-0.126202	0.714389	-0.103944	0.990387	-0.0483295	0.978116	-0.865572	0.0374224
264	g3179.t1	-0.709358	0.528541	-0.439997	0.387415	0.480413	0.913923	-0.342128	0.799769	-1.83158	0.0495538
265	g3209.t1	-0.0852876	0.922688	0.184579	0.682556	0.615357	0.664337	-0.180498	0.929748	-1.15754	0.0332999
266	g3252.t1	-0.7098	0.368035	-1.25449	0.0432829	-1.35207	0.174804	-1.13983	0.186354	-0.118411	0.892766
267	g3292.t1	1.14501	0.0188185	0.195359	0.700545	0.67391	0.805518	0.353693	0.773101	0.477835	0.32585
268	g3298.t1	8.77157	1.72835e-09	9.31367	3.14132e-10	7.2251	5.88189e-08	9.93156	2.0465e-10	8.03275	9.39019e-09
269	g33.t1	0.196527	0.741833	0.553609	0.203054	-0.0452213	0.996791	0.206663	0.923414	0.809872	0.0413771
270	g3327.t1	0.329013	0.561248	0.150249	0.781399	0.218914	0.972963	0.206187	0.929748	0.900649	0.0301124
271	g3331.t1	1.68109	0.000187173	1.60447	1.92697e-05	1.79908	0.013586	2.18261	1.12762e-05	2.73445	2.26449e-07
272	g3348.t1	0.339884	0.628245	0.392108	0.527331	-0.272242	0.984548	0.337242	0.844327	1.56927	0.000610353
273	g3356.t1	-0.371826	0.576266	0.536859	0.232275	-0.112876	0.992737	0.106023	0.972092	0.950513	0.0448277
274	g3359.t1	0.33945	0.579164	0.305018	0.568245	-0.00472095	0.998627	0.173578	0.950061	1.08146	0.0232816
275	g3371.t1	0.477882	0.506575	0.347485	0.597051	-0.349211	0.946274	0.130595	0.972092	1.48985	0.00760312
276	g3413.t1	0.0810037	0.922838	0.0937121	0.894344	-0.561314	0.750733	0.0546063	0.991864	1.0519	0.0335032
277	g3542.t1	0.567562	0.7127	-0.622726	0.646083	-0.627882	0.984548	0.653908	0.86608	2.47351	0.00596571
278	g3547.t1	-0.324108	0.741494	0.465636	0.264333	0.280409	0.984548	-0.0609286	0.98096	-1.87035	0.0177717
279	g3560.t1	-0.420578	0.54489	-0.839702	0.0409777	-0.342584	0.948434	-0.215991	0.931617	-0.435856	0.365811
280	g3573.t1	0.0771909	0.927577	0.533803	0.286499	-0.579553	0.635983	0.1809	0.950061	1.16322	0.0184172
281	g3647.t1	0.755716	0.153975	0.316941	0.557843	-0.0148194	0.997472	0.209907	0.93793	1.12235	0.0202501
282	g3666.t1	0.376141	0.477984	0.408804	0.379644	-0.13501	0.984548	0.0370276	0.996346	0.872072	0.022137
283	g3672.t1	0.24977	0.690292	0.381653	0.411989	-0.0950264	0.992737	0.0329421	0.996961	1.38111	0.00183113
284	g3673.t1	0.143104	0.865549	-0.053937	0.934539	-0.0827681	0.99335	-0.112403	0.971275	1.06018	0.0165929
285	g3687.t1	0.263308	0.756921	0.491087	0.308318	-0.274238	0.970116	0.0751729	0.979074	1.17682	0.00904252
286	g3744.t1	1.52041	0.00375998	1.42922	0.000225019	1.51395	0.0458667	1.04664	0.030368	1.85139	8.62343e-05
287	g3749.t1	0.161412	0.825673	0.700069	0.0705425	0.21351	0.984548	0.250335	0.884151	0.995057	0.0181636
288	g376.t1	0.707436	0.397674	-0.344642	0.461958	-0.241848	0.985185	-0.0887377	0.972092	-1.84377	0.0234607
289	g378.t1	0.268169	0.547277	0.325659	0.38974	0.0400237	0.995003	0.257138	0.796666	0.69158	0.0324238
290	g3830.t1	0.447337	0.493656	0.246666	0.694639	0.108318	0.992737	0.087906	0.978116	1.09461	0.0383907
291	g3870.t1	0.407562	0.405072	0.530545	0.196462	-0.143793	0.984548	0.144641	0.950077	0.760463	0.0443715
292	g3881.t1	0.210382	0.7776	0.0741712	0.918701	-0.356298	0.936781	-0.0903472	0.978116	1.05912	0.0340163
293	g3885.t1	-2.57916	2.71757e-06	-2.20801	5.62296e-07	-3.34631	5.26163e-08	-2.48062	1.61087e-07	-2.0119	3.77966e-05
294	g3904.t1	0.247925	0.771628	0.536672	0.407227	0.146246	0.990312	0.502561	0.722045	1.35825	0.00901882
295	g3908.t1	0.0356871	0.947594	0.285962	0.390356	-0.0446779	0.994234	0.227971	0.807204	0.86142	0.00569833
296	g3925.t1	0.0975476	0.91105	0.439122	0.33053	0.0337594	0.997472	0.154988	0.955809	1.11849	0.00859468
297	g394.t1	-0.00798108	0.988254	-0.342135	0.237897	0.0509907	0.992737	-0.251467	0.690259	-0.694737	0.0107405
298	g395.t1	0.624869	0.361927	0.00622212	0.994823	-0.147143	0.991825	0.224385	0.944666	1.30229	0.0171694
299	g3989.t1	-0.0123791	0.984959	0.394103	0.272589	-0.0276204	0.997472	0.0968721	0.96674	0.695606	0.0421596
300	g3996.t1	0.316765	0.479869	0.428811	0.245538	-0.00650049	0.998627	0.191687	0.904175	0.832777	0.0140853
301	g3997.t1	0.150246	0.801671	0.479012	0.268258	0.0202196	0.997472	0.285108	0.822674	0.765559	0.0452997
302	g3998.t1	0.119088	0.817692	0.23105	0.555822	-0.209905	0.934692	0.279824	0.759436	0.867963	0.00864317
303	g4056.t1	0.267986	0.604536	0.355417	0.412465	-0.258433	0.918317	0.216237	0.899739	0.887154	0.0132071
304	g4111.t1	0.443969	0.598828	0.447943	0.535651	-0.218655	0.984548	0.144257	0.972092	1.24899	0.0383907
305	g4133.t1	0.391174	0.620021	0.780602	0.0258979	1.10931	0.0749825	1.00807	0.0059947	0.224871	0.700541
306	g4140.t1	0.0169525	0.988398	-0.148371	0.841758	-0.606649	0.844124	0.48424	0.793611	1.14737	0.0362963
307	g4153.t1	-0.223172	0.694782	-0.190462	0.561251	0.0199449	0.997472	0.00405179	0.999643	-0.826065	0.0435887
308	g4184.t1	6.06315	0.00079243	2.20168	0.165397	2.48669	0.462506	3.29832	0.07528	4.61859	0.00027543
309	g4200.t1	0.0342543	0.968301	0.668404	0.241099	-0.066639	0.992737	0.243684	0.929748	0.894566	0.0493889
310	g422.t1	-0.231341	0.757328	0.962007	0.0102055	0.678791	0.586231	0.413675	0.659566	0.433236	0.367186
311	g425.t1	0.431121	0.461702	0.357342	0.482886	-0.673534	0.257555	0.157816	0.955707	1.10247	0.00992533
312	g4310.t1	-0.763551	0.619232	-1.92182	0.000804374	-1.23897	0.65376	-1.06923	0.402721	-1.4741	0.0990232
313	g4328.t1	-0.461996	0.666821	0.0741876	0.888912	0.460054	0.945007	0.0339956	0.996669	-1.75326	0.0236352
314	g4335.t1	0.481214	0.551543	0.129578	0.878449	0.208487	0.987941	0.367691	0.884151	1.24883	0.0421596
315	g4378.t1	0.351908	0.466554	0.433263	0.263162	-0.10718	0.990312	0.00332155	0.999643	0.743431	0.0412266
316	g4393.t1	0.17738	0.850488	-0.101382	0.905399	0.205153	0.990312	0.647771	0.631263	1.26522	0.0477574
317	g440.t1	0.212118	0.615587	0.55668	0.0780379	0.00981956	0.997472	0.177903	0.901595	0.613214	0.0421596
318	g441.t1	0.208422	0.644916	0.217249	0.515021	0.131632	0.985185	0.224789	0.799027	0.762999	0.0226606
319	g4436.t1	-0.0723566	0.878887	0.330227	0.244508	-0.17391	0.957084	-0.0946933	0.958257	0.776469	0.00796359
320	g4441.t1	0.282545	0.673361	0.223712	0.714016	0.137332	0.990312	0.223997	0.933242	1.17234	0.0129032
321	g4481.t1	0.877548	0.338547	0.712997	0.326975	-0.0304632	0.997472	0.969758	0.29962	2.46392	1.02723e-05
322	g4511.t1	-0.5553	0.783696	-0.779109	0.360195	-0.153685	0.995003	-0.40619	0.903998	-3.82193	0.0123166
323	g4576.t1	0.2667	0.697628	-0.120625	0.845102	-0.0634569	0.99724	0.201775	0.933242	0.994024	0.0212172
324	g4627.t1	0.193468	0.849041	0.468405	0.512028	-0.27307	0.983286	0.194426	0.966189	1.24919	0.0332924
325	g4660.t1	-0.411177	0.615084	-1.15226	0.0634437	-1.73307	0.0172991	-0.719211	0.477319	0.198206	0.776849
326	g4700.t1	-0.539268	0.523488	0.137756	0.805186	0.10867	0.992737	-0.574455	0.378838	-1.30773	0.0374224
327	g4710.t1	-0.202706	0.675738	0.308655	0.387353	-0.0981526	0.990537	-0.000442095	0.999643	0.759459	0.027231
328	g474.t1	0.201175	0.799865	0.338396	0.543175	-0.0364128	0.997472	0.172652	0.955205	1.18415	0.0218845
329	g4741.t1	-0.101788	0.916203	-0.00327194	0.99671	0.25316	0.984548	-0.405066	0.796666	-1.37527	0.0383907
330	g475.t1	-0.077521	0.912261	0.105625	0.800116	-0.214362	0.975455	0.122945	0.950061	0.940934	0.00873763
331	g4765.t1	1.38217	0.219109	0.887291	0.0279243	2.35867	0.0582654	0.697033	0.310329	-0.810577	0.356373
332	g4825.t1	-4.96094	0.000112248	-5.03111	7.33374e-07	-2.56756	0.0894614	-4.00361	9.12713e-05	-4.90504	6.14855e-05
333	g4845.t1	0.243963	0.747958	0.148987	0.834095	0.0154165	0.997472	0.39018	0.811124	1.6526	0.00159169
334	g489.t1	0.238171	0.782904	-0.0803488	0.919227	0.592464	0.807692	-0.141934	0.971275	-1.41514	0.0432338
335	g4923.t1	1.38582	0.148528	0.980911	0.205295	0.104465	0.997472	1.44489	0.0361069	1.192	0.171499
336	g4925.t1	-0.461926	0.327541	0.432836	0.0696373	0.425454	0.693329	0.320486	0.460486	0.678171	0.0242037
337	g4943.t1	0.163763	0.813693	0.432096	0.399691	-0.015861	0.997472	0.227343	0.922117	0.922637	0.035922
338	g4965.t1	0.115335	0.890086	-0.269382	0.56332	-0.31197	0.963149	0.0784971	0.972092	1.09829	0.00995325
339	g4968.t1	0.419568	0.797508	-0.114396	0.877569	0.464837	0.984548	0.314601	0.895481	-2.5537	0.0435887
340	g4977.t1	-0.448088	0.672872	-1.79097	4.2378e-05	-0.76545	0.778395	-1.46912	0.00246769	-0.877975	0.164485
341	g4994.t1	-0.130411	0.878887	-0.0617401	0.918595	0.0969517	0.992737	0.0258799	0.996961	1.00937	0.0200049
342	g5042.t1	0.258999	0.541113	-0.225841	0.407574	0.246334	0.93192	0.169284	0.855739	-0.989559	0.00779061
343	g5093.t1	0.357214	0.657737	0.754201	0.199898	0.0543978	0.99724	0.404913	0.825112	1.35541	0.0133849
344	g510.t1	0.369261	0.576595	0.139244	0.841415	-0.412219	0.923021	0.214191	0.941521	1.66015	0.000756143
345	g5101.t1	0.247815	0.510263	0.155068	0.620825	0.105501	0.985185	0.0976743	0.953817	0.594194	0.0374224
346	g5117.t1	-0.258898	0.678899	-0.181568	0.573001	0.394302	0.879972	0.0702346	0.972092	-0.946039	0.0212166
347	g5136.t1	-2.7371	9.01216e-08	-2.23632	8.5409e-09	-2.23342	3.96499e-07	-1.79669	3.15173e-07	-2.33285	9.55111e-06
348	g5209.t1	0.932373	0.0174285	0.597133	0.120848	0.354028	0.93192	0.769479	0.0753534	1.16829	0.00846211
349	g5217.t1	0.274439	0.563058	0.667654	0.0483004	-0.190669	0.956724	0.151015	0.941521	0.655886	0.0545958
350	g5266.t1	-0.0509566	0.968301	-0.485389	0.264095	0.396454	0.972963	-0.0454419	0.991567	-1.75737	0.0193835
351	g5270.t1	-0.1393	0.844595	-0.720572	0.024698	0.322723	0.938927	-0.427194	0.477265	-1.19137	0.0172002
352	g5298.t1	0.00770188	0.991545	0.326047	0.451964	0.0560627	0.992737	0.0216779	0.996961	0.886017	0.014992
353	g5336.t1	0.307982	0.679959	0.129789	0.864189	-0.333868	0.955225	0.0430093	0.996961	1.11784	0.0434795
354	g5345.t1	-0.287056	0.802955	-0.34977	0.425531	0.0303102	0.997472	-0.411505	0.619771	-1.83617	0.0239138
355	g5385.t1	-1.5093	0.0111841	0.238153	0.649575	-0.187055	0.985185	-0.264184	0.920972	0.145145	0.825625
356	g5386.t1	-1.16855	0.226993	-1.89451	0.000685066	-1.24814	0.185038	-1.51455	0.0555301	-1.40982	0.0404924
357	g5398.t1	0.642865	0.435599	-0.448985	0.284318	-0.127646	0.992737	-0.107062	0.967433	-1.49652	0.0213518
358	g5407.t1	-0.173364	0.701353	0.0793795	0.792649	0.312792	0.891367	-0.0624583	0.972092	-1.33955	0.00131675
359	g5483.t1	0.325763	0.594807	0.285538	0.594356	-0.14798	0.985185	0.134773	0.96674	0.929575	0.0401191
360	g5484.t1	0.401165	0.516412	0.379816	0.471951	-0.119396	0.990537	0.262725	0.899739	0.967195	0.0307686
361	g5510.t1	0.4841	0.478716	0.404461	0.459741	-0.0660884	0.99697	-0.0386873	0.996961	1.05878	0.0366452
362	g5575.t1	1.30198	0.0388977	1.33507	0.0265801	1.28168	0.10034	1.05435	0.160986	0.599498	0.412871
363	g5589.t1	-1.24881	0.00157053	-0.155338	0.785698	-0.200639	0.976661	-0.720375	0.127245	-0.320093	0.456764
364	g5691.t1	0.53046	0.312624	0.598073	0.190907	0.2139	0.972963	0.401009	0.704663	1.08677	0.00943766
365	g5693.t1	0.369068	0.399704	0.254533	0.482886	0.201508	0.967715	0.0390931	0.989336	1.14533	0.000593015
366	g5704.t1	0.0489476	0.941589	0.12274	0.789139	-0.186571	0.984548	0.321335	0.715436	0.791232	0.0390347
367	g5712.t1	-0.193662	0.675098	-0.0755275	0.852311	-0.263103	0.924721	-0.0510588	0.978998	0.671472	0.045837
368	g5758.t1	-1.56536	0.563058	-4.54287	0.000373181	-2.41195	0.499364	-2.98302	0.0196456	-5.16144	0.00131675
369	g584.t1	0.358926	0.7776	1.06011	0.024698	0.364545	0.985185	0.946349	0.0896368	0.457109	0.4792
370	g5845.t1	-0.883824	0.104119	-0.786003	0.00251041	-0.597762	0.54519	-0.80224	0.00817295	-1.15992	0.0163151
371	g5859.t1	0.0161165	0.977542	0.368778	0.290296	-0.3842	0.638632	0.0295229	0.996346	0.766231	0.0196427
372	g586.t1	0.387425	0.688218	0.798149	0.263162	-0.0470464	0.997472	0.256346	0.950061	1.72758	0.00993542
373	g5865.t1	0.23712	0.767886	0.294711	0.677742	-0.324878	0.967715	-0.091482	0.979074	1.22451	0.0278012
374	g5869.t1	-0.493863	0.301208	0.0754244	0.86982	0.291255	0.917689	-0.27159	0.775435	-0.854129	0.0330217
375	g5875.t1	0.418827	0.558152	0.45351	0.415387	-0.142131	0.990537	0.298916	0.884151	1.73095	0.000425209
376	g5878.t1	-0.133617	0.879155	0.736654	0.19161	-0.0048096	0.998627	0.223902	0.941521	1.04453	0.0218
377	g590.t1	-0.0815914	0.909786	0.156213	0.746354	-0.179019	0.984548	-0.110572	0.971275	0.988613	0.012935
378	g5946.t1	-0.46324	0.824201	-2.74613	0.000131	-0.654556	0.984548	-0.419731	0.929084	-2.16367	0.0699279
379	g5951.t1	-0.360905	0.726927	1.0187	0.112911	0.187099	0.991825	0.42236	0.875198	1.5307	0.0237414
380	g5955.t1	-2.79123	0.377121	-1.13821	0.378796	0.51759	0.984548	-0.892528	0.757597	-4.42607	0.0266897
381	g5963.t1	0.210717	0.815994	0.526128	0.386184	-0.675755	0.72146	0.784917	0.231361	1.62578	0.00217671
382	g5966.t1	-3.83921	0.00987173	1.25723	0.309166	-1.94762	0.454054	-0.766442	0.840785	2.18988	0.10961
383	g5973.t1	-0.318195	0.662559	-0.5301	0.130599	0.225293	0.984548	-0.383299	0.506378	-1.30311	0.0497992
384	g6036.t1	-0.240781	0.727954	-0.663219	0.0753988	0.298607	0.963149	-0.174747	0.93793	-1.12068	0.0371103
385	g605.t1	0.419954	0.384405	0.382987	0.386184	-0.141881	0.984548	0.270954	0.824927	0.72558	0.0394231
386	g609.t1	0.187126	0.747221	0.304993	0.50317	0.0601658	0.994234	0.0151817	0.999643	1.24903	0.00210126
387	g6100.t1	-0.256036	0.503823	0.304196	0.343808	-0.229191	0.879591	0.130272	0.936715	0.577136	0.0451594
388	g6111.t1	-2.12054	0.0108239	-0.270385	0.674025	-0.637353	0.70919	-0.578274	0.599554	0.31833	0.615451
389	g613.t1	0.471043	0.62367	0.0745814	0.895357	0.448062	0.93192	0.418693	0.647139	-1.49378	0.0481122
390	g6138.t1	0.398975	0.349765	0.653784	0.021123	0.193489	0.976661	0.463067	0.245782	1.19983	0.000593378
391	g6142.t1	0.831133	0.0368918	0.346331	0.454919	-0.017436	0.997472	-0.0888091	0.972092	0.267986	0.54277
392	g6145.t1	0.892022	0.0405725	0.317779	0.46873	-0.103615	0.992737	0.510018	0.397241	0.837144	0.0676263
393	g6163.t1	0.647142	0.0401128	0.350101	0.329139	0.232848	0.924035	0.260714	0.791372	0.203049	0.565157
394	g6164.t1	0.857984	0.378223	0.793563	0.296354	-0.0338724	0.997472	1.13566	0.171657	1.99016	0.0074274
395	g6183.t1	-1.52191	0.592108	-1.14075	0.162674	1.03505	0.93192	-0.74089	0.727373	-3.23211	0.0218
396	g6212.t1	-8.94925	5.3024e-06	-7.15169	0.000104698	-8.93956	7.0304e-06	-8.28212	1.44896e-05	-8.44449	1.41264e-05
397	g622.t1	0.221458	0.730399	0.185648	0.745034	-0.229073	0.972963	-0.0308341	0.996961	1.18119	0.00750812
398	g6255.t1	-0.202981	0.668773	0.671914	0.0385991	-0.0114712	0.997472	-0.0783065	0.972092	0.422513	0.20072
399	g6256.t1	-0.800991	0.0371356	0.0639826	0.891823	0.107364	0.990312	-0.0393812	0.989336	-0.112099	0.791494
400	g6278.t1	-2.80974	0.039823	-1.64582	0.00372359	-0.557623	0.976661	-1.62373	0.0128245	-3.87318	0.00144345
401	g631.t1	-0.83248	0.143909	-1.01303	0.00277043	-1.13492	0.0099562	-0.927069	0.0118693	-1.13728	0.0100707
402	g6310.t1	-0.354671	0.681554	-1.03798	0.0774019	0.138204	0.992737	-0.594071	0.607619	-1.27834	0.0413971
403	g6330.t1	8.18789	8.76108e-05	4.33677	0.0244119	4.80018	0.03961	6.57391	0.00143462	6.55886	0.00117483
404	g6380.t1	0.0844163	0.926806	0.000459802	0.999874	-0.296641	0.969213	-0.00429396	0.999643	1.24673	0.0202469
405	g6408.t1	0.153206	0.799384	0.106463	0.841758	0.249346	0.956724	0.064915	0.979074	0.892524	0.0274986
406	g6414.t1	-0.714618	0.014461	0.472451	0.130589	-0.128668	0.984548	-0.39218	0.397241	0.0124867	0.973443
407	g6436.t1	-0.0366066	0.925554	0.0585949	0.848419	-0.0864047	0.98478	-0.0674166	0.96674	0.522501	0.0241379
408	g6467.t1	0.24963	0.732003	0.604246	0.260818	-0.0719972	0.992737	0.268864	0.907709	1.14404	0.0130455
409	g6492.t1	0.112393	0.822978	0.550872	0.0489045	0.00266364	0.998627	0.42392	0.318986	0.468558	0.190808
410	g6529.t1	2.36551	0.00270145	2.31334	0.000704164	2.8532	0.00084578	2.44063	0.000373874	1.74034	0.0392392
411	g6549.t1	-0.388164	0.759134	-0.402946	0.391791	0.0283734	0.997472	-0.0408553	0.996961	-1.9635	0.0281484
412	g6558.t1	0.871979	0.383846	-0.397279	0.600843	0.168881	0.994249	-0.166138	0.96674	-2.33131	0.0444788
413	g6586.t1	-0.383904	0.576595	0.36316	0.56332	-0.186091	0.984548	0.230662	0.933242	1.30963	0.00601609
414	g6633.t1	0.505745	0.658554	0.902739	0.337755	0.00553488	0.998627	0.339501	0.944666	1.88306	0.0232816
415	g6696.t1	0.0382483	0.96064	-0.0733726	0.850028	0.138325	0.990312	0.00566056	0.999643	-0.988231	0.045837
416	g670.t1	-0.322785	0.729655	-0.287881	0.612581	0.788061	0.64338	-0.28314	0.890716	-1.57975	0.0266897
417	g6702.t1	0.241698	0.603049	0.149783	0.705661	0.204621	0.972963	0.1033	0.966189	0.811482	0.0215988
418	g6748.t1	0.247301	0.641337	0.101989	0.850028	-0.417385	0.747607	0.083536	0.972092	0.864429	0.0346706
419	g676.t1	-0.038212	0.966807	0.390913	0.481985	0.276896	0.984548	0.0221053	0.999643	1.07213	0.0449265
420	g6774.t1	-0.397727	0.353478	-0.694992	0.00411414	0.0319764	0.997472	-0.0562941	0.972457	-0.898175	0.0100795
[truncated: 140 more rows]

## Sheet: d) R.irregularis genesDAOM-B1FC
	Supplementary Table 5d. R. irregularis genes differentially expressed in cassava cultivars.
[truncated: 221 more rows]
