# Supplementary material for: Dual RNA-seq reveals large-scale non-conserved genotype × genotype-specific genetic reprograming and molecular crosstalk in the mycorrhizal symbiosis
Source: ISME J. 2019 Jan 15;13(5):1226–38. doi: 10.1038/s41396-018-0342-3 (PMC6474227; doi:10.1038/s41396-018-0342-3)
Supplement: Supplementary file 7 — Supplementary Table 6 [file 41396_2018_342_MOESM7_ESM.xlsx]

## Sheet: a) All modules composition
	Supplementary Table 6a. List of modules of R. irregularis and Cassava
	Information about number of genes inside the module. The most representative GO term and if it is correlated to the an other organism module is provided (treemap revigo.irb.hr).
Organism	module name	nb. Genes	TOP GO 1	TOP GO 2	TOP GO 3	Signicant GO terms	Correlated 2 other organism module
R. irregularis	black	284	Cell adhesion	Glutamine family aminoacid metabolism		8	YES
R. irregularis	blue	1167	Gene silencing by RNA	Anion transport	Cytoskeleton organisation	26	NO
R. irregularis	brown	966	mRNA processing	Cellular metabolism	Cellular response to chemical stimulus	67	NO
R. irregularis	cyan	185	Cell signalling	Biological adhesion		4	YES
R. irregularis	green	498	mRNA splicing, via spliceosome	Macromolecular complex subunit organisation	Single-organism signalling	49	YES
R. irregularis	greenyellow	209	Ion transmembrane transport	Tetrapyrole metabolism	-	28	NO
R. irregularis	grey	28	Regulation of protein modification process	Cellular lipid metabolism	Cellular biogenica amide metabolism	52	NO
R. irregularis	grey60	160	Positive regulation of cellular catabolism	Branched-chain aminoacid metabolism	Protein localization	21	YES
R. irregularis	lightcyan	162	Regulation of growth	Single-organism cabohydrates metabolism	Nucleocytoplasmic transport	18	YES
R. irregularis	lightgreen	160	Cellular developmental process	Positive regulation of cellular process	Cellular biogenica amine metabolism	25	NO
R. irregularis	lightyellow	130	Regulation of cellular component organization	-	-	7	YES
R. irregularis	magenta	253	Ribosomal small subunit biogenesis	Protein transport	-	18	YES
R. irregularis	midnightblue	162	System process	-	-	6	NO
R. irregularis	pink	270	Nucleic acid phosphodiester bond hydrolysis	Cellular metabolism	Cell motility	38	NO
R. irregularis	red	479	Nuclear-transcribed mRNA catabolism, desdenylation-dependent decay	Regulation of cell proliferation	-	51	YES
R. irregularis	royalblue	105	Anion transport	Single-organism cabohydrates metabolism	Sporulation	29	YES
R. irregularis	salmon	190	Monocarboylic acid metabolism	carbohydrate catabolism	-	51	NO
R. irregularis	tan	208	Fatty acid biosynthesis	Secretion by cell	Cell projection morphogenesis	16	NO
R. irregularis	turquoise	1518	Regulation of protein kinase activity	Cellular response to oxygen-containing compound	Membrane organization	68	YES
R. irregularis	yellow	706	Cellular aminoacid biosynthesis	Cellular protein modification process	Endomembrane system organisation	74	NO
Cassava	black	95	Cytoplasmic transport	-	-	26	YES
Cassava	blue	284	Hexose metabolism	Regulation of response to external stimulus	-	53	YES
Cassava	brown	282	Inorganic cation transmembrane transport	-	-	8	YES
Cassava	green	152	Microtubule based process	Spindle organisation	-	3	YES
Cassava	magenta	57	ADP metabolism	Single-organism cabohydrates metabolism	Amonium ion metabolism	66	YES
Cassava	pink	84	Aromatic aminoacid family biosynthesis, prephenate pathway	Regulation of protein serine/threonine kinase activity	-	34	YES
Cassava	red	96	Lysine biosynthesis	Plant-type secondary cell wall biogenesis	-	21	NO
Cassava	turquoise	409	Cell response to starvation	Proteolysis	-	14	NO
Cassava	yellow	175	Regulation of multicellular organismal process	Response to oxidative stress	-	16	YES

## Sheet: b) Correlated modules comp.
	Supplementary Table 6b. List of correlated modules between R. irregularis and Cassava
	Information is given about nb of genes inside the module, the most representative GO term per module, the top genes per modules and number of positive and negative correlations
	The top genes are defined as: 1) the top 10 % genes that are the most correlated (positively or negatively) to the other organism and 2) the genes that possesses an absolute value ( module membership) > 0.8.
Modules R. irregularis	Modules CASSAVA	Total genes R. irregularis	Total genes Cassava	Principal GO R. irregularis	Principal GO Cassava	Key genes R. irregularis	Key genes Cassava	Nb. positive correlations	Nb. negative correlations	Total correlations between organism	Total correlations within R. irregularis	Total correlations within cassava	Sum total correlations within organism
lightcyan	black	162	95	Regulation of growth	Cytoplasmic transport	15	10	150	0	150	105	45	150
lightcyan	magenta	162	57	Regulation of growth	ADP metabolism	12	5	18	42	60	66	10	76
lightcyan	brown	162	282	Regulation of growth	Inorganic cation transmembrane transport	16	23	191	177	368	120	253	373
lightcyan	green	162	152	Regulation of growth	Microtubule based process	8	6	26	22	48	28	15	43
grey60	yellow	160	175	Positive regulation of cellular catabolism	Regulation of multicellular organismal process	11	4	28	16	44	55	6	61
black	blue	284	284	Cell adhesion	Hexose metabolism	24	27	27	621	648	276	351	627
black	magenta	284	57	Cell adhesion	ADP metabolism	21	6	126	0	126	210	15	225
royalblue	blue	105	284	Anion transport	Hexose metabolism	10	25	250	0	250	45	300	345
turquoise	brown	1518	282	Regulation of protein kinase activity	Inorganic cation transmembrane transport	75	10	228	522	750	2775	45	2820
green	yellow	498	175	mRNA splicing, via spliceosome	Regulation of multicellular organismal process	37	4	112	36	148	666	6	672
cyan	magenta	185	57	Cell signalling	ADP metabolism	7	6	6	36	42	21	15	36
magenta	black	253	95	Ribosomal small subunit biogenesis	Cytoplasmic transport	21	9	49	140	189	210	36	246
magenta	magenta	253	57	Ribosomal small subunit biogenesis	ADP metabolism	15	2	2	28	30	105	1	106
magenta	brown	253	282	Ribosomal small subunit biogenesis	Inorganic cation transmembrane transport	19	17	186	137	323	171	136	307
red	yellow	479	175	Nuclear-transcribed mRNA catabolism, desdenylation-dependent decay	Regulation of multicellular organismal process	41	5	190	15	205	820	10	830
red	pink	479	84	Nuclear-transcribed mRNA catabolism, desdenylation-dependent decay	Aromatic aminoacid family biosynthesis, prephenate pathway	29	3	66	21	87	406	3	409
lightyellow	black	130	95	Regulation of cellular component organization	Cytoplasmic transport	9	8	16	56	72	36	28	64
lightyellow	brown	130	282	Regulation of cellular component organization	Inorganic cation transmembrane transport	9	18	83	79	162	36	153	189
					TOTAL	379	188	1754	1948	3702	6151	1428	7579

## Sheet: c) Key genes R. irregularis
	Supplementary Table 6c. List of R. irregularis 'top genes' found in correlated modules between R. irregularis and Cassava
	Information is given about: R. irregularis module; cassava module: gene name; Mapman bin, function and details; NCBI Blastp in nr databases.
	The top genes are defined as: 1) the top 10 % genes that are the most correlated (positively or negatively) to the other organism and 2) the genes that possesses an absolute value ( module membership) > 0.8.
	R.irregularis_module	Cassava_module	gene	Bin	Function	details	Blastp	Max score	Total score	Query cover	E value	Ident	Accession
1	F_lightcyan	P_black	g1008.t1	35.2	not_assigned.unknown	_(original_description:_no_original_description)	Pep1p [Rhizophagus irregularis DAOM 197198w]	4185	4185	1	0	0.95	EXX76323.1
2	F_lightcyan	P_black	g11187.t1	35.2	not_assigned.unknown	_(original_description:_no_original_description)	Nip100p [Rhizophagus irregularis DAOM 197198w]	2438	2438	1	0	0.94	EXX79593.1
3	F_lightcyan	P_black	g11634.t1	35.2	not_assigned.unknown	_(original_description:_no_original_description)	Bni1p [Rhizophagus irregularis DAOM 197198w]	1815	1815	1	0	0.99	EXX62400.1
4	F_lightcyan	P_black	g2998.t1	29.4	protein.postranslational_modification	(gnl|cdd|36454_:_780.0)_no_description_available_&_(at4g29380_:_254.0)_protein_kinase_family_protein_/_WD-40_repeat_family_protein;_FUNCTIONS_IN:_protein_serine/threonine_kinase_activity,_binding,_protein_kinase_activity,_ATP_binding;_INVOLVED_IN:_protein_amino_acid_phosphorylation,_N-terminal_protein_myristoylation;_LOCATED_IN:_CUL4_RING_ubiquitin_ligase_complex;_EXPRESSED_IN:_22_plant_structure…	VPS15 protein kinase [Mortierella verticillata NRRL 6337]	1471	1471	0.86	0	0.48	KFH68050.1
5	F_lightcyan	P_black	g3197.t1	35.2	not_assigned.unknown	_no_hits_&_(original_description:_no_original_description)	Spp1p [Rhizophagus irregularis DAOM 197198w]	1712	1712	1	0	0.97	EXX51097.1
6	F_lightcyan	P_black	g339.t1	35.2	not_assigned.unknown	_(original_description:_no_original_description)	Nhp6ap [Rhizophagus irregularis DAOM 197198w]	2067	2067	1	0	0.86	EXX70105.1
7	F_lightcyan	P_black	g3641.t1	29.5.11.4.1	protein.degradation.ubiquitin.E3.HECT	(gnl|cdd|36157_:_522.0)_no_description_available_&_(chl4|510863_:_442.0)_no_description_available_&_(at1g70320_:_437.0)_encodes_a_ubiquitin-protein_ligase-like_protein_containing_a_HECT_domain._There_are_six_other_HECT-domain_UPLs_in_Arabidopsis.;_ubiquitin-protein_ligase_2_(UPL2);_FUNCTIONS_IN:_ubiquitin-protein_ligase_activity;_INVOLVED_IN:_protein_ubiquitination,_ubiquitin-dependent_protein_ca…	E3 ubiquitin-protein ligase TOM1-like [Anthurium amnicola]	2151	2151	0.34	0	0.86	JAT54353.1
8	F_lightcyan	P_black	g4193.t1	35.2	not_assigned.unknown	_(original_description:_no_original_description)	Actin cytoskeleton-regulatory complex protein SLA1 OS=Ustilago maydis (strain 521 / FGSC 9021) GN=SLA1 PE=3 SV=1 [Rhizoctonia solani AG-1 IB]	343	343	0.66	2e-95	0.3	CEL57607.1
9	F_lightcyan	P_black	g4624.t1	35.2	not_assigned.unknown	_no_hits_&_(original_description:_no_original_description)	Kic1p [Rhizophagus irregularis DAOM 197198w]	863	863	0.29	0	0.53	EXX50435.1
10	F_lightcyan	P_black	g5528.t1	29.3.4.2	protein.targeting.secretory_pathway.golgi	(gnl|cdd|37195_:_720.0)_no_description_available_&_(gnl|cdd|34633_:_530.0)_no_description_available_&_(loc_os11g29200.1_:_512.0)_no_description_available_&_(at3g44340_:_509.0)_homologous_to_yeast_and_animal_Sec24_proteins;_expression_in_yeast_cells_enhances_their_survival_under_oxidative_stress_conditions.;_clone_eighty-four_(CEF);_FUNCTIONS_IN:_transporter_activity,_zinc_ion_binding;_INVOLVED_IN…	Sfb3p [Rhizophagus irregularis DAOM 197198w]	1783	1783	0.86	0	0.92	EXX66016.1
11	F_lightcyan	P_black	g7192.t1	31.4	cell.vesicle_transport	(gnl|cdd|36203_:_2361.0)_no_description_available_&_(loc_os11g01380.1_:_1660.0)_no_description_available_&_(at3g08530_:_1652.0)_Clathrin,_heavy_chain;_FUNCTIONS_IN:_structural_molecule_activity,_binding;_INVOLVED_IN:_intracellular_protein_transport,_vesicle-mediated_transport;_LOCATED_IN:_plasmF_mbrane,_chloroplast,_membrane;_EXPRESSED_IN:_guard_cell,_leaf;_EXPRESSED_DURING:_seedling_growth;_CONT…	clathrin, heavy polypeptide, isoform CRA_a [Mortierella elongata AG-77]	2415	2415	0.99	0	0.69	OAQ24879.1
12	F_lightcyan	P_black	g7415.t1	35.2	not_assigned.unknown	_no_hits_&_(original_description:_no_original_description)	E3 ubiquitin-protein ligase TRIP12 [Rhizoctonia solani]	819	1034	0.85	0	0.35	CUA74256.1
13	F_lightcyan	P_black	g8161.t1	29.5.11.4.2	protein.degradation.ubiquitin.E3.RING	(loc_os06g43210.1_:_245.0)_no_description_available_&_(at4g34100_:_243.0)_RING/U-box_superfamily_protein;_FUNCTIONS_IN:_zinc_ion_binding;_LOCATED_IN:_chloroplast;_EXPRESSED_IN:_24_plant_structures;_EXPRESSED_DURING:_15_growth_stages;_CONTAINS_InterPro_DOMAIN/s:_Zinc_finger,_C3HC4_RING-type_(InterPro:IPR018957),_Zinc_finger,_RING-CH-type_(InterPro:IPR011016);_BEST_Arabidopsis_thaliana_protein_matc…	E3 ubiquitin-protein ligase SSM4 [Rhizophagus irregularis DAOM 197198w]	1370	1370	0.46	0	0.99	EXX57817.1
14	F_lightcyan	P_black	g8671.t1	29.4	protein.postranslational_modification	(gnl|cdd|47550_:_283.0)_no_description_available_&_(gnl|cdd|35419_:_272.0)_no_description_available_&_(at1g54960_:_244.0)_member_of_MEKK_subfamily;_NPK1-related_protein_kinase_2_(NP2);_CONTAINS_InterPro_DOMAIN/s:_Protein_kinase,_ATP_binding_site_(InterPro:IPR017441),_Serine/threonine-protein_kinase_domain_(InterPro:IPR002290),_Serine/threonine-protein_kinase-like_domain_(InterPro:IPR017442),_Seri…	Bck1p [Rhizophagus irregularis DAOM 197198w]	2982	2982	0.99	0	0.97	EXX61551.1
15	F_lightcyan	P_black	g8671.t1	30.6	signalling.MAP_kinases	(gnl|cdd|47550_:_283.0)_no_description_available_&_(gnl|cdd|35419_:_272.0)_no_description_available_&_(at1g54960_:_244.0)_member_of_MEKK_subfamily;_NPK1-related_protein_kinase_2_(NP2);_CONTAINS_InterPro_DOMAIN/s:_Protein_kinase,_ATP_binding_site_(InterPro:IPR017441),_Serine/threonine-protein_kinase_domain_(InterPro:IPR002290),_Serine/threonine-protein_kinase-like_domain_(InterPro:IPR017442),_Seri…	Bck1p [Rhizophagus irregularis DAOM 197198w]	2982	2982	0.99	0	0.97	EXX61551.1
16	F_lightcyan	P_black	g8680.t1	2002-04-30	signalling.phosphinositides.phosphatidylinositol_4-kinase	(gnl|cdd|36121_:_387.0)_no_description_available_&_(gnl|cdd|29058_:_373.0)_no_description_available_&_(at5g64070_:_258.0)_Encodes_a_phosphatidylinositol_4-OH_kinase,_PI-4Kbeta1.__Arabidopsis_contains_12_PI-4Ks_in_three_separate_families:_PI-4Kalphs,_PI-4kbeta,_and_PI-4Kgamma.__PI-4Kbeta1_is_83%_identical_to_PI-4kbeta2_encoded_by_At5g09350.__Interacts_with_the_RabA4b_GTPase.__Important_for_polariz…	1-phosphatidylinositol 4-kinase [Rhizophagus irregularis DAOM 197198w]	2143	2143	0.98	0	0.95	EXX72901.1
1	F_lightyellow	P_black	g10995.t1	30.4	signalling.phosphinositides	(gnl|cdd|36120_:_992.0)_no_description_available_&_(at1g49340_:_478.0)_Encodes_a_phosphatidylinositol_4-kinase_that_is_expressed_in_inflorescences_and_shoots.;_ATPI4K_ALPHA;_FUNCTIONS_IN:_1-phosphatidylinositol_4-kinase_activity,_inositol_or_phosphatidylinositol_kinase_activity;_INVOLVED_IN:_protein_amino_acid_phosphorylation;_LOCATED_IN:_plasmF_mbrane;_EXPRESSED_IN:_shoot,_male_gametophyte,_flow…	1-phosphatidylinositol 4-kinase STT4 [Rhizophagus irregularis DAOM 197198w]	4024	4024	1	0	0.99	EXX62229.1
2	F_lightyellow	P_black	g1988.t1	33.99	development.unspecified	(gnl|cdd|36238_:_502.0)_no_description_available_&_(at5g15540_:_250.0)_Encodes_Adherin_SCC2._Essential_for_viability._Required_for_normal_seed_development._Plays_a_role_in_the_establishment_of__sister-chromatid_cohesion_and_chromosome_organization__during_meiosis.;_EMBRYO_DEFECTIVE_2773_(EMB2773);_FUNCTIONS_IN:_binding,_zinc_ion_binding;_INVOLVED_IN:_centromere_complex_assembly,_sister_chromatid_…	Scc2p [Rhizophagus irregularis DAOM 197198w]	4051	4051	1	0	0.94	EXX61258.1
3	F_lightyellow	P_black	g2737.t1	35.2	not_assigned.unknown	(at4g30790_:_107.0)_INVOLVED_IN:_autophagy;_EXPRESSED_IN:_24_plant_structures;_EXPRESSED_DURING:_15_growth_stages;_CONTAINS_InterPro_DOMAIN/s:_Autophagy-related_protein_17_(InterPro:IPR007240),_Autophagy-related_protein_11_(InterPro:IPR019460);_Has_8793_Blast_hits_to_6268_proteins_in_570_species:_Archae_-_89;_Bacteria_-_657;_Metazoa_-_4844;_Fungi_-_808;_Plants_-_441;_Viruses_-_15;_Other_Eukaryote…	Atg11p [Rhizophagus irregularis DAOM 197198w]	2907	2907	0.98	0	0.97	EXX57046.1
4	F_lightyellow	P_black	g3047.t1	35.2	not_assigned.unknown	_no_hits_&_(original_description:_no_original_description)	peroxisomal membrane protein mpv17 and relatedproteins [Lichtheimia corymbifera JMRC:FSU:9682]	1568	1568	0.92	0	0.37	CDH55662.1
5	F_lightyellow	P_black	g568.t1	35.1	not_assigned.no_ontology	(gnl|cdd|36999_:_182.0)_no_description_available_&_(at1g03060_:_154.0)_Encodes_a_WD/BEACH_domain_protein_involved_in_cell_morphogenesis.;_SPIRRIG_(SPI);_FUNCTIONS_IN:_binding;_INVOLVED_IN:_signal_transduction,_multidimensional_cell_growth,_vacuole_organization,_trichome_morphogenesis;_LOCATED_IN:_cellular_component_unknown;_EXPRESSED_IN:_23_plant_structures;_EXPRESSED_DURING:_15_growth_stages;_CO…	Bph1p [Rhizophagus irregularis DAOM 197198w]
6	F_lightyellow	P_black	g8590.t1	29.2.1.2.2.35	protein.synthesis.ribosomal_protein.eukaryotic.60S_subunit.L35	(gnl|cdd|36415_:_242.0)_no_description_available_&_(gnl|cdd|30648_:_156.0)_no_description_available_&_(loc_os04g30730.1_:_115.0)_no_description_available_&_(at2g39390_:_113.0)_Ribosomal_L29_family_protein_;_FUNCTIONS_IN:_structural_constituent_of_ribosome;_INVOLVED_IN:_translation,_ribosome_biogenesis;_LOCATED_IN:_cytosolic_ribosome,_ribosome,_cytosolic_large_ribosomal_subunit;_EXPRESSED_IN:_22_p…	short-chain dehydrogenase/reductase [Rhizophagus irregularis DAOM 197198w]	627	627	0.7	0	0.99	EXX71968.1
1	F_magenta	P_black	g105.t1	35.2	not_assigned.unknown	_(original_description:_no_original_description)	rap/ran GTPase-activating protein [Mucor ambiguus]	1088	1088	0.99	0	0.42	GAN10141.1
2	F_magenta	P_black	g10703.t1	31.1.1.3.11	cell.organisation.cytoskeleton.Myosin.Class_XI	(gnl|cdd|34627_:_1143.0)_no_description_available_&_(gnl|cdd|35382_:_849.0)_no_description_available_&_(at1g17580_:_671.0)_Encodes_F_mber_of_the_type_XI_myosin_protein_family_involved_in_organelle_trafficking_and_overall_plant_development.;_myosin_1_(MYA1);_FUNCTIONS_IN:_motor_activity;_INVOLVED_IN:_in_8_processes;_LOCATED_IN:_myosin_complex;_EXPRESSED_IN:_23_plant_structures;_EXPRESSED_DURING:_1…	Myosin-2 [Anthurium amnicola]	2308	2308	0.76	0	0.92	JAT47049.1
3	F_magenta	P_black	g1207.t1	29.2	protein.synthesis	(at1g64790_:_1200.0)_ILITYHIA_(ILA)_is_a_HEAT_repeat_protein_involved_in_plant_immunity._The_gene_is_also_involved_in_systemic_acquired_resistance_induced_by_P._syringae_expressing_avrRps4._Loss-of-function_mutants_of_ILA_caused_pleiotropic_defects_in_the_mutant_plants._The_mutant_plants_are_smaller_in_size_and_the_leaves_are_serrated_and_yellow_to_light_green_in_color.;_ILITYHIA_(ILA);_FUNCTIONS…	Gcn1p [Rhizophagus irregularis DAOM 197198w]	5341	5341	1	0	0.97	EXX76132.1
4	F_magenta	P_black	g1757.t1	35.2	not_assigned.unknown	_(original_description:_no_original_description)	Mediator of RNA polymerase II transcription subunit 14, partial [Choanephora cucurbitarum]	202	202	0.47	2e-50	0.29	OBZ81917.1
5	F_magenta	P_black	g21.t1	33.99	development.unspecified	(gnl|cdd|37290_:_192.0)_no_description_available_&_(at4g00800_:_144.0)_transducin_family_protein_/_WD-40_repeat_family_protein;_FUNCTIONS_IN:_binding,_zinc_ion_binding;_INVOLVED_IN:_biological_process_unknown;_LOCATED_IN:_cellular_component_unknown;_EXPRESSED_IN:_13_plant_structures;_EXPRESSED_DURING:_4_anthesis,_F_mature_embryo_stage,_petal_differentiation_and_expansion_stage,_E_expanded_cotyled…	Vps8p [Rhizophagus irregularis DAOM 197198w]	3726	3726	0.99	0	0.99	EXX65312.1
6	F_magenta	P_black	g2329.t1	31.1	cell.organisation	(loc_os01g60040.2_:_359.0)_no_description_available_&_(gnl|cdd|37031_:_249.0)_no_description_available_&_(at2g35630_:_216.0)_Member_of_the_MAP215_family_of_microtubule-associated_proteins_required_to_establish_interphase_arrays_of_cortical_microtubules.Mutants_have_defects_in_cytokinesis_during_pollen_development._Vegetative_phenotypes_observed_in_temperature_sensitive_mutants_include_left-handed…	microtubule associated protein [Lichtheimia corymbifera JMRC:FSU:9682]	1047	1468	0.86	0	0.5	CDH49190.1
7	F_magenta	P_black	g3510.t1	31.1	cell.organisation	(gnl|cdd|85898_:_251.0)_no_description_available_&_(gnl|cdd|37135_:_224.0)_no_description_available_&_(ipr015425_:_164.91066)_Actin-binding_FH2_&_(at1g31810_:_122.0)_Encodes_the_Type_II_Arabidopsis_formin14.__Interacts_with_microtubules_and_microfilaments_to_regulate_cell_division.;_Formin_Homology_14_(AFH14);_FUNCTIONS_IN:_microtubule_binding,_actin_binding,_actin_filament_binding;_INVOLVED_IN:_…	Bni1p [Rhizophagus irregularis DAOM 197198w]	1727	2712	1	0	0.91	EXX50353.1
8	F_magenta	P_black	g3844.t1	35.2	not_assigned.unknown	_(original_description:_no_original_description)	V-type proton ATPase subunit G [Anthurium amnicola]	201	201	1	3e-65	0.85	JAT56273.1
9	F_magenta	P_black	g5111.t1	35.2	not_assigned.unknown	_no_hits_&_(original_description:_no_original_description)	hypothetical protein GLOINDRAFT_339633 [Rhizophagus irregularis DAOM 181602]	744	744	0.25	0	1	ERZ98428.1
10	F_magenta	P_black	g5456.t1	35.2	not_assigned.unknown	_(original_description:_no_original_description)	acetyl-CoA synthetase-like protein [Saitoella complicata NRRL Y-17804]	1199	1199	0.76	0	0.43	ODQ55404.1
11	F_magenta	P_black	g5866.t1	29.2.1.2.2.32	protein.synthesis.ribosomal_protein.eukaryotic.60S_subunit.L32	(gnl|cdd|36096_:_173.0)_no_description_available_&_(at4g18100_:_150.0)_Ribosomal_protein_L32e;_FUNCTIONS_IN:_structural_constituent_of_ribosome;_INVOLVED_IN:_translation,_ribosome_biogenesis;_LOCATED_IN:_cytosolic_ribosome,_ribosome,_cytosolic_large_ribosomal_subunit,_nucleolus;_EXPRESSED_IN:_callus,_pollen_tube,_leaf;_CONTAINS_InterPro_DOMAIN/s:_Ribosomal_protein_L32e_(InterPro:IPR001515),_Ribos…	ribosomal 60S subunit protein L32 [Rhizophagus irregularis DAOM 197198w]	271	271	1	3e-92	1	EXX70958.1
12	F_magenta	P_black	g652.t1	35.2	not_assigned.unknown	_(original_description:_no_original_description)	bifunctional DRAP deaminase/tRNA pseudouridine synthase RIB2 [Rhizophagus irregularis DAOM 197198w]	4519	4519	0.96	0	0.99	EXX78114.1
13	F_magenta	P_black	g8553.t1	35.2	not_assigned.unknown	_(original_description:_no_original_description)	Similar to Nucleoprotein TPR; acc. no. P12270 [Pyronema omphalodes CBS 100304]	156	156	0.58	3e-34	0.23	CCX06122.1
14	F_magenta	P_black	g8944.t1	35.2	not_assigned.unknown	_no_hits_&_(original_description:_no_original_description)	hypothetical protein GLOINDRAFT_65248 [Rhizophagus irregularis DAOM 181602]	970	970	0.31	0	0.8	ESA14484.1
15	F_magenta	P_black	g929.t1	33.30.1	development.multitarget.target_of_rapamycin	(gnl|cdd|36109_:_2320.0)_no_description_available_&_(at1g50030_:_1836.0)_Related_to_TOR_proteins_from_yeast_and_mammals,_regulators_of_cell_growth_in_response_to_nutrient_availability._TOR_proteins_belong_to_the_family_of_phosphatidylinositol_3-kinase_and_are_targets_of_the_antiproliferative_drug_rapamycin._AtTOR_binds_the_yeast_FKBP12_protein_in_the_presence_of_Rapamycin,_is_involved_in_embryoge…	Tor2p [Rhizophagus irregularis DAOM 197198w]	627	627	0.68	0	0.58	GAN06278.1
16	F_magenta	P_black	g9749.t1	35.2	not_assigned.unknown	(gnl|cdd|37222_:_205.0)_no_description_available_&_(gnl|cdd|35096_:_126.0)_no_description_available_&_(at2g47980_:_107.0)_Essential_to_the_monopolar_orientation_of_the_kinetochores_during_meiosis.;_sister-chromatid_cohesion_protein_3_(SCC3);_FUNCTIONS_IN:_binding;_INVOLVED_IN:_mitosis,_attachment_of_spindle_microtubules_to_kinetochore_involved_in_homologous_chromosome_segregation,_meiotic_sister_…	Irr1p [Rhizophagus irregularis DAOM 197198w]	2544	2544	0.77	0	0.95	EXX60466.1
1	F_black	P_blue	g10683.t1	35.2	not_assigned.unknown	_(original_description:_no_original_description)	chitin synthase CHS3 [Rhizophagus irregularis DAOM 197198w]	1893	1893	1	0	1	EXX79292.1
2	F_black	P_blue	g10723.t1	31.1.1.3.8	cell.organisation.cytoskeleton.Myosin.Class_VII	(gnl|cdd|35383_:_1099.0)_no_description_available_&_(gnl|cdd|30099_:_1020.0)_no_description_available_&_(ipr001609_:_543.75256)_Myosin_head,_motor_domain_&_(at1g04160_:_491.0)_Encodes_F_mber_of_the_type_XI_myosin_protein_family_involved_in_root_hair_elongation.;_myosin_XI_B_(XIB);_FUNCTIONS_IN:_motor_activity;_INVOLVED_IN:_root_hair_elongation,_actin_filament-based_movement;_LOCATED_IN:_myosin_co…	myosin 1 [Rhizophagus irregularis DAOM 197198w]	2781	2781	0.97	0	0.98	EXX73825.1
3	F_black	P_blue	g10723.t1	31.1	cell.organisation	(gnl|cdd|35383_:_1099.0)_no_description_available_&_(gnl|cdd|30099_:_1020.0)_no_description_available_&_(ipr001609_:_543.75256)_Myosin_head,_motor_domain_&_(at1g04160_:_491.0)_Encodes_F_mber_of_the_type_XI_myosin_protein_family_involved_in_root_hair_elongation.;_myosin_XI_B_(XIB);_FUNCTIONS_IN:_motor_activity;_INVOLVED_IN:_root_hair_elongation,_actin_filament-based_movement;_LOCATED_IN:_myosin_co…	myosin 1 [Rhizophagus irregularis DAOM 197198w]	2781	2781	0.97	0	0.98	EXX73825.1
4	F_black	P_blue	g10723.t1	31.1.1.3.11	cell.organisation.cytoskeleton.Myosin.Class_XI	(gnl|cdd|35383_:_1099.0)_no_description_available_&_(gnl|cdd|30099_:_1020.0)_no_description_available_&_(ipr001609_:_543.75256)_Myosin_head,_motor_domain_&_(at1g04160_:_491.0)_Encodes_F_mber_of_the_type_XI_myosin_protein_family_involved_in_root_hair_elongation.;_myosin_XI_B_(XIB);_FUNCTIONS_IN:_motor_activity;_INVOLVED_IN:_root_hair_elongation,_actin_filament-based_movement;_LOCATED_IN:_myosin_co…	myosin 1 [Rhizophagus irregularis DAOM 197198w]	2781	2781	0.97	0	0.98	EXX73825.1
5	F_black	P_blue	g11991.t1	35.2	not_assigned.unknown	_no_hits_&_(original_description:_no_original_description)	Cmr3p [Rhizophagus irregularis DAOM 197198w]	621	621	1	0	1	EXX52115.1
6	F_black	P_blue	g12075.t1	16.1.2.2	secondarP_tabolism.isoprenoids.mevalonate_pathway.HMG-CoA_synthase	(gnl|cdd|36607_:_621.0)_no_description_available_&_(loc_os08g43170.1_:_396.0)_no_description_available_&_(at4g11820_:_395.0)_Encodes_a_protein_with_hydroxymethylglutaryl-CoA_synthase_activity_which_was_characterized_by_phenotypical_complementation_of_the_S._cerevisiae_mutant.;_MVA1;_CONTAINS_InterPro_DOMAIN/s:_Thiolase-like_(InterPro:IPR016039),_Hydroxymethylglutaryl-coenzyme_A_synthase_C-termina…	Hydroxymethylglutaryl-CoA synthase, mitochondrial [Anthurium amnicola]	823	823	1	0	0.87	JAT63377.1
7	F_black	P_blue	g12890.t1	35.2	not_assigned.unknown	_(original_description:_no_original_description)	Phospholipase A1-II 1 [Anthurium amnicola]	907	907	0.95	0	0.75	JAT64188.1
8	F_black	P_blue	g1385.t1	35.1	not_assigned.no_ontology	(gnl|cdd|32448_:_182.0)_no_description_available_&_(gnl|cdd|36668_:_160.0)_no_description_available_&_(at5g11650_:_110.0)_alpha/beta-Hydrolases_superfamily_protein;_FUNCTIONS_IN:_hydrolase_activity;_LOCATED_IN:_chloroplast;_EXPRESSED_IN:_24_plant_structures;_EXPRESSED_DURING:_15_growth_stages;_BEST_Arabidopsis_thaliana_protein_match_is:_alpha/beta-Hydrolases_superfamily_protein_(TAIR:AT1G73480.1)…	alpha/beta-hydrolase [Mortierella elongata AG-77]	231	231	0.86	6e-71	0.42	OAQ27192.1
9	F_black	P_blue	g1651.t1	35.2	not_assigned.unknown	_no_hits_&_(original_description:_no_original_description)	Acyl-coenzyme A thioesterase 12 [Anthurium amnicola]	494	494	0.58	4e-161	0.47	JAT42266.1
10	F_black	P_blue	g2394.t1	35.2	not_assigned.unknown	_no_hits_&_(original_description:_no_original_description)	hypothetical protein GLOINDRAFT_1850 [Rhizophagus irregularis DAOM 181602]	2239	2239	1	0	1	ESA21733.1
11	F_black	P_blue	g2427.t1	35.2	not_assigned.unknown	_no_hits_&_(original_description:_no_original_description)	hypothetical protein GLOINDRAFT_20375 [Rhizophagus irregularis DAOM 181602]	249	249	1	3e-84	1	ESA18743.1
12	F_black	P_blue	g2715.t1	35.2	not_assigned.unknown	_no_hits_&_(original_description:_no_original_description)	Arrestin domain-containing protein C584.15c [Anthurium amnicola]	647	647	0.95	0	0.73	JAT58195.1
13	F_black	P_blue	g2879.t1	35.2	not_assigned.unknown	_no_hits_&_(original_description:_no_original_description)	hypothetical protein GLOINDRAFT_328212 [Rhizophagus irregularis DAOM 181602]	923	923	1	0	0.94	ESA01186.1
14	F_black	P_blue	g3065.t1	35.2	not_assigned.unknown	_no_hits_&_(original_description:_no_original_description)	hypothetical protein RirG_088400 [Rhizophagus irregularis DAOM 197198w]	284	284	1	2e-96	0.92	EXX70335.1
15	F_black	P_blue	g3508.t1	35.1	not_assigned.no_ontology	(gnl|cdd|35600_:_176.0)_no_description_available_&_(loc_os03g61950.2_:_128.0)_no_description_available_&_(gnl|cdd|31389_:_124.0)_no_description_available_&_(at1g18610_:_121.0)_Galactose_oxidase/kelch_repeat_superfamily_protein;_CONTAINS_InterPro_DOMAIN/s:_Galactose_oxidase/kelch,_beta-propeller_(InterPro:IPR011043),_Kelch_repeat_type_1_(InterPro:IPR006652),_Kelch_repeat_type_2_(InterPro:IPR011498…	related to KEL1-involved in cell fusion and morphology [Sporisorium reilianum SRZ2]	573	573	0.89	3e-172	0.29	CBQ68157.1
16	F_black	P_blue	g4871.t1	14.3	S-assimilation.sulfite_redox	(gnl|cdd|35780_:_719.0)_no_description_available_&_(gnl|cdd|30504_:_526.0)_no_description_available_&_(at5g04590_:_360.0)_A.thaliana_gene_encoding_sulfite_reductase.;_sulfite_reductase_(SIR);_FUNCTIONS_IN:_sulfite_reductase_activity,_sulfite_reductase_(ferredoxin)_activity,_copper_ion_binding;_INVOLVED_IN:_sulfate_reduction,_response_to_salt_stress,_response_to_cold;_LOCATED_IN:_in_7_components;_…	Sulfite reductase [NADPH] subunit beta [Anthurium amnicola]	2657	2657	1	0	0.85	JAT53786.1
17	F_black	P_blue	g4952.t1	34.1	transport.p-_and_v-ATPases	(gnl|cdd|35424_:_884.0)_no_description_available_&_(gnl|cdd|30822_:_594.0)_no_description_available_&_(chl4|523125_:_504.0)_no_description_available_&_(at1g07670_:_278.0)_endomembrane-type_CA-ATPase_4_(ECA4);_FUNCTIONS_IN:_calcium-transporting_ATPase_activity;_INVOLVED_IN:_cation_transport,_calcium_ion_transport,_metabolic_process,_ATP_biosynthetic_process;_LOCATED_IN:_endoplasmic_reticulum,_plas…	Ca(2+)/Mn(2+)-transporting P-type ATPase PMR1 [Rhizophagus irregularis DAOM 197198w]	2404	2404	1	0	1	EXX60369.1
18	F_black	P_blue	g5145.t1	35.2	not_assigned.unknown	_(original_description:_no_original_description)	StAR-related lipid transfer protein 5 [Anthurium amnicola]	1112	1112	0.68	0	0.67	JAT67112.1
19	F_black	P_blue	g5801.t1	34.16	transport.ABC_transporters_and_multidrug_resistance_systems	(gnl|cdd|35284_:_307.0)_no_description_available_&_(gnl|cdd|72972_:_240.0)_no_description_available_&_(chl4|520841_:_222.0)_no_description_available_&_(loc_os03g06139.1_:_207.0)_no_description_available_&_(at5g06530_:_206.0)_ABC-2_type_transporter_family_protein;_FUNCTIONS_IN:_ATPase_activity,_coupled_to_transmembrane_movement_of_substances;_LOCATED_IN:_plasmF_mbrane;_EXPRESSED_IN:_23_plant_struc…	ABC transporter [Mortierella elongata AG-77]	1214	1214	0.98	0	0.56	OAQ28895.1
20	F_black	P_blue	g5821.t1	24	Biodegradation_of_Xenobiotics	(at3g57620_:_261.0)_glyoxal_oxidase-related_protein;_FUNCTIONS_IN:_molecular_function_unknown;_INVOLVED_IN:_biological_process_unknown;_LOCATED_IN:_endomembrane_system;_EXPRESSED_IN:_leaf_whorl,_sepal,_flower;_EXPRESSED_DURING:_petal_differentiation_and_expansion_stage;_CONTAINS_InterPro_DOMAIN/s:_Galactose_oxidase/kelch,_beta-propeller_(InterPro:IPR011043),_Galactose_oxidase,_beta-propeller_(Int…	Galactose oxidase [Anthurium amnicola]	1035	1035	1	0	0.86	JAT53356.1
21	F_black	P_blue	g5979.t1	35.2	not_assigned.unknown	_(original_description:_no_original_description)	Microtubule-associated protein 2 [Anthurium amnicola]	239	702	0.47	1e-71	0.69	JAT46728.1
22	F_black	P_blue	g7641.t1	35.2	not_assigned.unknown	_(original_description:_no_original_description)	Chitin synthase 1 [Anthurium amnicola]	1271	1271	0.99	0	0.72	JAT61517.1
23	F_black	P_blue	g8429.t1	11.9	lipid_metabolism.lipid_degradation	(at4g19380_:_306.0)_Long-chain_fatty_alcohol_dehydrogenase_family_protein;_FUNCTIONS_IN:_electron_carrier_activity,_oxidoreductase_activity,_acting_on_CH-OH_group_of_donors,_FAD_binding;_LOCATED_IN:_cellular_component_unknown;_EXPRESSED_IN:_14_plant_structures;_EXPRESSED_DURING:_6_growth_stages;_CONTAINS_InterPro_DOMAIN/s:_Glucose-methanol-choline_oxidoreductase,_N-terminal_(InterPro:IPR000172),_…	Long-chain-alcohol oxidase FAO4A [Anthurium amnicola]	1254	1254	0.98	0	0.75	JAT41212.1
24	F_black	P_blue	g9899.t1	34.16	transport.ABC_transporters_and_multidrug_resistance_systems	(gnl|cdd|35284_:_467.0)_no_description_available_&_(loc_os09g29660.1_:_399.0)_no_description_available_&_(chl4|518895_:_381.0)_no_description_available_&_(at3g21090_:_352.0)_ABC-2_type_transporter_family_protein;_FUNCTIONS_IN:_ATPase_activity,_coupled_to_transmembrane_movement_of_substances;_INVOLVED_IN:_response_to_karrikin;_LOCATED_IN:_membrane;_EXPRESSED_IN:_7_plant_structures;_EXPRESSED_DURIN…	ABC transporter G family member 11 [Anthurium amnicola]	956	956	0.94	0	0.78	JAT42916.1
1	F_royalblue	P_blue	g14952.t1	26.1	misc.cytochrome_P450	(gnl|cdd|35379_:_253.0)_no_description_available_&_(gnl|cdd|84486_:_246.0)_no_description_available_&_(ipr001128_:_186.32707)_Cytochrome_P450_&_(loc_os07g44140.1_:_151.0)_no_description_available_&_(at5g52400_:_142.0)_member_of_CYP715A;_cytochrome_P450,_family_715,_subfamily_A,_polypeptide_1"_(CYP715A1);_FUNCTIONS_IN:_electron_carrier_activity,_monooxygenase_activity,_iron_ion_binding,_oxygen_bin…	Dit2p [Rhizophagus irregularis DAOM 197198w]	592	592	0.94	0	0.67	EXX68026.1
2	F_royalblue	P_blue	g14952.t1	17.3.1.1.5	hormone_metabolism.brassinosteroid.synthesis-degradation.BRs.metabolic_regulation	(gnl|cdd|35379_:_253.0)_no_description_available_&_(gnl|cdd|84486_:_246.0)_no_description_available_&_(ipr001128_:_186.32707)_Cytochrome_P450_&_(loc_os07g44140.1_:_151.0)_no_description_available_&_(at5g52400_:_142.0)_member_of_CYP715A;_cytochrome_P450,_family_715,_subfamily_A,_polypeptide_1"_(CYP715A1);_FUNCTIONS_IN:_electron_carrier_activity,_monooxygenase_activity,_iron_ion_binding,_oxygen_bin…	Dit2p [Rhizophagus irregularis DAOM 197198w]	592	592	0.94	0	0.67	EXX68026.1
3	F_royalblue	P_blue	g4959.t1	35.2	not_assigned.unknown	_(original_description:_no_original_description)	Monoterpene epsilon-lactone hydrolase [Anthurium amnicola]	682	682	0.59	0	0.62	JAT61531.1
4	F_royalblue	P_blue	g4978.t1	35.2	not_assigned.unknown	_no_hits_&_(original_description:_no_original_description)	hypothetical protein GLOINDRAFT_248263 [Rhizophagus irregularis DAOM 181602]	1242	1242	0.74	0	1	ESA02800.1
5	F_royalblue	P_blue	g5557.t1	35.2	not_assigned.unknown	_no_hits_&_(original_description:_no_original_description)	hypothetical protein RirG_097890 [Rhizophagus irregularis DAOM 197198w]	1283	1283	1	0	0.99	EXX69258.1
6	F_royalblue	P_blue	g7735.t1	35.2	not_assigned.unknown	_no_hits_&_(original_description:_no_original_description)	Demethylmenaquinone methyltransferase [Anthurium amnicola]	451	451	0.92	9e-158	0.72	JAT50726.1
7	F_royalblue	P_blue	g9089.t1	26.1	misc.cytochrome_P450	(gnl|cdd|84486_:_188.0)_no_description_available_&_(gnl|cdd|35378_:_171.0)_no_description_available_&_(ipr001128_:_150.36118)_Cytochrome_P450_&_(at1g50520_:_103.0)_member_of_CYP705A;_cytochrome_P450,_family_705,_subfamily_A,_polypeptide_27_(CYP705A27);_FUNCTIONS_IN:_electron_carrier_activity,_monooxygenase_activity,_iron_ion_binding,_oxygen_binding,_heme_binding;_INVOLVED_IN:_oxidation_reduction;…	sterol 14-demethylase [Rhizophagus irregularis DAOM 197198w]	1070	1070	0.99	0	1	EXX62071.1
1	F_lightcyan	P_brown	g1008.t1	35.2	not_assigned.unknown	_(original_description:_no_original_description)	Pep1p [Rhizophagus irregularis DAOM 197198w]	4185	4185	1	0	0.95	EXX76323.1
2	F_lightcyan	P_brown	g11187.t1	35.2	not_assigned.unknown	_(original_description:_no_original_description)	Nip100p [Rhizophagus irregularis DAOM 197198w]	2438	2438	1	0	0.94	EXX79593.1
3	F_lightcyan	P_brown	g1565.t1	35.2	not_assigned.unknown	_(original_description:_no_original_description)	Taf14p [Rhizophagus irregularis DAOM 197198w]	497	497	0.88	1e-177	1	EXX76492.1
4	F_lightcyan	P_brown	g1659.t1	35.2	not_assigned.unknown	_(original_description:_no_original_description)	40S ribosomal protein S25 [Anthurium amnicola]	101	101	1	4e-26	0.73	JAT42401.1
5	F_lightcyan	P_brown	g339.t1	35.2	not_assigned.unknown	_(original_description:_no_original_description)	Nhp6ap [Rhizophagus irregularis DAOM 197198w]	2067	2067	1	0	0.86	EXX70105.1
6	F_lightcyan	P_brown	g4193.t1	35.2	not_assigned.unknown	_(original_description:_no_original_description)	Actin cytoskeleton-regulatory complex protein SLA1 OS=Ustilago maydis (strain 521 / FGSC 9021) GN=SLA1 PE=3 SV=1 [Rhizoctonia solani AG-1 IB]	343	343	0.66	2e-95	0.3	CEL57607.1
7	F_lightcyan	P_brown	g7192.t1	31.4	cell.vesicle_transport	(gnl|cdd|36203_:_2361.0)_no_description_available_&_(loc_os11g01380.1_:_1660.0)_no_description_available_&_(at3g08530_:_1652.0)_Clathrin,_heavy_chain;_FUNCTIONS_IN:_structural_molecule_activity,_binding;_INVOLVED_IN:_intracellular_protein_transport,_vesicle-mediated_transport;_LOCATED_IN:_plasmF_mbrane,_chloroplast,_membrane;_EXPRESSED_IN:_guard_cell,_leaf;_EXPRESSED_DURING:_seedling_growth;_CONT…	clathrin, heavy polypeptide, isoform CRA_a [Mortierella elongata AG-77]	2415	2415	0.99	0	0.69	OAQ24879.1
8	F_lightcyan	P_brown	g8161.t1	29.5.11.4.2	protein.degradation.ubiquitin.E3.RING	(loc_os06g43210.1_:_245.0)_no_description_available_&_(at4g34100_:_243.0)_RING/U-box_superfamily_protein;_FUNCTIONS_IN:_zinc_ion_binding;_LOCATED_IN:_chloroplast;_EXPRESSED_IN:_24_plant_structures;_EXPRESSED_DURING:_15_growth_stages;_CONTAINS_InterPro_DOMAIN/s:_Zinc_finger,_C3HC4_RING-type_(InterPro:IPR018957),_Zinc_finger,_RING-CH-type_(InterPro:IPR011016);_BEST_Arabidopsis_thaliana_protein_matc…	E3 ubiquitin-protein ligase SSM4 [Rhizophagus irregularis DAOM 197198w]	1370	1370	0.46	0	0.99	EXX57817.1
9	F_lightcyan	P_brown	g8679.t1	20.1	stress.biotic	(ipr008409_:_145.12474)_Breast_carcinoma_amplified_sequence_2_&_(loc_os01g16010.1_:_138.0)_no_description_available_&_(gnl|cdd|38306_:_129.0)_no_description_available_&_(gnl|cdd|69236_:_128.0)_no_description_available_&_(at3g18165_:_103.0)_Encodes_MOS4_(Modifier_of_snc1,_4),_a_nuclear_protein_homologous_to_human_Breast_Cancer-Amplified_Sequence_(BCAS2).__MOS4_interacts_with_AtCDC5_and_PRL1.__All_…	hypothetical protein GLOINDRAFT_264122 [Rhizophagus irregularis DAOM 181602]	481	481	1	3e-172	1	ESA00999.1
10	F_lightcyan	P_brown	g8727.t1	26.8	misc.nitrilases,_*nitrile_lyases,_berberine_bridge_enzymes,_reticuline_oxidases,_troponine_reductases	(gnl|cdd|36025_:_358.0)_no_description_available_&_(at4g08790_:_238.0)_Nitrilase/cyanide_hydratase_and_apolipoprotein_N-acyltransferase_family_protein;_FUNCTIONS_IN:_hydrolase_activity,_acting_on_carbon-nitrogen_(but_not_peptide)_bonds,_nitrilase_activity;_INVOLVED_IN:_response_to_cadmium_ion,_nitrogen_compound_metabolic_process;_EXPRESSED_IN:_21_plant_structures;_EXPRESSED_DURING:_11_growth_stag…	hydrolase nit2 [Mucor ambiguus]	354	354	0.99	1e-120	0.58	GAN04099.1
11	F_lightcyan	P_brown	g8738.t1	35.2	not_assigned.unknown	_no_hits_&_(original_description:_no_original_description)	hypothetical protein RirG_181370 [Rhizophagus irregularis DAOM 197198w]	3301	4038	0.99	0	0.9	EXX60278.1
12	F_lightcyan	P_brown	g8981.t1	35.2	not_assigned.unknown	_(original_description:_no_original_description)	hypothetical protein GLOINDRAFT_338979 [Rhizophagus irregularis DAOM 181602]	546	546	0.18	3e-179	0.91	ERZ99656.1
1	F_lightyellow	P_brown	g10995.t1	30.4	signalling.phosphinositides	(gnl|cdd|36120_:_992.0)_no_description_available_&_(at1g49340_:_478.0)_Encodes_a_phosphatidylinositol_4-kinase_that_is_expressed_in_inflorescences_and_shoots.;_ATPI4K_ALPHA;_FUNCTIONS_IN:_1-phosphatidylinositol_4-kinase_activity,_inositol_or_phosphatidylinositol_kinase_activity;_INVOLVED_IN:_protein_amino_acid_phosphorylation;_LOCATED_IN:_plasmF_mbrane;_EXPRESSED_IN:_shoot,_male_gametophyte,_flow…	1-phosphatidylinositol 4-kinase STT4 [Rhizophagus irregularis DAOM 197198w]	4024	4024	1	0	0.99	EXX62229.1
2	F_lightyellow	P_brown	g1300.t1	31.4	cell.vesicle_transport	(gnl|cdd|36079_:_239.0)_no_description_available_&_(chl4|517683_:_168.0)_no_description_available_&_(loc_os01g64650.2_:_161.0)_no_description_available_&_(at5g58060_:_157.0)_member_of_YKT6_Gene_Family;_YKT61;_FUNCTIONS_IN:_molecular_function_unknown;_INVOLVED_IN:_transport,_vesicle-mediated_transport;_LOCATED_IN:_integral_to_membrane;_EXPRESSED_IN:_24_plant_structures;_EXPRESSED_DURING:_15_growth…	Synaptobrevin YKT6 [Anthurium amnicola]	383	383	1	2e-134	0.94	JAT58282.1
3	F_lightyellow	P_brown	g1988.t1	33.99	development.unspecified	(gnl|cdd|36238_:_502.0)_no_description_available_&_(at5g15540_:_250.0)_Encodes_Adherin_SCC2._Essential_for_viability._Required_for_normal_seed_development._Plays_a_role_in_the_establishment_of__sister-chromatid_cohesion_and_chromosome_organization__during_meiosis.;_EMBRYO_DEFECTIVE_2773_(EMB2773);_FUNCTIONS_IN:_binding,_zinc_ion_binding;_INVOLVED_IN:_centromere_complex_assembly,_sister_chromatid_…	Scc2p [Rhizophagus irregularis DAOM 197198w]	4051	4051	1	0	0.94	EXX61258.1
4	F_lightyellow	P_brown	g6205.t1	35.2	not_assigned.unknown	_no_hits_&_(original_description:_no_original_description)	Homeodomain-like DNA binding domain-containing transcription factor [Phycomyces blakesleeanus NRRL 1555(-)]	327	327	0.62	1e-86	0.25	OAD66064.1
5	F_lightyellow	P_brown	g8590.t1	29.2.1.2.2.35	protein.synthesis.ribosomal_protein.eukaryotic.60S_subunit.L35	(gnl|cdd|36415_:_242.0)_no_description_available_&_(gnl|cdd|30648_:_156.0)_no_description_available_&_(loc_os04g30730.1_:_115.0)_no_description_available_&_(at2g39390_:_113.0)_Ribosomal_L29_family_protein_;_FUNCTIONS_IN:_structural_constituent_of_ribosome;_INVOLVED_IN:_translation,_ribosome_biogenesis;_LOCATED_IN:_cytosolic_ribosome,_ribosome,_cytosolic_large_ribosomal_subunit;_EXPRESSED_IN:_22_p…	short-chain dehydrogenase/reductase [Rhizophagus irregularis DAOM 197198w]	627	627	0.7	0	0.99	EXX71968.1
6	F_lightyellow	P_brown	g8780.t1	2001-03-29	protein.targeting.nucleus	(gnl|cdd|37315_:_136.0)_no_description_available_&_(gnl|cdd|29630_:_118.0)_no_description_available_&_(at1g27310_:_107.0)_Encodes_an_ortholog_of_yeast_NTF2,_a_nuclear_envelop_transport_protein_that_functions_as_the_nuclear_import_receptor_for_RanGDP,_an_essential_player_in_nucleocytoplasmic_transport.;_nuclear_transport_factor_2A_(NTF2A);_CONTAINS_InterPro_DOMAIN/s:_Nuclear_transport_factor_2_(In…	Ntf2p [Rhizophagus irregularis DAOM 197198w]	240	240	1	1e-80	0.98	EXX59492.1
7	F_lightyellow	P_brown	g9390.t1	2001-04-30	signalling.phosphinositides.phosphatidylinositol-4-phosphate_5-kinase	(gnl|cdd|35451_:_365.0)_no_description_available_&_(gnl|cdd|73183_:_231.0)_no_description_available_&_(loc_os09g23740.1_:_213.0)_no_description_available_&_(at4g33240_:_197.0)_Encodes_a_protein_that_is_predicted_to_act_as_a_1-phosphatidylinositol-3-phosphate_(PtdIns3P)_5-kinase_based_on_its_homology_to_Fab1_from_yeast._It_contains_an_FYVE_domain_required_for_binding_to_PtdIns3P-containing_membran…	1-phosphatidylinositol-3-phosphate 5-kinase [Rhizophagus irregularis DAOM 197198w]	2912	2912	1	0	0.98	EXX76681.1
1	F_magenta	P_brown	g105.t1	35.2	not_assigned.unknown	_(original_description:_no_original_description)	rap/ran GTPase-activating protein [Mucor ambiguus]	1088	1088	0.99	0	0.42	GAN10141.1
2	F_magenta	P_brown	g10703.t1	31.1.1.3.11	cell.organisation.cytoskeleton.Myosin.Class_XI	(gnl|cdd|34627_:_1143.0)_no_description_available_&_(gnl|cdd|35382_:_849.0)_no_description_available_&_(at1g17580_:_671.0)_Encodes_F_mber_of_the_type_XI_myosin_protein_family_involved_in_organelle_trafficking_and_overall_plant_development.;_myosin_1_(MYA1);_FUNCTIONS_IN:_motor_activity;_INVOLVED_IN:_in_8_processes;_LOCATED_IN:_myosin_complex;_EXPRESSED_IN:_23_plant_structures;_EXPRESSED_DURING:_1…	Myosin-2 [Anthurium amnicola]	2308	2308	0.76	0	0.92	JAT47049.1
3	F_magenta	P_brown	g1072.t1	35.2	not_assigned.unknown	_no_hits_&_(original_description:_no_original_description)	Shc1p [Rhizophagus irregularis DAOM 197198w]	551	551	0.65	0	0.93	EXX79809.1
4	F_magenta	P_brown	g1486.t1	15.3	metal_handling.regulation	(gnl|cdd|30739_:_148.0)_no_description_available_&_(at2g37330_:_89.7)_Encodes_an_ABC_transporter-like_protein,_without_an_ATPase_domain,_required_for_aluminum_(Al)_resistance/tolerance_and_may_function_to_redistribute_accumulated_Al_away_from_sensitive_tissues_in_order_to_protect_the_growing_root_from_the_toxic_effects_of_Al.;_ALUMINUM_SENSITIVE_3_(ALS3);_CONTAINS_InterPro_DOMAIN/s:_Conserved_hyp…	abc transporter [Moniliophthora roreri MCA 2997]	239	239	0.8	8e-74	0.46	XP_007850982.1
5	F_magenta	P_brown	g1486.t1	34.12	transport.metal	(gnl|cdd|30739_:_148.0)_no_description_available_&_(at2g37330_:_89.7)_Encodes_an_ABC_transporter-like_protein,_without_an_ATPase_domain,_required_for_aluminum_(Al)_resistance/tolerance_and_may_function_to_redistribute_accumulated_Al_away_from_sensitive_tissues_in_order_to_protect_the_growing_root_from_the_toxic_effects_of_Al.;_ALUMINUM_SENSITIVE_3_(ALS3);_CONTAINS_InterPro_DOMAIN/s:_Conserved_hyp…	abc transporter [Moniliophthora roreri MCA 2997]	239	239	0.8	8e-74	0.46	XP_007850982.1
6	F_magenta	P_brown	g1486.t1	33.99	development.unspecified	(gnl|cdd|30739_:_148.0)_no_description_available_&_(at2g37330_:_89.7)_Encodes_an_ABC_transporter-like_protein,_without_an_ATPase_domain,_required_for_aluminum_(Al)_resistance/tolerance_and_may_function_to_redistribute_accumulated_Al_away_from_sensitive_tissues_in_order_to_protect_the_growing_root_from_the_toxic_effects_of_Al.;_ALUMINUM_SENSITIVE_3_(ALS3);_CONTAINS_InterPro_DOMAIN/s:_Conserved_hyp…	abc transporter [Moniliophthora roreri MCA 2997]	239	239	0.8	8e-74	0.46	XP_007850982.1
7	F_magenta	P_brown	g177.t1	35.2	not_assigned.unknown	_no_hits_&_(original_description:_no_original_description)	Ingression protein fic1 [Anthurium amnicola]	338	338	0.96	5e-111	0.6	JAT56222.1
8	F_magenta	P_brown	g2594.t1	29.2.3	protein.synthesis.initiation	(loc_os07g36940.2_:_147.0)_no_description_available_&_(q03387|if41_wheat_:_134.0)_Eukaryotic_initiation_factor_iso-4F_subunit_p82-34_(eIF-(iso)4F_p82-34)_-_Triticum_aestivum_(Wheat)_&_(gnl|cdd|35622_:_130.0)_no_description_available_&_(at3g60240_:_129.0)_protein_synthesis_initiation_factor_4G_(EIF4G).__A_mutation_in_this_gene_(cum2-1)_results_in_decreased_accumulation_of_CMV_coat_protein_in_upper…	Tif4632p [Rhizophagus irregularis DAOM 197198w]	1795	1795	0.57	0	0.99	EXX55176.1
9	F_magenta	P_brown	g4372.t1	35.1	not_assigned.no_ontology	(gnl|cdd|35528_:_392.0)_no_description_available_&_(at3g63460_:_391.0)_transducin_family_protein_/_WD-40_repeat_family_protein;_FUNCTIONS_IN:_molecular_function_unknown;_LOCATED_IN:_CUL4_RING_ubiquitin_ligase_complex;_EXPRESSED_IN:_23_plant_structures;_EXPRESSED_DURING:_14_growth_stages;_CONTAINS_InterPro_DOMAIN/s:_WD40_repeat_2_(InterPro:IPR019782),_WD40_repeat,_conserved_site_(InterPro:IPR01977…	Sec31p [Rhizophagus irregularis DAOM 197198w]	1906	1906	0.67	0	0.99	EXX71429.1
10	F_magenta	P_brown	g5160.t1	35.2	not_assigned.unknown	_no_hits_&_(original_description:_no_original_description)	Endonuclease/Exonuclease/phosphatase [Mucor ambiguus]	244	244	0.93	9e-73	0.38	GAN10883.1
11	F_magenta	P_brown	g5456.t1	35.2	not_assigned.unknown	_(original_description:_no_original_description)	acetyl-CoA synthetase-like protein [Saitoella complicata NRRL Y-17804]	1199	1199	0.76	0	0.43	ODQ55404.1
12	F_magenta	P_brown	g5866.t1	29.2.1.2.2.32	protein.synthesis.ribosomal_protein.eukaryotic.60S_subunit.L32	(gnl|cdd|36096_:_173.0)_no_description_available_&_(at4g18100_:_150.0)_Ribosomal_protein_L32e;_FUNCTIONS_IN:_structural_constituent_of_ribosome;_INVOLVED_IN:_translation,_ribosome_biogenesis;_LOCATED_IN:_cytosolic_ribosome,_ribosome,_cytosolic_large_ribosomal_subunit,_nucleolus;_EXPRESSED_IN:_callus,_pollen_tube,_leaf;_CONTAINS_InterPro_DOMAIN/s:_Ribosomal_protein_L32e_(InterPro:IPR001515),_Ribos…	ribosomal 60S subunit protein L32 [Rhizophagus irregularis DAOM 197198w]	271	271	1	3e-92	1	EXX70958.1
13	F_magenta	P_brown	g7772.t1	35.2	not_assigned.unknown	_no_hits_&_(original_description:_no_original_description)	hypothetical protein GLOINDRAFT_347762 [Rhizophagus irregularis DAOM 181602]	1628	1628	0.86	0	0.99	ESA11464.1
14	F_magenta	P_brown	g8553.t1	35.2	not_assigned.unknown	_(original_description:_no_original_description)	Similar to Nucleoprotein TPR; acc. no. P12270 [Pyronema omphalodes CBS 100304]	156	156	0.58	3e-34	0.23	CCX06122.1
15	F_magenta	P_brown	g8944.t1	35.2	not_assigned.unknown	_no_hits_&_(original_description:_no_original_description)	hypothetical protein GLOINDRAFT_65248 [Rhizophagus irregularis DAOM 181602]	970	970	0.31	0	0.8	ESA14484.1
16	F_magenta	P_brown	g9013.t1	35.2	not_assigned.unknown	_(original_description:_no_original_description)	Rom2p [Rhizophagus irregularis DAOM 197198w]	1273	1273	0.29	0	0.96	EXX74969.1
17	F_magenta	P_brown	g929.t1	33.30.1	development.multitarget.target_of_rapamycin	(gnl|cdd|36109_:_2320.0)_no_description_available_&_(at1g50030_:_1836.0)_Related_to_TOR_proteins_from_yeast_and_mammals,_regulators_of_cell_growth_in_response_to_nutrient_availability._TOR_proteins_belong_to_the_family_of_phosphatidylinositol_3-kinase_and_are_targets_of_the_antiproliferative_drug_rapamycin._AtTOR_binds_the_yeast_FKBP12_protein_in_the_presence_of_Rapamycin,_is_involved_in_embryoge…	Tor2p [Rhizophagus irregularis DAOM 197198w]	627	627	0.68	0	0.58	GAN06278.1
1	F_turquoise	P_brown	g1012.t1	35.2	not_assigned.unknown	(gnl|cdd|38107_:_109.0)_no_description_available_&_(at2g32760_:_84.0)_unknown_protein;_Has_35333_Blast_hits_to_34131_proteins_in_2444_species:_Archae_-_798;_Bacteria_-_22429;_Metazoa_-_974;_Fungi_-_991;_Plants_-_531;_Viruses_-_0;_Other_Eukaryotes_-_9610_(source:_NCBI_BLink)._&_(reliability:_168.0)_&__(original_description:_no_original_description)	uv radiation resistance protein [Lichtheimia corymbifera JMRC:FSU:9682]	206	206	0.66	1e-58	0.6	CDH57105.1
2	F_turquoise	P_brown	g10122.t1	29.2.1.2.1.17	protein.synthesis.ribosomal_protein.eukaryotic.40S_subunit.S17	(gnl|cdd|35408_:_201.0)_no_description_available_&_(gnl|cdd|85056_:_187.0)_no_description_available_&_(chl4|512805_:_167.0)_no_description_available_&_(loc_os10g27190.1_:_153.0)_no_description_available_&_(at2g05220_:_152.0)_Ribosomal_S17_family_protein;_FUNCTIONS_IN:_structural_constituent_of_ribosome;_INVOLVED_IN:_translation;_LOCATED_IN:_cytosolic_small_ribosomal_subunit,_ribosome;_CONTAINS_In…	40S ribosomal protein S17-B [Anthurium amnicola]	259	259	1	6e-87	0.9	JAT50820.1
3	F_turquoise	P_brown	g1022.t1	35.2	not_assigned.unknown	_no_hits_&_(original_description:_no_original_description)	hypothetical protein GLOINDRAFT_89438 [Rhizophagus irregularis DAOM 181602]	37.4	37.4	0.39	0.37	0.69	ERZ96543.1
4	F_turquoise	P_brown	g1045.t1	34.16	transport.ABC_transporters_and_multidrug_resistance_systems	(chl4|515909_:_709.0)_no_description_available_&_(at3g62700_:_573.0)_member_of_MRP_subfamily;_multidrug_resistance-associated_protein_10_(MRP10);_FUNCTIONS_IN:_ATPase_activity,_coupled_to_transmembrane_movement_of_substances;_INVOLVED_IN:_transport,_transmembrane_transport;_LOCATED_IN:_vacuolar_membrane,_plasmF_mbrane,_vacuole,_plant-type_vacuole;_EXPRESSED_IN:_25_plant_structures;_EXPRESSED_DURI…	bile acid-transporting ATPase YBT1 [Rhizophagus irregularis DAOM 197198w]	2882	2882	1	0	0.98	EXX63325.1
5	F_turquoise	P_brown	g11736.t1	29.2.1.2.2.34	protein.synthesis.ribosomal_protein.eukaryotic.60S_subunit.L34	(gnl|cdd|37001_:_128.0)_no_description_available_&_(gnl|cdd|85300_:_108.0)_no_description_available_&_(p40590|rl34_pea_:_93.2)_60S_ribosomal_protein_L34_-_Pisum_sativum_(Garden_pea)_&_(loc_os09g24690.1_:_91.3)_no_description_available_&_(chl4|516257_:_91.3)_no_description_available_&_(ipr008195_:_90.69241)_Ribosomal_protein_L34e_&_(at1g69620_:_89.7)_putative_60S_ribosomal_protein_L34;_ribosomal_p…	60S ribosomal protein L34-B [Anthurium amnicola]	226	226	1	4e-75	1	JAT45781.1
6	F_turquoise	P_brown	g12309.t1	29.2.1.2.1.53	protein.synthesis.ribosomal_protein.eukaryotic.40S_subunit.S3A	(p49397|rs3a_orysa_:_327.0)_40S_ribosomal_protein_S3a_(CYC07_protein)_-_Oryza_sativa_(Rice)_&_(loc_os03g10340.1_:_327.0)_no_description_available_&_(at4g34670_:_323.0)_Ribosomal_protein_S3Ae;_FUNCTIONS_IN:_structural_constituent_of_ribosome;_INVOLVED_IN:_translation;_LOCATED_IN:_in_6_components;_EXPRESSED_IN:_23_plant_structures;_EXPRESSED_DURING:_13_growth_stages;_CONTAINS_InterPro_DOMAIN/s:_Rib…	ribosomal 40S subunit protein S1A [Rhizophagus irregularis DAOM 197198w]	510	510	0.98	0	0.98	EXX58553.1
7	F_turquoise	P_brown	g12727.t1	2007-03-11	lipid_metabolism.Phospholipid_synthesis.cyclopropane-fatty-acyl-phospholipid_synthase	(gnl|cdd|85968_:_210.0)_no_description_available_&_(loc_os07g29220.1_:_147.0)_no_description_available_&_(ipr003333_:_143.11694)_Cyclopropane-fatty-acyl-phospholipid/mycolic_acid_synthase_&_(at3g23470_:_143.0)_Cyclopropane-fatty-acyl-phospholipid_synthase;_FUNCTIONS_IN:_cyclopropane-fatty-acyl-phospholipid_synthase_activity;_INVOLVED_IN:_lipid_biosynthetic_process;_LOCATED_IN:_endomembrane_system…	S-adenosyl-L-methionine-dependent methyltransferase [Mortierella elongata AG-77]	682	682	0.97	0	0.71	OAQ30055.1
8	F_turquoise	P_brown	g12728.t1	29.5.11.20	protein.degradation.ubiquitin.proteasom	(gnl|cdd|48456_:_272.0)_no_description_available_&_(gnl|cdd|35398_:_250.0)_no_description_available_&_(at3g22630_:_183.0)_Encodes_20S_proteasome_beta_subunit_PBD1_(PBD1).;_20S_proteasome_beta_subunit_D1_(PBD1);_FUNCTIONS_IN:_peptidase_activity,_endopeptidase_activity,_threonine-type_endopeptidase_activity;_INVOLVED_IN:_ubiquitin-dependent_protein_catabolic_process;_LOCATED_IN:_proteasome_core_com…	proteasome core particle subunit beta 4 [Rhizophagus irregularis DAOM 197198w]	386	386	1	5e-136	1	EXX57764.1
9	F_turquoise	P_brown	g1339.t1	29.2.1.2.1.11	protein.synthesis.ribosomal_protein.eukaryotic.40S_subunit.S11	(gnl|cdd|36939_:_215.0)_no_description_available_&_(chl4|513156_:_183.0)_no_description_available_&_(at4g30800_:_174.0)_Nucleic_acid-binding,_OB-fold-like_protein;_CONTAINS_InterPro_DOMAIN/s:_Nucleic_acid-binding,_OB-fold-like_(InterPro:IPR016027),_Nucleic_acid-binding,_OB-fold_(InterPro:IPR012340),_Ribosomal_protein_S17,_archaeal_(InterPro:IPR019978),_Ribosomal_protein_S17,_conserved_site_(Inter…	40S ribosomal protein S11-B [Anthurium amnicola]	287	287	1	7e-98	0.87	JAT45444.1
10	F_turquoise	P_brown	g1488.t1	29.2.1.2.1.23	protein.synthesis.ribosomal_protein.eukaryotic.40S_subunit.S23	(gnl|cdd|36960_:_238.0)_no_description_available_&_(p46297|rs23_fraan_:_209.0)_40S_ribosomal_protein_S23_(S12)_-_Fragaria_ananassa_(Strawberry)_&_(loc_os03g60400.1_:_209.0)_no_description_available_&_(chl4|512935_:_204.0)_no_description_available_&_(gnl|cdd|48340_:_203.0)_no_description_available_&_(at5g02960_:_201.0)_Ribosomal_protein_S12/S23_family_protein;_FUNCTIONS_IN:_structural_constituent_…	40S ribosomal protein S23 [Anthurium amnicola]	287	287	1	2e-98	0.99	JAT45077.1
11	F_turquoise	P_brown	g1507.t1	35.2	not_assigned.unknown	_no_hits_&_(original_description:_no_original_description)	60s ribosomal protein l29 [Malassezia pachydermatis]	99	99	0.65	3e-25	0.73	XP_017992159.1
12	F_turquoise	P_brown	g1999.t1	35.2	not_assigned.unknown	_(original_description:_no_original_description)	Transcription elongation factor 1 [Anthurium amnicola]	202	202	0.91	2e-65	0.96	JAT61675.1
13	F_turquoise	P_brown	g205.t1	18.3	Co-factor_and_vitamine_metabolism.riboflavin	(gnl|cdd|38320_:_207.0)_no_description_available_&_(at4g21470_:_132.0)_Bifunctional_enzyme_that_catalyzes_hydrolysis_of_FMN_to_riboflavin,_and_phosphorylation_of_riboflavin_to_FMN.;_riboflavin_kinase/FMN_hydrolase_(FMN/FHY);_FUNCTIONS_IN:_riboflavin_kinase_activity,_FMN_adenylyltransferase_activity;_INVOLVED_IN:_riboflavin_biosynthetic_process,_metabolic_process;_LOCATED_IN:_endomembrane_system;_…	riboflavin kinase [Lichtheimia corymbifera JMRC:FSU:9682]	234	234	0.96	8e-77	0.66	CDH58590.1
14	F_turquoise	P_brown	g208.t1	35.2	not_assigned.unknown	_(original_description:_no_original_description)	Ankyrin repeat-containing protein P1E11.10 [Choanephora cucurbitarum]	142	142	0.98	1e-40	0.55	OBZ86207.1
15	F_turquoise	P_brown	g2331.t1	35.2	not_assigned.unknown	_(original_description:_no_original_description)	60S acidic ribosomal protein P2 [Anthurium amnicola]	98.2	98.2	1	1e-24	0.74	JAT67093.1
16	F_turquoise	P_brown	g2417.t1	29.5.11.20	protein.degradation.ubiquitin.proteasom	(gnl|cdd|48457_:_336.0)_no_description_available_&_(gnl|cdd|35401_:_331.0)_no_description_available_&_(chl4|523200_:_276.0)_no_description_available_&_(q9lst7|psb3_orysa_:_261.0)_Proteasome_subunit_beta_type_3_(EC_3.4.25.1)_(20S_proteasome_alpha_subunit_C)_(20S_proteasome_subunit_beta-3)_-_Oryza_sativa_(Rice)_&_(loc_os02g08520.1_:_261.0)_no_description_available_&_(at1g77440_:_258.0)_Encodes_beta…	20s proteasome subunit beta 3 [Lichtheimia corymbifera JMRC:FSU:9682]	347	347	1	3e-120	0.78	CDH60663.1
17	F_turquoise	P_brown	g2421.t1	35.2	not_assigned.unknown	_no_hits_&_(original_description:_no_original_description)	Proteasome assembly chaperone 4 [Anthurium amnicola]	166	166	0.83	3e-51	0.91	JAT48668.1
18	F_turquoise	P_brown	g2610.t1	16.5.1.3.2	secondarP_tabolism.sulfur-containing.glucosinolates.degradation.nitrilespecifier_protein	(gnl|cdd|35600_:_190.0)_no_description_available_&_(at1g18610_:_122.0)_Galactose_oxidase/kelch_repeat_superfamily_protein;_CONTAINS_InterPro_DOMAIN/s:_Galactose_oxidase/kelch,_beta-propeller_(InterPro:IPR011043),_Kelch_repeat_type_1_(InterPro:IPR006652),_Kelch_repeat_type_2_(InterPro:IPR011498),_Kelch-type_beta_propeller_(InterPro:IPR015915);_BEST_Arabidopsis_thaliana_protein_match_is:_Galactose_…	Kel2p [Rhizophagus irregularis DAOM 197198w]	3375	3375	1	0	0.99	EXX68845.1
19	F_turquoise	P_brown	g2610.t1	2003-07-17	hormone_metabolism.jasmonate.induced-regulated-responsive-activated	(gnl|cdd|35600_:_190.0)_no_description_available_&_(at1g18610_:_122.0)_Galactose_oxidase/kelch_repeat_superfamily_protein;_CONTAINS_InterPro_DOMAIN/s:_Galactose_oxidase/kelch,_beta-propeller_(InterPro:IPR011043),_Kelch_repeat_type_1_(InterPro:IPR006652),_Kelch_repeat_type_2_(InterPro:IPR011498),_Kelch-type_beta_propeller_(InterPro:IPR015915);_BEST_Arabidopsis_thaliana_protein_match_is:_Galactose_…	Kel2p [Rhizophagus irregularis DAOM 197198w]	3375	3375	1	0	0.99	EXX68845.1
20	F_turquoise	P_brown	g2657.t1	35.2	not_assigned.unknown	_no_hits_&_(original_description:_no_original_description)	hypothetical protein GLOINDRAFT_11406 [Rhizophagus irregularis DAOM 181602]	398	398	1	1e-140	1	ERZ97614.1
21	F_turquoise	P_brown	g2662.t1	29.5.11.20	protein.degradation.ubiquitin.proteasom	(gnl|cdd|35395_:_329.0)_no_description_available_&_(gnl|cdd|48460_:_317.0)_no_description_available_&_(loc_os06g04800.1_:_216.0)_no_description_available_&_(at4g31300_:_215.0)_Encodes_20S_proteasome_subunit_PBA1_(PBA1).;_PBA1;_FUNCTIONS_IN:_peptidase_activity,_endopeptidase_activity,_threonine-type_endopeptidase_activity;_INVOLVED_IN:_response_to_zinc_ion,_ubiquitin-dependent_protein_catabolic_pr…	Proteasome subunit beta type-6 [Anthurium amnicola]	406	406	1	6e-143	0.88	JAT65574.1
22	F_turquoise	P_brown	g2808.t1	29.2.1.2.2.28	protein.synthesis.ribosomal_protein.eukaryotic.60S_subunit.L28	(gnl|cdd|38622_:_101.0)_no_description_available_&_(gnl|cdd|85671_:_99.8)_no_description_available_&_(ipr002672_:_90.41701)_Ribosomal_protein_L28e_&_(loc_os01g51020.1_:_83.2)_no_description_available_&_(at2g19730_:_80.9)_Ribosomal_L28e_protein_family;_FUNCTIONS_IN:_structural_constituent_of_ribosome;_INVOLVED_IN:_translation,_ribosome_biogenesis;_LOCATED_IN:_cytosolic_ribosome,_ribosome,_cytosoli…	60S ribosomal protein L28 [Anthurium amnicola]	240	240	0.99	1e-79	0.83	JAT67893.1
23	F_turquoise	P_brown	g2910.t1	35.2	not_assigned.unknown	_(original_description:_no_original_description)	Ira2p [Rhizophagus irregularis DAOM 197198w]	4430	4430	1	0	0.99	EXX73089.1
24	F_turquoise	P_brown	g3270.t1	35.2	not_assigned.unknown	_(original_description:_no_original_description)	ral gtpase-activating protein subunit alpha-2-like [Lichtheimia corymbifera JMRC:FSU:9682]	719	1239	0.83	0	0.41	CDH55293.1
25	F_turquoise	P_brown	g3327.t1	35.2	not_assigned.unknown	_(original_description:_no_original_description)	Protein mgr2 [Anthurium amnicola]	214	214	1	3e-70	0.91	JAT41355.1
26	F_turquoise	P_brown	g3371.t1	2002-03-29	protein.targeting.mitochondria	(gnl|cdd|36865_:_155.0)_no_description_available_&_(at2g37410_:_122.0)_Mitochondrial_inner_membrane_translocase._Together_with_AtTIM17-1,_TIM17-2_has_a_long_C-terminal_extension_not_present_in_other_TIMs._The_extension_is_located_in_the_outer_membrane_and_so_TIM17-2_links_the_inner_and_outer_mitochondrial_membranes._The_C-terminal_region_is_essential_for_protein_import_into_mitochondria_via_the_g…	Tim17p [Rhizophagus irregularis DAOM 197198w]	276	276	0.93	4e-93	0.85	EXX78602.1
27	F_turquoise	P_brown	g3377.t1	35.2	not_assigned.unknown	_no_hits_&_(original_description:_no_original_description)	ribosomal 60S subunit protein L36A [Rhizophagus irregularis DAOM 197198w]	164	164	0.94	4e-51	1	EXX78590.1
28	F_turquoise	P_brown	g3830.t1	35.2	not_assigned.unknown	_(original_description:_no_original_description)	Tim9p [Rhizophagus irregularis DAOM 197198w]	172	172	1	8e-55	1	EXX59229.1
29	F_turquoise	P_brown	g3904.t1	35.2	not_assigned.unknown	_(original_description:_no_original_description)	Cytochrome c oxidase subunit 4, mitochondrial [Anthurium amnicola]	281	281	1	1e-95	0.84	JAT56847.1
30	F_turquoise	P_brown	g4338.t1	30.1	signalling.in_sugar_and_nutrient_physiology	(gnl|cdd|29142_:_226.0)_no_description_available_&_(gnl|cdd|35803_:_198.0)_no_description_available_&_(ipr017442_:_131.26755)_no_description_available_&_(q02723|rkin1_secce_:_123.0)_Carbon_catabolite_derepressing_protein_kinase_(EC_2.7.11.1)_-_Secale_cereale_(Rye)_&_(at3g29160_:_119.0)_encodes_a_SNF1-related_protein_kinase_that_physically_interacts_with_SCF_subunit_SKP1/ASK1_and_20S_proteosome_su…	Serine/threonine-protein kinase ppk25 [Anthurium amnicola]	802	802	1	0	0.66	JAT48588.1
31	F_turquoise	P_brown	g4338.t1	2001-04-29	protein.postranslational_modification.kinase	(gnl|cdd|29142_:_226.0)_no_description_available_&_(gnl|cdd|35803_:_198.0)_no_description_available_&_(ipr017442_:_131.26755)_no_description_available_&_(q02723|rkin1_secce_:_123.0)_Carbon_catabolite_derepressing_protein_kinase_(EC_2.7.11.1)_-_Secale_cereale_(Rye)_&_(at3g29160_:_119.0)_encodes_a_SNF1-related_protein_kinase_that_physically_interacts_with_SCF_subunit_SKP1/ASK1_and_20S_proteosome_su…	Serine/threonine-protein kinase ppk25 [Anthurium amnicola]	802	802	1	0	0.66	JAT48588.1
32	F_turquoise	P_brown	g4338.t1	29.4	protein.postranslational_modification	(gnl|cdd|29142_:_226.0)_no_description_available_&_(gnl|cdd|35803_:_198.0)_no_description_available_&_(ipr017442_:_131.26755)_no_description_available_&_(q02723|rkin1_secce_:_123.0)_Carbon_catabolite_derepressing_protein_kinase_(EC_2.7.11.1)_-_Secale_cereale_(Rye)_&_(at3g29160_:_119.0)_encodes_a_SNF1-related_protein_kinase_that_physically_interacts_with_SCF_subunit_SKP1/ASK1_and_20S_proteosome_su…	Serine/threonine-protein kinase ppk25 [Anthurium amnicola]	802	802	1	0	0.66	JAT48588.1
33	F_turquoise	P_brown	g4376.t1	30.5	signalling.G-proteins	(gnl|cdd|57955_:_326.0)_no_description_available_&_(q39571|yptc1_chlre_:_316.0)_GTP-binding_protein_YPTC1_-_Chlamydomonas_reinhardtii_&_(gnl|cdd|35307_:_316.0)_no_description_available_&_(chl4|514113_:_316.0)_no_description_available_&_(loc_os02g43690.1_:_302.0)_no_description_available_&_(at1g02130_:_299.0)_Belongs_to_the_Rab1_GTPase_subfamily._This_small_GTP-binding_protein_is_required_in_ER_to…	GTP-binding protein ypt1 [Anthurium amnicola]	395	395	1	3e-139	0.92	JAT59790.1
34	F_turquoise	P_brown	g441.t1	35.2	not_assigned.unknown	_no_hits_&_(original_description:_no_original_description)	CCCH-type zinc finger transcription factor [Phycomyces blakesleeanus NRRL 1555(-)]	106	106	0.99	1e-26	0.38	OAD67824.1
35	F_turquoise	P_brown	g4851.t1	9.9	mitochondrial_electron_transport_/_ATP_synthesis.F1-ATPase	(gnl|cdd|36969_:_128.0)_no_description_available_&_(q40089|atp4_ipoba_:_88.6)_ATP_synthase_deltapri_chain,_mitochondrial_precursor_(EC_3.6.3.14)_-_Ipomoea_batatas_(Sweet_potato)_(Batate)_&_(at5g47030_:_87.8)_Encodes_the_mitochondrial_ATP_synthase_subunit_delta.;_ATPase,_F1_complex,_delta/epsilon_subunit;_FUNCTIONS_IN:_hydrogen_ion_transporting_ATP_synthase_activity,_rotational_mechanism,_zinc_ion…	F1F0 ATP synthase subunit delta [Rhizophagus irregularis DAOM 197198w]	327	327	1	7e-113	0.93	EXX55065.1
36	F_turquoise	P_brown	g5093.t1	35.2	not_assigned.unknown	_no_hits_&_(original_description:_no_original_description)	Neurogenic locus notch 2 [Anthurium amnicola]	189	189	1	4e-61	0.97	JAT42799.1
37	F_turquoise	P_brown	g526.t1	35.2	not_assigned.unknown	_(original_description:_no_original_description)	ral gtpase-activating protein subunit alpha-2-like [Lichtheimia corymbifera JMRC:FSU:9682]	732	1254	0.83	0	0.4	CDH55293.1
38	F_turquoise	P_brown	g5288.t1	35.1	not_assigned.no_ontology	(gnl|cdd|38287_:_256.0)_no_description_available_&_(loc_os06g12690.1_:_228.0)_no_description_available_&_(at3g12760_:_214.0)_CONTAINS_InterPro_DOMAIN/s:_Defective-in-cullin_neddylation_protein_(InterPro:IPR014764),_Protein_of_unknown_function_DUF298_(InterPro:IPR005176),_UBA-like_(InterPro:IPR009060);_BEST_Arabidopsis_thaliana_protein_match_is:_Domain_of_unknown_function_(DUF298)_(TAIR:AT1G15860.…	DCN1-like protein 2 [Anthurium amnicola]	524	524	1	0	0.98	JAT45680.1
39	F_turquoise	P_brown	g5311.t1	31.1	cell.organisation	(gnl|cdd|30094_:_481.0)_no_description_available_&_(gnl|cdd|39481_:_325.0)_no_description_available_&_(at5g47820_:_318.0)_encodes_a_kinesin-like_protein_with_an_N-terminal_microtubule_binding_motor_domain._Protein_is_localized_to_the_periphery_of_the_cytoplasm_and_mutants_in_the_gene_exhibit_altered_orientation_of_cellulose_microfibrils_and_reduced_mechanical_strength_of_fibers.;_FRAGILE_FIBER_1_…	tubulin-dependent ATPase KIP3 [Rhizophagus irregularis DAOM 197198w]	2768	4240	0.98	0	0.99	EXX51432.1
40	F_turquoise	P_brown	g548.t1	35.2	not_assigned.unknown	_(original_description:_no_original_description)	Cch1p [Rhizophagus irregularis DAOM 197198w]
41	F_turquoise	P_brown	g5691.t1	29.2.1.2.2.15	protein.synthesis.ribosomal_protein.eukaryotic.60S_subunit.L15	(gnl|cdd|36891_:_307.0)_no_description_available_&_(gnl|cdd|64679_:_242.0)_no_description_available_&_(ipr000439_:_210.77312)_Ribosomal_protein_L15e_&_(chl4|518783_:_196.0)_no_description_available_&_(at4g16720_:_195.0)_Ribosomal_protein_L23/L15e_family_protein;_FUNCTIONS_IN:_structural_constituent_of_ribosome;_INVOLVED_IN:_translation;_LOCATED_IN:_cytosolic_ribosome,_ribosome,_cytosolic_large_ri…	60S ribosomal protein L15 [Anthurium amnicola]	399	399	1	1e-140	0.96	JAT58715.1
42	F_turquoise	P_brown	g5697.t1	35.2	not_assigned.unknown	_(original_description:_no_original_description)	peptidylprolyl isomerase FPR1 [Rhizophagus irregularis DAOM 197198w]	268	268	0.9	1e-90	1	EXX59189.1
43	F_turquoise	P_brown	g614.t1	34.99	transport.misc	(gnl|cdd|38525_:_163.0)_no_description_available_&_(gnl|cdd|34729_:_142.0)_no_description_available_&_(at5g58030_:_135.0)_Transport_protein_particle_(TRAPP)_component;_CONTAINS_InterPro_DOMAIN/s:_Transport_protein_particle_(TRAPP)_component_(InterPro:IPR007194),_TRAPP_I_complex,_Trs31_(InterPro:IPR016696);_Has_560_Blast_hits_to_545_proteins_in_219_species:_Archae_-_0;_Bacteria_-_0;_Metazoa_-_199;…	trapp complex subunit trs31 [Lichtheimia corymbifera JMRC:FSU:9682]
44	F_turquoise	P_brown	g623.t1	29.2.1.2.1.27	protein.synthesis.ribosomal_protein.eukaryotic.40S_subunit.S27	(gnl|cdd|36990_:_121.0)_no_description_available_&_(at3g61110_:_118.0)_Arabidopsis_ribosomal_protein;_ribosomal_protein_S27_(RS27A);_FUNCTIONS_IN:_structural_constituent_of_ribosome;_INVOLVED_IN:_translation,_ribosome_biogenesis;_LOCATED_IN:_cytosolic_small_ribosomal_subunit,_cytosolic_ribosome,_ribosome,_cell_wall;_EXPRESSED_IN:_22_plant_structures;_EXPRESSED_DURING:_13_growth_stages;_CONTAINS_I…	ribosomal 40S subunit protein S27B [Rhizophagus irregularis DAOM 197198w]
45	F_turquoise	P_brown	g629.t1	35.2	not_assigned.unknown	_(original_description:_no_original_description)	Nup192p [Rhizophagus irregularis DAOM 197198w]
46	F_turquoise	P_brown	g638.t1	29.2.1.2.2.12	protein.synthesis.ribosomal_protein.eukaryotic.60S_subunit.L12	(gnl|cdd|36104_:_251.0)_no_description_available_&_(at5g60670_:_208.0)_Ribosomal_protein_L11_family_protein;_FUNCTIONS_IN:_structural_constituent_of_ribosome;_INVOLVED_IN:_translation,_ribosome_biogenesis;_LOCATED_IN:_ribosome,_cytosolic_large_ribosomal_subunit;_EXPRESSED_IN:_23_plant_structures;_EXPRESSED_DURING:_13_growth_stages;_CONTAINS_InterPro_DOMAIN/s:_Ribosomal_protein_L11,_C-terminal_dom…	60S ribosomal protein L12 [Anthurium amnicola]	4080	4080	0.99	0	0.98	EXX70675.1
47	F_turquoise	P_brown	g6404.t1	30.3	signalling.calcium	(at2g27030_:_223.0)_encodes_a_calmodulin_that_has_higher_affinity_to_kinesin-like_calmodulin_binding_motor_protein_than_CAM4_or_CAM6.;_calmodulin_5_(CAM5);_FUNCTIONS_IN:_calcium_ion_binding;_LOCATED_IN:_plasmF_mbrane;_EXPRESSED_IN:_23_plant_structures;_EXPRESSED_DURING:_16_growth_stages;_CONTAINS_InterPro_DOMAIN/s:_EF-Hand_1,_calcium-binding_site_(InterPro:IPR018247),_EF-HAND_2_(InterPro:IPR01824…	Calmodulin [Anthurium amnicola]	291	291	0.99	5e-100	0.99	JAT63197.1
48	F_turquoise	P_brown	g6408.t1	29.3.4.99	protein.targeting.secretory_pathway.unspecified	(gnl|cdd|58032_:_333.0)_no_description_available_&_(gnl|cdd|35294_:_305.0)_no_description_available_&_(chl4|520206_:_284.0)_no_description_available_&_(loc_os01g16030.1_:_278.0)_no_description_available_&_(at5g14670_:_276.0)_F_mber_of_ARF_GTPase_family._Arabidopsis_has_21_members_of_this_family,_known_to_be_essential_for_vesicle_coating_and_uncoating_and_functions_in_GTP-binding._Gene_encoding_AD…	ADP-ribosylation factor 6 [Anthurium amnicola]	363	363	1	3e-127	0.94	JAT48643.1
49	F_turquoise	P_brown	g6408.t1	29.4	protein.postranslational_modification	(gnl|cdd|58032_:_333.0)_no_description_available_&_(gnl|cdd|35294_:_305.0)_no_description_available_&_(chl4|520206_:_284.0)_no_description_available_&_(loc_os01g16030.1_:_278.0)_no_description_available_&_(at5g14670_:_276.0)_F_mber_of_ARF_GTPase_family._Arabidopsis_has_21_members_of_this_family,_known_to_be_essential_for_vesicle_coating_and_uncoating_and_functions_in_GTP-binding._Gene_encoding_AD…	ADP-ribosylation factor 6 [Anthurium amnicola]	363	363	1	3e-127	0.94	JAT48643.1
50	F_turquoise	P_brown	g642.t1	35.2	not_assigned.unknown	_(original_description:_no_original_description)	Cleavage stimulation factor subunit 2 [Anthurium amnicola]
51	F_turquoise	P_brown	g65.t1	31.1	cell.organisation	(gnl|cdd|30094_:_275.0)_no_description_available_&_(gnl|cdd|39481_:_172.0)_no_description_available_&_(chl4|521542_:_155.0)_no_description_available_&_(ipr001752_:_148.14197)_Kinesin,_motor_domain_&_(at5g47820_:_133.0)_encodes_a_kinesin-like_protein_with_an_N-terminal_microtubule_binding_motor_domain._Protein_is_localized_to_the_periphery_of_the_cytoplasm_and_mutants_in_the_gene_exhibit_altered_o…	Kip1p [Rhizophagus irregularis DAOM 197198w]	459	459	0.94	3e-156	0.55	OBZ87873.
52	F_turquoise	P_brown	g6748.t1	35.2	not_assigned.unknown	(gnl|cdd|36941_:_203.0)_no_description_available_&_(loc_os01g37832.1_:_163.0)_no_description_available_&_(at2g25950_:_161.0)_CONTAINS_InterPro_DOMAIN/s:_Proteasome-interacting_thioredoxin-like_domain,_C-terminal_(InterPro:IPR010400);_BEST_Arabidopsis_thaliana_protein_match_is:_Protein_of_unknown_function_(DUF1000)_(TAIR:AT3G04780.1);_Has_551_Blast_hits_to_551_proteins_in_191_species:_Archae_-_0;_…	PITH domain-containing protein 1 [Anthurium amnicola]	283	283	0.99	3e-94	0.64	JAT59783.1
53	F_turquoise	P_brown	g6910.t1	30.5	signalling.G-proteins	(gnl|cdd|58017_:_216.0)_no_description_available_&_(gnl|cdd|35614_:_169.0)_no_description_available_&_(q6z808|rac3_orysa_:_89.4)_Rac-like_GTP-binding_protein_3_(OsRac3)_-_Oryza_sativa_(Rice)_&_(loc_os02g50860.1_:_89.4)_no_description_available_&_(at5g45970_:_89.0)_Encodes_a_Rac-like_protein_ARAC2.__F_mber_of_ROP_GTPase_gene_family.;_RAC-like_2_(RAC2);_FUNCTIONS_IN:_GTP_binding;_INVOLVED_IN:_small…	GTP-binding protein RHO3 [Anthurium amnicola]	324	324	0.9	3e-111	0.79	JAT60676.1
54	F_turquoise	P_brown	g7241.t1	35.2	not_assigned.unknown	_(original_description:_no_original_description)	Bet5p [Rhizophagus irregularis DAOM 197198w]	436	436	1	5e-155	1	EXX56047.1
55	F_turquoise	P_brown	g7356.t1	29.5	protein.degradation	(at4g15165_:_164.0)_N-terminal_nucleophile_aminohydrolases_(Ntn_hydrolases)_superfamily_protein;_FUNCTIONS_IN:_endopeptidase_activity,_threonine-type_endopeptidase_activity;_INVOLVED_IN:_proteolysis_involved_in_cellular_protein_catabolic_process,_ubiquitin-dependent_protein_catabolic_process;_LOCATED_IN:_proteasome_core_complex,_proteasome_core_complex,_alpha-subunit_complex;_CONTAINS_InterPro_DO…	Proteasome subunit alpha type-4 [Anthurium amnicola]	235	326	1	1e-75	0.92	JAT65170.1
56	F_turquoise	P_brown	g7358.t1	29.3.4.99	protein.targeting.secretory_pathway.unspecified	(gnl|cdd|58036_:_266.0)_no_description_available_&_(gnl|cdd|35293_:_245.0)_no_description_available_&_(loc_os01g16030.1_:_214.0)_no_description_available_&_(at3g22950_:_213.0)_F_mber_of_ARF_GTPase_family._A_thaliana_has_21_members_of_this_family,_known_to_be_essential_for_vesicle_coating_and_uncoating_and_functions_in_GTP-binding._Gene_encoding_ADP-ribosylation_factor_and_similar_to_ADP-ribosylat…	ADP-ribosylation factor-like protein 5A [Mortierella verticillata NRRL 6337]	315	315	0.99	4e-108	0.83	KFH66018.1
57	F_turquoise	P_brown	g7358.t1	29.4	protein.postranslational_modification	(gnl|cdd|58036_:_266.0)_no_description_available_&_(gnl|cdd|35293_:_245.0)_no_description_available_&_(loc_os01g16030.1_:_214.0)_no_description_available_&_(at3g22950_:_213.0)_F_mber_of_ARF_GTPase_family._A_thaliana_has_21_members_of_this_family,_known_to_be_essential_for_vesicle_coating_and_uncoating_and_functions_in_GTP-binding._Gene_encoding_ADP-ribosylation_factor_and_similar_to_ADP-ribosylat…	ADP-ribosylation factor-like protein 5A [Mortierella verticillata NRRL 6337]	315	315	0.99	4e-108	0.83	KFH66018.1
58	F_turquoise	P_brown	g7654.t1	35.2	not_assigned.unknown	_(original_description:_no_original_description)	30S ribosomal protein S28e [Pneumocystis murina B123]	126	126	1	5e-37	0.93	XP_007872408.1
59	F_turquoise	P_brown	g8517.t1	35.2	not_assigned.unknown	_(original_description:_no_original_description)	hypothetical protein GLOINDRAFT_350261 [Rhizophagus irregularis DAOM 181602]	200	200	1	3e-65	1	ESA04937.1
60	F_turquoise	P_brown	g8613.t1	35.2	not_assigned.unknown	_(original_description:_no_original_description)	hypothetical protein RirG_019980 [Rhizophagus irregularis DAOM 197198w]	2600	2600	1	0	0.99	EXX77862.1
61	F_turquoise	P_brown	g8748.t1	35.2	not_assigned.unknown	_(original_description:_no_original_description)	hypothetical protein GLOINDRAFT_149950 [Rhizophagus irregularis DAOM 181602]	139	139	1	6e-41	0.82	ESA17363.1
62	F_turquoise	P_brown	g881.t1	35.2	not_assigned.unknown	_(original_description:_no_original_description)	von Willebrand factor A domain-containing protein 8-like [Mucor ambiguus]
63	F_turquoise	P_brown	g9174.t1	31.1.1.1.2	cell.organisation.cytoskeleton.actin.actin_depolymerizing_factors	(gnl|cdd|36946_:_129.0)_no_description_available_&_(gnl|cdd|28897_:_122.0)_no_description_available_&_(loc_os04g46910.1_:_89.0)_no_description_available_&_(at1g01750_:_87.8)_actin_depolymerizing_factor_11_(ADF11);_FUNCTIONS_IN:_actin_binding;_INVOLVED_IN:_biological_process_unknown;_LOCATED_IN:_intracellular;_EXPRESSED_IN:_6_plant_structures;_EXPRESSED_DURING:_4_anthesis,_petal_differentiation_an…	actin depolymerizing factor [Lichtheimia corymbifera JMRC:FSU:9682]	199	199	0.97	1e-63	0.69	CDH50253.1
64	F_turquoise	P_brown	g9445.t1	26.27	misc.calcineurin-like_phosphoesterase_family_protein	(gnl|cdd|38535_:_277.0)_no_description_available_&_(at3g47810_:_218.0)_Homolog_of_yeast_retromer_subunit_VPS29.__Part_of_a_retromer-like_protein_complex_involved_in_endosome_to_lysosome_protein_transport.;_MAIGO_1_(MAG1);_FUNCTIONS_IN:_hydrolase_activity,_acting_on_ester_bonds,_protein_serine/threonine_phosphatase_activity;_INVOLVED_IN:_endosome_to_lysosome_transport,_protein_targeting_to_vacuole…	Vacuolar protein sorting-associated protein 29 [Anthurium amnicola]	372	372	1	1e-130	0.97	JAT64980.1
65	F_turquoise	P_brown	g973.t1	35.2	not_assigned.unknown	_no_hits_&_(original_description:_no_original_description)	hypothetical protein RirG_253790 [Rhizophagus irregularis DAOM 197198w]	244	244	0.97	2e-81	1	EXX52330.1
66	F_turquoise	P_brown	g9739.t1	35.2	not_assigned.unknown	_no_hits_&_(original_description:_no_original_description)	hypothetical protein RirG_184350 [Rhizophagus irregularis DAOM 197198w]	289	289	1	6e-99	1	EXX59949.1
67	F_turquoise	P_brown	g9840.t1	29.2.1.2.1.7	protein.synthesis.ribosomal_protein.eukaryotic.40S_subunit.S7	(gnl|cdd|38530_:_190.0)_no_description_available_&_(gnl|cdd|85337_:_186.0)_no_description_available_&_(chl4|512819_:_153.0)_no_description_available_&_(q9xh45|rs7_braol_:_145.0)_40S_ribosomal_protein_S7_-_Brassica_oleracea_(Wild_cabbage)_&_(loc_os03g18580.1_:_141.0)_no_description_available_&_(at3g02560_:_140.0)_Ribosomal_protein_S7e_family_protein;_FUNCTIONS_IN:_structural_constituent_of_ribosom…	40S ribosomal protein S7 [Anthurium amnicola]	298	298	1	1e-101	0.79	JAT67563.1
68	F_turquoise	P_brown	g992.t1	2001-03-31	cell.cycle.peptidylprolyl_isomerase	(gnl|cdd|38468_:_141.0)_no_description_available_&_(at1g26550_:_80.9)_FKBP-like_peptidyl-prolyl_cis-trans_isomerase_family_protein;_FUNCTIONS_IN:_isomerase_activity;_INVOLVED_IN:_biological_process_unknown;_LOCATED_IN:_cellular_component_unknown;_EXPRESSED_IN:_24_plant_structures;_EXPRESSED_DURING:_13_growth_stages;_CONTAINS_InterPro_DOMAIN/s:_Peptidyl-prolyl_cis-trans_isomerase,_PpiC-type_(Inter…	Peptidyl-prolyl cis-trans isomerase NIMA-interacting 4 [Choanephora cucurbitarum]	184	184	0.78	3e-58	0.81	OBZ90764.1
1	F_lightcyan	P_green	g1008.t1	35.2	not_assigned.unknown	_(original_description:_no_original_description)	Pep1p [Rhizophagus irregularis DAOM 197198w]	4185	4185	1	0	0.95	EXX76323.1
2	F_lightcyan	P_green	g11187.t1	35.2	not_assigned.unknown	_(original_description:_no_original_description)	Nip100p [Rhizophagus irregularis DAOM 197198w]	2438	2438	1	0	0.94	EXX79593.1
3	F_lightcyan	P_green	g1565.t1	35.2	not_assigned.unknown	_(original_description:_no_original_description)	Taf14p [Rhizophagus irregularis DAOM 197198w]	497	497	0.88	1e-177	1	EXX76492.1
4	F_lightcyan	P_green	g2022.t1	35.2	not_assigned.unknown	_(original_description:_no_original_description)	Sip3p [Rhizophagus irregularis DAOM 197198w]	2556	2556	1	0	0.95	EXX76701.1
5	F_lightcyan	P_green	g8679.t1	20.1	stress.biotic	(ipr008409_:_145.12474)_Breast_carcinoma_amplified_sequence_2_&_(loc_os01g16010.1_:_138.0)_no_description_available_&_(gnl|cdd|38306_:_129.0)_no_description_available_&_(gnl|cdd|69236_:_128.0)_no_description_available_&_(at3g18165_:_103.0)_Encodes_MOS4_(Modifier_of_snc1,_4),_a_nuclear_protein_homologous_to_human_Breast_Cancer-Amplified_Sequence_(BCAS2).__MOS4_interacts_with_AtCDC5_and_PRL1.__All_…	hypothetical protein GLOINDRAFT_264122 [Rhizophagus irregularis DAOM 181602]	481	481	1	3e-172	1	ESA00999.1
6	F_lightcyan	P_green	g8727.t1	26.8	misc.nitrilases,_*nitrile_lyases,_berberine_bridge_enzymes,_reticuline_oxidases,_troponine_reductases	(gnl|cdd|36025_:_358.0)_no_description_available_&_(at4g08790_:_238.0)_Nitrilase/cyanide_hydratase_and_apolipoprotein_N-acyltransferase_family_protein;_FUNCTIONS_IN:_hydrolase_activity,_acting_on_carbon-nitrogen_(but_not_peptide)_bonds,_nitrilase_activity;_INVOLVED_IN:_response_to_cadmium_ion,_nitrogen_compound_metabolic_process;_EXPRESSED_IN:_21_plant_structures;_EXPRESSED_DURING:_11_growth_stag…	hydrolase nit2 [Mucor ambiguus]	354	354	0.99	1e-120	0.58	GAN04099.1
1	F_black	P_magenta	g1004.t1	23.1.2.1	nucleotide_metabolism.synthesis.purine.amidophosphoribosyltransferase	(gnl|cdd|82881_:_807.0)_no_description_available_&_(ipr004835_:_572.3882)_Fungal_chitin_synthase_&_(gnl|cdd|35792_:_572.0)_no_description_available_&_(chl4|526424_:_281.0)_no_description_available_&_(at2g16570_:_280.0)_Amidophosphoribosyltransferase_(ATase:_EC_2.4.2.14)_is_a_key_enzyme_in_the_pathway_of_purine_nucleotide_biosynthesis;_GLN_phosphoribosyl_pyrophosphate_amidotransferase_1_(ASE1);_FU…	chitin synthase CHS3 [Rhizophagus irregularis DAOM 197198w]	3995	3995	0.71	0	0.99	EXX76317.1
2	F_black	P_magenta	g1004.t1	31.1	cell.organisation	(gnl|cdd|82881_:_807.0)_no_description_available_&_(ipr004835_:_572.3882)_Fungal_chitin_synthase_&_(gnl|cdd|35792_:_572.0)_no_description_available_&_(chl4|526424_:_281.0)_no_description_available_&_(at2g16570_:_280.0)_Amidophosphoribosyltransferase_(ATase:_EC_2.4.2.14)_is_a_key_enzyme_in_the_pathway_of_purine_nucleotide_biosynthesis;_GLN_phosphoribosyl_pyrophosphate_amidotransferase_1_(ASE1);_FU…	chitin synthase CHS3 [Rhizophagus irregularis DAOM 197198w]	3995	3995	0.71	0	0.99	EXX76317.1
3	F_black	P_magenta	g11991.t1	35.2	not_assigned.unknown	_no_hits_&_(original_description:_no_original_description)	Cmr3p [Rhizophagus irregularis DAOM 197198w]	621	621	1	0	1	EXX52115.1
4	F_black	P_magenta	g12075.t1	16.1.2.2	secondarP_tabolism.isoprenoids.mevalonate_pathway.HMG-CoA_synthase	(gnl|cdd|36607_:_621.0)_no_description_available_&_(loc_os08g43170.1_:_396.0)_no_description_available_&_(at4g11820_:_395.0)_Encodes_a_protein_with_hydroxymethylglutaryl-CoA_synthase_activity_which_was_characterized_by_phenotypical_complementation_of_the_S._cerevisiae_mutant.;_MVA1;_CONTAINS_InterPro_DOMAIN/s:_Thiolase-like_(InterPro:IPR016039),_Hydroxymethylglutaryl-coenzyme_A_synthase_C-termina…	Hydroxymethylglutaryl-CoA synthase, mitochondrial [Anthurium amnicola]	823	823	1	0	0.87	JAT63377.1
5	F_black	P_magenta	g1651.t1	35.2	not_assigned.unknown	_no_hits_&_(original_description:_no_original_description)	Acyl-coenzyme A thioesterase 12 [Anthurium amnicola]	494	494	0.58	4e-161	0.47	JAT42266.1
6	F_black	P_magenta	g2394.t1	35.2	not_assigned.unknown	_no_hits_&_(original_description:_no_original_description)	hypothetical protein GLOINDRAFT_1850 [Rhizophagus irregularis DAOM 181602]	2239	2239	1	0	1	ESA21733.1
7	F_black	P_magenta	g2879.t1	35.2	not_assigned.unknown	_no_hits_&_(original_description:_no_original_description)	hypothetical protein GLOINDRAFT_328212 [Rhizophagus irregularis DAOM 181602]	923	923	1	0	0.94	ESA01186.1
8	F_black	P_magenta	g3431.t1	30.6	signalling.MAP_kinases	(gnl|cdd|35422_:_366.0)_no_description_available_&_(at1g53165_:_252.0)_ATMAP4K_ALPHA1;_FUNCTIONS_IN:_protein_serine/threonine_kinase_activity,_protein_kinase_activity,_kinase_activity,_ATP_binding;_INVOLVED_IN:_response_to_salt_stress,_hyperosmotic_response,_response_to_wounding;_EXPRESSED_IN:_23_plant_structures;_EXPRESSED_DURING:_13_growth_stages;_CONTAINS_InterPro_DOMAIN/s:_Protein_kinase,_ATP…	Sps1p [Rhizophagus irregularis DAOM 197198w]	1126	1126	1	0	0.95	EXX77936.1
9	F_black	P_magenta	g3431.t1	29.4	protein.postranslational_modification	(gnl|cdd|35422_:_366.0)_no_description_available_&_(at1g53165_:_252.0)_ATMAP4K_ALPHA1;_FUNCTIONS_IN:_protein_serine/threonine_kinase_activity,_protein_kinase_activity,_kinase_activity,_ATP_binding;_INVOLVED_IN:_response_to_salt_stress,_hyperosmotic_response,_response_to_wounding;_EXPRESSED_IN:_23_plant_structures;_EXPRESSED_DURING:_13_growth_stages;_CONTAINS_InterPro_DOMAIN/s:_Protein_kinase,_ATP…	Sps1p [Rhizophagus irregularis DAOM 197198w]	1126	1126	1	0	0.95	EXX77936.1
10	F_black	P_magenta	g3508.t1	35.1	not_assigned.no_ontology	(gnl|cdd|35600_:_176.0)_no_description_available_&_(loc_os03g61950.2_:_128.0)_no_description_available_&_(gnl|cdd|31389_:_124.0)_no_description_available_&_(at1g18610_:_121.0)_Galactose_oxidase/kelch_repeat_superfamily_protein;_CONTAINS_InterPro_DOMAIN/s:_Galactose_oxidase/kelch,_beta-propeller_(InterPro:IPR011043),_Kelch_repeat_type_1_(InterPro:IPR006652),_Kelch_repeat_type_2_(InterPro:IPR011498…	related to KEL1-involved in cell fusion and morphology [Sporisorium reilianum SRZ2]	573	573	0.89	3e-172	0.29	CBQ68157.1
11	F_black	P_magenta	g3613.t1	35.2	not_assigned.unknown	_no_hits_&_(original_description:_no_original_description)	hypothetical protein GLOINDRAFT_251038 [Rhizophagus irregularis DAOM 181602]	1480	1480	1	0	1	ESA02473.1
12	F_black	P_magenta	g4807.t1	31.1	cell.organisation	(gnl|cdd|30094_:_389.0)_no_description_available_&_(gnl|cdd|39481_:_226.0)_no_description_available_&_(chl4|521542_:_223.0)_no_description_available_&_(at5g60930_:_206.0)_P-loop_containing_nucleoside_triphosphate_hydrolases_superfamily_protein;_FUNCTIONS_IN:_microtubule_motor_activity,_ATP_binding;_INVOLVED_IN:_microtubule-based_movement;_EXPRESSED_IN:_21_plant_structures;_EXPRESSED_DURING:_14_gr…	Kip1p [Rhizophagus irregularis DAOM 197198w]	1586	1734	0.81	0	0.48	EXX72626.1
13	F_black	P_magenta	g4871.t1	14.3	S-assimilation.sulfite_redox	(gnl|cdd|35780_:_719.0)_no_description_available_&_(gnl|cdd|30504_:_526.0)_no_description_available_&_(at5g04590_:_360.0)_A.thaliana_gene_encoding_sulfite_reductase.;_sulfite_reductase_(SIR);_FUNCTIONS_IN:_sulfite_reductase_activity,_sulfite_reductase_(ferredoxin)_activity,_copper_ion_binding;_INVOLVED_IN:_sulfate_reduction,_response_to_salt_stress,_response_to_cold;_LOCATED_IN:_in_7_components;_…	Sulfite reductase [NADPH] subunit beta [Anthurium amnicola]	2657	2657	1	0	0.85	JAT53786.1
14	F_black	P_magenta	g4952.t1	34.1	transport.p-_and_v-ATPases	(gnl|cdd|35424_:_884.0)_no_description_available_&_(gnl|cdd|30822_:_594.0)_no_description_available_&_(chl4|523125_:_504.0)_no_description_available_&_(at1g07670_:_278.0)_endomembrane-type_CA-ATPase_4_(ECA4);_FUNCTIONS_IN:_calcium-transporting_ATPase_activity;_INVOLVED_IN:_cation_transport,_calcium_ion_transport,_metabolic_process,_ATP_biosynthetic_process;_LOCATED_IN:_endoplasmic_reticulum,_plas…	Ca(2+)/Mn(2+)-transporting P-type ATPase PMR1 [Rhizophagus irregularis DAOM 197198w]	2404	2404	1	0	1	EXX60369.1
15	F_black	P_magenta	g4976.t1	34.21	transport.calcium	(gnl|cdd|35423_:_763.0)_no_description_available_&_(gnl|cdd|30822_:_710.0)_no_description_available_&_(chl4|526295_:_413.0)_no_description_available_&_(at1g07670_:_392.0)_endomembrane-type_CA-ATPase_4_(ECA4);_FUNCTIONS_IN:_calcium-transporting_ATPase_activity;_INVOLVED_IN:_cation_transport,_calcium_ion_transport,_metabolic_process,_ATP_biosynthetic_process;_LOCATED_IN:_endoplasmic_reticulum,_plas…	Ca(2+)/Mn(2+)-transporting P-type ATPase PMR1 [Rhizophagus irregularis DAOM 197198w]	2394	2394	1	0	0.98	EXX59744.1
16	F_black	P_magenta	g5145.t1	35.2	not_assigned.unknown	_(original_description:_no_original_description)	StAR-related lipid transfer protein 5 [Anthurium amnicola]	1112	1112	0.68	0	0.67	JAT67112.1
17	F_black	P_magenta	g5801.t1	34.16	transport.ABC_transporters_and_multidrug_resistance_systems	(gnl|cdd|35284_:_307.0)_no_description_available_&_(gnl|cdd|72972_:_240.0)_no_description_available_&_(chl4|520841_:_222.0)_no_description_available_&_(loc_os03g06139.1_:_207.0)_no_description_available_&_(at5g06530_:_206.0)_ABC-2_type_transporter_family_protein;_FUNCTIONS_IN:_ATPase_activity,_coupled_to_transmembrane_movement_of_substances;_LOCATED_IN:_plasmF_mbrane;_EXPRESSED_IN:_23_plant_struc…	ABC transporter [Mortierella elongata AG-77]	1214	1214	0.98	0	0.56	OAQ28895.1
18	F_black	P_magenta	g5979.t1	35.2	not_assigned.unknown	_(original_description:_no_original_description)	Microtubule-associated protein 2 [Anthurium amnicola]	239	702	0.47	1e-71	0.69	JAT46728.1
19	F_black	P_magenta	g7641.t1	35.2	not_assigned.unknown	_(original_description:_no_original_description)	Chitin synthase 1 [Anthurium amnicola]	1271	1271	0.99	0	0.72	JAT61517.1
20	F_black	P_magenta	g9899.t1	34.16	transport.ABC_transporters_and_multidrug_resistance_systems	(gnl|cdd|35284_:_467.0)_no_description_available_&_(loc_os09g29660.1_:_399.0)_no_description_available_&_(chl4|518895_:_381.0)_no_description_available_&_(at3g21090_:_352.0)_ABC-2_type_transporter_family_protein;_FUNCTIONS_IN:_ATPase_activity,_coupled_to_transmembrane_movement_of_substances;_INVOLVED_IN:_response_to_karrikin;_LOCATED_IN:_membrane;_EXPRESSED_IN:_7_plant_structures;_EXPRESSED_DURIN…	ABC transporter G family member 11 [Anthurium amnicola]	956	956	0.94	0	0.78	JAT42916.1
1	F_cyan	P_magenta	g1236.t1	29.4	protein.postranslational_modification	(gnl|cdd|35798_:_465.0)_no_description_available_&_(gnl|cdd|29142_:_272.0)_no_description_available_&_(chl4|524289_:_211.0)_no_description_available_&_(at1g69220_:_195.0)_Encodes_a_putative_serine/threonine_kinase_(SIK1).;_SIK1;_FUNCTIONS_IN:_protein_serine/threonine_kinase_activity,_protein_kinase_activity,_kinase_activity,_ATP_binding;_INVOLVED_IN:_protein_amino_acid_phosphorylation;_LOCATED_IN…	Ste20p [Rhizophagus irregularis DAOM 197198w]	1145	1145	0.8	0	0.97	EXX77558.1
2	F_cyan	P_magenta	g1236.t1	30.6	signalling.MAP_kinases	(gnl|cdd|35798_:_465.0)_no_description_available_&_(gnl|cdd|29142_:_272.0)_no_description_available_&_(chl4|524289_:_211.0)_no_description_available_&_(at1g69220_:_195.0)_Encodes_a_putative_serine/threonine_kinase_(SIK1).;_SIK1;_FUNCTIONS_IN:_protein_serine/threonine_kinase_activity,_protein_kinase_activity,_kinase_activity,_ATP_binding;_INVOLVED_IN:_protein_amino_acid_phosphorylation;_LOCATED_IN…	Ste20p [Rhizophagus irregularis DAOM 197198w]	1145	1145	0.8	0	0.97	EXX77558.1
3	F_cyan	P_magenta	g3417.t1	35.2	not_assigned.unknown	_no_hits_&_(original_description:_no_original_description)	Transcription factor elt-1 [Anthurium amnicola]	568	568	0.67	0	0.74	JAT47095.1
4	F_cyan	P_magenta	g407.t1	35.2	not_assigned.unknown	_no_hits_&_(original_description:_no_original_description)	smad fha domain-containing protein [Lichtheimia corymbifera JMRC:FSU:9682]	310	310	0.46	2e-100	0.64	CDH57943.1
5	F_cyan	P_magenta	g4188.t1	35.2	not_assigned.unknown	_no_hits_&_(original_description:_no_original_description)	hypothetical protein GLOINDRAFT_348601 [Rhizophagus irregularis DAOM 181602]	1194	1194	0.85	0	0.88	ESA09601.1
6	F_cyan	P_magenta	g5983.t1	35.2	not_assigned.unknown	_(original_description:_no_original_description)	Dilute domain-containing protein C25B8.08 [Anthurium amnicola]	1384	1384	1	0	0.86	JAT50786.1
7	F_cyan	P_magenta	g8841.t1	19.3	tetrapyrrole_synthesis.uroporphyrin-III_C-methyltransferase	(gnl|cdd|36740_:_288.0)_no_description_available_&_(gnl|cdd|83370_:_211.0)_no_description_available_&_(at5g40850_:_152.0)_Encodes_a_urophorphyrin_III_methylase_that__catalyzes_S-adenosyl-L-methionine-dependent_transmethylation_in_a_multistep_process_involving_the_formation_of_a_covalently_linked_complex_with_S-adenosyl-L-methionine.;_urophorphyrin_methylase_1_(UPM1);_CONTAINS_InterPro_DOMAIN/s:_T…	siroheme synthase [Lichtheimia corymbifera JMRC:FSU:9682]	468	468	0.97	7e-159	0.47	CDH51445.1
1	F_lightcyan	P_magenta	g11187.t1	35.2	not_assigned.unknown	_(original_description:_no_original_description)	Nip100p [Rhizophagus irregularis DAOM 197198w]	2438	2438	1	0	0.94	EXX79593.1
2	F_lightcyan	P_magenta	g11634.t1	35.2	not_assigned.unknown	_(original_description:_no_original_description)	Bni1p [Rhizophagus irregularis DAOM 197198w]	1815	1815	1	0	0.99	EXX62400.1
3	F_lightcyan	P_magenta	g1565.t1	35.2	not_assigned.unknown	_(original_description:_no_original_description)	Taf14p [Rhizophagus irregularis DAOM 197198w]	497	497	0.88	1e-177	1	EXX76492.1
4	F_lightcyan	P_magenta	g2998.t1	29.4	protein.postranslational_modification	(gnl|cdd|36454_:_780.0)_no_description_available_&_(at4g29380_:_254.0)_protein_kinase_family_protein_/_WD-40_repeat_family_protein;_FUNCTIONS_IN:_protein_serine/threonine_kinase_activity,_binding,_protein_kinase_activity,_ATP_binding;_INVOLVED_IN:_protein_amino_acid_phosphorylation,_N-terminal_protein_myristoylation;_LOCATED_IN:_CUL4_RING_ubiquitin_ligase_complex;_EXPRESSED_IN:_22_plant_structure…	VPS15 protein kinase [Mortierella verticillata NRRL 6337]	1471	1471	0.86	0	0.48	KFH68050.1
5	F_lightcyan	P_magenta	g339.t1	35.2	not_assigned.unknown	_(original_description:_no_original_description)	Nhp6ap [Rhizophagus irregularis DAOM 197198w]	2067	2067	1	0	0.86	EXX70105.1
6	F_lightcyan	P_magenta	g4193.t1	35.2	not_assigned.unknown	_(original_description:_no_original_description)	Actin cytoskeleton-regulatory complex protein SLA1 OS=Ustilago maydis (strain 521 / FGSC 9021) GN=SLA1 PE=3 SV=1 [Rhizoctonia solani AG-1 IB]	343	343	0.66	2e-95	0.3	CEL57607.1
7	F_lightcyan	P_magenta	g7192.t1	31.4	cell.vesicle_transport	(gnl|cdd|36203_:_2361.0)_no_description_available_&_(loc_os11g01380.1_:_1660.0)_no_description_available_&_(at3g08530_:_1652.0)_Clathrin,_heavy_chain;_FUNCTIONS_IN:_structural_molecule_activity,_binding;_INVOLVED_IN:_intracellular_protein_transport,_vesicle-mediated_transport;_LOCATED_IN:_plasmF_mbrane,_chloroplast,_membrane;_EXPRESSED_IN:_guard_cell,_leaf;_EXPRESSED_DURING:_seedling_growth;_CONT…	clathrin, heavy polypeptide, isoform CRA_a [Mortierella elongata AG-77]	2415	2415	0.99	0	0.69	OAQ24879.1
8	F_lightcyan	P_magenta	g7415.t1	35.2	not_assigned.unknown	_no_hits_&_(original_description:_no_original_description)	E3 ubiquitin-protein ligase TRIP12 [Rhizoctonia solani]	819	1034	0.85	0	0.35	CUA74256.1
9	F_lightcyan	P_magenta	g8738.t1	35.2	not_assigned.unknown	_no_hits_&_(original_description:_no_original_description)	hypothetical protein RirG_181370 [Rhizophagus irregularis DAOM 197198w]	3301	4038	0.99	0	0.9	EXX60278.1
10	F_lightcyan	P_magenta	g8952.t1	35.2	not_assigned.unknown	_(original_description:_no_original_description)	Cytoplasmic dynein 1 heavy chain 1 [Choanephora cucurbitarum]	6823	6823	1	0	0.71	OBZ88812.1
11	F_lightcyan	P_magenta	g8981.t1	35.2	not_assigned.unknown	_(original_description:_no_original_description)	hypothetical protein GLOINDRAFT_338979 [Rhizophagus irregularis DAOM 181602]	546	546	0.18	3e-179	0.91	ERZ99656.1
1	F_magenta	P_magenta	g10703.t1	31.1.1.3.11	cell.organisation.cytoskeleton.Myosin.Class_XI	(gnl|cdd|34627_:_1143.0)_no_description_available_&_(gnl|cdd|35382_:_849.0)_no_description_available_&_(at1g17580_:_671.0)_Encodes_F_mber_of_the_type_XI_myosin_protein_family_involved_in_organelle_trafficking_and_overall_plant_development.;_myosin_1_(MYA1);_FUNCTIONS_IN:_motor_activity;_INVOLVED_IN:_in_8_processes;_LOCATED_IN:_myosin_complex;_EXPRESSED_IN:_23_plant_structures;_EXPRESSED_DURING:_1…	Myosin-2 [Anthurium amnicola]	2308	2308	0.76	0	0.92	JAT47049.1
2	F_magenta	P_magenta	g1072.t1	35.2	not_assigned.unknown	_no_hits_&_(original_description:_no_original_description)	Shc1p [Rhizophagus irregularis DAOM 197198w]	551	551	0.65	0	0.93	EXX79809.1
3	F_magenta	P_magenta	g13844.t1	35.2	not_assigned.unknown	_no_hits_&_(original_description:_no_original_description)	Kinesin-like protein KIF21A [Anthurium amnicola]	539	539	0.97	0	0.62	JAT54270.1
4	F_magenta	P_magenta	g177.t1	35.2	not_assigned.unknown	_no_hits_&_(original_description:_no_original_description)	Ingression protein fic1 [Anthurium amnicola]	338	338	0.96	5e-111	0.6	JAT56222.1
5	F_magenta	P_magenta	g2329.t1	31.1	cell.organisation	(loc_os01g60040.2_:_359.0)_no_description_available_&_(gnl|cdd|37031_:_249.0)_no_description_available_&_(at2g35630_:_216.0)_Member_of_the_MAP215_family_of_microtubule-associated_proteins_required_to_establish_interphase_arrays_of_cortical_microtubules.Mutants_have_defects_in_cytokinesis_during_pollen_development._Vegetative_phenotypes_observed_in_temperature_sensitive_mutants_include_left-handed…	microtubule associated protein [Lichtheimia corymbifera JMRC:FSU:9682]	1047	1468	0.86	0	0.5	CDH49190.1
6	F_magenta	P_magenta	g2340.t1	2001-04-30	signalling.phosphinositides.phosphatidylinositol-4-phosphate_5-kinase	(gnl|cdd|35450_:_403.0)_no_description_available_&_(gnl|cdd|47658_:_331.0)_no_description_available_&_(loc_os03g49800.1_:_253.0)_no_description_available_&_(at3g09920_:_251.0)_phosphatidyl_inositol_monophosphate_5_kinase_(PIP5K9);_FUNCTIONS_IN:_1-phosphatidylinositol-4-phosphate_5-kinase_activity,_phosphatidylinositol_phosphate_kinase_activity,_ATP_binding;_INVOLVED_IN:_carbohydrate_metabolic_pro…	Phosphatidylinositol 4-phosphate 5-kinase its3 [Anthurium amnicola]	1212	1212	0.98	0	0.9	JAT40873.1
7	F_magenta	P_magenta	g2594.t1	29.2.3	protein.synthesis.initiation	(loc_os07g36940.2_:_147.0)_no_description_available_&_(q03387|if41_wheat_:_134.0)_Eukaryotic_initiation_factor_iso-4F_subunit_p82-34_(eIF-(iso)4F_p82-34)_-_Triticum_aestivum_(Wheat)_&_(gnl|cdd|35622_:_130.0)_no_description_available_&_(at3g60240_:_129.0)_protein_synthesis_initiation_factor_4G_(EIF4G).__A_mutation_in_this_gene_(cum2-1)_results_in_decreased_accumulation_of_CMV_coat_protein_in_upper…	Tif4632p [Rhizophagus irregularis DAOM 197198w]	1795	1795	0.57	0	0.99	EXX55176.1
8	F_magenta	P_magenta	g5160.t1	35.2	not_assigned.unknown	_no_hits_&_(original_description:_no_original_description)	Endonuclease/Exonuclease/phosphatase [Mucor ambiguus]	244	244	0.93	9e-73	0.38	GAN10883.1
9	F_magenta	P_magenta	g5395.t1	31.1	cell.organisation	(gnl|cdd|35466_:_791.0)_no_description_available_&_(gnl|cdd|30087_:_515.0)_no_description_available_&_(p46869|fla10_chlre_:_244.0)_Kinesin-like_protein_FLA10_(Protein_KHP1)_-_Chlamydomonas_reinhardtii_&_(chl4|517742_:_244.0)_no_description_available_&_(loc_os12g39980.1_:_219.0)_no_description_available_&_(at3g17360_:_212.0)_PHRAGMOPLAST_ORIENTING_KINESIN_1_is_one_of_the_two_Arabidopsis_homologs_i…	tubulin-dependent ATPase KIP3 [Rhizophagus irregularis DAOM 197198w]	3203	3203	1	0	0.97	EXX51062.1
10	F_magenta	P_magenta	g5456.t1	35.2	not_assigned.unknown	_(original_description:_no_original_description)	acetyl-CoA synthetase-like protein [Saitoella complicata NRRL Y-17804]	1199	1199	0.76	0	0.43	ODQ55404.1
11	F_magenta	P_magenta	g7698.t1	35.2	not_assigned.unknown	_no_hits_&_(original_description:_no_original_description)	hypothetical protein GLOINDRAFT_341563 [Rhizophagus irregularis DAOM 181602]	2617	2617	1	0	0.98	ERZ94798.1
12	F_magenta	P_magenta	g8944.t1	35.2	not_assigned.unknown	_no_hits_&_(original_description:_no_original_description)	hypothetical protein GLOINDRAFT_65248 [Rhizophagus irregularis DAOM 181602]	970	970	0.31	0	0.8	ESA14484.1
13	F_magenta	P_magenta	g9013.t1	35.2	not_assigned.unknown	_(original_description:_no_original_description)	Rom2p [Rhizophagus irregularis DAOM 197198w]	1273	1273	0.29	0	0.96	EXX74969.1
14	F_magenta	P_magenta	g9388.t1	35.2	not_assigned.unknown	_no_hits_&_(original_description:_no_original_description)	Lsb3p [Rhizophagus irregularis DAOM 197198w]	902	902	0.69	0	0.9	EXX76679.1
1	F_red	P_pink	g1108.t1	35.2	not_assigned.unknown	_(original_description:_no_original_description)	phosphatases ii [Lichtheimia corymbifera JMRC:FSU:9682]	284	284	0.26	2e-84	0.57	CDH58064.1
2	F_red	P_pink	g11163.t1	35.2	not_assigned.unknown	_no_hits_&_(original_description:_no_original_description)	Serine/threonine-protein phosphatase BSU1 [Anthurium amnicola]	1300	1300	1	0	0.77	JAT43253.1
3	F_red	P_pink	g11668.t1	35.2	not_assigned.unknown	_no_hits_&_(original_description:_no_original_description)	hypothetical protein RirG_225380 [Rhizophagus irregularis DAOM 197198w]	1853	1853	1	0	0.99	EXX55437.1
4	F_red	P_pink	g2567.t1	35.2	not_assigned.unknown	_(original_description:_no_original_description)	Far10p [Rhizophagus irregularis DAOM 197198w]	1038	1038	0.82	0	0.93	EXX50542.1
5	F_red	P_pink	g3041.t1	29.7	protein.glycosylation	(gnl|cdd|37965_:_418.0)_no_description_available_&_(gnl|cdd|66985_:_400.0)_no_description_available_&_(ipr005013_:_335.77197)_Oligosaccharyl_transferase_complex,_subunit_Wbp1_&_(loc_os07g10830.1_:_274.0)_no_description_available_&_(at5g66680_:_266.0)_Encodes_a_protein_ortholog_of_human_SOT48_or_yeast_WBP1,_an_essential_protein_subunit_of_the_oligosaccharyltransferase_(OST)_complex,_which_is_respo…	Dolichyl-diphosphooligosaccharide--protein glycosyltransferase subunit [Anthurium amnicola]	796	796	1	0	0.84	JAT64825.1
6	F_red	P_pink	g3094.t1	35.2	not_assigned.unknown	_(original_description:_no_original_description)	Gcn5p [Rhizophagus irregularis DAOM 197198w]	1530	1530	1	0	0.94	EXX77314.1
7	F_red	P_pink	g3228.t1	20.1	stress.biotic	(gnl|cdd|47913_:_292.0)_no_description_available_&_(gnl|cdd|38017_:_196.0)_no_description_available_&_(ipr001223_:_139.81584)_Glycoside_hydrolase,_family_18,_catalytic_domain_&_(chl4|524288_:_109.0)_no_description_available_&_(at4g19800_:_87.8)_Glycosyl_hydrolase_family_protein_with_chitinase_insertion_domain;_FUNCTIONS_IN:_cation_binding,_hydrolase_activity,_hydrolyzing_O-glycosyl_compounds,_chi…	Cts2p [Rhizophagus irregularis DAOM 197198w]	790	790	0.8	0	0.93	EXX69566.1
8	F_red	P_pink	g4191.t1	2001-04-29	protein.postranslational_modification.kinase	(gnl|cdd|35804_:_385.0)_no_description_available_&_(chl4|511443_:_289.0)_no_description_available_&_(at3g48260_:_285.0)_Encodes_F_mber_of_the_WNK_family_(9_members_in_all)_of_protein_kinases,_the_structural_design_of_which_is_clearly_distinct_from_those_of_other_known_protein_kinases,_such_as_receptor-like_kinases_and_mitogen-activated_protein_kinases.;_with_no_lysine_(K)_kinase_3_(WNK3);_CONTAIN…	Mvp1p [Rhizophagus irregularis DAOM 197198w]	1115	1115	0.52	0	0.92	EXX55633.1
9	F_red	P_pink	g4191.t1	30.6	signalling.MAP_kinases	(gnl|cdd|35804_:_385.0)_no_description_available_&_(chl4|511443_:_289.0)_no_description_available_&_(at3g48260_:_285.0)_Encodes_F_mber_of_the_WNK_family_(9_members_in_all)_of_protein_kinases,_the_structural_design_of_which_is_clearly_distinct_from_those_of_other_known_protein_kinases,_such_as_receptor-like_kinases_and_mitogen-activated_protein_kinases.;_with_no_lysine_(K)_kinase_3_(WNK3);_CONTAIN…	Mvp1p [Rhizophagus irregularis DAOM 197198w]	1115	1115	0.52	0	0.92	EXX55633.1
10	F_red	P_pink	g4191.t1	29.4	protein.postranslational_modification	(gnl|cdd|35804_:_385.0)_no_description_available_&_(chl4|511443_:_289.0)_no_description_available_&_(at3g48260_:_285.0)_Encodes_F_mber_of_the_WNK_family_(9_members_in_all)_of_protein_kinases,_the_structural_design_of_which_is_clearly_distinct_from_those_of_other_known_protein_kinases,_such_as_receptor-like_kinases_and_mitogen-activated_protein_kinases.;_with_no_lysine_(K)_kinase_3_(WNK3);_CONTAIN…	Mvp1p [Rhizophagus irregularis DAOM 197198w]	1115	1115	0.52	0	0.92	EXX55633.1
11	F_red	P_pink	g5338.t1	2001-04-29	protein.postranslational_modification.kinase	(gnl|cdd|35820_:_340.0)_no_description_available_&_(at5g64960_:_261.0)_Encodes_CDKC;2,_part_of_a_CDKC_kinase_complex_that_is_targeted_by_Cauliflower_mosaic_virus_(CaMV)_for_transcriptional_activation_of_viral_genes.__Also_regulates_plant_growth_and_development._Co-localizes_with_spliceosomal_components_in_a_manner_dependent_on_the_transcriptional_status_of_the_cells_and_on_CDKC2-kinase_activity._…	Ctk1p [Rhizophagus irregularis DAOM 197198w]	1489	1489	0.99	0	0.96	EXX56258.1
12	F_red	P_pink	g5338.t1	31.3	cell.cycle	(gnl|cdd|35820_:_340.0)_no_description_available_&_(at5g64960_:_261.0)_Encodes_CDKC;2,_part_of_a_CDKC_kinase_complex_that_is_targeted_by_Cauliflower_mosaic_virus_(CaMV)_for_transcriptional_activation_of_viral_genes.__Also_regulates_plant_growth_and_development._Co-localizes_with_spliceosomal_components_in_a_manner_dependent_on_the_transcriptional_status_of_the_cells_and_on_CDKC2-kinase_activity._…	Ctk1p [Rhizophagus irregularis DAOM 197198w]	1489	1489	0.99	0	0.96	EXX56258.1
13	F_red	P_pink	g6538.t1	35.2	not_assigned.unknown	_no_hits_&_(original_description:_no_original_description)	hypothetical protein GLOINDRAFT_271822 [Rhizophagus irregularis DAOM 181602]	813	1006	0.7	0	0.98	ESA00155.1
14	F_red	P_pink	g6787.t1	35.2	not_assigned.unknown	_no_hits_&_(original_description:_no_original_description)	Nhp6ap [Rhizophagus irregularis DAOM 197198w]	769	769	1	0	1	EXX78178.1
15	F_red	P_pink	g6816.t1	35.2	not_assigned.unknown	_no_hits_&_(original_description:_no_original_description)	MATA-HMG [Rhizophagus irregularis]	310	310	1	5e-105	0.93	ANQ33159.1
16	F_red	P_pink	g7673.t1	35.2	not_assigned.unknown	_no_hits_&_(original_description:_no_original_description)	Eaf1p [Rhizophagus irregularis DAOM 197198w]	1736	1736	1	0	0.94	EXX60584.1
17	F_red	P_pink	g8455.t1	35.2	not_assigned.unknown	_no_hits_&_(original_description:_no_original_description)	hypothetical protein RirG_113030 [Rhizophagus irregularis DAOM 197198w]	895	895	0.68	0	1	EXX67580.1
18	F_red	P_pink	g928.t1	35.1	not_assigned.no_ontology	(gnl|cdd|37581_:_340.0)_no_description_available_&_(at1g03910_:_318.0)_EXPRESSED_IN:_24_plant_structures;_EXPRESSED_DURING:_13_growth_stages;_CONTAINS_InterPro_DOMAIN/s:_Cactin_protein,_cactus-binding_domain,_C-terminal_(InterPro:IPR019134),_Cactin,_central_region_(InterPro:IPR018816);_BEST_Arabidopsis_thaliana_protein_match_is:_unknown_protein_(TAIR:AT2G36815.2)._&_(loc_os03g58590.1_:_317.0)_no_…	ny-ren-24 antigen [Mucor ambiguus]	627	627	0.68	0	0.58	GAN06278.1
19	F_red	P_pink	g981.t1	34.99	transport.misc	(gnl|cdd|38540_:_271.0)_no_description_available_&_(loc_os07g44790.1_:_206.0)_no_description_available_&_(chl4|511855_:_205.0)_no_description_available_&_(at5g54750_:_204.0)_Transport_protein_particle_(TRAPP)_component;_FUNCTIONS_IN:_molecular_function_unknown;_INVOLVED_IN:_ER_to_Golgi_vesicle-mediated_transport;_LOCATED_IN:_cellular_component_unknown;_EXPRESSED_IN:_24_plant_structures;_EXPRESSED…	Trafficking protein particle complex subunit BET3 [Anthurium amnicola]	382	382	1	1e-134	0.99	JAT45841.1
20	F_red	P_pink	g9834.t1	35.2	not_assigned.unknown	_no_hits_&_(original_description:_no_original_description)	hypothetical protein RirG_083720 [Rhizophagus irregularis DAOM 197198w]	1825	1825	0.99	0	1	EXX70852.1
1	F_green	P_yellow	g10019.t1	35.2	not_assigned.unknown	_(original_description:_no_original_description)	hypothetical protein GLOINDRAFT_272533 [Rhizophagus irregularis DAOM 181602]	416	416	0.45	7e-139	0.83	ESA00082.1
2	F_green	P_yellow	g10098.t1	35.2	not_assigned.unknown	_no_hits_&_(original_description:_no_original_description)	hypothetical protein RirG_083460 [Rhizophagus irregularis DAOM 197198w]	1682	1682	0.67	0	0.99	EXX70898.1
3	F_green	P_yellow	g10803.t1	35.2	not_assigned.unknown	_(original_description:_no_original_description)	apses-type HTH transcription regulator [Phycomyces blakesleeanus NRRL 1555(-)]	366	428	0.78	1e-112	0.38	OAD69883.1
4	F_green	P_yellow	g1165.t1	35.2	not_assigned.unknown	_no_hits_&_(original_description:_no_original_description)	Lysine acetyltransferase [Anthurium amnicola]	600	600	0.98	0	0.82	JAT41530.1
5	F_green	P_yellow	g11806.t1	29.4	protein.postranslational_modification	(gnl|cdd|28929_:_186.0)_no_description_available_&_(gnl|cdd|39429_:_145.0)_no_description_available_&_(ipr000242_:_114.21297)_Protein-tyrosine_phosphatase,_receptor/non-receptor_type_&_(at1g71860_:_97.4)_Encodes_a_protein_with__tyrosine_phosphatase_activity_that_is_downregulated_in_response_to_cold_and_upregulated_in_response_to_salt_stress.;_protein_tyrosine_phosphatase_1_(PTP1);_FUNCTIONS_IN:_p…	protein-tyrosine phosphatase LyPTP [Danio rerio]	146	146	0.74	5e-40	0.4	CAZ68049.1
6	F_green	P_yellow	g12383.t1	31.1	cell.organisation	(gnl|cdd|69385_:_284.0)_no_description_available_&_(gnl|cdd|37087_:_272.0)_no_description_available_&_(loc_os03g63090.2_:_221.0)_no_description_available_&_(at4g14147_:_207.0)_actin-related_protein_2/3_complex_34kDa_subunit_family_/_arp2/3_complex_34kDa_subunit_family;_ARPC4;_CONTAINS_InterPro_DOMAIN/s:_ARP23_complex_20kDa_subunit_(InterPro:IPR008384)._&_(ipr008384_:_172.22388)_ARP23_complex_20kD…	Arc19p [Rhizophagus irregularis DAOM 197198w]	338	338	0.53	2e-115	1	EXX63361.1
7	F_green	P_yellow	g1242.t1	35.2	not_assigned.unknown	_no_hits_&_(original_description:_no_original_description)	Nab2p [Rhizophagus irregularis DAOM 197198w]	1221	1221	1	0	0.96	EXX77567.1
8	F_green	P_yellow	g13288.t1	35.2	not_assigned.unknown	_no_hits_&_(original_description:_no_original_description)	hypothetical protein GLOINDRAFT_16739 [Rhizophagus irregularis DAOM 181602]	1069	1069	0.96	0	0.96	ESA22136.1
9	F_green	P_yellow	g1570.t1	35.2	not_assigned.unknown	_(original_description:_no_original_description)	Ste50p [Rhizophagus irregularis DAOM 197198w]	1162	1162	1	0	0.99	EXX74147.1
10	F_green	P_yellow	g2056.t1	35.2	not_assigned.unknown	_no_hits_&_(original_description:_no_original_description)	hypothetical protein GLOINDRAFT_8641 [Rhizophagus irregularis DAOM 181602]	780	780	1	0	1	ESA00285.1
11	F_green	P_yellow	g2303.t1	33.99	development.unspecified	(gnl|cdd|38014_:_438.0)_no_description_available_&_(at2g38670_:_350.0)_Encodes_a_mitochondrial_ethanolamine-phosphate_cytidylyltransferase,_involved_in_phosphatidylethanolamine_(PE)_biosynthesis.;_phosphorylethanolamine_cytidylyltransferase_1_(PECT1);_CONTAINS_InterPro_DOMAIN/s:_Rossmann-like_alpha/beta/alpha_sandwich_fold_(InterPro:IPR014729),_Cytidyltransferase-related_(InterPro:IPR004821),_Cyt…	ethanolamine-phosphate cytidylyltransferase [Rhizophagus irregularis DAOM 197198w]	760	760	1	0	1	EXX58968.1
12	F_green	P_yellow	g2303.t1	31.2	cell.division	(gnl|cdd|38014_:_438.0)_no_description_available_&_(at2g38670_:_350.0)_Encodes_a_mitochondrial_ethanolamine-phosphate_cytidylyltransferase,_involved_in_phosphatidylethanolamine_(PE)_biosynthesis.;_phosphorylethanolamine_cytidylyltransferase_1_(PECT1);_CONTAINS_InterPro_DOMAIN/s:_Rossmann-like_alpha/beta/alpha_sandwich_fold_(InterPro:IPR014729),_Cytidyltransferase-related_(InterPro:IPR004821),_Cyt…	ethanolamine-phosphate cytidylyltransferase [Rhizophagus irregularis DAOM 197198w]	760	760	1	0	1	EXX58968.1
13	F_green	P_yellow	g2305.t1	31.1	cell.organisation	(gnl|cdd|30089_:_458.0)_no_description_available_&_(gnl|cdd|35467_:_453.0)_no_description_available_&_(loc_os01g43580.1_:_331.0)_no_description_available_&_(at3g16630_:_324.0)_Kinesin-13A_localized_to_entire_Golgi_stacks._Involved_in_trichome_development.;_KINESIN-13A;_FUNCTIONS_IN:_microtubule_motor_activity,_ATP_binding;_INVOLVED_IN:_trichome_morphogenesis;_LOCATED_IN:_Golgi_stack,_plasmF_mbran…	tubulin-dependent ATPase KIP3 [Rhizophagus irregularis DAOM 197198w]	1404	1404	1	0	0.99	EXX58970.1
14	F_green	P_yellow	g2345.t1	35.2	not_assigned.unknown	_no_hits_&_(original_description:_no_original_description)	Tether containing UBX domain for GLUT4 [Anthurium amnicola]	941	941	1	0	0.8	JAT41007.1
15	F_green	P_yellow	g2349.t1	35.2	not_assigned.unknown	_(original_description:_no_original_description)	hypothetical protein RirG_050450 [Rhizophagus irregularis DAOM 197198w]	743	743	1	0	0.98	EXX74506.1
16	F_green	P_yellow	g2350.t1	35.2	not_assigned.unknown	_no_hits_&_(original_description:_no_original_description)	hypothetical protein RirG_075410 [Rhizophagus irregularis DAOM 197198w]	1439	1439	1	0	0.98	EXX71772.1
17	F_green	P_yellow	g2968.t1	35.2	not_assigned.unknown	_(original_description:_no_original_description)	NAD-dependent deacetylase hst4 [Taphrina deformans PYCC 5710]	166	166	0.63	3e-44	0.41	CCG83350.1
18	F_green	P_yellow	g3399.t1	31.3	cell.cycle	(gnl|cdd|35820_:_313.0)_no_description_available_&_(at5g64960_:_259.0)_Encodes_CDKC;2,_part_of_a_CDKC_kinase_complex_that_is_targeted_by_Cauliflower_mosaic_virus_(CaMV)_for_transcriptional_activation_of_viral_genes.__Also_regulates_plant_growth_and_development._Co-localizes_with_spliceosomal_components_in_a_manner_dependent_on_the_transcriptional_status_of_the_cells_and_on_CDKC2-kinase_activity._…	CMGC/CDK protein kinase [Mucor circinelloides f. circinelloides 1006PhL]	336	336	0.42	2e-106	0.55	EPB87517.1
19	F_green	P_yellow	g372.t1	35.1	not_assigned.no_ontology	(gnl|cdd|38247_:_229.0)_no_description_available_&_(gnl|cdd|68261_:_217.0)_no_description_available_&_(ipr006773_:_130.05342)_26S_proteasome_complex_ubiquitin_receptor,_subunit_Rpn13_&_(loc_os05g51640.1_:_101.0)_no_description_available_&_(at2g26590_:_99.4)_regulatory_particle_non-ATPase_13_(RPN13);_FUNCTIONS_IN:_molecular_function_unknown;_INVOLVED_IN:_cell_adhesion;_LOCATED_IN:_integral_to_memb…	Proteasomal ubiquitin receptor ADRM1 [Anthurium amnicola]	629	629	1	0	0.87	JAT59610.1
20	F_green	P_yellow	g3836.t1	35.2	not_assigned.unknown	_(original_description:_no_original_description)	Drebrin [Anthurium amnicola]	674	674	1	0	0.93	JAT59460.1
21	F_green	P_yellow	g3987.t1	35.2	not_assigned.unknown	_(original_description:_no_original_description)	Drebrin-like protein B [Choanephora cucurbitarum]	232	232	0.43	4e-70	0.54	OBZ86895.1
22	F_green	P_yellow	g4051.t1	35.2	not_assigned.unknown	_no_hits_&_(original_description:_no_original_description)	hypothetical protein GLOINDRAFT_249471 [Rhizophagus irregularis DAOM 181602]	1137	1137	1	0	0.99	ESA02663.1
23	F_green	P_yellow	g4435.t1	25	C1-metabolism	(gnl|cdd|36538_:_176.0)_no_description_available_&_(gnl|cdd|84594_:_173.0)_no_description_available_&_(p51820|drts_soybn_:_119.0)_Bifunctional_dihydrofolate_reductase-thymidylate_synthase_(DHFR-TS)_[Includes:_Dihydrofolate_reductase_(EC_1.5.1.3);_Thymidylate_synthase_(EC_2.1.1.45)]_-_Glycine_max_(Soybean)_&_(at2g16370_:_111.0)_Encodes_a_bifunctional_dihydrofolate_reductase_-_thymidylate_synthase_…	dihydrofolate reductase [Lichtheimia corymbifera JMRC:FSU:9682]	187	187	0.92	8e-57	0.49	CDH57010.1
24	F_green	P_yellow	g4435.t1	2001-05-23	nucleotide_metabolism.deoxynucleotide_metabolism.dihydrofolate_reductase-thymidylate_synthase	(gnl|cdd|36538_:_176.0)_no_description_available_&_(gnl|cdd|84594_:_173.0)_no_description_available_&_(p51820|drts_soybn_:_119.0)_Bifunctional_dihydrofolate_reductase-thymidylate_synthase_(DHFR-TS)_[Includes:_Dihydrofolate_reductase_(EC_1.5.1.3);_Thymidylate_synthase_(EC_2.1.1.45)]_-_Glycine_max_(Soybean)_&_(at2g16370_:_111.0)_Encodes_a_bifunctional_dihydrofolate_reductase_-_thymidylate_synthase_…	dihydrofolate reductase [Lichtheimia corymbifera JMRC:FSU:9682]	187	187	0.92	8e-57	0.49	CDH57010.1
25	F_green	P_yellow	g4998.t1	2005-05-29	protein.degradation.serine_protease	(gnl|cdd|37215_:_938.0)_no_description_available_&_(gnl|cdd|30814_:_825.0)_no_description_available_&_(at5g26860_:_711.0)_Encodes_F_mber_of_the_Lon_protease-like_proteins_(Lon1/At5g26860,_Lon2/At5g47040,_Lon3/At3g05780,_Lon4/At3g05790).__Lon_is_a_multifunctional_ATP-dependent_protease_which_exists_in_bacteria,_archaea_and_within_organelles_in_eukaryotic_cells.__Lon_proteases_are_responsible_for_t…	lon-like ATP-dependent protease [Mortierella verticillata NRRL 6337]	1092	1092	0.95	0	0.76	KFH65853.1
26	F_green	P_yellow	g5163.t1	35.2	not_assigned.unknown	_no_hits_&_(original_description:_no_original_description)	Ies2p [Rhizophagus irregularis DAOM 197198w]	368	368	0.99	1e-125	1	EXX55233.1
27	F_green	P_yellow	g5253.t1	31.1	cell.organisation	(gnl|cdd|35900_:_517.0)_no_description_available_&_(at3g12380_:_330.0)_Encodes_a_gene_similar_to_actin-related_proteins_in_other_organisms._Member_of_nuclear_ARP_gene_family.;_actin-related_protein_5_(ARP5);_CONTAINS_InterPro_DOMAIN/s:_Actin/actin-like_(InterPro:IPR004000);_BEST_Arabidopsis_thaliana_protein_match_is:_Actin-like_ATPase_superfamily_protein_(TAIR:AT2G42100.1)._&_(gnl|cdd|28896_:_167…	chromatin remodeling complex subunit [Lichtheimia corymbifera JMRC:FSU:9682]	779	779	0.98	0	0.56	CDH50157.1
28	F_green	P_yellow	g5665.t1	35.1	not_assigned.no_ontology	(gnl|cdd|37727_:_322.0)_no_description_available_&_(loc_os04g46050.1_:_235.0)_no_description_available_&_(at1g02145_:_223.0)_homolog_of_asparagine-linked_glycosylation_12_(ALG12);_FUNCTIONS_IN:_alpha-1,6-mannosyltransferase_activity;_INVOLVED_IN:_ER-associated_protein_catabolic_process,_protein_amino_acid_terminal_N-glycosylation;_LOCATED_IN:_intrinsic_to_endoplasmic_reticulum_membrane;_CONTAINS_…	dolichyl-P-Man:Man(7)GlcNAc(2)-PP-dolichol alpha-1,6-mannosyltransferase [Rhizophagus irregularis DAOM 197198w]	957	957	1	0	0.93	EXX71099.1
29	F_green	P_yellow	g5802.t1	35.2	not_assigned.unknown	_(original_description:_no_original_description)	Transforming growth factor beta regulator 1 [Anthurium amnicola]	414	414	0.95	2e-142	0.71	JAT65622.1
30	F_green	P_yellow	g6035.t1	35.2	not_assigned.unknown	_no_hits_&_(original_description:_no_original_description)	Zinc transporter 5 [Anthurium amnicola]	333	333	1	1e-114	0.78	JAT55547.1
31	F_green	P_yellow	g6165.t1	13.2.4.1	amino_acid_metabolism.degradation.branched_chain_group.shared	(gnl|cdd|36603_:_492.0)_no_description_available_&_(gnl|cdd|29411_:_452.0)_no_description_available_&_(loc_os02g57260.1_:_405.0)_no_description_available_&_(at1g04710_:_390.0)_EC2.3.1.16_thiolase.;_peroxisomal_3-ketoacyl-CoA_thiolase__4_(PKT4);_FUNCTIONS_IN:_transferase_activity,_transferring_acyl_groups_other_than_amino-acyl_groups,_catalytic_activity,_acetyl-CoA_C-acyltransferase_activity;_INVO…	3-ketoacyl-CoA thiolase B, peroxisomal [Anthurium amnicola]	785	785	0.99	0	0.92	JAT46694.1
32	F_green	P_yellow	g6165.t1	13.2.4.5	amino_acid_metabolism.degradation.branched_chain_group.isoleucine	(gnl|cdd|36603_:_492.0)_no_description_available_&_(gnl|cdd|29411_:_452.0)_no_description_available_&_(loc_os02g57260.1_:_405.0)_no_description_available_&_(at1g04710_:_390.0)_EC2.3.1.16_thiolase.;_peroxisomal_3-ketoacyl-CoA_thiolase__4_(PKT4);_FUNCTIONS_IN:_transferase_activity,_transferring_acyl_groups_other_than_amino-acyl_groups,_catalytic_activity,_acetyl-CoA_C-acyltransferase_activity;_INVO…	3-ketoacyl-CoA thiolase B, peroxisomal [Anthurium amnicola]	785	785	0.99	0	0.92	JAT46694.1
33	F_green	P_yellow	g646.t1	34.3	transport.amino_acids	(gnl|cdd|36519_:_217.0)_no_description_available_&_(ipr013057_:_183.80135)_Amino_acid_transporter,_transmembrane_&_(gnl|cdd|85489_:_176.0)_no_description_available_&_(at3g30390_:_135.0)_Encodes_a_putative_amino_acid_transporter.;_Transmembrane_amino_acid_transporter_family_protein;_FUNCTIONS_IN:_amino_acid_transmembrane_transporter_activity;_INVOLVED_IN:_amino_acid_transport;_LOCATED_IN:_plasmF_m…	Vacuolar amino acid transporter 5 [Choanephora cucurbitarum]	223	223	0.99	4e-72	0.73	JAT48062.1
34	F_green	P_yellow	g6853.t1	35.2	not_assigned.unknown	_no_hits_&_(original_description:_no_original_description)	cell wall anchor protein [Lactobacillus plantarum]	73.9	377	0.77	9e-13	0.45	WP_054605154.1
35	F_green	P_yellow	g7670.t1	31.1	cell.organisation	(ipr006708_:_113.76828)_Pex19_protein_&_(gnl|cdd|68195_:_97.4)_no_description_available_&_(at3g03490_:_93.6)_Encodes_one_of_two_PEX19_peroxin_isoforms.__It_is_predominantly_cytosolic_and_forms_dimers.;_peroxin_19-1_(PEX19-1);_CONTAINS_InterPro_DOMAIN/s:_Pex19_protein_(InterPro:IPR006708);_BEST_Arabidopsis_thaliana_protein_match_is:_peroxin_19-2_(TAIR:AT5G17550.1);_Has_637_Blast_hits_to_625_protei…	Pex19 protein [Mortierella elongata AG-77]	179	179	0.77	5e-52	0.43	OAQ36656.1
36	F_green	P_yellow	g7867.t1	29.4	protein.postranslational_modification	(gnl|cdd|35812_:_428.0)_no_description_available_&_(gnl|cdd|29142_:_294.0)_no_description_available_&_(at5g04510_:_246.0)_Encodes_3-phosphoinositide-dependent_protein_kinase_that_contains_pleckstrin_homology_domain_and_binds_3-phosphoinositides.__It_activates_the_protein_kinase_AGC2-1_in_a_phosphatidic_acid_dependent_manner._Phosphorylates_S6K1._Interacts_with_PID,_and___transphosphorylation_by_P…	AGC/PDK1 protein kinase [Mortierella verticillata NRRL 6337]	478	478	0.79	3e-157	0.67	KFH66358.1
37	F_green	P_yellow	g8801.t1	35.2	not_assigned.unknown	_(original_description:_no_original_description)	hypothetical protein RirG_113910 [Rhizophagus irregularis DAOM 197198w]	375	375	1	2e-130	1	EXX67489.1
1	F_grey60	P_yellow	g10271.t1	35.1	not_assigned.no_ontology	(gnl|cdd|37571_:_351.0)_no_description_available_&_(loc_os02g12600.1_:_259.0)_no_description_available_&_(at5g26180_:_233.0)_S-adenosyl-L-methionine-dependent_methyltransferases_superfamily_protein;_CONTAINS_InterPro_DOMAIN/s:_Bacterial_Fmu_(Sun)/eukaryotic_nucleolar_NOL1/Nop2p_(InterPro:IPR001678);_BEST_Arabidopsis_thaliana_protein_match_is:_S-adenosyl-L-methionine-dependent_methyltransferases_s…	Rcm1p [Rhizophagus irregularis DAOM 197198w]	984	984	1	0	0.99	EXX64399.1
2	F_grey60	P_yellow	g11031.t1	35.2	not_assigned.unknown	_no_hits_&_(original_description:_no_original_description)	phosphatase activator [Fomitiporia mediterranea MF3/22]	301	301	1	2e-98	0.46	XP_007269055.1
3	F_grey60	P_yellow	g382.t1	35.2	not_assigned.unknown	_(original_description:_no_original_description)	Cysteine and glycine-rich protein 2 [Anthurium amnicola]	260	260	0.98	1e-85	0.62	JAT55115.1
4	F_grey60	P_yellow	g5472.t1	13.2.2.3	amino_acid_metabolism.degradation.glutamate_family.arginine	(gnl|cdd|36616_:_620.0)_no_description_available_&_(loc_os03g44150.1_:_488.0)_no_description_available_&_(gnl|cdd|74563_:_480.0)_no_description_available_&_(at5g46180_:_479.0)_Encodes_an_ornithine_delta-aminotransferase_that_is_transcriptionally_up-regulated_in_young_seedlings_and_in_response_to_salt_stress._It_is_unlikely_to_play_a_role_in_salt-stress-induced_proline_accumulation,_however,_it_ap…	ornithine-oxo-acid transaminase [Rhizophagus irregularis DAOM 197198w]	915	915	1	0	1	EXX64156.1
5	F_grey60	P_yellow	g6255.t1	35.2	not_assigned.unknown	_no_hits_&_(original_description:_no_original_description)	hypothetical protein GLOINDRAFT_346033 [Rhizophagus irregularis DAOM 181602]	333	333	0.39	3e-112	1	ESA15470.1
6	F_grey60	P_yellow	g6598.t1	35.2	not_assigned.unknown	_(original_description:_no_original_description)	Putative GTP cyclohydrolase URC1 [Anthurium amnicola]	868	868	0.98	0	0.83	JAT47315.1
7	F_grey60	P_yellow	g687.t1	31.2	cell.division	(gnl|cdd|38293_:_353.0)_no_description_available_&_(gnl|cdd|48213_:_279.0)_no_description_available_&_(at5g40770_:_256.0)_prohibitin_3;_prohibitin_3_(PHB3);_INVOLVED_IN:_in_8_processes;_LOCATED_IN:_in_6_components;_EXPRESSED_IN:_31_plant_structures;_EXPRESSED_DURING:_14_growth_stages;_CONTAINS_InterPro_DOMAIN/s:_Prohibitin_(InterPro:IPR000163),_Band_7_protein_(InterPro:IPR001107);_BEST_Arabidopsi…	Phb1p [Rhizophagus irregularis DAOM 197198w]
8	F_grey60	P_yellow	g7716.t1	35.2	not_assigned.unknown	_no_hits_&_(original_description:_no_original_description)	ARM repeat-containing protein [Mortierella elongata AG-77]	353	353	0.84	1e-105	0.3	OAQ29766.1
9	F_grey60	P_yellow	g7775.t1	35.2	not_assigned.unknown	_no_hits_&_(original_description:_no_original_description)	Heat shock protein 12A [Anthurium amnicola]	583	583	0.98	0	0.52	JAT66902.1
10	F_grey60	P_yellow	g8837.t1	35.2	not_assigned.unknown	_no_hits_&_(original_description:_no_original_description)	hypothetical protein GLOINDRAFT_347731 [Rhizophagus irregularis DAOM 181602]	412	412	1	8e-146	1	ESA11561.1
1	F_red	P_yellow	g10076.t1	29.3.4.99	protein.targeting.secretory_pathway.unspecified	(gnl|cdd|57988_:_183.0)_no_description_available_&_(gnl|cdd|35313_:_179.0)_no_description_available_&_(at5g05670_:_143.0)_signal_recognition_particle_binding;_FUNCTIONS_IN:_signal_recognition_particle_binding;_LOCATED_IN:_endoplasmic_reticulum,_plasmF_mbrane;_EXPRESSED_IN:_25_plant_structures;_EXPRESSED_DURING:_14_growth_stages;_CONTAINS_InterPro_DOMAIN/s:_Signal_recognition_particle_receptor,_be…	Srp102p [Rhizophagus irregularis DAOM 197198w]	395	395	0.79	2e-138	0.98	EXX56819.1
2	F_red	P_yellow	g10292.t1	35.2	not_assigned.unknown	_no_hits_&_(original_description:_no_original_description)	hypothetical protein GLOINDRAFT_336872 [Rhizophagus irregularis DAOM 181602]	2303	2303	0.85	0	1	ESA03201.1
3	F_red	P_yellow	g11821.t1	31.1	cell.organisation	(gnl|cdd|35729_:_392.0)_no_description_available_&_(loc_os02g09130.1_:_233.0)_no_description_available_&_(at2g14255_:_216.0)_Ankyrin_repeat_family_protein_with_DHHC_zinc_finger_domain;_FUNCTIONS_IN:_zinc_ion_binding;_INVOLVED_IN:_biological_process_unknown;_LOCATED_IN:_membrane;_CONTAINS_InterPro_DOMAIN/s:_Zinc_finger,_DHHC-type_(InterPro:IPR001594),_Ankyrin_repeat-containing_domain_(InterPro:IPR…	Akr1p [Rhizophagus irregularis DAOM 197198w]	1500	1500	1	0	0.98	EXX61963.1
4	F_red	P_yellow	g12154.t1	35.2	not_assigned.unknown	_no_hits_&_(original_description:_no_original_description)	Coiled-coil domain-containing protein 6 [Anthurium amnicola]	850	850	1	0	0.94	JAT64347.1
5	F_red	P_yellow	g12914.t1	35.2	not_assigned.unknown	_no_hits_&_(original_description:_no_original_description)	hypothetical protein GLOINDRAFT_243367 [Rhizophagus irregularis DAOM 181602]	942	942	0.71	0	1	ESA03240.1
6	F_red	P_yellow	g13967.t1	35.2	not_assigned.unknown	_(original_description:_no_original_description)	hypothetical protein RirG_228510 [Rhizophagus irregularis DAOM 197198w]	936	936	0.84	0	0.97	EXX55089.1
7	F_red	P_yellow	g1518.t1	35.2	not_assigned.unknown	_no_hits_&_(original_description:_no_original_description)	hypothetical protein GLOINDRAFT_315015 [Rhizophagus irregularis DAOM 181602]	798	798	0.64	0	0.93	ERZ94961.1
8	F_red	P_yellow	g2043.t1	35.2	not_assigned.unknown	_no_hits_&_(original_description:_no_original_description)	hypothetical protein RirG_230280 [Rhizophagus irregularis DAOM 197198w]	1030	1030	1	0	0.99	EXX54893.1
9	F_red	P_yellow	g2337.t1	35.2	not_assigned.unknown	_no_hits_&_(original_description:_no_original_description)	hypothetical protein GLOINDRAFT_25041 [Rhizophagus irregularis DAOM 181602]	904	904	1	0	0.86	ESA14355.1
10	F_red	P_yellow	g2510.t1	29.8	protein.assembly_and_cofactor_ligation	(loc_os05g06330.1_:_232.0)_no_description_available_&_(at1g51390_:_228.0)_Encodes_a_protein_containing_the_NFU_domain_that_may_be_involved_in_iron-sulfur_cluster_assembly._Part_of_a_five_member_gene_family,_more_closely_related_to_NFU4_than_to_NFU1,2,_and_3._Targeted_to_the_mitochondrion.;_NFU_domain_protein_5_(NFU5);_FUNCTIONS_IN:_structural_molecule_activity,_copper_ion_binding,_ATP_binding;_IN…	HIRA-interacting protein 5 [Mortierella elongata AG-77]	330	330	0.78	5e-111	0.71	OAQ36578.1
11	F_red	P_yellow	g2748.t1	35.2	not_assigned.unknown	_no_hits_&_(original_description:_no_original_description)	hypothetical protein RirG_149530 [Rhizophagus irregularis DAOM 197198w]	1960	1960	1	0	1	EXX63735.1
12	F_red	P_yellow	g284.t1	29.2.3	protein.synthesis.initiation	(gnl|cdd|37652_:_530.0)_no_description_available_&_(gnl|cdd|34929_:_341.0)_no_description_available_&_(loc_os02g52250.1_:_284.0)_no_description_available_&_(at1g73180_:_274.0)_Eukaryotic_translation_initiation_factor_eIF2A_family_protein;_FUNCTIONS_IN:_molecular_function_unknown;_INVOLVED_IN:_biological_process_unknown;_LOCATED_IN:_plasmF_mbrane;_EXPRESSED_IN:_21_plant_structures;_EXPRESSED_DURIN…	Prp45p [Rhizophagus irregularis DAOM 197198w]	1119	1119	0.48	0	1	EXX52634.1
13	F_red	P_yellow	g296.t1	35.2	not_assigned.unknown	_no_hits_&_(original_description:_no_original_description)	hypothetical protein RirG_026250 [Rhizophagus irregularis DAOM 197198w]	1643	1643	1	0	0.96	EXX77175.1
14	F_red	P_yellow	g30.t1	35.2	not_assigned.unknown	_(original_description:_no_original_description)	velvet factor [Rhizoctonia solani AG-3 Rhs1AP]	287	287	0.22	1e-79	0.71	EUC54060.1
15	F_red	P_yellow	g3468.t1	35.2	not_assigned.unknown	_no_hits_&_(original_description:_no_original_description)	Anucleate primary sterigmata protein A [Anthurium amnicola]	516	516	0.25	7e-173	0.91	JAT50954.1
16	F_red	P_yellow	g410.t1	33.99	development.unspecified	(gnl|cdd|29257_:_217.0)_no_description_available_&_(chl4|525304_:_175.0)_no_description_available_&_(gnl|cdd|35487_:_164.0)_no_description_available_&_(loc_os03g51550.3_:_137.0)_no_description_available_&_(at3g49660_:_133.0)_Transducin/WD40_repeat-like_superfamily_protein;_FUNCTIONS_IN:_nucleotide_binding;_INVOLVED_IN:_G-protein_coupled_receptor_protein_signaling_pathway;_LOCATED_IN:_chloroplast,…	Tup1p [Rhizophagus irregularis DAOM 197198w]	1199	1199	1	0	0.93	EXX71133.1
17	F_red	P_yellow	g4281.t1	35.2	not_assigned.unknown	_(original_description:_no_original_description)	hypothetical protein GLOINDRAFT_19606 [Rhizophagus irregularis DAOM 181602]	1197	1197	1	0	1	ESA19422.1
18	F_red	P_yellow	g4767.t1	35.1	not_assigned.no_ontology	(gnl|cdd|28848_:_226.0)_no_description_available_&_(gnl|cdd|37844_:_125.0)_no_description_available_&_(at1g69340_:_111.0)_appr-1-p_processing_enzyme_family_protein;_CONTAINS_InterPro_DOMAIN/s:_Cellular_retinaldehyde-binding/triple_function,_C-terminal_(InterPro:IPR001251),_Appr-1-p_processing_(InterPro:IPR002589);_BEST_Arabidopsis_thaliana_protein_match_is:_appr-1-p_processing_enzyme_family_prote…	hypothetical protein RirG_093590 [Rhizophagus irregularis DAOM 197198w]	1184	1338	0.94	0	0.97	EXX69737.1
19	F_red	P_yellow	g4790.t1	35.2	not_assigned.unknown	_no_hits_&_(original_description:_no_original_description)	PH domain protein [Mucor ambiguus]	239	284	0.32	6e-61	0.39	GAN11143.1
20	F_red	P_yellow	g5164.t1	35.2	not_assigned.unknown	_no_hits_&_(original_description:_no_original_description)	SWI5-dependent HO expression protein 3 [Anthurium amnicola]	730	730	1	0	0.89	JAT40841.1
21	F_red	P_yellow	g5223.t1	35.2	not_assigned.unknown	_no_hits_&_(original_description:_no_original_description)	Similar to Neutrophil cytosol factor 2; acc. no. O77775 [Pyronema omphalodes CBS 100304]	348	348	0.99	5e-109	0.36	CCX31570.1
22	F_red	P_yellow	g5465.t1	35.2	not_assigned.unknown	_(original_description:_no_original_description)	dynein intermediate chain [Rhizophagus irregularis DAOM 197198w]	1023	1023	0.78	0	0.98	EXX59025.1
23	F_red	P_yellow	g5995.t1	29.4	protein.postranslational_modification	(gnl|cdd|85563_:_698.0)_no_description_available_&_(gnl|cdd|37296_:_635.0)_no_description_available_&_(at3g26020_:_481.0)_Encodes_protein_phosphatase_2A_(PP2A)_Bprieta_subunit.__Targeted_to_nucleus_and_cytosol.;_Protein_phosphatase_2A_regulatory_B_subunit_family_protein;_FUNCTIONS_IN:_protein_phosphatase_type_2A_regulator_activity;_INVOLVED_IN:_signal_transduction;_LOCATED_IN:_cytosol,_nucleus,_p…	Rts1p [Rhizophagus irregularis DAOM 197198w]	1249	1249	1	0	0.96	EXX71957.1
24	F_red	P_yellow	g6405.t1	35.2	not_assigned.unknown	_(original_description:_no_original_description)	HCP-like protein [Mortierella elongata AG-77]	491	491	0.56	2e-166	0.64	OAQ27881.1
25	F_red	P_yellow	g6750.t1	35.1	not_assigned.no_ontology	(gnl|cdd|37866_:_417.0)_no_description_available_&_(gnl|cdd|57942_:_413.0)_no_description_available_&_(ipr000038_:_278.5175)_Cell_division_protein_GTP_binding_&_(at1g20540_:_191.0)_Transducin/WD40_repeat-like_superfamily_protein;_CONTAINS_InterPro_DOMAIN/s:_WD40_repeat_2_(InterPro:IPR019782),_WD40_repeat-like-containing_domain_(InterPro:IPR011046),_WD40-repeat-containing_domain_(InterPro:IPR01798…	septin CDC3 [Rhizophagus irregularis DAOM 197198w]	800	800	0.5	0	0.95	EXX57525.1
26	F_red	P_yellow	g8058.t1	35.2	not_assigned.unknown	_no_hits_&_(original_description:_no_original_description)	hypothetical protein RirG_050340 [Rhizophagus irregularis DAOM 197198w]	507	507	1	0	1	EXX74519.1
27	F_red	P_yellow	g8061.t1	35.2	not_assigned.unknown	_no_hits_&_(original_description:_no_original_description)	hypothetical protein RirG_073930 [Rhizophagus irregularis DAOM 197198w]	1411	1411	0.99	0	0.93	EXX71943.1
28	F_red	P_yellow	g8188.t1	35.2	not_assigned.unknown	_(original_description:_no_original_description)	hypothetical protein GLOINDRAFT_43769 [Rhizophagus irregularis DAOM 181602]	428	428	0.19	2e-140	1	ESA14782.1
29	F_red	P_yellow	g8763.t1	11.8	lipid_metabolism.exotics(steroids,_squalene_etc)	(gnl|cdd|36420_:_269.0)_no_description_available_&_(gnl|cdd|82362_:_217.0)_no_description_available_&_(chl4|524059_:_208.0)_no_description_available_&_(at1g76150_:_182.0)_Encodes_a_monofunctional_enoyl-CoA_hydratase_2,_involved_in_the_degradation_of_even_cis-unsaturated_fatty_acids,_gene_expression_is_enhanced_during_the_first_2_days_of_germination,_as_well_as_in_senescent_leaves.;_enoyl-CoA_hydr…	bifunctional hydroxyacyl-CoA dehydrogenase/enoyl-CoA hydratase FOX2 [Rhizophagus irregularis DAOM 197198w]	2146	2146	1	0	0.99	EXX76763.1
30	F_red	P_yellow	g9477.t1	35.2	not_assigned.unknown	_(original_description:_no_original_description)	hypothetical protein RirG_095570 [Rhizophagus irregularis DAOM 197198w]	1009	1009	1	0	0.92	EXX69496.1
31	F_red	P_yellow	g9871.t1	35.2	not_assigned.unknown	_no_hits_&_(original_description:_no_original_description)	Ino4p [Rhizophagus irregularis DAOM 197198w]	778	778	1	0	1	EXX57321.1
32	F_red	P_yellow	g9894.t1	35.2	not_assigned.unknown	_no_hits_&_(original_description:_no_original_description)	hypothetical protein RirG_193140 [Rhizophagus irregularis DAOM 197198w]	497	497	1	5e-178	1	EXX58947.1

## Sheet: d) Key genes cassava
	Supplementary Table 6d. List of R. irregularis 'top genes' found in correlated modules between R. irregularis and Cassava
	Information is given about: Cassava module; R. irregularis module; gene name; Mapman bin, function and details; NCBI Blastp in nr databases.
	The top genes are defined as: 1) the top 10 % genes that are the most correlated (positively or negatively) to the other organism and 2) the genes that possesses an absolute value ( module membership) > 0.8.
	Cassava_module	R.irregularis_module	gene	Bin	Function	details	Blastp	Max score	Total score	Query cover	E value	Ident	Accession
1	P_black	F_lightcyan	Manes.02G039800	35.2	not_assigned.unknown	(at5g47490_:_1014.0)_RGPR-related;_INVOLVED_IN:_biological_process_unknown;_LOCATED_IN:_cellular_component_unknown;_EXPRESSED_IN:_22_plant_structures;_EXPRESSED_DURING:_11_growth_stages;_BEST_Arabidopsis_thaliana_protein_match_is:_RGPR-related_(TAIR:AT5G47480.1);_Has_1807_Blast_hits_to_1807_proteins_in_277_species:_Archae_-_0;_Bacteria_-_0;_Metazoa_-_736;_Fungi_-_347;_Plants_-_385;_Viruses_-_0;_O…	RGPR-related, putative isoform 1 [Theobroma cacao]	1726	1726	0.99	0	0.67	EOY24331.1
2	P_black	F_lightcyan	Manes.02G059900	2002-02-17	hormone_metabolism.auxin.signal_transduction	(at3g02260_:_6311.0)_Calossin-like_protein_required_for_polar_auxin_transport;_BIG_(BIG);_FUNCTIONS_IN:_ubiquitin-protein_ligase_activity,_binding,_zinc_ion_binding;_INVOLVED_IN:_response_to_auxin_stimulus,_indeterminate_inflorescence_morphogenesis,_photomorphogenesis,_root_development,_auxin_polar_transport;_LOCATED_IN:_membrane;_EXPRESSED_IN:_25_plant_structures;_EXPRESSED_DURING:_15_growth_sta…	Auxin transport protein (BIG) isoform 2 [Theobroma cacao]	7887	7887	0.99	0	0.78	EOY03819.1
3	P_black	F_lightcyan	Manes.03G068200	2001-02-20	stress.abiotic.heat	(at2g26890_:_3417.0)_GRV2_has_sequence_similarity_to_the_C._elegans_protein_RME-8_which_is_involved_in_endocytosis.__grv2_mutants_result_in_a_reduction_in_gravitropic_response_in_hypocotyls_and_shoots_but_do_not_affect_root_gravitropism._The_mutants_are_defective_in_amyloplast_sedimentation.;_GRAVITROPISM_DEFECTIVE_2_(GRV2);_FUNCTIONS_IN:_binding,_heat_shock_protein_binding;_INVOLVED_IN:_in_10_pr…	DNAJ heat shock N-terminal domain-containing protein isoform 1 [Theobroma cacao]	4071	4071	0.98	0	0.86	EOY30891.1
4	P_black	F_lightcyan	Manes.03G068200	2001-02-20	stress.abiotic.heat	(at2g26890_:_3417.0)_GRV2_has_sequence_similarity_to_the_C._elegans_protein_RME-8_which_is_involved_in_endocytosis.__grv2_mutants_result_in_a_reduction_in_gravitropic_response_in_hypocotyls_and_shoots_but_do_not_affect_root_gravitropism._The_mutants_are_defective_in_amyloplast_sedimentation.;_GRAVITROPISM_DEFECTIVE_2_(GRV2);_FUNCTIONS_IN:_binding,_heat_shock_protein_binding;_INVOLVED_IN:_in_10_pr…	DNAJ heat shock N-terminal domain-containing protein isoform 1 [Theobroma cacao]	4071	4071	0.98	0	0.86	EOY30891.1
5	P_black	F_lightcyan	Manes.09G146200	29.2	protein.synthesis	(at1g64790_:_2836.0)_ILITYHIA_(ILA)_is_a_HEAT_repeat_protein_involved_in_plant_immunity._The_gene_is_also_involved_in_systemic_acquired_resistance_induced_by_P._syringae_expressing_avrRps4._Loss-of-function_mutants_of_ILA_caused_pleiotropic_defects_in_the_mutant_plants._The_mutant_plants_are_smaller_in_size_and_the_leaves_are_serrated_and_yellow_to_light_green_in_color.;_ILITYHIA_(ILA);_FUNCTIONS…	ILITYHIA isoform 1 [Theobroma cacao]	4249	4249	0.99	0	0.83	EOY10810.1
6	P_black	F_lightcyan	Manes.09G146200	29.2	protein.synthesis	(at1g64790_:_3635.0)_ILITYHIA_(ILA)_is_a_HEAT_repeat_protein_involved_in_plant_immunity._The_gene_is_also_involved_in_systemic_acquired_resistance_induced_by_P._syringae_expressing_avrRps4._Loss-of-function_mutants_of_ILA_caused_pleiotropic_defects_in_the_mutant_plants._The_mutant_plants_are_smaller_in_size_and_the_leaves_are_serrated_and_yellow_to_light_green_in_color.;_ILITYHIA_(ILA);_FUNCTIONS…	ILITYHIA isoform 1 [Theobroma cacao]	4249	4249	0.99	0	0.83	EOY10810.1
7	P_black	F_lightcyan	Manes.09G156800	29.3.4.2	protein.targeting.secretory_pathway.golgi	(at4g32640_:_1167.0)_Sec23/Sec24_protein_transport_family_protein;_FUNCTIONS_IN:_zinc_ion_binding;_INVOLVED_IN:_intracellular_protein_transport,_ER_to_Golgi_vesicle-mediated_transport;_LOCATED_IN:_COPII_vesicle_coat;_EXPRESSED_IN:_23_plant_structures;_EXPRESSED_DURING:_13_growth_stages;_CONTAINS_InterPro_DOMAIN/s:_Sec23/Sec24,_helical_domain_(InterPro:IPR006900),_Sec23/Sec24_beta-sandwich_(InterP…	transport Sec24 family protein [Populus trichocarpa]	1624	1624	0.99	0	0.79	XP_006382754.1
8	P_black	F_lightcyan	Manes.09G156800	29.3.4.2	protein.targeting.secretory_pathway.golgi	(at4g32640_:_1167.0)_Sec23/Sec24_protein_transport_family_protein;_FUNCTIONS_IN:_zinc_ion_binding;_INVOLVED_IN:_intracellular_protein_transport,_ER_to_Golgi_vesicle-mediated_transport;_LOCATED_IN:_COPII_vesicle_coat;_EXPRESSED_IN:_23_plant_structures;_EXPRESSED_DURING:_13_growth_stages;_CONTAINS_InterPro_DOMAIN/s:_Sec23/Sec24,_helical_domain_(InterPro:IPR006900),_Sec23/Sec24_beta-sandwich_(InterP…	transport Sec24 family protein [Populus trichocarpa]	1624	1624	0.99	0	0.79	XP_006382754.1
9	P_black	F_lightcyan	Manes.10G135100	35.1	not_assigned.no_ontology	(at3g63460_:_1344.0)_transducin_family_protein_/_WD-40_repeat_family_protein;_FUNCTIONS_IN:_molecular_function_unknown;_LOCATED_IN:_CUL4_RING_ubiquitin_ligase_complex;_EXPRESSED_IN:_23_plant_structures;_EXPRESSED_DURING:_14_growth_stages;_CONTAINS_InterPro_DOMAIN/s:_WD40_repeat_2_(InterPro:IPR019782),_WD40_repeat,_conserved_site_(InterPro:IPR019775),_WD40_repeat_(InterPro:IPR001680),_WD40_repeat-…	Protein transport Sec31A [Gossypium arboreum]	1683	1683	0.99	0	0.74	KHG28671.1
10	P_black	F_lightcyan	Manes.13G060300	35.2	not_assigned.unknown	(at3g07660_:_524.0)_Kinase-related_protein_of_unknown_function_(DUF1296);_CONTAINS_InterPro_DOMAIN/s:_Protein_of_unknown_function_DUF1296_(InterPro:IPR009719);_BEST_Arabidopsis_thaliana_protein_match_is:_Kinase-related_protein_of_unknown_function_(DUF1296)_(TAIR:AT3G13990.1);_Has_3086_Blast_hits_to_1914_proteins_in_327_species:_Archae_-_2;_Bacteria_-_372;_Metazoa_-_1089;_Fungi_-_466;_Plants_-_245…	Cell wall protein AWA1 isoform 1 [Theobroma cacao]	1079	1079	0.99	0	0.68	EOX93560.1
11	P_black	F_lightcyan	Manes.13G060300	35.2	not_assigned.unknown	(at3g07660_:_424.0)_Kinase-related_protein_of_unknown_function_(DUF1296);_CONTAINS_InterPro_DOMAIN/s:_Protein_of_unknown_function_DUF1296_(InterPro:IPR009719);_BEST_Arabidopsis_thaliana_protein_match_is:_Kinase-related_protein_of_unknown_function_(DUF1296)_(TAIR:AT3G13990.1);_Has_3086_Blast_hits_to_1914_proteins_in_327_species:_Archae_-_2;_Bacteria_-_372;_Metazoa_-_1089;_Fungi_-_466;_Plants_-_245…	Cell wall protein AWA1 isoform 1 [Theobroma cacao]	1079	1079	0.99	0	0.68	EOX93560.1
12	P_black	F_lightcyan	Manes.13G060300	35.2	not_assigned.unknown	(at3g07660_:_429.0)_Kinase-related_protein_of_unknown_function_(DUF1296);_CONTAINS_InterPro_DOMAIN/s:_Protein_of_unknown_function_DUF1296_(InterPro:IPR009719);_BEST_Arabidopsis_thaliana_protein_match_is:_Kinase-related_protein_of_unknown_function_(DUF1296)_(TAIR:AT3G13990.1);_Has_3086_Blast_hits_to_1914_proteins_in_327_species:_Archae_-_2;_Bacteria_-_372;_Metazoa_-_1089;_Fungi_-_466;_Plants_-_245…	Cell wall protein AWA1 isoform 1 [Theobroma cacao]	1079	1079	0.99	0	0.68	EOX93560.1
13	P_black	F_lightcyan	Manes.13G060300	35.2	not_assigned.unknown	(at3g07660_:_523.0)_Kinase-related_protein_of_unknown_function_(DUF1296);_CONTAINS_InterPro_DOMAIN/s:_Protein_of_unknown_function_DUF1296_(InterPro:IPR009719);_BEST_Arabidopsis_thaliana_protein_match_is:_Kinase-related_protein_of_unknown_function_(DUF1296)_(TAIR:AT3G13990.1);_Has_3086_Blast_hits_to_1914_proteins_in_327_species:_Archae_-_2;_Bacteria_-_372;_Metazoa_-_1089;_Fungi_-_466;_Plants_-_245…	Cell wall protein AWA1 isoform 1 [Theobroma cacao]	1079	1079	0.99	0	0.68	EOX93560.1
14	P_black	F_lightcyan	Manes.13G126200	35.1	not_assigned.no_ontology	(at3g50590_:_2355.0)_Transducin/WD40_repeat-like_superfamily_protein;_FUNCTIONS_IN:_nucleotide_binding;_INVOLVED_IN:_biological_process_unknown;_LOCATED_IN:_plasmF_mbrane;_EXPRESSED_IN:_23_plant_structures;_EXPRESSED_DURING:_13_growth_stages;_CONTAINS_InterPro_DOMAIN/s:_WD40_repeat_2_(InterPro:IPR019782),_WD40_repeat-like-containing_domain_(InterPro:IPR011046),_WD40-repeat-containing_domain_(Inte…	transducin family protein [Populus trichocarpa]	2846	2846	0.99	0	0.85	XP_006380719.1
15	P_black	F_lightcyan	Manes.14G073700	2011-05-29	protein.degradation.ubiquitin	(at3g47910_:_1645.0)_Ubiquitin_carboxyl-terminal_hydrolase-related_protein;_FUNCTIONS_IN:_ubiquitin_thiolesterase_activity,_zinc_ion_binding;_INVOLVED_IN:_ubiquitin-dependent_protein_catabolic_process;_LOCATED_IN:_intracellular;_EXPRESSED_IN:_cultured_cell;_CONTAINS_InterPro_DOMAIN/s:_Protein_of_unknown_function_DUF627_(InterPro:IPR006866),_Peptidase_C19,_ubiquitin_carboxyl-terminal_hydrolase_2_(…	Ubiquitin carboxyl-terminal hydrolase-related protein isoform 1 [Theobroma cacao]	2249	2249	0.99	0	0.7	EOY21683.1
16	P_black	F_lightcyan	Manes.17G018800	34.14	transport.unspecified_cations	(at5g23630_:_1941.0)_F_mber_of_the_eukaryotic_type_V_subfamily_(P5)_of_P-type_ATPase_cation_pumps;_MIA_is_most_similar_to_the_human_P5_ATPase_ATY2(44%_identity)_and_to_Spf1p_from_S._cerevisiae_(41%_identity)._Highly_abundant_in_the_endoplasmic_reticulum_and_small_vesicles_of_developing_pollen_grains_and_tapetum_cells._T-DNA_insertional_mutants_of_MIA_suffer_from_imbalances_in_cation_homeostasis_a…	P-type ATPase transporter [Theobroma cacao]	2102	2102	0.99	0	0.86	EOY09776.1
17	P_black	F_lightcyan	Manes.17G018800	34.14	transport.unspecified_cations	(at5g23630_:_1941.0)_F_mber_of_the_eukaryotic_type_V_subfamily_(P5)_of_P-type_ATPase_cation_pumps;_MIA_is_most_similar_to_the_human_P5_ATPase_ATY2(44%_identity)_and_to_Spf1p_from_S._cerevisiae_(41%_identity)._Highly_abundant_in_the_endoplasmic_reticulum_and_small_vesicles_of_developing_pollen_grains_and_tapetum_cells._T-DNA_insertional_mutants_of_MIA_suffer_from_imbalances_in_cation_homeostasis_a…	P-type ATPase transporter [Theobroma cacao]	2102	2102	0.99	0	0.86	EOY09776.1
1	P_black	F_lightyellow	Manes.02G039800	35.2	not_assigned.unknown	(at5g47490_:_1014.0)_RGPR-related;_INVOLVED_IN:_biological_process_unknown;_LOCATED_IN:_cellular_component_unknown;_EXPRESSED_IN:_22_plant_structures;_EXPRESSED_DURING:_11_growth_stages;_BEST_Arabidopsis_thaliana_protein_match_is:_RGPR-related_(TAIR:AT5G47480.1);_Has_1807_Blast_hits_to_1807_proteins_in_277_species:_Archae_-_0;_Bacteria_-_0;_Metazoa_-_736;_Fungi_-_347;_Plants_-_385;_Viruses_-_0;_O…	RGPR-related, putative isoform 1 [Theobroma cacao]	1726	1726	0.99	0	0.67	EOY24331.1
2	P_black	F_lightyellow	Manes.03G068200	2001-02-20	stress.abiotic.heat	(at2g26890_:_3417.0)_GRV2_has_sequence_similarity_to_the_C._elegans_protein_RME-8_which_is_involved_in_endocytosis.__grv2_mutants_result_in_a_reduction_in_gravitropic_response_in_hypocotyls_and_shoots_but_do_not_affect_root_gravitropism._The_mutants_are_defective_in_amyloplast_sedimentation.;_GRAVITROPISM_DEFECTIVE_2_(GRV2);_FUNCTIONS_IN:_binding,_heat_shock_protein_binding;_INVOLVED_IN:_in_10_pr…	DNAJ heat shock N-terminal domain-containing protein isoform 1 [Theobroma cacao]	4071	4071	0.98	0	0.86	EOY30891.1
3	P_black	F_lightyellow	Manes.03G068200	2001-02-20	stress.abiotic.heat	(at2g26890_:_3417.0)_GRV2_has_sequence_similarity_to_the_C._elegans_protein_RME-8_which_is_involved_in_endocytosis.__grv2_mutants_result_in_a_reduction_in_gravitropic_response_in_hypocotyls_and_shoots_but_do_not_affect_root_gravitropism._The_mutants_are_defective_in_amyloplast_sedimentation.;_GRAVITROPISM_DEFECTIVE_2_(GRV2);_FUNCTIONS_IN:_binding,_heat_shock_protein_binding;_INVOLVED_IN:_in_10_pr…	DNAJ heat shock N-terminal domain-containing protein isoform 1 [Theobroma cacao]	4071	4071	0.98	0	0.86	EOY30891.1
4	P_black	F_lightyellow	Manes.08G141200	2007-05-29	protein.degradation.metalloprotease	(at3g04340_:_1523.0)_embryo_defective_2458_(emb2458);_FUNCTIONS_IN:_nucleoside-triphosphatase_activity,_ATPase_activity,_metalloendopeptidase_activity,_nucleotide_binding,_ATP_binding;_INVOLVED_IN:_embryo_development_ending_in_seed_dormancy;_LOCATED_IN:_chloroplast,_chloroplast_envelope;_EXPRESSED_IN:_22_plant_structures;_EXPRESSED_DURING:_13_growth_stages;_CONTAINS_InterPro_DOMAIN/s:_ATPase,_AAA…	ATP-dependent zinc metalloprotease FtsH [Morus notabilis]	1802	1802	0.99	0	0.7	XP_010102198.1
5	P_black	F_lightyellow	Manes.09G146200	29.2	protein.synthesis	(at1g64790_:_2836.0)_ILITYHIA_(ILA)_is_a_HEAT_repeat_protein_involved_in_plant_immunity._The_gene_is_also_involved_in_systemic_acquired_resistance_induced_by_P._syringae_expressing_avrRps4._Loss-of-function_mutants_of_ILA_caused_pleiotropic_defects_in_the_mutant_plants._The_mutant_plants_are_smaller_in_size_and_the_leaves_are_serrated_and_yellow_to_light_green_in_color.;_ILITYHIA_(ILA);_FUNCTIONS…	ILITYHIA isoform 1 [Theobroma cacao]	4249	4249	0.99	0	0.83	EOY10810.1
6	P_black	F_lightyellow	Manes.09G146200	29.2	protein.synthesis	(at1g64790_:_3635.0)_ILITYHIA_(ILA)_is_a_HEAT_repeat_protein_involved_in_plant_immunity._The_gene_is_also_involved_in_systemic_acquired_resistance_induced_by_P._syringae_expressing_avrRps4._Loss-of-function_mutants_of_ILA_caused_pleiotropic_defects_in_the_mutant_plants._The_mutant_plants_are_smaller_in_size_and_the_leaves_are_serrated_and_yellow_to_light_green_in_color.;_ILITYHIA_(ILA);_FUNCTIONS…	ILITYHIA isoform 1 [Theobroma cacao]	4249	4249	0.99	0	0.83	EOY10810.1
7	P_black	F_lightyellow	Manes.09G156800	29.3.4.2	protein.targeting.secretory_pathway.golgi	(at4g32640_:_1167.0)_Sec23/Sec24_protein_transport_family_protein;_FUNCTIONS_IN:_zinc_ion_binding;_INVOLVED_IN:_intracellular_protein_transport,_ER_to_Golgi_vesicle-mediated_transport;_LOCATED_IN:_COPII_vesicle_coat;_EXPRESSED_IN:_23_plant_structures;_EXPRESSED_DURING:_13_growth_stages;_CONTAINS_InterPro_DOMAIN/s:_Sec23/Sec24,_helical_domain_(InterPro:IPR006900),_Sec23/Sec24_beta-sandwich_(InterP…	transport Sec24 family protein [Populus trichocarpa]	1624	1624	0.99	0	0.79	XP_006382754.1
8	P_black	F_lightyellow	Manes.09G156800	29.3.4.2	protein.targeting.secretory_pathway.golgi	(at4g32640_:_1167.0)_Sec23/Sec24_protein_transport_family_protein;_FUNCTIONS_IN:_zinc_ion_binding;_INVOLVED_IN:_intracellular_protein_transport,_ER_to_Golgi_vesicle-mediated_transport;_LOCATED_IN:_COPII_vesicle_coat;_EXPRESSED_IN:_23_plant_structures;_EXPRESSED_DURING:_13_growth_stages;_CONTAINS_InterPro_DOMAIN/s:_Sec23/Sec24,_helical_domain_(InterPro:IPR006900),_Sec23/Sec24_beta-sandwich_(InterP…	transport Sec24 family protein [Populus trichocarpa]	1624	1624	0.99	0	0.79	XP_006382754.1
9	P_black	F_lightyellow	Manes.13G126200	35.1	not_assigned.no_ontology	(at3g50590_:_2355.0)_Transducin/WD40_repeat-like_superfamily_protein;_FUNCTIONS_IN:_nucleotide_binding;_INVOLVED_IN:_biological_process_unknown;_LOCATED_IN:_plasmF_mbrane;_EXPRESSED_IN:_23_plant_structures;_EXPRESSED_DURING:_13_growth_stages;_CONTAINS_InterPro_DOMAIN/s:_WD40_repeat_2_(InterPro:IPR019782),_WD40_repeat-like-containing_domain_(InterPro:IPR011046),_WD40-repeat-containing_domain_(Inte…	transducin family protein [Populus trichocarpa]	2846	2846	0.99	0	0.85	XP_006380719.1
10	P_black	F_lightyellow	Manes.16G010100	29.4	protein.postranslational_modification	(at1g61850_:_1795.0)_Encodes_a_non-specific_lipase_that_hydrolyzes_phospholipids_as_well_as_galactolipids,_at_both_sn-1_and_sn-2_positions._Involved_in_basal_jasmonic_acid_biosynthesis_by_releasing_the_precursor_fatty_acid_from_membrane_lipids._Mutant_plants_were_impacted_in_resistance_to_fungus_B._cinerea.;_phospholipases;galactolipases;_CONTAINS_InterPro_DOMAIN/s:_Acyl_transferase/acyl_hydrolas…	Phospholipases,galactolipases isoform 1 [Theobroma cacao]	2234	2234	0.99	0	0.83	EOY28648.1
11	P_black	F_lightyellow	Manes.17G018800	34.14	transport.unspecified_cations	(at5g23630_:_1941.0)_F_mber_of_the_eukaryotic_type_V_subfamily_(P5)_of_P-type_ATPase_cation_pumps;_MIA_is_most_similar_to_the_human_P5_ATPase_ATY2(44%_identity)_and_to_Spf1p_from_S._cerevisiae_(41%_identity)._Highly_abundant_in_the_endoplasmic_reticulum_and_small_vesicles_of_developing_pollen_grains_and_tapetum_cells._T-DNA_insertional_mutants_of_MIA_suffer_from_imbalances_in_cation_homeostasis_a…	P-type ATPase transporter [Theobroma cacao]	2102	2102	0.99	0	0.86	EOY09776.1
12	P_black	F_lightyellow	Manes.17G018800	34.14	transport.unspecified_cations	(at5g23630_:_1941.0)_F_mber_of_the_eukaryotic_type_V_subfamily_(P5)_of_P-type_ATPase_cation_pumps;_MIA_is_most_similar_to_the_human_P5_ATPase_ATY2(44%_identity)_and_to_Spf1p_from_S._cerevisiae_(41%_identity)._Highly_abundant_in_the_endoplasmic_reticulum_and_small_vesicles_of_developing_pollen_grains_and_tapetum_cells._T-DNA_insertional_mutants_of_MIA_suffer_from_imbalances_in_cation_homeostasis_a…	P-type ATPase transporter [Theobroma cacao]	2102	2102	0.99	0	0.86	EOY09776.1
1	P_black	F_magenta	Manes.02G039800	35.2	not_assigned.unknown	(at5g47490_:_1014.0)_RGPR-related;_INVOLVED_IN:_biological_process_unknown;_LOCATED_IN:_cellular_component_unknown;_EXPRESSED_IN:_22_plant_structures;_EXPRESSED_DURING:_11_growth_stages;_BEST_Arabidopsis_thaliana_protein_match_is:_RGPR-related_(TAIR:AT5G47480.1);_Has_1807_Blast_hits_to_1807_proteins_in_277_species:_Archae_-_0;_Bacteria_-_0;_Metazoa_-_736;_Fungi_-_347;_Plants_-_385;_Viruses_-_0;_O…	RGPR-related, putative isoform 1 [Theobroma cacao]	1726	1726	0.99	0	0.67	EOY24331.1
2	P_black	F_magenta	Manes.03G068200	2001-02-20	stress.abiotic.heat	(at2g26890_:_3417.0)_GRV2_has_sequence_similarity_to_the_C._elegans_protein_RME-8_which_is_involved_in_endocytosis.__grv2_mutants_result_in_a_reduction_in_gravitropic_response_in_hypocotyls_and_shoots_but_do_not_affect_root_gravitropism._The_mutants_are_defective_in_amyloplast_sedimentation.;_GRAVITROPISM_DEFECTIVE_2_(GRV2);_FUNCTIONS_IN:_binding,_heat_shock_protein_binding;_INVOLVED_IN:_in_10_pr…	DNAJ heat shock N-terminal domain-containing protein isoform 1 [Theobroma cacao]	4071	4071	0.98	0	0.86	EOY30891.1
3	P_black	F_magenta	Manes.03G068200	2001-02-20	stress.abiotic.heat	(at2g26890_:_3417.0)_GRV2_has_sequence_similarity_to_the_C._elegans_protein_RME-8_which_is_involved_in_endocytosis.__grv2_mutants_result_in_a_reduction_in_gravitropic_response_in_hypocotyls_and_shoots_but_do_not_affect_root_gravitropism._The_mutants_are_defective_in_amyloplast_sedimentation.;_GRAVITROPISM_DEFECTIVE_2_(GRV2);_FUNCTIONS_IN:_binding,_heat_shock_protein_binding;_INVOLVED_IN:_in_10_pr…	DNAJ heat shock N-terminal domain-containing protein isoform 1 [Theobroma cacao]	4071	4071	0.98	0	0.86	EOY30891.1
4	P_black	F_magenta	Manes.06G148500	2005-05-29	protein.degradation.serine_protease	(at4g20850_:_1546.0)_Tripeptidyl_Peptidase_II._Ser_protease__that_assembles_into_a_large_oligomeric_complex_containing_two_proteins_of_153_and_142_kD_that_are_derived_from_a_single_TPP2_gene,_with_the_smaller_version_missing_part_of_the_C-terminal_end._Not_essential,_based_on_the_lack_of_phenotype_of_a_T-DNA_disruption_mutant.;_tripeptidyl_peptidase_ii_(TPP2);_FUNCTIONS_IN:_tripeptidyl-peptidase_…	tripeptidyl peptidase II, putative [Ricinus communis]	1804	1804	0.86	0	0.82	EEF49096.1
5	P_black	F_magenta	Manes.06G148600	2005-05-29	protein.degradation.serine_protease	(at4g20850_:_390.0)_Tripeptidyl_Peptidase_II._Ser_protease__that_assembles_into_a_large_oligomeric_complex_containing_two_proteins_of_153_and_142_kD_that_are_derived_from_a_single_TPP2_gene,_with_the_smaller_version_missing_part_of_the_C-terminal_end._Not_essential,_based_on_the_lack_of_phenotype_of_a_T-DNA_disruption_mutant.;_tripeptidyl_peptidase_ii_(TPP2);_FUNCTIONS_IN:_tripeptidyl-peptidase_a…	Tripeptidyl-peptidase 2 [Morus notabilis]	436	436	0.77	2e-139	0.84	XP_010108347.1
6	P_black	F_magenta	Manes.07G094600	1967-03-27	RNA.regulation_of_transcription.putative_transcription_regulator	(at5g04290_:_516.0)_Encodes_SPT5-Like,_F_mber_of_the_nuclear_SPT5_(Suppressor_of_Ty_insertion_5)_RNA_polymerase_(RNAP)_elongation_factor_family_that_is_characterized_by_the_presence_of_a_carboxy-terminal_extension_with_more_than_40_WG/GW_motifs.__Interacts_with_AGO4._Required_for_RNA-directed_DNF_thylation.;_kow_domain-containing_transcription_factor_1_(KTF1);_CONTAINS_InterPro_DOMAIN/s:_KOW_(Int…	KOW domain-containing transcription factor family protein [Populus trichocarpa]	1347	1347	0.83	0	0.57	XP_002311988.1
7	P_black	F_magenta	Manes.13G060300	35.2	not_assigned.unknown	(at3g07660_:_524.0)_Kinase-related_protein_of_unknown_function_(DUF1296);_CONTAINS_InterPro_DOMAIN/s:_Protein_of_unknown_function_DUF1296_(InterPro:IPR009719);_BEST_Arabidopsis_thaliana_protein_match_is:_Kinase-related_protein_of_unknown_function_(DUF1296)_(TAIR:AT3G13990.1);_Has_3086_Blast_hits_to_1914_proteins_in_327_species:_Archae_-_2;_Bacteria_-_372;_Metazoa_-_1089;_Fungi_-_466;_Plants_-_245…	Cell wall protein AWA1 isoform 1 [Theobroma cacao]	1079	1079	0.99	0	0.68	EOX93560.1
8	P_black	F_magenta	Manes.13G060300	35.2	not_assigned.unknown	(at3g07660_:_424.0)_Kinase-related_protein_of_unknown_function_(DUF1296);_CONTAINS_InterPro_DOMAIN/s:_Protein_of_unknown_function_DUF1296_(InterPro:IPR009719);_BEST_Arabidopsis_thaliana_protein_match_is:_Kinase-related_protein_of_unknown_function_(DUF1296)_(TAIR:AT3G13990.1);_Has_3086_Blast_hits_to_1914_proteins_in_327_species:_Archae_-_2;_Bacteria_-_372;_Metazoa_-_1089;_Fungi_-_466;_Plants_-_245…	Cell wall protein AWA1 isoform 1 [Theobroma cacao]	1079	1079	0.99	0	0.68	EOX93560.1
9	P_black	F_magenta	Manes.13G060300	35.2	not_assigned.unknown	(at3g07660_:_429.0)_Kinase-related_protein_of_unknown_function_(DUF1296);_CONTAINS_InterPro_DOMAIN/s:_Protein_of_unknown_function_DUF1296_(InterPro:IPR009719);_BEST_Arabidopsis_thaliana_protein_match_is:_Kinase-related_protein_of_unknown_function_(DUF1296)_(TAIR:AT3G13990.1);_Has_3086_Blast_hits_to_1914_proteins_in_327_species:_Archae_-_2;_Bacteria_-_372;_Metazoa_-_1089;_Fungi_-_466;_Plants_-_245…	Cell wall protein AWA1 isoform 1 [Theobroma cacao]	1079	1079	0.99	0	0.68	EOX93560.1
10	P_black	F_magenta	Manes.13G060300	35.2	not_assigned.unknown	(at3g07660_:_523.0)_Kinase-related_protein_of_unknown_function_(DUF1296);_CONTAINS_InterPro_DOMAIN/s:_Protein_of_unknown_function_DUF1296_(InterPro:IPR009719);_BEST_Arabidopsis_thaliana_protein_match_is:_Kinase-related_protein_of_unknown_function_(DUF1296)_(TAIR:AT3G13990.1);_Has_3086_Blast_hits_to_1914_proteins_in_327_species:_Archae_-_2;_Bacteria_-_372;_Metazoa_-_1089;_Fungi_-_466;_Plants_-_245…	Cell wall protein AWA1 isoform 1 [Theobroma cacao]	1079	1079	0.99	0	0.68	EOX93560.1
11	P_black	F_magenta	Manes.13G126200	35.1	not_assigned.no_ontology	(at3g50590_:_2355.0)_Transducin/WD40_repeat-like_superfamily_protein;_FUNCTIONS_IN:_nucleotide_binding;_INVOLVED_IN:_biological_process_unknown;_LOCATED_IN:_plasmF_mbrane;_EXPRESSED_IN:_23_plant_structures;_EXPRESSED_DURING:_13_growth_stages;_CONTAINS_InterPro_DOMAIN/s:_WD40_repeat_2_(InterPro:IPR019782),_WD40_repeat-like-containing_domain_(InterPro:IPR011046),_WD40-repeat-containing_domain_(Inte…	transducin family protein [Populus trichocarpa]	2846	2846	0.99	0	0.85	XP_006380719.1
12	P_black	F_magenta	Manes.16G052800	33.99	development.unspecified	(at1g79280_:_1261.0)_Encodes_a_237-kDA_protein_with_similarity_to_vertebrate_Tpr,_a_long_coiled-coil_proteins_of_nuclear_pore_inner_basket_filaments.__It_is_localized_to_the_inner_surface_of_the_nuclear_envelope_and_is_a_component_of_the_nuclear_pore-associated_steps_of_sumoylation_and_mRNA_export_in_plants.__Mutations_affect_flowering_time_regulation_and_other_developmental_processes.__Probably_…	Nucleoprotein TPR, putative isoform 1 [Theobroma cacao]	2409	2409	0.98	0	0.64	EOY14280.1
13	P_black	F_magenta	Manes.17G019200	29.3.4.3	protein.targeting.secretory_pathway.vacuole	(at1g32410_:_156.0)_Vacuolar_protein_sorting_55_(VPS55)_family_protein;_CONTAINS_InterPro_DOMAIN/s:_Vacuolar_protein_sorting_55_(InterPro:IPR007262);_BEST_Arabidopsis_thaliana_protein_match_is:_Vacuolar_protein_sorting_55_(VPS55)_family_protein_(TAIR:AT3G11530.2);_Has_430_Blast_hits_to_430_proteins_in_163_species:_Archae_-_0;_Bacteria_-_0;_Metazoa_-_181;_Fungi_-_137;_Plants_-_85;_Viruses_-_0;_Oth…	vacuolar protein sorting 55 [Populus trichocarpa]	239	239	0.99	2e-79	0.84	XP_006385608.1
1	P_blue	F_black	Manes.01G023200	2013-01-04	glycolysis.cytosolic_branch.enolase	(at1g74030_:_805.0)_Encodes_the_plastid-localized_phosphoenolpyruvate_enolase._Mutant_plants_have_abnormal_trichomes.;_enolase_1_(ENO1);_FUNCTIONS_IN:_phosphopyruvate_hydratase_activity;_INVOLVED_IN:_trichome_morphogenesis;_LOCATED_IN:_chloroplast;_EXPRESSED_IN:_26_plant_structures;_EXPRESSED_DURING:_13_growth_stages;_CONTAINS_InterPro_DOMAIN/s:_Enolase_(InterPro:IPR000941),_Enolase,_C-terminal_(…	plastid enolase [Helianthus annuus]	848	848	0.99	0	0.86	ABO36543.1
2	P_blue	F_black	Manes.01G111700	34.2	transport.sugars	(at5g16150_:_646.0)_Encodes_a_putative_plastidic_glucose_transporter.;_plastidic_GLC_translocator_(PGLCT);_FUNCTIONS_IN:_carbohydrate_transmembrane_transporter_activity,_sugar:hydrogen_symporter_activity;_INVOLVED_IN:_response_to_trehalose_stimulus;_LOCATED_IN:_membrane;_EXPRESSED_IN:_24_plant_structures;_EXPRESSED_DURING:_14_growth_stages;_CONTAINS_InterPro_DOMAIN/s:_Sugar_transporter,_conserved…	Plastid hexose transporter isoform 2 [Theobroma cacao]	842	842	0.99	0	0.79	EOY04153.1
3	P_blue	F_black	Manes.01G111700	2.2.2.6	major_CHO_metabolism.degradation.starch.transporter	(at5g16150_:_646.0)_Encodes_a_putative_plastidic_glucose_transporter.;_plastidic_GLC_translocator_(PGLCT);_FUNCTIONS_IN:_carbohydrate_transmembrane_transporter_activity,_sugar:hydrogen_symporter_activity;_INVOLVED_IN:_response_to_trehalose_stimulus;_LOCATED_IN:_membrane;_EXPRESSED_IN:_24_plant_structures;_EXPRESSED_DURING:_14_growth_stages;_CONTAINS_InterPro_DOMAIN/s:_Sugar_transporter,_conserved…	Plastid hexose transporter isoform 2 [Theobroma cacao]	842	842	0.99	0	0.79	EOY04153.1
4	P_blue	F_black	Manes.01G123000	2001-01-04	glycolysis.cytosolic_branch.UGPase	(p19595|ugpa_soltu_:_741.0)_UTP--glucose-1-phosphate_uridylyltransferase_(EC_2.7.7.9)_(UDP-glucose_pyrophosphorylase)_(UDPGP)_(UGPase)_-_Solanum_tuberosum_(Potato)_&_(loc_os09g38030.1_:_738.0)_no_description_available_&_(at5g17310_:_723.0)_UDP-glucose_pyrophosphorylase_2_(UGP2);_FUNCTIONS_IN:_UTP:glucose-1-phosphate_uridylyltransferase_activity,_nucleotidyltransferase_activity;_INVOLVED_IN:_respo…	UDP-glucose pyrophosphorylase [Populus tremula x Populus tremuloides]	826	826	0.99	0	0.88	ABB88893.1
5	P_blue	F_black	Manes.01G139400	2005-01-11	lipid_metabolism.FA_synthesis_and_FA_elongation.beta_hydroxyacyl_ACP_dehydratase	(at5g10160_:_295.0)_Thioesterase_superfamily_protein;_FUNCTIONS_IN:_hydro-lyase_activity,_3-hydroxyacyl-[acyl-carrier-protein]_dehydratase_activity;_INVOLVED_IN:_fatty_acid_biosynthetic_process;_LOCATED_IN:_cell_wall,_chloroplast,_membrane;_EXPRESSED_IN:_22_plant_structures;_EXPRESSED_DURING:_13_growth_stages;_CONTAINS_InterPro_DOMAIN/s:_Beta-hydroxyacyl-(acyl-carrier-protein)_dehydratase,_FabA/F…	beta-hydroxyacyl-acyl carrier protein dehydratase [Hevea brasiliensis]	387	387	0.99	4e-135	0.84	ADJ17723.1
6	P_blue	F_black	Manes.02G069900	2.2.2.6	major_CHO_metabolism.degradation.starch.transporter	(at5g16150_:_460.0)_Encodes_a_putative_plastidic_glucose_transporter.;_plastidic_GLC_translocator_(PGLCT);_FUNCTIONS_IN:_carbohydrate_transmembrane_transporter_activity,_sugar:hydrogen_symporter_activity;_INVOLVED_IN:_response_to_trehalose_stimulus;_LOCATED_IN:_membrane;_EXPRESSED_IN:_24_plant_structures;_EXPRESSED_DURING:_14_growth_stages;_CONTAINS_InterPro_DOMAIN/s:_Sugar_transporter,_conserved…	Plastid hexose transporter isoform 1 [Theobroma cacao]	822	822	0.99	0	0.77	EOY04152.1
7	P_blue	F_black	Manes.02G069900	2.2.2.6	major_CHO_metabolism.degradation.starch.transporter	(at5g16150_:_588.0)_Encodes_a_putative_plastidic_glucose_transporter.;_plastidic_GLC_translocator_(PGLCT);_FUNCTIONS_IN:_carbohydrate_transmembrane_transporter_activity,_sugar:hydrogen_symporter_activity;_INVOLVED_IN:_response_to_trehalose_stimulus;_LOCATED_IN:_membrane;_EXPRESSED_IN:_24_plant_structures;_EXPRESSED_DURING:_14_growth_stages;_CONTAINS_InterPro_DOMAIN/s:_Sugar_transporter,_conserved…	Plastid hexose transporter isoform 1 [Theobroma cacao]	822	822	0.99	0	0.77	EOY04152.1
8	P_blue	F_black	Manes.02G069900	34.2	transport.sugars	(at5g16150_:_460.0)_Encodes_a_putative_plastidic_glucose_transporter.;_plastidic_GLC_translocator_(PGLCT);_FUNCTIONS_IN:_carbohydrate_transmembrane_transporter_activity,_sugar:hydrogen_symporter_activity;_INVOLVED_IN:_response_to_trehalose_stimulus;_LOCATED_IN:_membrane;_EXPRESSED_IN:_24_plant_structures;_EXPRESSED_DURING:_14_growth_stages;_CONTAINS_InterPro_DOMAIN/s:_Sugar_transporter,_conserved…	Plastid hexose transporter isoform 1 [Theobroma cacao]	822	822	0.99	0	0.77	EOY04152.1
9	P_blue	F_black	Manes.02G069900	34.2	transport.sugars	(at5g16150_:_588.0)_Encodes_a_putative_plastidic_glucose_transporter.;_plastidic_GLC_translocator_(PGLCT);_FUNCTIONS_IN:_carbohydrate_transmembrane_transporter_activity,_sugar:hydrogen_symporter_activity;_INVOLVED_IN:_response_to_trehalose_stimulus;_LOCATED_IN:_membrane;_EXPRESSED_IN:_24_plant_structures;_EXPRESSED_DURING:_14_growth_stages;_CONTAINS_InterPro_DOMAIN/s:_Sugar_transporter,_conserved…	Plastid hexose transporter isoform 1 [Theobroma cacao]	822	822	0.99	0	0.77	EOY04152.1
10	P_blue	F_black	Manes.03G127800	34.8	transport.metabolite_transporters_at_the_envelope_membrane	(at5g54800_:_518.0)_Encodes_glucose6-Phosphate/phosphate_transporter_1.__Essential_for_pollen_maturation_and_embryo_sac_development.;_glucose_6-phosphate/phosphate_translocator_1_(GPT1);_FUNCTIONS_IN:_antiporter_activity,_glucose-6-phosphate_transmembrane_transporter_activity;_INVOLVED_IN:_vacuole_organization,_pollen_maturation,_embryo_sac_development,_response_to_nematode,_lipid_particle_organi…	glucose-6-phosphate/phosphate-translocator precursor family protein [Populus trichocarpa]	693	693	0.98	0	0.88	XP_006370658.1
11	P_blue	F_black	Manes.03G171200	2014-02-04	glycolysis.plastid_branch.pyruvate_kinase_(PK)	(q43117|kpya_ricco_:_1004.0)_Pyruvate_kinase_isozyme_A,_chloroplast_precursor_(EC_2.7.1.40)_-_Ricinus_communis_(Castor_bean)_&_(at3g22960_:_923.0)_encodes_a_chloroplast_pyruvate_kinase_alpha_subunit._Important_for_seed_oil_biosynthesis._Ubiquitously_expressed,_with_significantly_increased_expression_in_maturing_seeds.;_PKP-ALPHA;_FUNCTIONS_IN:_pyruvate_kinase_activity;_INVOLVED_IN:_response_to_ca…	pyruvate phosphotransferase family protein [Populus trichocarpa]	1042	1042	0.99	0	0.86	XP_002311649.2
12	P_blue	F_black	Manes.03G202500	8.1.1.3	TCA_/_org_transformation.TCA.pyruvate_DH.E3	(at3g16950_:_887.0)_encodes_a_plastid_lipoamide_dehydrogenase,_subunit_of_the_pyruvate_dehydrogenase_complex_which_provides_acetyl-CoA_for_de_novo_fatty_acid_biosynthesis._The_gene_is_highly_expressed_in_developing_seeds.;_lipoamide_dehydrogenase_1_(LPD1);_CONTAINS_InterPro_DOMAIN/s:_FAD-dependent_pyridine_nucleotide-disulphide_oxidoreductase_(InterPro:IPR013027),_Pyridine_nucleotide-disulphide_o…	Lipoamide dehydrogenase 1 isoform 1 [Theobroma cacao]	972	972	0.96	0	0.88	EOY06678.1
13	P_blue	F_black	Manes.03G202500	1931-01-11	lipid_metabolism.FA_synthesis_and_FA_elongation.pyruvate_DH	(at3g16950_:_887.0)_encodes_a_plastid_lipoamide_dehydrogenase,_subunit_of_the_pyruvate_dehydrogenase_complex_which_provides_acetyl-CoA_for_de_novo_fatty_acid_biosynthesis._The_gene_is_highly_expressed_in_developing_seeds.;_lipoamide_dehydrogenase_1_(LPD1);_CONTAINS_InterPro_DOMAIN/s:_FAD-dependent_pyridine_nucleotide-disulphide_oxidoreductase_(InterPro:IPR013027),_Pyridine_nucleotide-disulphide_o…	Lipoamide dehydrogenase 1 isoform 1 [Theobroma cacao]	972	972	0.96	0	0.88	EOY06678.1
14	P_blue	F_black	Manes.05G047000	2008-03-01	PS.calvin_cycle.transketolase	(q43848|tktc_soltu_:_1192.0)_Transketolase,_chloroplast_precursor_(EC_2.2.1.1)_(TK)_-_Solanum_tuberosum_(Potato)_&_(loc_os06g04270.1_:_1177.0)_no_description_available_&_(at2g45290_:_1170.0)_Transketolase;_FUNCTIONS_IN:_catalytic_activity,_transketolase_activity;_INVOLVED_IN:_response_to_cadmium_ion;_LOCATED_IN:_chloroplast_stroma,_chloroplast;_EXPRESSED_IN:_25_plant_structures;_EXPRESSED_DURING:…	Transketolase [Theobroma cacao]	1409	1409	0.99	0	0.91	EOX96247.1
15	P_blue	F_black	Manes.05G047000	2001-02-07	OPP.non-reductive_PP.transketolase	(q43848|tktc_soltu_:_1192.0)_Transketolase,_chloroplast_precursor_(EC_2.2.1.1)_(TK)_-_Solanum_tuberosum_(Potato)_&_(loc_os06g04270.1_:_1177.0)_no_description_available_&_(at2g45290_:_1170.0)_Transketolase;_FUNCTIONS_IN:_catalytic_activity,_transketolase_activity;_INVOLVED_IN:_response_to_cadmium_ion;_LOCATED_IN:_chloroplast_stroma,_chloroplast;_EXPRESSED_IN:_25_plant_structures;_EXPRESSED_DURING:…	Transketolase [Theobroma cacao]	1409	1409	0.99	0	0.91	EOX96247.1
16	P_blue	F_black	Manes.06G063500	2006-03-01	PS.calvin_cycle.aldolase	(at2g01140_:_666.0)_Aldolase_superfamily_protein;_FUNCTIONS_IN:_fructose-bisphosphate_aldolase_activity;_INVOLVED_IN:_response_to_oxidative_stress,_response_to_cadmium_ion,_pentose-phosphate_shunt;_LOCATED_IN:_mitochondrion,_chloroplast,_plastoglobule;_EXPRESSED_IN:_25_plant_structures;_EXPRESSED_DURING:_15_growth_stages;_CONTAINS_InterPro_DOMAIN/s:_Aldolase-type_TIM_barrel_(InterPro:IPR013785),_…	fructose-bisphosphate aldolase 4 [Camellia oleifera]	733	733	0.99	0	0.9	AGB05601.1
17	P_blue	F_black	Manes.06G117800	2001-04-23	nucleotide_metabolism.phosphotransfer_and_pyrophosphatases.adenylate_kinase	(q08480|kad2_orysa_:_428.0)_Adenylate_kinase_B_(EC_2.7.4.3)_(ATP-AMP_transphosphorylase)_-_Oryza_sativa_(Rice)_&_(loc_os11g20790.1_:_428.0)_no_description_available_&_(at5g63400_:_390.0)_encodes_a_protein_similar_to_adenylate_kinase.;_adenylate_kinase_1_(ADK1);_FUNCTIONS_IN:_copper_ion_binding,_adenylate_kinase_activity;_INVOLVED_IN:_response_to_cadmium_ion;_LOCATED_IN:_mitochondrion,_plasmF_mbra…	adenylate kinase [Medicago truncatula]	466	466	0.99	8e-166	0.92	XP_003608862.1
18	P_blue	F_black	Manes.06G155200	2014-02-04	glycolysis.plastid_branch.pyruvate_kinase_(PK)	(at5g52920_:_958.0)_encodes_a_dominant_chloroplast_pyruvate_kinase_beta_subunit._Important_for_seed_oil_biosynthesis._Ubiquitously_expressed,_with_significantly_increased_expression_in_maturing_seeds._The_mutant_plant_has_wrinkled_seeds,_with_a_50-70%_reduction_in_seed_fatty_acid_content.;_plastidic_pyruvate_kinase_beta_subunit_1_(PKP-BETA1);_FUNCTIONS_IN:_pyruvate_kinase_activity;_INVOLVED_IN:_r…	Plastidic pyruvate kinase beta subunit 1 isoform 1 [Theobroma cacao]	1066	1066	0.99	0	0.9	EOY23393.1
19	P_blue	F_black	Manes.06G155200	1930-01-11	lipid_metabolism.FA_synthesis_and_FA_elongation.pyruvate_kinase	(at5g52920_:_958.0)_encodes_a_dominant_chloroplast_pyruvate_kinase_beta_subunit._Important_for_seed_oil_biosynthesis._Ubiquitously_expressed,_with_significantly_increased_expression_in_maturing_seeds._The_mutant_plant_has_wrinkled_seeds,_with_a_50-70%_reduction_in_seed_fatty_acid_content.;_plastidic_pyruvate_kinase_beta_subunit_1_(PKP-BETA1);_FUNCTIONS_IN:_pyruvate_kinase_activity;_INVOLVED_IN:_r…	Plastidic pyruvate kinase beta subunit 1 isoform 1 [Theobroma cacao]	1066	1066	0.99	0	0.9	EOY23393.1
20	P_blue	F_black	Manes.06G164600	34.8	transport.metabolite_transporters_at_the_envelope_membrane	(at5g12860_:_703.0)_dicarboxylate_transporter_1_(DiT1);_FUNCTIONS_IN:_oxoglutarate:malate_antiporter_activity;_INVOLVED_IN:_N-terminal_protein_myristoylation,_malate_transport,_response_to_nematode;_LOCATED_IN:_mitochondrion,_chloroplast,_plastid,_membrane;_EXPRESSED_IN:_23_plant_structures;_EXPRESSED_DURING:_13_growth_stages;_CONTAINS_InterPro_DOMAIN/s:_Sodium/sulphate_symporter_(InterPro:IPR001…	Dicarboxylate transporter 1 isoform 1 [Theobroma cacao]	905	905	0.99	0	0.84	EOY32664.1
21	P_blue	F_black	Manes.07G056100	2014-02-04	glycolysis.plastid_branch.pyruvate_kinase_(PK)	(loc_os03g46910.1_:_681.0)_no_description_available_&_(q43117|kpya_ricco_:_627.0)_Pyruvate_kinase_isozyme_A,_chloroplast_precursor_(EC_2.7.1.40)_-_Ricinus_communis_(Castor_bean)_&_(at3g22960_:_617.0)_encodes_a_chloroplast_pyruvate_kinase_alpha_subunit._Important_for_seed_oil_biosynthesis._Ubiquitously_expressed,_with_significantly_increased_expression_in_maturing_seeds.;_PKP-ALPHA;_FUNCTIONS_IN:_…	Pyruvate kinase isozyme A [Morus notabilis]	815	815	0.99	0	0.69	XP_010095745.1
22	P_blue	F_black	Manes.09G059900	21.5	redox.peroxiredoxin	(at3g52960_:_251.0)_Thioredoxin_superfamily_protein;_FUNCTIONS_IN:_oxidoreductase_activity,_antioxidant_activity;_INVOLVED_IN:_defense_response_to_bacterium,_peptidyl-cysteine_S-nitrosylation;_LOCATED_IN:_thylakoid,_chloroplast_stroma,_chloroplast,_plant-type_cell_wall;_EXPRESSED_IN:_25_plant_structures;_EXPRESSED_DURING:_15_growth_stages;_CONTAINS_InterPro_DOMAIN/s:_Thioredoxin_fold_(InterPro:IP…	type II peroxiredoxin E [Vitis vinifera]	296	296	0.99	3e-99	0.69	NP_001268192.1
23	P_blue	F_black	Manes.09G084500	16.1.2.9	secondarP_tabolism.isoprenoids.mevalonate_pathway.farnesyl_pyrophosphate_synthetase	(at5g47770_:_581.0)_Encodes_a_protein_with_farnesyl_diphosphate_synthase_activity.;_farnesyl_diphosphate_synthase_1_(FPS1);_FUNCTIONS_IN:_dimethylallyltranstransferase_activity,_geranyltranstransferase_activity;_INVOLVED_IN:_farnesyl_diphosphate_biosynthetic_process,_isoprenoid_biosynthetic_process;_EXPRESSED_IN:_24_plant_structures;_EXPRESSED_DURING:_14_growth_stages;_CONTAINS_InterPro_DOMAIN/s:…	farnesyl pyrophosphate synthase 1 [Manihot esculenta]	707	707	0.99	0	1	AMN82833.1
24	P_blue	F_black	Manes.09G087100	35.2	not_assigned.unknown	(at3g09470_:_514.0)_Major_facilitator_superfamily_protein;_CONTAINS_InterPro_DOMAIN/s:_Major_facilitator_superfamily,_general_substrate_transporter_(InterPro:IPR016196);_Has_810_Blast_hits_to_800_proteins_in_150_species:_Archae_-_2;_Bacteria_-_12;_Metazoa_-_490;_Fungi_-_196;_Plants_-_54;_Viruses_-_0;_Other_Eukaryotes_-_56_(source:_NCBI_BLink)._&_(loc_os12g37939.1_:_432.0)_no_description_available…	UNC93-like protein 3 [Ananas comosus]	565	565	0.97	0	0.68	OAY84719.1
25	P_blue	F_black	Manes.10G007300	2001-01-11	lipid_metabolism.FA_synthesis_and_FA_elongation.Acetyl_CoA_Carboxylation	(at3g56130_:_211.0)_biotin/lipoyl_attachment_domain-containing_protein;_CONTAINS_InterPro_DOMAIN/s:_Single_hybrid_motif_(InterPro:IPR011053),_Biotin/lipoyl_attachment_(InterPro:IPR000089),_Galactose-binding_domain-like_(InterPro:IPR008979);_BEST_Arabidopsis_thaliana_protein_match_is:_Single_hybrid_motif_superfamily_protein_(TAIR:AT3G15690.2)._&_(reliability:_422.0)_&__(original_description:_pacid…	biotin/lipoyl attachment domain-containing family protein [Populus trichocarpa]	345	345	0.99	1e-117	0.76	XP_002311250.1
26	P_blue	F_black	Manes.11G004200	23.1.1.5	nucleotide_metabolism.synthesis.pyrimidine.orotate_phosphoribosyltransferase	(at3g54470_:_726.0)_encodes_the_bi-functional_orotate_phosphoribosyltransferase/orotidine-5-phosphate_decarboxylase_catalyzing_the_fifth_and_sixth_step_in_the_de_novo_pyrimidine_ribonucleotide_biosynthesis;_uridine_5-monophosphate_synthase_/_UMP_synthase_(PYRE-F)_(UMPS);_FUNCTIONS_IN:_orotate_phosphoribosyltransferase_activity,_orotidine-5-phosphate_decarboxylase_activity;_INVOLVED_IN:_response_t…	Uridine 5'-monophosphate synthase family protein [Populus trichocarpa]	845	845	0.99	0	0.86	XP_002297746.1
27	P_blue	F_black	Manes.12G063500	16.1.2.1	secondarP_tabolism.isoprenoids.mevalonate_pathway.acetyl-CoA_C-acyltransferase	(at5g48230_:_618.0)_acetoacetyl-CoA_thiolase_2_(ACAT2);_FUNCTIONS_IN:_transferase_activity,_transferring_acyl_groups_other_than_amino-acyl_groups,_acetyl-CoA_C-acetyltransferase_activity,_catalytic_activity;_INVOLVED_IN:_embryo_development_ending_in_seed_dormancy;_LOCATED_IN:_peroxisome,_plasmF_mbrane;_EXPRESSED_IN:_24_plant_structures;_EXPRESSED_DURING:_13_growth_stages;_CONTAINS_InterPro_DOMAIN…	acetyl-CoA C-acetyltransferase [Hevea brasiliensis]	754	754	0.99	0	0.95	BAF98276.1
28	P_blue	F_black	Manes.12G063500	13.2.4.5	amino_acid_metabolism.degradation.branched_chain_group.isoleucine	(at5g48230_:_618.0)_acetoacetyl-CoA_thiolase_2_(ACAT2);_FUNCTIONS_IN:_transferase_activity,_transferring_acyl_groups_other_than_amino-acyl_groups,_acetyl-CoA_C-acetyltransferase_activity,_catalytic_activity;_INVOLVED_IN:_embryo_development_ending_in_seed_dormancy;_LOCATED_IN:_peroxisome,_plasmF_mbrane;_EXPRESSED_IN:_24_plant_structures;_EXPRESSED_DURING:_13_growth_stages;_CONTAINS_InterPro_DOMAIN…	acetyl-CoA C-acetyltransferase [Hevea brasiliensis]	754	754	0.99	0	0.95	BAF98276.1
29	P_blue	F_black	Manes.12G063500	13.2.6.3	amino_acid_metabolism.degradation.aromatic_aa.tryptophan	(at5g48230_:_618.0)_acetoacetyl-CoA_thiolase_2_(ACAT2);_FUNCTIONS_IN:_transferase_activity,_transferring_acyl_groups_other_than_amino-acyl_groups,_acetyl-CoA_C-acetyltransferase_activity,_catalytic_activity;_INVOLVED_IN:_embryo_development_ending_in_seed_dormancy;_LOCATED_IN:_peroxisome,_plasmF_mbrane;_EXPRESSED_IN:_24_plant_structures;_EXPRESSED_DURING:_13_growth_stages;_CONTAINS_InterPro_DOMAIN…	acetyl-CoA C-acetyltransferase [Hevea brasiliensis]	754	754	0.99	0	0.95	BAF98276.1
30	P_blue	F_black	Manes.14G007500	2008-02-04	glycolysis.plastid_branch.glyceraldehyde_3-phosphate_dehydrogenase_(GAP-DH)	(at1g16300_:_348.0)_Encodes_one_of_the_chloroplast/plastid_localized_GAPDH_isoforms_(GAPCp1/At1g79530_and_GAPCp2/At1g16300)._gapcp_double_mutants_display_a_drastic_phenotype_of_arrested_root_development,_dwarfism_and_sterility._GAPCps_are_important_for_the_synthesis_of_serine_in_roots.;_glyceraldehyde-3-phosphate_dehydrogenase_of_plastid_2_(GAPCP-2);_CONTAINS_InterPro_DOMAIN/s:_Glyceraldehyde_3-p…	glyceraldehyde 3-phosphate dehydrogenase 1 family protein [Populus trichocarpa]	448	545	0.9	2e-154	0.79	XP_002312235.1
31	P_blue	F_black	Manes.14G100900	1931-01-11	lipid_metabolism.FA_synthesis_and_FA_elongation.pyruvate_DH	(at3g25860_:_509.0)_Nuclear_encoded_dihydrolipoamide_S-acetyltransferase_(LTA2)_that_encodes_teh__Pyruvate_Decarboxylase_E2_subunit._Mutant_has_embryo_defect.;_LTA2;_FUNCTIONS_IN:_dihydrolipoyllysine-residue_acetyltransferase_activity;_INVOLVED_IN:_metabolic_process,_acetyl-CoA_biosynthetic_process_from_pyruvate;_LOCATED_IN:_cytosolic_ribosome,_chloroplast_stroma,_chloroplast,_membrane,_chloropla…	Dihydrolipoyllysine-residue acetyltransferase component of pyruvate dehydrogenase complex [Morus notabilis]	632	632	0.99	0	0.78	XP_010104233.1
32	P_blue	F_black	Manes.14G108900	2006-03-01	PS.calvin_cycle.aldolase	(at2g01140_:_642.0)_Aldolase_superfamily_protein;_FUNCTIONS_IN:_fructose-bisphosphate_aldolase_activity;_INVOLVED_IN:_response_to_oxidative_stress,_response_to_cadmium_ion,_pentose-phosphate_shunt;_LOCATED_IN:_mitochondrion,_chloroplast,_plastoglobule;_EXPRESSED_IN:_25_plant_structures;_EXPRESSED_DURING:_15_growth_stages;_CONTAINS_InterPro_DOMAIN/s:_Aldolase-type_TIM_barrel_(InterPro:IPR013785),_…	fructose-bisphosphate aldolase 4 [Camellia oleifera]	736	736	0.99	0	0.9	AGB05601.1
33	P_blue	F_black	Manes.15G034400	2014-02-04	glycolysis.plastid_branch.pyruvate_kinase_(PK)	(q43117|kpya_ricco_:_969.0)_Pyruvate_kinase_isozyme_A,_chloroplast_precursor_(EC_2.7.1.40)_-_Ricinus_communis_(Castor_bean)_&_(at3g22960_:_910.0)_encodes_a_chloroplast_pyruvate_kinase_alpha_subunit._Important_for_seed_oil_biosynthesis._Ubiquitously_expressed,_with_significantly_increased_expression_in_maturing_seeds.;_PKP-ALPHA;_FUNCTIONS_IN:_pyruvate_kinase_activity;_INVOLVED_IN:_response_to_cad…	pyruvate phosphotransferase family protein [Populus trichocarpa]	1013	1013	0.99	0	0.86	XP_002315744.1
34	P_blue	F_black	Manes.15G094700	35.2	not_assigned.unknown	(at3g14920_:_680.0)_Peptide-N4-(N-acetyl-beta-glucosaminyl)asparagine_amidase_A_protein;_INVOLVED_IN:_biological_process_unknown;_LOCATED_IN:_plasmF_mbrane,_vacuole,_plant-type_cell_wall;_EXPRESSED_IN:_23_plant_structures;_EXPRESSED_DURING:_13_growth_stages;_CONTAINS_InterPro_DOMAIN/s:_Peptide-N4-(N-acetyl-beta-glucosaminyl)asparagine_amidase_A_(InterPro:IPR021102);_BEST_Arabidopsis_thaliana_prot…	Peptide-N4-(N-acetyl-beta-glucosaminyl)asparagine amidase A protein, putative [Theobroma cacao]	811	811	0.94	0	0.67	EOY13263.1
35	P_blue	F_black	Manes.15G151100	29.4	protein.postranslational_modification	(p15792|kpk1_phavu_:_749.0)_Protein_kinase_PVPK-1_(EC_2.7.11.1)_-_Phaseolus_vulgaris_(Kidney_bean)_(French_bean)_&_(at3g27580_:_669.0)_F_mber_of_a_subfamily_of_Ser/Thr_PKs_in_plants.;_ATPK7;_FUNCTIONS_IN:_protein_serine/threonine_kinase_activity,_kinase_activity;_INVOLVED_IN:_protein_amino_acid_phosphorylation;_LOCATED_IN:_chloroplast;_EXPRESSED_IN:_22_plant_structures;_EXPRESSED_DURING:_13_growt…	D6 protein kinase like 2 isoform 1 [Theobroma cacao]	944	944	0.96	0	0.76	EOY02515.1
36	P_blue	F_black	Manes.15G151100	29.4	protein.postranslational_modification	(p15792|kpk1_phavu_:_749.0)_Protein_kinase_PVPK-1_(EC_2.7.11.1)_-_Phaseolus_vulgaris_(Kidney_bean)_(French_bean)_&_(at3g27580_:_669.0)_F_mber_of_a_subfamily_of_Ser/Thr_PKs_in_plants.;_ATPK7;_FUNCTIONS_IN:_protein_serine/threonine_kinase_activity,_kinase_activity;_INVOLVED_IN:_protein_amino_acid_phosphorylation;_LOCATED_IN:_chloroplast;_EXPRESSED_IN:_22_plant_structures;_EXPRESSED_DURING:_13_growt…	D6 protein kinase like 2 isoform 1 [Theobroma cacao]	944	944	0.96	0	0.76	EOY02515.1
37	P_blue	F_black	Manes.17G013000	29.5	protein.degradation	(at4g17830_:_753.0)_Peptidase_M20/M25/M40_family_protein;_FUNCTIONS_IN:_metallopeptidase_activity,_hydrolase_activity;_INVOLVED_IN:_proteolysis,_metabolic_process;_EXPRESSED_IN:_24_plant_structures;_EXPRESSED_DURING:_13_growth_stages;_CONTAINS_InterPro_DOMAIN/s:_Peptidase_M20_(InterPro:IPR002933),_Peptidase_M20,_dimerisation_(InterPro:IPR011650)._&_(loc_os02g46520.1_:_674.0)_no_description_availa…	Peptidase M20/M25/M40 family protein isoform 1 [Theobroma cacao]	795	795	0.99	0	0.87	EOY24014.1
1	P_blue	F_royalblue	Manes.01G023200	2013-01-04	glycolysis.cytosolic_branch.enolase	(at1g74030_:_805.0)_Encodes_the_plastid-localized_phosphoenolpyruvate_enolase._Mutant_plants_have_abnormal_trichomes.;_enolase_1_(ENO1);_FUNCTIONS_IN:_phosphopyruvate_hydratase_activity;_INVOLVED_IN:_trichome_morphogenesis;_LOCATED_IN:_chloroplast;_EXPRESSED_IN:_26_plant_structures;_EXPRESSED_DURING:_13_growth_stages;_CONTAINS_InterPro_DOMAIN/s:_Enolase_(InterPro:IPR000941),_Enolase,_C-terminal_(…	plastid enolase [Helianthus annuus]	848	848	0.99	0	0.86	ABO36543.1
2	P_blue	F_royalblue	Manes.01G111700	34.2	transport.sugars	(at5g16150_:_646.0)_Encodes_a_putative_plastidic_glucose_transporter.;_plastidic_GLC_translocator_(PGLCT);_FUNCTIONS_IN:_carbohydrate_transmembrane_transporter_activity,_sugar:hydrogen_symporter_activity;_INVOLVED_IN:_response_to_trehalose_stimulus;_LOCATED_IN:_membrane;_EXPRESSED_IN:_24_plant_structures;_EXPRESSED_DURING:_14_growth_stages;_CONTAINS_InterPro_DOMAIN/s:_Sugar_transporter,_conserved…	Plastid hexose transporter isoform 2 [Theobroma cacao]	842	842	0.99	0	0.79	EOY04153.1
3	P_blue	F_royalblue	Manes.01G111700	2.2.2.6	major_CHO_metabolism.degradation.starch.transporter	(at5g16150_:_646.0)_Encodes_a_putative_plastidic_glucose_transporter.;_plastidic_GLC_translocator_(PGLCT);_FUNCTIONS_IN:_carbohydrate_transmembrane_transporter_activity,_sugar:hydrogen_symporter_activity;_INVOLVED_IN:_response_to_trehalose_stimulus;_LOCATED_IN:_membrane;_EXPRESSED_IN:_24_plant_structures;_EXPRESSED_DURING:_14_growth_stages;_CONTAINS_InterPro_DOMAIN/s:_Sugar_transporter,_conserved…	Plastid hexose transporter isoform 2 [Theobroma cacao]	842	842	0.99	0	0.79	EOY04153.1
4	P_blue	F_royalblue	Manes.01G139400	2005-01-11	lipid_metabolism.FA_synthesis_and_FA_elongation.beta_hydroxyacyl_ACP_dehydratase	(at5g10160_:_295.0)_Thioesterase_superfamily_protein;_FUNCTIONS_IN:_hydro-lyase_activity,_3-hydroxyacyl-[acyl-carrier-protein]_dehydratase_activity;_INVOLVED_IN:_fatty_acid_biosynthetic_process;_LOCATED_IN:_cell_wall,_chloroplast,_membrane;_EXPRESSED_IN:_22_plant_structures;_EXPRESSED_DURING:_13_growth_stages;_CONTAINS_InterPro_DOMAIN/s:_Beta-hydroxyacyl-(acyl-carrier-protein)_dehydratase,_FabA/F…	beta-hydroxyacyl-acyl carrier protein dehydratase [Hevea brasiliensis]	387	387	0.99	4e-135	0.84	ADJ17723.1
5	P_blue	F_royalblue	Manes.03G127800	34.8	transport.metabolite_transporters_at_the_envelope_membrane	(at5g54800_:_518.0)_Encodes_glucose6-Phosphate/phosphate_transporter_1.__Essential_for_pollen_maturation_and_embryo_sac_development.;_glucose_6-phosphate/phosphate_translocator_1_(GPT1);_FUNCTIONS_IN:_antiporter_activity,_glucose-6-phosphate_transmembrane_transporter_activity;_INVOLVED_IN:_vacuole_organization,_pollen_maturation,_embryo_sac_development,_response_to_nematode,_lipid_particle_organi…	glucose-6-phosphate/phosphate-translocator precursor family protein [Populus trichocarpa]	693	693	0.98	0	0.88	XP_006370658.1
6	P_blue	F_royalblue	Manes.03G171200	2014-02-04	glycolysis.plastid_branch.pyruvate_kinase_(PK)	(q43117|kpya_ricco_:_1004.0)_Pyruvate_kinase_isozyme_A,_chloroplast_precursor_(EC_2.7.1.40)_-_Ricinus_communis_(Castor_bean)_&_(at3g22960_:_923.0)_encodes_a_chloroplast_pyruvate_kinase_alpha_subunit._Important_for_seed_oil_biosynthesis._Ubiquitously_expressed,_with_significantly_increased_expression_in_maturing_seeds.;_PKP-ALPHA;_FUNCTIONS_IN:_pyruvate_kinase_activity;_INVOLVED_IN:_response_to_ca…	pyruvate phosphotransferase family protein [Populus trichocarpa]	1042	1042	0.99	0	0.86	XP_002311649.2
7	P_blue	F_royalblue	Manes.04G075000	35.1.19	not_assigned.no_ontology.C2_domain-containing_protein	(at2g20990_:_800.0)_Encodes_a_plasmF_mbrane_localized_protein_with_similarity_to_synaptotagmins,_a_class_of_membrane_trafficking_proteins._SYT1_is_expressed_in_all_tissues.__Loss_of_function_mutations_show_hypersensitivity_to_NaCl_and_electrolyte_leakage_from_the_plasmF_mbrane._SYT1_also_affects_calcium_dependent_freezing_tolerance._SYT1_probably_plays_a_role_in_membrane_repair_such_as_membrane_r…	Extended synaptotagmin-2-B [Cajanus cajan]	941	941	0.99	0	0.83	KYP68324.1
8	P_blue	F_royalblue	Manes.04G075000	35.1.19	not_assigned.no_ontology.C2_domain-containing_protein	(loc_os09g36770.3_:_590.0)_no_description_available_&_(at2g20990_:_584.0)_Encodes_a_plasmF_mbrane_localized_protein_with_similarity_to_synaptotagmins,_a_class_of_membrane_trafficking_proteins._SYT1_is_expressed_in_all_tissues.__Loss_of_function_mutations_show_hypersensitivity_to_NaCl_and_electrolyte_leakage_from_the_plasmF_mbrane._SYT1_also_affects_calcium_dependent_freezing_tolerance._SYT1_proba…	Extended synaptotagmin-2-B [Cajanus cajan]	941	941	0.99	0	0.83	KYP68324.1
9	P_blue	F_royalblue	Manes.05G077100	35.2	not_assigned.unknown	(at3g63170_:_219.0)_Chalcone-flavanone_isomerase_family_protein;_FUNCTIONS_IN:_intramolecular_lyase_activity;_INVOLVED_IN:_cellular_amino_acid_derivative_biosynthetic_process;_LOCATED_IN:_mitochondrion,_chloroplast,_plastid,_chloroplast_envelope;_EXPRESSED_IN:_22_plant_structures;_EXPRESSED_DURING:_13_growth_stages;_CONTAINS_InterPro_DOMAIN/s:_Chalcone_isomerase,_subgroup_(InterPro:IPR003466),_Ch…	Chalcone-flavanone isomerase family protein, putative isoform 1 [Theobroma cacao]	380	380	0.99	5e-130	0.63	EOX94747.1
10	P_blue	F_royalblue	Manes.05G077100	35.2	not_assigned.unknown	(at3g63170_:_289.0)_Chalcone-flavanone_isomerase_family_protein;_FUNCTIONS_IN:_intramolecular_lyase_activity;_INVOLVED_IN:_cellular_amino_acid_derivative_biosynthetic_process;_LOCATED_IN:_mitochondrion,_chloroplast,_plastid,_chloroplast_envelope;_EXPRESSED_IN:_22_plant_structures;_EXPRESSED_DURING:_13_growth_stages;_CONTAINS_InterPro_DOMAIN/s:_Chalcone_isomerase,_subgroup_(InterPro:IPR003466),_Ch…	Chalcone-flavanone isomerase family protein, putative isoform 1 [Theobroma cacao]	380	380	0.99	5e-130	0.63	EOX94747.1
11	P_blue	F_royalblue	Manes.06G063500	2006-03-01	PS.calvin_cycle.aldolase	(at2g01140_:_666.0)_Aldolase_superfamily_protein;_FUNCTIONS_IN:_fructose-bisphosphate_aldolase_activity;_INVOLVED_IN:_response_to_oxidative_stress,_response_to_cadmium_ion,_pentose-phosphate_shunt;_LOCATED_IN:_mitochondrion,_chloroplast,_plastoglobule;_EXPRESSED_IN:_25_plant_structures;_EXPRESSED_DURING:_15_growth_stages;_CONTAINS_InterPro_DOMAIN/s:_Aldolase-type_TIM_barrel_(InterPro:IPR013785),_…	fructose-bisphosphate aldolase 4 [Camellia oleifera]	733	733	0.99	0	0.9	AGB05601.1
12	P_blue	F_royalblue	Manes.06G117800	2001-04-23	nucleotide_metabolism.phosphotransfer_and_pyrophosphatases.adenylate_kinase	(q08480|kad2_orysa_:_428.0)_Adenylate_kinase_B_(EC_2.7.4.3)_(ATP-AMP_transphosphorylase)_-_Oryza_sativa_(Rice)_&_(loc_os11g20790.1_:_428.0)_no_description_available_&_(at5g63400_:_390.0)_encodes_a_protein_similar_to_adenylate_kinase.;_adenylate_kinase_1_(ADK1);_FUNCTIONS_IN:_copper_ion_binding,_adenylate_kinase_activity;_INVOLVED_IN:_response_to_cadmium_ion;_LOCATED_IN:_mitochondrion,_plasmF_mbra…	adenylate kinase [Medicago truncatula]	466	466	0.99	8e-166	0.92	XP_003608862.1
13	P_blue	F_royalblue	Manes.06G155200	1930-01-11	lipid_metabolism.FA_synthesis_and_FA_elongation.pyruvate_kinase	(at5g52920_:_958.0)_encodes_a_dominant_chloroplast_pyruvate_kinase_beta_subunit._Important_for_seed_oil_biosynthesis._Ubiquitously_expressed,_with_significantly_increased_expression_in_maturing_seeds._The_mutant_plant_has_wrinkled_seeds,_with_a_50-70%_reduction_in_seed_fatty_acid_content.;_plastidic_pyruvate_kinase_beta_subunit_1_(PKP-BETA1);_FUNCTIONS_IN:_pyruvate_kinase_activity;_INVOLVED_IN:_r…	Plastidic pyruvate kinase beta subunit 1 isoform 1 [Theobroma cacao]	1066	1066	0.99	0	0.9	EOY23393.1
14	P_blue	F_royalblue	Manes.06G155200	2014-02-04	glycolysis.plastid_branch.pyruvate_kinase_(PK)	(at5g52920_:_958.0)_encodes_a_dominant_chloroplast_pyruvate_kinase_beta_subunit._Important_for_seed_oil_biosynthesis._Ubiquitously_expressed,_with_significantly_increased_expression_in_maturing_seeds._The_mutant_plant_has_wrinkled_seeds,_with_a_50-70%_reduction_in_seed_fatty_acid_content.;_plastidic_pyruvate_kinase_beta_subunit_1_(PKP-BETA1);_FUNCTIONS_IN:_pyruvate_kinase_activity;_INVOLVED_IN:_r…	Plastidic pyruvate kinase beta subunit 1 isoform 1 [Theobroma cacao]	1066	1066	0.99	0	0.9	EOY23393.1
15	P_blue	F_royalblue	Manes.06G164600	34.8	transport.metabolite_transporters_at_the_envelope_membrane	(at5g12860_:_703.0)_dicarboxylate_transporter_1_(DiT1);_FUNCTIONS_IN:_oxoglutarate:malate_antiporter_activity;_INVOLVED_IN:_N-terminal_protein_myristoylation,_malate_transport,_response_to_nematode;_LOCATED_IN:_mitochondrion,_chloroplast,_plastid,_membrane;_EXPRESSED_IN:_23_plant_structures;_EXPRESSED_DURING:_13_growth_stages;_CONTAINS_InterPro_DOMAIN/s:_Sodium/sulphate_symporter_(InterPro:IPR001…	Dicarboxylate transporter 1 isoform 1 [Theobroma cacao]	905	905	0.99	0	0.84	EOY32664.1
16	P_blue	F_royalblue	Manes.07G056100	2014-02-04	glycolysis.plastid_branch.pyruvate_kinase_(PK)	(loc_os03g46910.1_:_681.0)_no_description_available_&_(q43117|kpya_ricco_:_627.0)_Pyruvate_kinase_isozyme_A,_chloroplast_precursor_(EC_2.7.1.40)_-_Ricinus_communis_(Castor_bean)_&_(at3g22960_:_617.0)_encodes_a_chloroplast_pyruvate_kinase_alpha_subunit._Important_for_seed_oil_biosynthesis._Ubiquitously_expressed,_with_significantly_increased_expression_in_maturing_seeds.;_PKP-ALPHA;_FUNCTIONS_IN:_…	Pyruvate kinase isozyme A [Morus notabilis]	815	815	0.99	0	0.69	XP_010095745.1
17	P_blue	F_royalblue	Manes.07G073600	35.1	not_assigned.no_ontology	(at1g72620_:_315.0)_alpha/beta-Hydrolases_superfamily_protein;_FUNCTIONS_IN:_hydrolase_activity;_INVOLVED_IN:_biological_process_unknown;_LOCATED_IN:_endomembrane_system;_CONTAINS_InterPro_DOMAIN/s:_Alpha/beta_hydrolase_fold-1_(InterPro:IPR000073);_BEST_Arabidopsis_thaliana_protein_match_is:_alpha/beta-Hydrolases_superfamily_protein_(TAIR:AT1G17430.1);_Has_6611_Blast_hits_to_6609_proteins_in_1295…	Alpha/beta hydrolase fold-1 [Cynara cardunculus var. scolymus]	350	350	0.8	9e-117	0.57	KVI05849.1
18	P_blue	F_royalblue	Manes.09G059900	21.5	redox.peroxiredoxin	(at3g52960_:_251.0)_Thioredoxin_superfamily_protein;_FUNCTIONS_IN:_oxidoreductase_activity,_antioxidant_activity;_INVOLVED_IN:_defense_response_to_bacterium,_peptidyl-cysteine_S-nitrosylation;_LOCATED_IN:_thylakoid,_chloroplast_stroma,_chloroplast,_plant-type_cell_wall;_EXPRESSED_IN:_25_plant_structures;_EXPRESSED_DURING:_15_growth_stages;_CONTAINS_InterPro_DOMAIN/s:_Thioredoxin_fold_(InterPro:IP…	type II peroxiredoxin E [Vitis vinifera]	296	296	0.99	3e-99	0.69	NP_001268192.1
19	P_blue	F_royalblue	Manes.09G087100	35.2	not_assigned.unknown	(at3g09470_:_514.0)_Major_facilitator_superfamily_protein;_CONTAINS_InterPro_DOMAIN/s:_Major_facilitator_superfamily,_general_substrate_transporter_(InterPro:IPR016196);_Has_810_Blast_hits_to_800_proteins_in_150_species:_Archae_-_2;_Bacteria_-_12;_Metazoa_-_490;_Fungi_-_196;_Plants_-_54;_Viruses_-_0;_Other_Eukaryotes_-_56_(source:_NCBI_BLink)._&_(loc_os12g37939.1_:_432.0)_no_description_available…	UNC93-like protein 3 [Ananas comosus]	565	565	0.97	0	0.68	OAY84719.1
20	P_blue	F_royalblue	Manes.10G007300	2001-01-11	lipid_metabolism.FA_synthesis_and_FA_elongation.Acetyl_CoA_Carboxylation	(at3g56130_:_211.0)_biotin/lipoyl_attachment_domain-containing_protein;_CONTAINS_InterPro_DOMAIN/s:_Single_hybrid_motif_(InterPro:IPR011053),_Biotin/lipoyl_attachment_(InterPro:IPR000089),_Galactose-binding_domain-like_(InterPro:IPR008979);_BEST_Arabidopsis_thaliana_protein_match_is:_Single_hybrid_motif_superfamily_protein_(TAIR:AT3G15690.2)._&_(reliability:_422.0)_&__(original_description:_pacid…	biotin/lipoyl attachment domain-containing family protein [Populus trichocarpa]	345	345	0.99	1e-117	0.76	XP_002311250.1
21	P_blue	F_royalblue	Manes.11G004200	23.1.1.5	nucleotide_metabolism.synthesis.pyrimidine.orotate_phosphoribosyltransferase	(at3g54470_:_726.0)_encodes_the_bi-functional_orotate_phosphoribosyltransferase/orotidine-5-phosphate_decarboxylase_catalyzing_the_fifth_and_sixth_step_in_the_de_novo_pyrimidine_ribonucleotide_biosynthesis;_uridine_5-monophosphate_synthase_/_UMP_synthase_(PYRE-F)_(UMPS);_FUNCTIONS_IN:_orotate_phosphoribosyltransferase_activity,_orotidine-5-phosphate_decarboxylase_activity;_INVOLVED_IN:_response_t…	Uridine 5'-monophosphate synthase family protein [Populus trichocarpa]	845	845	0.99	0	0.86	XP_002297746.1
22	P_blue	F_royalblue	Manes.12G035300	35.2	not_assigned.unknown	(at1g10385_:_187.0)_Vps51/Vps67_family_(components_of_vesicular_transport)_protein;_CONTAINS_InterPro_DOMAIN/s:_Vps51/Vps67_(InterPro:IPR014812);_BEST_Arabidopsis_thaliana_protein_match_is:_exocyst_complex_component_84B_(TAIR:AT5G49830.1);_Has_436_Blast_hits_to_368_proteins_in_139_species:_Archae_-_0;_Bacteria_-_32;_Metazoa_-_153;_Fungi_-_106;_Plants_-_134;_Viruses_-_0;_Other_Eukaryotes_-_11_(sou…	PREDICTED: exocyst complex component EXO84B-like [Jatropha curcas]	1139	1139	0.98	0	0.68	XP_012085851.1
23	P_blue	F_royalblue	Manes.12G035300	35.2	not_assigned.unknown	(at1g10385_:_205.0)_Vps51/Vps67_family_(components_of_vesicular_transport)_protein;_CONTAINS_InterPro_DOMAIN/s:_Vps51/Vps67_(InterPro:IPR014812);_BEST_Arabidopsis_thaliana_protein_match_is:_exocyst_complex_component_84B_(TAIR:AT5G49830.1);_Has_436_Blast_hits_to_368_proteins_in_139_species:_Archae_-_0;_Bacteria_-_32;_Metazoa_-_153;_Fungi_-_106;_Plants_-_134;_Viruses_-_0;_Other_Eukaryotes_-_11_(sou…	PREDICTED: exocyst complex component EXO84B-like [Jatropha curcas]	1139	1139	0.98	0	0.68	XP_012085851.1
24	P_blue	F_royalblue	Manes.12G063500	16.1.2.1	secondarP_tabolism.isoprenoids.mevalonate_pathway.acetyl-CoA_C-acyltransferase	(at5g48230_:_618.0)_acetoacetyl-CoA_thiolase_2_(ACAT2);_FUNCTIONS_IN:_transferase_activity,_transferring_acyl_groups_other_than_amino-acyl_groups,_acetyl-CoA_C-acetyltransferase_activity,_catalytic_activity;_INVOLVED_IN:_embryo_development_ending_in_seed_dormancy;_LOCATED_IN:_peroxisome,_plasmF_mbrane;_EXPRESSED_IN:_24_plant_structures;_EXPRESSED_DURING:_13_growth_stages;_CONTAINS_InterPro_DOMAIN…	acetyl-CoA C-acetyltransferase [Hevea brasiliensis]	754	754	0.99	0	0.95	BAF98276.1
25	P_blue	F_royalblue	Manes.12G063500	13.2.6.3	amino_acid_metabolism.degradation.aromatic_aa.tryptophan	(at5g48230_:_618.0)_acetoacetyl-CoA_thiolase_2_(ACAT2);_FUNCTIONS_IN:_transferase_activity,_transferring_acyl_groups_other_than_amino-acyl_groups,_acetyl-CoA_C-acetyltransferase_activity,_catalytic_activity;_INVOLVED_IN:_embryo_development_ending_in_seed_dormancy;_LOCATED_IN:_peroxisome,_plasmF_mbrane;_EXPRESSED_IN:_24_plant_structures;_EXPRESSED_DURING:_13_growth_stages;_CONTAINS_InterPro_DOMAIN…	acetyl-CoA C-acetyltransferase [Hevea brasiliensis]	754	754	0.99	0	0.95	BAF98276.1
26	P_blue	F_royalblue	Manes.12G063500	13.2.4.5	amino_acid_metabolism.degradation.branched_chain_group.isoleucine	(at5g48230_:_618.0)_acetoacetyl-CoA_thiolase_2_(ACAT2);_FUNCTIONS_IN:_transferase_activity,_transferring_acyl_groups_other_than_amino-acyl_groups,_acetyl-CoA_C-acetyltransferase_activity,_catalytic_activity;_INVOLVED_IN:_embryo_development_ending_in_seed_dormancy;_LOCATED_IN:_peroxisome,_plasmF_mbrane;_EXPRESSED_IN:_24_plant_structures;_EXPRESSED_DURING:_13_growth_stages;_CONTAINS_InterPro_DOMAIN…	acetyl-CoA C-acetyltransferase [Hevea brasiliensis]	754	754	0.99	0	0.95	BAF98276.1
27	P_blue	F_royalblue	Manes.14G100900	1931-01-11	lipid_metabolism.FA_synthesis_and_FA_elongation.pyruvate_DH	(at3g25860_:_509.0)_Nuclear_encoded_dihydrolipoamide_S-acetyltransferase_(LTA2)_that_encodes_teh__Pyruvate_Decarboxylase_E2_subunit._Mutant_has_embryo_defect.;_LTA2;_FUNCTIONS_IN:_dihydrolipoyllysine-residue_acetyltransferase_activity;_INVOLVED_IN:_metabolic_process,_acetyl-CoA_biosynthetic_process_from_pyruvate;_LOCATED_IN:_cytosolic_ribosome,_chloroplast_stroma,_chloroplast,_membrane,_chloropla…	Dihydrolipoyllysine-residue acetyltransferase component of pyruvate dehydrogenase complex [Morus notabilis]	632	632	0.99	0	0.78	XP_010104233.1
28	P_blue	F_royalblue	Manes.14G108900	2006-03-01	PS.calvin_cycle.aldolase	(at2g01140_:_642.0)_Aldolase_superfamily_protein;_FUNCTIONS_IN:_fructose-bisphosphate_aldolase_activity;_INVOLVED_IN:_response_to_oxidative_stress,_response_to_cadmium_ion,_pentose-phosphate_shunt;_LOCATED_IN:_mitochondrion,_chloroplast,_plastoglobule;_EXPRESSED_IN:_25_plant_structures;_EXPRESSED_DURING:_15_growth_stages;_CONTAINS_InterPro_DOMAIN/s:_Aldolase-type_TIM_barrel_(InterPro:IPR013785),_…	fructose-bisphosphate aldolase 4 [Camellia oleifera]	736	736	0.99	0	0.9	AGB05601.1
29	P_blue	F_royalblue	Manes.14G139600	35.2	not_assigned.unknown	(at5g35160_:_1098.0)_Endomembrane_protein_70_protein_family;_CONTAINS_InterPro_DOMAIN/s:_Nonaspanin_(TM9SF)_(InterPro:IPR004240);_BEST_Arabidopsis_thaliana_protein_match_is:_Endomembrane_protein_70_protein_family_(TAIR:AT4G12650.1)._&_(loc_os02g55440.2_:_1031.0)_no_description_available_&_(gnl|cdd|36492_:_745.0)_no_description_available_&_(gnl|cdd|66650_:_543.0)_no_description_available_&_(chl4|5…	Transmembrane 9 superfamily member 4 [Morus notabilis]	1172	1172	0.99	0	0.86	XP_010088424.1
30	P_blue	F_royalblue	Manes.15G094700	35.2	not_assigned.unknown	(at3g14920_:_680.0)_Peptide-N4-(N-acetyl-beta-glucosaminyl)asparagine_amidase_A_protein;_INVOLVED_IN:_biological_process_unknown;_LOCATED_IN:_plasmF_mbrane,_vacuole,_plant-type_cell_wall;_EXPRESSED_IN:_23_plant_structures;_EXPRESSED_DURING:_13_growth_stages;_CONTAINS_InterPro_DOMAIN/s:_Peptide-N4-(N-acetyl-beta-glucosaminyl)asparagine_amidase_A_(InterPro:IPR021102);_BEST_Arabidopsis_thaliana_prot…	Peptide-N4-(N-acetyl-beta-glucosaminyl)asparagine amidase A protein, putative [Theobroma cacao]	811	811	0.94	0	0.67	EOY13263.1
31	P_blue	F_royalblue	Manes.15G151100	29.4	protein.postranslational_modification	(p15792|kpk1_phavu_:_749.0)_Protein_kinase_PVPK-1_(EC_2.7.11.1)_-_Phaseolus_vulgaris_(Kidney_bean)_(French_bean)_&_(at3g27580_:_669.0)_F_mber_of_a_subfamily_of_Ser/Thr_PKs_in_plants.;_ATPK7;_FUNCTIONS_IN:_protein_serine/threonine_kinase_activity,_kinase_activity;_INVOLVED_IN:_protein_amino_acid_phosphorylation;_LOCATED_IN:_chloroplast;_EXPRESSED_IN:_22_plant_structures;_EXPRESSED_DURING:_13_growt…	D6 protein kinase like 2 isoform 1 [Theobroma cacao]	944	944	0.96	0	0.76	EOY02515.1
32	P_blue	F_royalblue	Manes.15G151100	29.4	protein.postranslational_modification	(p15792|kpk1_phavu_:_749.0)_Protein_kinase_PVPK-1_(EC_2.7.11.1)_-_Phaseolus_vulgaris_(Kidney_bean)_(French_bean)_&_(at3g27580_:_669.0)_F_mber_of_a_subfamily_of_Ser/Thr_PKs_in_plants.;_ATPK7;_FUNCTIONS_IN:_protein_serine/threonine_kinase_activity,_kinase_activity;_INVOLVED_IN:_protein_amino_acid_phosphorylation;_LOCATED_IN:_chloroplast;_EXPRESSED_IN:_22_plant_structures;_EXPRESSED_DURING:_13_growt…	D6 protein kinase like 2 isoform 1 [Theobroma cacao]	944	944	0.96	0	0.76	EOY02515.1
33	P_blue	F_royalblue	Manes.17G110900	35.2	not_assigned.unknown	(at3g27470_:_585.0)_Protein_of_unknown_function_(DUF707);_FUNCTIONS_IN:_molecular_function_unknown;_INVOLVED_IN:_biological_process_unknown;_LOCATED_IN:_endomembrane_system;_EXPRESSED_IN:_23_plant_structures;_EXPRESSED_DURING:_14_growth_stages;_CONTAINS_InterPro_DOMAIN/s:_Protein_of_unknown_function_DUF707_(InterPro:IPR007877);_BEST_Arabidopsis_thaliana_protein_match_is:_Protein_of_unknown_functi…	Trimethylguanosine synthase [Gossypium arboreum]	538	538	0.96	0	0.64	KHG06071.1
1	P_brown	F_lightcyan	Manes.01G036800	35.2	not_assigned.unknown	(at4g27745_:_189.0)_Yippee_family_putative_zinc-binding_protein;_CONTAINS_InterPro_DOMAIN/s:_Yippee-like_protein_(InterPro:IPR004910);_BEST_Arabidopsis_thaliana_protein_match_is:_Yippee_family_putative_zinc-binding_protein_(TAIR:AT5G53940.1);_Has_35333_Blast_hits_to_34131_proteins_in_2444_species:_Archae_-_798;_Bacteria_-_22429;_Metazoa_-_974;_Fungi_-_991;_Plants_-_531;_Viruses_-_0;_Other_Eukaryo…	Yippee-like family protein [Populus trichocarpa]	199	199	0.99	1e-64	0.87	XP_002318443.1
2	P_brown	F_lightcyan	Manes.01G036800	35.2	not_assigned.unknown	(loc_os12g29960.1_:_137.0)_no_description_available_&_(at4g27745_:_136.0)_Yippee_family_putative_zinc-binding_protein;_CONTAINS_InterPro_DOMAIN/s:_Yippee-like_protein_(InterPro:IPR004910);_BEST_Arabidopsis_thaliana_protein_match_is:_Yippee_family_putative_zinc-binding_protein_(TAIR:AT5G53940.1);_Has_35333_Blast_hits_to_34131_proteins_in_2444_species:_Archae_-_798;_Bacteria_-_22429;_Metazoa_-_974;…	Yippee-like family protein [Populus trichocarpa]	199	199	0.99	1e-64	0.87	XP_002318443.1
3	P_brown	F_lightcyan	Manes.01G036800	35.2	not_assigned.unknown	(at4g27745_:_185.0)_Yippee_family_putative_zinc-binding_protein;_CONTAINS_InterPro_DOMAIN/s:_Yippee-like_protein_(InterPro:IPR004910);_BEST_Arabidopsis_thaliana_protein_match_is:_Yippee_family_putative_zinc-binding_protein_(TAIR:AT5G53940.1);_Has_35333_Blast_hits_to_34131_proteins_in_2444_species:_Archae_-_798;_Bacteria_-_22429;_Metazoa_-_974;_Fungi_-_991;_Plants_-_531;_Viruses_-_0;_Other_Eukaryo…	Yippee-like family protein [Populus trichocarpa]	199	199	0.99	1e-64	0.87	XP_002318443.1
4	P_brown	F_lightcyan	Manes.01G036800	35.2	not_assigned.unknown	(at4g27745_:_110.0)_Yippee_family_putative_zinc-binding_protein;_CONTAINS_InterPro_DOMAIN/s:_Yippee-like_protein_(InterPro:IPR004910);_BEST_Arabidopsis_thaliana_protein_match_is:_Yippee_family_putative_zinc-binding_protein_(TAIR:AT5G53940.1);_Has_35333_Blast_hits_to_34131_proteins_in_2444_species:_Archae_-_798;_Bacteria_-_22429;_Metazoa_-_974;_Fungi_-_991;_Plants_-_531;_Viruses_-_0;_Other_Eukaryo…	Yippee-like family protein [Populus trichocarpa]	199	199	0.99	1e-64	0.87	XP_002318443.1
5	P_brown	F_lightcyan	Manes.01G036800	35.2	not_assigned.unknown	(loc_os12g29960.1_:_133.0)_no_description_available_&_(at4g27745_:_132.0)_Yippee_family_putative_zinc-binding_protein;_CONTAINS_InterPro_DOMAIN/s:_Yippee-like_protein_(InterPro:IPR004910);_BEST_Arabidopsis_thaliana_protein_match_is:_Yippee_family_putative_zinc-binding_protein_(TAIR:AT5G53940.1);_Has_35333_Blast_hits_to_34131_proteins_in_2444_species:_Archae_-_798;_Bacteria_-_22429;_Metazoa_-_974;…	Yippee-like family protein [Populus trichocarpa]	199	199	0.99	1e-64	0.87	XP_002318443.1
6	P_brown	F_lightcyan	Manes.01G115400	2025-03-27	RNA.regulation_of_transcription.MYB_domain_transcription_factor_family	(at4g38620_:_211.0)_Encodes_a_R2R3_MYB_protein_which_is_involved_in_the_response_to_UV-B.__It_functions_as_a_repressor_of_target_gene_expression.__One_of_its_target_genes_encodes_cinnamate_4-hydroxylase;_mutants_accumulate_sinapate_esters_in_their_leaves._MYB4_binds_to_its_own_promoter_and_represses_its_own_expression._Nuclear_localization_of_MYB4_depends_on_the_action_of_the_beta_importin_SAD2.;…	R2R3 MYB flavonoid repressor protein [Populus tremula x Populus tremuloides]	295	295	0.99	2e-98	0.64	AJI76863.1
7	P_brown	F_lightcyan	Manes.01G265100	30.5	signalling.G-proteins	(at3g60860_:_2699.0)_SEC7-like_guanine_nucleotide_exchange_family_protein;_FUNCTIONS_IN:_binding,_ARF_guanyl-nucleotide_exchange_factor_activity,_guanyl-nucleotide_exchange_factor_activity;_INVOLVED_IN:_regulation_of_ARF_protein_signal_transduction;_LOCATED_IN:_intracellular;_EXPRESSED_IN:_24_plant_structures;_EXPRESSED_DURING:_15_growth_stages;_CONTAINS_InterPro_DOMAIN/s:_SEC7-like_(InterPro:IPR…	guanine nucleotide exchange family protein [Populus trichocarpa]	3187	3187	0.99	0	0.88	XP_002320064.1
8	P_brown	F_lightcyan	Manes.03G206300	29.6	protein.folding	(at5g49510_:_280.0)_prefoldin_3_(PFD3);_FUNCTIONS_IN:_unfolded_protein_binding;_INVOLVED_IN:_protein_folding;_LOCATED_IN:_prefoldin_complex;_EXPRESSED_IN:_23_plant_structures;_EXPRESSED_DURING:_13_growth_stages;_CONTAINS_InterPro_DOMAIN/s:_Prefoldin_alpha-like_(InterPro:IPR004127),_Prefoldin_(InterPro:IPR009053),_Prefoldin,_subunit_3_(InterPro:IPR016655);_Has_406_Blast_hits_to_406_proteins_in_198…	putative prefoldin subunit 3 [Morus notabilis]	339	339	0.96	2e-117	0.9	XP_010106708.1
9	P_brown	F_lightcyan	Manes.04G064300	31.1.1.3.8	cell.organisation.cytoskeleton.Myosin.Class_VII	(at3g19960_:_1755.0)_member_of_Myosin-like_proteins;_myosin_1_(ATM1);_CONTAINS_InterPro_DOMAIN/s:_Myosin_head,_motor_domain_(InterPro:IPR001609),_IQ_calmodulin-binding_region_(InterPro:IPR000048);_BEST_Arabidopsis_thaliana_protein_match_is:_P-loop_containing_nucleoside_triphosphate_hydrolases_superfamily_protein_(TAIR:AT1G50360.1);_Has_7421_Blast_hits_to_6650_proteins_in_772_species:_Archae_-_0;_…	myosin vIII, putative [Ricinus communis]	2132	2132	0.99	0	0.88	EEF38607.1
10	P_brown	F_lightcyan	Manes.04G064300	31.1.1.3.8	cell.organisation.cytoskeleton.Myosin.Class_VII	(at3g19960_:_1825.0)_member_of_Myosin-like_proteins;_myosin_1_(ATM1);_CONTAINS_InterPro_DOMAIN/s:_Myosin_head,_motor_domain_(InterPro:IPR001609),_IQ_calmodulin-binding_region_(InterPro:IPR000048);_BEST_Arabidopsis_thaliana_protein_match_is:_P-loop_containing_nucleoside_triphosphate_hydrolases_superfamily_protein_(TAIR:AT1G50360.1);_Has_7421_Blast_hits_to_6650_proteins_in_772_species:_Archae_-_0;_…	myosin vIII, putative [Ricinus communis]	2132	2132	0.99	0	0.88	EEF38607.1
11	P_brown	F_lightcyan	Manes.04G064300	31.1.1.3.8	cell.organisation.cytoskeleton.Myosin.Class_VII	(at3g19960_:_1755.0)_member_of_Myosin-like_proteins;_myosin_1_(ATM1);_CONTAINS_InterPro_DOMAIN/s:_Myosin_head,_motor_domain_(InterPro:IPR001609),_IQ_calmodulin-binding_region_(InterPro:IPR000048);_BEST_Arabidopsis_thaliana_protein_match_is:_P-loop_containing_nucleoside_triphosphate_hydrolases_superfamily_protein_(TAIR:AT1G50360.1);_Has_7421_Blast_hits_to_6650_proteins_in_772_species:_Archae_-_0;_…	myosin vIII, putative [Ricinus communis]	2132	2132	0.99	0	0.88	EEF38607.1
12	P_brown	F_lightcyan	Manes.04G064300	31.1.1.3.8	cell.organisation.cytoskeleton.Myosin.Class_VII	(at3g19960_:_1825.0)_member_of_Myosin-like_proteins;_myosin_1_(ATM1);_CONTAINS_InterPro_DOMAIN/s:_Myosin_head,_motor_domain_(InterPro:IPR001609),_IQ_calmodulin-binding_region_(InterPro:IPR000048);_BEST_Arabidopsis_thaliana_protein_match_is:_P-loop_containing_nucleoside_triphosphate_hydrolases_superfamily_protein_(TAIR:AT1G50360.1);_Has_7421_Blast_hits_to_6650_proteins_in_772_species:_Archae_-_0;_…	myosin vIII, putative [Ricinus communis]	2132	2132	0.99	0	0.88	EEF38607.1
13	P_brown	F_lightcyan	Manes.04G141400	35.2	not_assigned.unknown	_no_hits_&_(original_description:_pacid=32328082_transcript=Manes.04G141400.1_locus=Manes.04G141400_ID=Manes.04G141400.1.v6.1_annot-version=v6.1)	hypothetical protein MANES_04G141400 [Manihot esculenta]	232	232	0.99	2e-77	1	OAY53170.1
14	P_brown	F_lightcyan	Manes.04G146400	35.2	not_assigned.unknown	(at1g72510_:_146.0)_Protein_of_unknown_function_(DUF1677);_CONTAINS_InterPro_DOMAIN/s:_Protein_of_unknown_function_DUF1677,_plant_(InterPro:IPR012876);_BEST_Arabidopsis_thaliana_protein_match_is:_Protein_of_unknown_function_(DUF1677)_(TAIR:AT2G09970.1);_Has_35333_Blast_hits_to_34131_proteins_in_2444_species:_Archae_-_798;_Bacteria_-_22429;_Metazoa_-_974;_Fungi_-_991;_Plants_-_531;_Viruses_-_0;_Ot…	hypothetical protein MANES_04G146400 [Manihot esculenta]	335	335	0.99	1e-116	1	OAY53229.1
15	P_brown	F_lightcyan	Manes.05G047400	31.1.1.2	cell.organisation.cytoskeleton.mikrotubuli	(at3g60740_:_1603.0)_Encodes_tubulin-folding_cofactor_D._Mutants_arrest_during_embryogenesis_with_embryos_that_are_small,_mushroom-shaped_(pilz)_and_consist_of_only_one_or_few_large_cells_each_containing_one_or_more_variably_enlarged_nuclei_and_often_cell_wall_stubs._Gene_product_necessary_for_continuous_microtubule_organization.;_TITAN_1_(TTN1);_CONTAINS_InterPro_DOMAIN/s:_Armadillo-type_fold_(I…	Transketolase [Theobroma cacao]	1409	1409	0.99	0	0.91	EOX96247.1
16	P_brown	F_lightcyan	Manes.06G038200	35.2	not_assigned.unknown	(at4g30996_:_228.0)_Protein_of_unknown_function_(DUF1068);_FUNCTIONS_IN:_molecular_function_unknown;_INVOLVED_IN:_biological_process_unknown;_LOCATED_IN:_endomembrane_system;_EXPRESSED_IN:_22_plant_structures;_EXPRESSED_DURING:_13_growth_stages;_CONTAINS_InterPro_DOMAIN/s:_Protein_of_unknown_function_DUF1068_(InterPro:IPR010471);_BEST_Arabidopsis_thaliana_protein_match_is:_Protein_of_unknown_func…	ubiquitin-associated protein (DUF1068) [Arabidopsis thaliana]	249	249	0.99	2e-82	0.77	NP_567864.1
17	P_brown	F_lightcyan	Manes.06G122900	29.5.11.1	protein.degradation.ubiquitin.ubiquitin	(at4g24990_:_187.0)_geranylgeranylated_protein_ATGP4;_ATGP4;_FUNCTIONS_IN:_molecular_function_unknown;_LOCATED_IN:_plasmF_mbrane;_EXPRESSED_IN:_24_plant_structures;_EXPRESSED_DURING:_13_growth_stages;_CONTAINS_InterPro_DOMAIN/s:_Membrane-anchored_ubiquitin-fold_protein,_HCG-1_(InterPro:IPR017000),_Ubiquitin_supergroup_(InterPro:IPR019955);_BEST_Arabidopsis_thaliana_protein_match_is:_membrane-anch…	Ubiquitin family protein [Theobroma cacao]	216	216	0.99	5e-71	0.86	EOY22570.1
18	P_brown	F_lightcyan	Manes.06G122900	29.5.11.1	protein.degradation.ubiquitin.ubiquitin	(at4g24990_:_187.0)_geranylgeranylated_protein_ATGP4;_ATGP4;_FUNCTIONS_IN:_molecular_function_unknown;_LOCATED_IN:_plasmF_mbrane;_EXPRESSED_IN:_24_plant_structures;_EXPRESSED_DURING:_13_growth_stages;_CONTAINS_InterPro_DOMAIN/s:_Membrane-anchored_ubiquitin-fold_protein,_HCG-1_(InterPro:IPR017000),_Ubiquitin_supergroup_(InterPro:IPR019955);_BEST_Arabidopsis_thaliana_protein_match_is:_membrane-anch…	Ubiquitin family protein [Theobroma cacao]	216	216	0.99	5e-71	0.86	EOY22570.1
19	P_brown	F_lightcyan	Manes.08G049200	35.2	not_assigned.unknown	(at5g24840_:_416.0)_tRNA_(guanine-N-7)_methyltransferase;_FUNCTIONS_IN:_tRNA_(guanine-N7-)-methyltransferase_activity;_INVOLVED_IN:_acetate_biosynthetic_process_from_carbon_monoxide,_methanol_oxidation,_tRNA_modification;_LOCATED_IN:_cellular_component_unknown;_EXPRESSED_IN:_22_plant_structures;_EXPRESSED_DURING:_13_growth_stages;_CONTAINS_InterPro_DOMAIN/s:_tRNA_(guanine-N-7)_methyltransferase_(…	tRNA (guanine-N(7)-)-methyltransferase [Morus notabilis]	462	462	0.99	7e-164	0.86	XP_010112154.1
20	P_brown	F_lightcyan	Manes.09G021000	31.1.1.1.3	cell.organisation.cytoskeleton.actin.actin_binding	(at2g41740_:_1214.0)_Encodes_a_protein_with_high_homology_to_animal_villin.;_villin_2_(VLN2);_FUNCTIONS_IN:_actin_binding,_protein_binding;_INVOLVED_IN:_cytoskeleton_organization;_LOCATED_IN:_cellular_component_unknown;_EXPRESSED_IN:_24_plant_structures;_EXPRESSED_DURING:_15_growth_stages;_CONTAINS_InterPro_DOMAIN/s:_Gelsolin_(InterPro:IPR007122),_Villin_headpiece_(InterPro:IPR003128),_Gelsolin_d…	Villin 2 family protein [Populus trichocarpa]	1594	1594	0.99	0	0.82	XP_002322720.1
21	P_brown	F_lightcyan	Manes.09G021000	31.1.1.1.3	cell.organisation.cytoskeleton.actin.actin_binding	(at2g41740_:_1180.0)_Encodes_a_protein_with_high_homology_to_animal_villin.;_villin_2_(VLN2);_FUNCTIONS_IN:_actin_binding,_protein_binding;_INVOLVED_IN:_cytoskeleton_organization;_LOCATED_IN:_cellular_component_unknown;_EXPRESSED_IN:_24_plant_structures;_EXPRESSED_DURING:_15_growth_stages;_CONTAINS_InterPro_DOMAIN/s:_Gelsolin_(InterPro:IPR007122),_Villin_headpiece_(InterPro:IPR003128),_Gelsolin_d…	Villin 2 family protein [Populus trichocarpa]	1594	1594	0.99	0	0.82	XP_002322720.1
22	P_brown	F_lightcyan	Manes.09G021000	31.1.1.1.3	cell.organisation.cytoskeleton.actin.actin_binding	(at2g41740_:_1214.0)_Encodes_a_protein_with_high_homology_to_animal_villin.;_villin_2_(VLN2);_FUNCTIONS_IN:_actin_binding,_protein_binding;_INVOLVED_IN:_cytoskeleton_organization;_LOCATED_IN:_cellular_component_unknown;_EXPRESSED_IN:_24_plant_structures;_EXPRESSED_DURING:_15_growth_stages;_CONTAINS_InterPro_DOMAIN/s:_Gelsolin_(InterPro:IPR007122),_Villin_headpiece_(InterPro:IPR003128),_Gelsolin_d…	Villin 2 family protein [Populus trichocarpa]	1594	1594	0.99	0	0.82	XP_002322720.1
23	P_brown	F_lightcyan	Manes.09G021000	31.1.1.1.3	cell.organisation.cytoskeleton.actin.actin_binding	(at2g41740_:_1180.0)_Encodes_a_protein_with_high_homology_to_animal_villin.;_villin_2_(VLN2);_FUNCTIONS_IN:_actin_binding,_protein_binding;_INVOLVED_IN:_cytoskeleton_organization;_LOCATED_IN:_cellular_component_unknown;_EXPRESSED_IN:_24_plant_structures;_EXPRESSED_DURING:_15_growth_stages;_CONTAINS_InterPro_DOMAIN/s:_Gelsolin_(InterPro:IPR007122),_Villin_headpiece_(InterPro:IPR003128),_Gelsolin_d…	Villin 2 family protein [Populus trichocarpa]	1594	1594	0.99	0	0.82	XP_002322720.1
24	P_brown	F_lightcyan	Manes.09G129100	2001-02-20	stress.abiotic.heat	(at5g16650_:_174.0)_Chaperone_DnaJ-domain_superfamily_protein;_FUNCTIONS_IN:_unfolded_protein_binding,_heat_shock_protein_binding;_INVOLVED_IN:_protein_folding;_LOCATED_IN:_cellular_component_unknown;_EXPRESSED_IN:_24_plant_structures;_EXPRESSED_DURING:_15_growth_stages;_CONTAINS_InterPro_DOMAIN/s:_Molecular_chaperone,_heat_shock_protein,_Hsp40,_DnaJ_(InterPro:IPR015609),_Heat_shock_protein_DnaJ,…	Chaperone DnaJ [Gossypium arboreum]	210	210	0.98	3e-68	0.78	KHG22598.1
25	P_brown	F_lightcyan	Manes.09G129100	2001-02-20	stress.abiotic.heat	(at5g16650_:_174.0)_Chaperone_DnaJ-domain_superfamily_protein;_FUNCTIONS_IN:_unfolded_protein_binding,_heat_shock_protein_binding;_INVOLVED_IN:_protein_folding;_LOCATED_IN:_cellular_component_unknown;_EXPRESSED_IN:_24_plant_structures;_EXPRESSED_DURING:_15_growth_stages;_CONTAINS_InterPro_DOMAIN/s:_Molecular_chaperone,_heat_shock_protein,_Hsp40,_DnaJ_(InterPro:IPR015609),_Heat_shock_protein_DnaJ,…	Chaperone DnaJ [Gossypium arboreum]	210	210	0.98	3e-68	0.78	KHG22598.1
26	P_brown	F_lightcyan	Manes.10G034400	2005-01-08	TCA_/_org_transformation.TCA.2-oxoglutarate_dehydrogenase	(at5g65750_:_1945.0)_2-oxoglutarate_dehydrogenase,_E1_component;_FUNCTIONS_IN:_oxoglutarate_dehydrogenase_(succinyl-transferring)_activity,_cobalt_ion_binding,_zinc_ion_binding;_INVOLVED_IN:_response_to_cadmium_ion;_LOCATED_IN:_mitochondrion;_EXPRESSED_IN:_23_plant_structures;_EXPRESSED_DURING:_11_growth_stages;_CONTAINS_InterPro_DOMAIN/s:_2-oxoglutarate_dehydrogenase,_E1_component_(InterPro:IPR0…	2-oxoglutarate dehydrogenase E1 component family protein [Populus trichocarpa]	2009	2009	0.99	0	0.93	XP_002315242.1
27	P_brown	F_lightcyan	Manes.10G034400	2005-01-08	TCA_/_org_transformation.TCA.2-oxoglutarate_dehydrogenase	(at5g65750_:_1945.0)_2-oxoglutarate_dehydrogenase,_E1_component;_FUNCTIONS_IN:_oxoglutarate_dehydrogenase_(succinyl-transferring)_activity,_cobalt_ion_binding,_zinc_ion_binding;_INVOLVED_IN:_response_to_cadmium_ion;_LOCATED_IN:_mitochondrion;_EXPRESSED_IN:_23_plant_structures;_EXPRESSED_DURING:_11_growth_stages;_CONTAINS_InterPro_DOMAIN/s:_2-oxoglutarate_dehydrogenase,_E1_component_(InterPro:IPR0…	2-oxoglutarate dehydrogenase E1 component family protein [Populus trichocarpa]	2009	2009	0.99	0	0.93	XP_002315242.1
28	P_brown	F_lightcyan	Manes.10G059900	23.2	nucleotide_metabolism.degradation	(p53763|uric_phavu_:_479.0)_Uricase-2_(EC_1.7.3.3)_(Uricase_II)_(Urate_oxidase)_(Nodule-specific_uricase)_-_Phaseolus_vulgaris_(Kidney_bean)_(French_bean)_&_(at2g26230_:_451.0)_uricase_/_urate_oxidase_/_nodulin_35,_putative;_FUNCTIONS_IN:_urate_oxidase_activity,_oxidoreductase_activity;_INVOLVED_IN:_oxidation_reduction,_purine_base_metabolic_process;_LOCATED_IN:_peroxisome;_EXPRESSED_IN:_22_plant…	uricase-2 isozyme 1-like [Cicer arietinum]	501	501	0.99	9e-178	0.74	NP_001266028.1
29	P_brown	F_lightcyan	Manes.11G114800	35.1.21	not_assigned.no_ontology.epsin_N-terminal_homology_(ENTH)_domain-containing_protein	(at3g59290_:_447.0)_ENTH/VHS_family_protein;_CONTAINS_InterPro_DOMAIN/s:_Epsin,_N-terminal_(InterPro:IPR001026),_Epsin-like,_N-terminal_(InterPro:IPR013809),_ENTH/VHS_(InterPro:IPR008942);_BEST_Arabidopsis_thaliana_protein_match_is:_ENTH/VHS_family_protein_(TAIR:AT2G43160.1);_Has_10809_Blast_hits_to_8703_proteins_in_640_species:_Archae_-_23;_Bacteria_-_783;_Metazoa_-_4592;_Fungi_-_2600;_Plants_-_…	epsin N-terminal homology domain-containing family protein [Populus trichocarpa]	803	848	0.67	0	0.65	XP_002302884.1
30	P_brown	F_lightcyan	Manes.11G114800	35.1.21	not_assigned.no_ontology.epsin_N-terminal_homology_(ENTH)_domain-containing_protein	(at3g59290_:_447.0)_ENTH/VHS_family_protein;_CONTAINS_InterPro_DOMAIN/s:_Epsin,_N-terminal_(InterPro:IPR001026),_Epsin-like,_N-terminal_(InterPro:IPR013809),_ENTH/VHS_(InterPro:IPR008942);_BEST_Arabidopsis_thaliana_protein_match_is:_ENTH/VHS_family_protein_(TAIR:AT2G43160.1);_Has_10809_Blast_hits_to_8703_proteins_in_640_species:_Archae_-_23;_Bacteria_-_783;_Metazoa_-_4592;_Fungi_-_2600;_Plants_-_…	epsin N-terminal homology domain-containing family protein [Populus trichocarpa]	803	848	0.67	0	0.65	XP_002302884.1
31	P_brown	F_lightcyan	Manes.12G013300	35.2	not_assigned.unknown	(at5g20165_:_110.0)_unknown_protein;_FUNCTIONS_IN:_molecular_function_unknown;_INVOLVED_IN:_biological_process_unknown;_LOCATED_IN:_endomembrane_system;_CONTAINS_InterPro_DOMAIN/s:_Protein_of_unknown_function_DUF1242_(InterPro:IPR009653)._&_(chl4|520250_:_88.2)_no_description_available_&_(gnl|cdd|87170_:_82.2)_no_description_available_&_(reliability:_220.0)_&__(original_description:_pacid=3234566…	kish-A-like protein [Medicago truncatula]	132	132	0.98	2e-39	0.91	XP_003601807.1
32	P_brown	F_lightcyan	Manes.13G045600	35.1.8	not_assigned.no_ontology.BSD_domain-containing_protein	(at3g24820_:_151.0)_BSD_domain-containing_protein;_CONTAINS_InterPro_DOMAIN/s:_BSD_(InterPro:IPR005607);_BEST_Arabidopsis_thaliana_protein_match_is:_BSD_domain-containing_protein_(TAIR:AT1G69030.1);_Has_175_Blast_hits_to_175_proteins_in_27_species:_Archae_-_0;_Bacteria_-_0;_Metazoa_-_15;_Fungi_-_0;_Plants_-_153;_Viruses_-_0;_Other_Eukaryotes_-_7_(source:_NCBI_BLink)._&_(loc_os04g56654.1_:_114.0)_…	BSD domain-containing family protein [Populus trichocarpa]	211	211	0.95	7e-67	0.6	XP_002303036.1
33	P_brown	F_lightcyan	Manes.14G015500	35.2	not_assigned.unknown	(at5g19630_:_293.0)_alpha/beta-Hydrolases_superfamily_protein;_Has_1062_Blast_hits_to_1062_proteins_in_417_species:_Archae_-_16;_Bacteria_-_763;_Metazoa_-_1;_Fungi_-_28;_Plants_-_66;_Viruses_-_0;_Other_Eukaryotes_-_188_(source:_NCBI_BLink)._&_(loc_os02g48590.1_:_268.0)_no_description_available_&_(reliability:_586.0)_&__(original_description:_pacid=32360844_transcript=Manes.14G015500.2_locus=Manes…	hypothetical protein MANES_14G015500 [Manihot esculenta]	457	457	0.99	8e-163	1	OAY30235.1
34	P_brown	F_lightcyan	Manes.14G015500	35.2	not_assigned.unknown	(at5g19630_:_293.0)_alpha/beta-Hydrolases_superfamily_protein;_Has_1062_Blast_hits_to_1062_proteins_in_417_species:_Archae_-_16;_Bacteria_-_763;_Metazoa_-_1;_Fungi_-_28;_Plants_-_66;_Viruses_-_0;_Other_Eukaryotes_-_188_(source:_NCBI_BLink)._&_(loc_os02g48590.1_:_268.0)_no_description_available_&_(reliability:_586.0)_&__(original_description:_pacid=32360843_transcript=Manes.14G015500.1_locus=Manes…	hypothetical protein MANES_14G015500 [Manihot esculenta]	457	457	0.99	8e-163	1	OAY30235.1
35	P_brown	F_lightcyan	Manes.15G165000	30.4	signalling.phosphinositides	(at1g49340_:_2969.0)_Encodes_a_phosphatidylinositol_4-kinase_that_is_expressed_in_inflorescences_and_shoots.;_ATPI4K_ALPHA;_FUNCTIONS_IN:_1-phosphatidylinositol_4-kinase_activity,_inositol_or_phosphatidylinositol_kinase_activity;_INVOLVED_IN:_protein_amino_acid_phosphorylation;_LOCATED_IN:_plasmF_mbrane;_EXPRESSED_IN:_shoot,_male_gametophyte,_flower,_pollen_tube;_EXPRESSED_DURING:_L_mature_pollen…	phosphatidylinositol 4-kinase, putative [Ricinus communis]	3432	3432	0.99	0	0.84	EEF43293.1
36	P_brown	F_lightcyan	Manes.16G110700	2003-02-20	stress.abiotic.drought/salt	(at5g19690_:_1134.0)_encodes_an_oligosaccharyl_transferase_involved_response_to_high_salt._Mutants_are_hypersensitive_to_high_salt_conditions;_staurosporin_and_temperature_sensitive_3-like_A_(STT3A);_FUNCTIONS_IN:_oligosaccharyl_transferase_activity;_INVOLVED_IN:_response_to_salt_stress;_LOCATED_IN:_endoplasmic_reticulum,_plasmF_mbrane,_membrane;_EXPRESSED_IN:_24_plant_structures;_EXPRESSED_DURIN…	Staurosporin and temperature sensitive 3-like A isoform 1 [Theobroma cacao]	1404	1404	0.97	0	0.9	EOY30681.1
37	P_brown	F_lightcyan	Manes.17G059000	30.5	signalling.G-proteins	(p40393|ric2_orysa_:_364.0)_Ras-related_protein_RIC2_-_Oryza_sativa_(Rice)_&_(loc_os06g35814.1_:_364.0)_no_description_available_&_(at5g45750_:_363.0)_RAB_GTPase_homolog_A1C_(RABA1c);_FUNCTIONS_IN:_GTP_binding;_INVOLVED_IN:_protein_transport,_small_GTPase_mediated_signal_transduction;_LOCATED_IN:_plasmF_mbrane,_nucleus,_vacuole;_EXPRESSED_IN:_26_plant_structures;_EXPRESSED_DURING:_14_growth_stage…	small GTP Rab11 [Mangifera indica]	429	429	0.99	3e-152	0.95	AHF81485.1
38	P_brown	F_lightcyan	Manes.18G073000	35.2	not_assigned.unknown	(at1g36980_:_189.0)_unknown_protein;_CONTAINS_InterPro_DOMAIN/s:_Uncharacterised_protein_family_UPF0220_(InterPro:IPR007919);_Has_424_Blast_hits_to_424_proteins_in_159_species:_Archae_-_0;_Bacteria_-_0;_Metazoa_-_228;_Fungi_-_120;_Plants_-_62;_Viruses_-_0;_Other_Eukaryotes_-_14_(source:_NCBI_BLink)._&_(loc_os02g35880.1_:_152.0)_no_description_available_&_(ipr007919_:_86.433525)_Uncharacterised_pr…	transmembrane protein 50A [Jatropha curcas]	263	263	0.99	4e-89	0.97	NP_001295740.1
1	P_brown	F_lightyellow	Manes.01G115400	2025-03-27	RNA.regulation_of_transcription.MYB_domain_transcription_factor_family	(at4g38620_:_211.0)_Encodes_a_R2R3_MYB_protein_which_is_involved_in_the_response_to_UV-B.__It_functions_as_a_repressor_of_target_gene_expression.__One_of_its_target_genes_encodes_cinnamate_4-hydroxylase;_mutants_accumulate_sinapate_esters_in_their_leaves._MYB4_binds_to_its_own_promoter_and_represses_its_own_expression._Nuclear_localization_of_MYB4_depends_on_the_action_of_the_beta_importin_SAD2.;…	R2R3 MYB flavonoid repressor protein [Populus tremula x Populus tremuloides]	295	295	0.99	2e-98	0.64	AJI76863.1
2	P_brown	F_lightyellow	Manes.01G265100	30.5	signalling.G-proteins	(at3g60860_:_2699.0)_SEC7-like_guanine_nucleotide_exchange_family_protein;_FUNCTIONS_IN:_binding,_ARF_guanyl-nucleotide_exchange_factor_activity,_guanyl-nucleotide_exchange_factor_activity;_INVOLVED_IN:_regulation_of_ARF_protein_signal_transduction;_LOCATED_IN:_intracellular;_EXPRESSED_IN:_24_plant_structures;_EXPRESSED_DURING:_15_growth_stages;_CONTAINS_InterPro_DOMAIN/s:_SEC7-like_(InterPro:IPR…	guanine nucleotide exchange family protein [Populus trichocarpa]	3187	3187	0.99	0	0.88	XP_002320064.1
3	P_brown	F_lightyellow	Manes.02G119500	35.1	not_assigned.no_ontology	(at5g58740_:_287.0)_HSP20-like_chaperones_superfamily_protein;_CONTAINS_InterPro_DOMAIN/s:_CS-like_domain_(InterPro:IPR007052),_HSP20-like_chaperone_(InterPro:IPR008978),_CS_domain_(InterPro:IPR017447);_BEST_Arabidopsis_thaliana_protein_match_is:_HSP20-like_chaperones_superfamily_protein_(TAIR:AT4G27890.1);_Has_1807_Blast_hits_to_1807_proteins_in_277_species:_Archae_-_0;_Bacteria_-_0;_Metazoa_-_7…	NudC domain-containing protein 2 [Glycine soja]	307	307	0.98	1e-105	0.89	KHN06233.1
4	P_brown	F_lightyellow	Manes.02G219500	29.5.11.3	protein.degradation.ubiquitin.E2	(at5g05080_:_343.0)_ubiquitin-conjugating_enzyme_22_(UBC22);_CONTAINS_InterPro_DOMAIN/s:_Ubiquitin-conjugating_enzyme/RWD-like_(InterPro:IPR016135),_Ubiquitin-conjugating_enzyme,_E2_(InterPro:IPR000608);_BEST_Arabidopsis_thaliana_protein_match_is:_ubiquiting-conjugating_enzyme_2_(TAIR:AT2G02760.1);_Has_9428_Blast_hits_to_9407_proteins_in_388_species:_Archae_-_0;_Bacteria_-_0;_Metazoa_-_4145;_Fung…
5	P_brown	F_lightyellow	Manes.03G206300	29.6	protein.folding	(at5g49510_:_280.0)_prefoldin_3_(PFD3);_FUNCTIONS_IN:_unfolded_protein_binding;_INVOLVED_IN:_protein_folding;_LOCATED_IN:_prefoldin_complex;_EXPRESSED_IN:_23_plant_structures;_EXPRESSED_DURING:_13_growth_stages;_CONTAINS_InterPro_DOMAIN/s:_Prefoldin_alpha-like_(InterPro:IPR004127),_Prefoldin_(InterPro:IPR009053),_Prefoldin,_subunit_3_(InterPro:IPR016655);_Has_406_Blast_hits_to_406_proteins_in_198…	putative prefoldin subunit 3 [Morus notabilis]	339	339	0.96	2e-117	0.9	XP_010106708.1
6	P_brown	F_lightyellow	Manes.04G064300	31.1.1.3.8	cell.organisation.cytoskeleton.Myosin.Class_VII	(at3g19960_:_1755.0)_member_of_Myosin-like_proteins;_myosin_1_(ATM1);_CONTAINS_InterPro_DOMAIN/s:_Myosin_head,_motor_domain_(InterPro:IPR001609),_IQ_calmodulin-binding_region_(InterPro:IPR000048);_BEST_Arabidopsis_thaliana_protein_match_is:_P-loop_containing_nucleoside_triphosphate_hydrolases_superfamily_protein_(TAIR:AT1G50360.1);_Has_7421_Blast_hits_to_6650_proteins_in_772_species:_Archae_-_0;_…	myosin vIII, putative [Ricinus communis]	2132	2132	0.99	0	0.88	EEF38607.1
7	P_brown	F_lightyellow	Manes.04G064300	31.1.1.3.8	cell.organisation.cytoskeleton.Myosin.Class_VII	(at3g19960_:_1755.0)_member_of_Myosin-like_proteins;_myosin_1_(ATM1);_CONTAINS_InterPro_DOMAIN/s:_Myosin_head,_motor_domain_(InterPro:IPR001609),_IQ_calmodulin-binding_region_(InterPro:IPR000048);_BEST_Arabidopsis_thaliana_protein_match_is:_P-loop_containing_nucleoside_triphosphate_hydrolases_superfamily_protein_(TAIR:AT1G50360.1);_Has_7421_Blast_hits_to_6650_proteins_in_772_species:_Archae_-_0;_…	myosin vIII, putative [Ricinus communis]	2132	2132	0.99	0	0.88	EEF38607.1
8	P_brown	F_lightyellow	Manes.04G064300	31.1.1.3.8	cell.organisation.cytoskeleton.Myosin.Class_VII	(at3g19960_:_1825.0)_member_of_Myosin-like_proteins;_myosin_1_(ATM1);_CONTAINS_InterPro_DOMAIN/s:_Myosin_head,_motor_domain_(InterPro:IPR001609),_IQ_calmodulin-binding_region_(InterPro:IPR000048);_BEST_Arabidopsis_thaliana_protein_match_is:_P-loop_containing_nucleoside_triphosphate_hydrolases_superfamily_protein_(TAIR:AT1G50360.1);_Has_7421_Blast_hits_to_6650_proteins_in_772_species:_Archae_-_0;_…	myosin vIII, putative [Ricinus communis]	2132	2132	0.99	0	0.88	EEF38607.1
9	P_brown	F_lightyellow	Manes.04G064300	31.1.1.3.8	cell.organisation.cytoskeleton.Myosin.Class_VII	(at3g19960_:_1825.0)_member_of_Myosin-like_proteins;_myosin_1_(ATM1);_CONTAINS_InterPro_DOMAIN/s:_Myosin_head,_motor_domain_(InterPro:IPR001609),_IQ_calmodulin-binding_region_(InterPro:IPR000048);_BEST_Arabidopsis_thaliana_protein_match_is:_P-loop_containing_nucleoside_triphosphate_hydrolases_superfamily_protein_(TAIR:AT1G50360.1);_Has_7421_Blast_hits_to_6650_proteins_in_772_species:_Archae_-_0;_…	myosin vIII, putative [Ricinus communis]	2132	2132	0.99	0	0.88	EEF38607.1
10	P_brown	F_lightyellow	Manes.04G146400	35.2	not_assigned.unknown	(at1g72510_:_146.0)_Protein_of_unknown_function_(DUF1677);_CONTAINS_InterPro_DOMAIN/s:_Protein_of_unknown_function_DUF1677,_plant_(InterPro:IPR012876);_BEST_Arabidopsis_thaliana_protein_match_is:_Protein_of_unknown_function_(DUF1677)_(TAIR:AT2G09970.1);_Has_35333_Blast_hits_to_34131_proteins_in_2444_species:_Archae_-_798;_Bacteria_-_22429;_Metazoa_-_974;_Fungi_-_991;_Plants_-_531;_Viruses_-_0;_Ot…	hypothetical protein MANES_04G146400 [Manihot esculenta]	335	335	0.99	1e-116	1	OAY53229.1
11	P_brown	F_lightyellow	Manes.05G047400	31.1.1.2	cell.organisation.cytoskeleton.mikrotubuli	(at3g60740_:_1603.0)_Encodes_tubulin-folding_cofactor_D._Mutants_arrest_during_embryogenesis_with_embryos_that_are_small,_mushroom-shaped_(pilz)_and_consist_of_only_one_or_few_large_cells_each_containing_one_or_more_variably_enlarged_nuclei_and_often_cell_wall_stubs._Gene_product_necessary_for_continuous_microtubule_organization.;_TITAN_1_(TTN1);_CONTAINS_InterPro_DOMAIN/s:_Armadillo-type_fold_(I…	Transketolase [Theobroma cacao]	1409	1409	0.99	0	0.91	EOX96247.1
12	P_brown	F_lightyellow	Manes.06G038200	35.2	not_assigned.unknown	(at4g30996_:_228.0)_Protein_of_unknown_function_(DUF1068);_FUNCTIONS_IN:_molecular_function_unknown;_INVOLVED_IN:_biological_process_unknown;_LOCATED_IN:_endomembrane_system;_EXPRESSED_IN:_22_plant_structures;_EXPRESSED_DURING:_13_growth_stages;_CONTAINS_InterPro_DOMAIN/s:_Protein_of_unknown_function_DUF1068_(InterPro:IPR010471);_BEST_Arabidopsis_thaliana_protein_match_is:_Protein_of_unknown_func…	ubiquitin-associated protein (DUF1068) [Arabidopsis thaliana]	249	249	0.99	2e-82	0.77	NP_567864.1
13	P_brown	F_lightyellow	Manes.06G122900	29.5.11.1	protein.degradation.ubiquitin.ubiquitin	(at4g24990_:_187.0)_geranylgeranylated_protein_ATGP4;_ATGP4;_FUNCTIONS_IN:_molecular_function_unknown;_LOCATED_IN:_plasmF_mbrane;_EXPRESSED_IN:_24_plant_structures;_EXPRESSED_DURING:_13_growth_stages;_CONTAINS_InterPro_DOMAIN/s:_Membrane-anchored_ubiquitin-fold_protein,_HCG-1_(InterPro:IPR017000),_Ubiquitin_supergroup_(InterPro:IPR019955);_BEST_Arabidopsis_thaliana_protein_match_is:_membrane-anch…	Ubiquitin family protein [Theobroma cacao]	216	216	0.99	5e-71	0.86	EOY22570.1
14	P_brown	F_lightyellow	Manes.06G122900	29.5.11.1	protein.degradation.ubiquitin.ubiquitin	(at4g24990_:_187.0)_geranylgeranylated_protein_ATGP4;_ATGP4;_FUNCTIONS_IN:_molecular_function_unknown;_LOCATED_IN:_plasmF_mbrane;_EXPRESSED_IN:_24_plant_structures;_EXPRESSED_DURING:_13_growth_stages;_CONTAINS_InterPro_DOMAIN/s:_Membrane-anchored_ubiquitin-fold_protein,_HCG-1_(InterPro:IPR017000),_Ubiquitin_supergroup_(InterPro:IPR019955);_BEST_Arabidopsis_thaliana_protein_match_is:_membrane-anch…	Ubiquitin family protein [Theobroma cacao]	216	216	0.99	5e-71	0.86	EOY22570.1
15	P_brown	F_lightyellow	Manes.06G126700	31.2	cell.division	(loc_os02g31290.2_:_772.0)_no_description_available_&_(at5g61960_:_757.0)_F_mber_of_mei2-like_gene_family,_predominantly_plant-based_family_of_genes_encoding_RNA_binding_proteins_with_characteristic_presence_of_a_highly_conserved_RNA_binding_motif_first_described_in_the_mei2_gene_of_the_fission_yeast_S._pombe._In_silico_analyses_reveal_nine_mei2_-like_genes_in_A._thaliana._They_were_grouped_into_…	MEI2-like 4, putative isoform 1 [Theobroma cacao]	1364	1364	0.99	0	0.72	EOY22642.1
16	P_brown	F_lightyellow	Manes.06G126700	31.2	cell.division	(loc_os02g31290.2_:_743.0)_no_description_available_&_(at5g61960_:_729.0)_F_mber_of_mei2-like_gene_family,_predominantly_plant-based_family_of_genes_encoding_RNA_binding_proteins_with_characteristic_presence_of_a_highly_conserved_RNA_binding_motif_first_described_in_the_mei2_gene_of_the_fission_yeast_S._pombe._In_silico_analyses_reveal_nine_mei2_-like_genes_in_A._thaliana._They_were_grouped_into_…	MEI2-like 4, putative isoform 1 [Theobroma cacao]	1364	1364	0.99	0	0.72	EOY22642.1
17	P_brown	F_lightyellow	Manes.06G126700	31.2	cell.division	(loc_os02g31290.2_:_772.0)_no_description_available_&_(at5g61960_:_757.0)_F_mber_of_mei2-like_gene_family,_predominantly_plant-based_family_of_genes_encoding_RNA_binding_proteins_with_characteristic_presence_of_a_highly_conserved_RNA_binding_motif_first_described_in_the_mei2_gene_of_the_fission_yeast_S._pombe._In_silico_analyses_reveal_nine_mei2_-like_genes_in_A._thaliana._They_were_grouped_into_…	MEI2-like 4, putative isoform 1 [Theobroma cacao]	1364	1364	0.99	0	0.72	EOY22642.1
18	P_brown	F_lightyellow	Manes.06G126700	31.2	cell.division	(loc_os02g31290.2_:_744.0)_no_description_available_&_(at5g61960_:_730.0)_F_mber_of_mei2-like_gene_family,_predominantly_plant-based_family_of_genes_encoding_RNA_binding_proteins_with_characteristic_presence_of_a_highly_conserved_RNA_binding_motif_first_described_in_the_mei2_gene_of_the_fission_yeast_S._pombe._In_silico_analyses_reveal_nine_mei2_-like_genes_in_A._thaliana._They_were_grouped_into_…	MEI2-like 4, putative isoform 1 [Theobroma cacao]	1364	1364	0.99	0	0.72	EOY22642.1
19	P_brown	F_lightyellow	Manes.08G049200	35.2	not_assigned.unknown	(at5g24840_:_416.0)_tRNA_(guanine-N-7)_methyltransferase;_FUNCTIONS_IN:_tRNA_(guanine-N7-)-methyltransferase_activity;_INVOLVED_IN:_acetate_biosynthetic_process_from_carbon_monoxide,_methanol_oxidation,_tRNA_modification;_LOCATED_IN:_cellular_component_unknown;_EXPRESSED_IN:_22_plant_structures;_EXPRESSED_DURING:_13_growth_stages;_CONTAINS_InterPro_DOMAIN/s:_tRNA_(guanine-N-7)_methyltransferase_(…	tRNA (guanine-N(7)-)-methyltransferase [Morus notabilis]	462	462	0.99	7e-164	0.86	XP_010112154.1
20	P_brown	F_lightyellow	Manes.09G021000	31.1.1.1.3	cell.organisation.cytoskeleton.actin.actin_binding	(at2g41740_:_1214.0)_Encodes_a_protein_with_high_homology_to_animal_villin.;_villin_2_(VLN2);_FUNCTIONS_IN:_actin_binding,_protein_binding;_INVOLVED_IN:_cytoskeleton_organization;_LOCATED_IN:_cellular_component_unknown;_EXPRESSED_IN:_24_plant_structures;_EXPRESSED_DURING:_15_growth_stages;_CONTAINS_InterPro_DOMAIN/s:_Gelsolin_(InterPro:IPR007122),_Villin_headpiece_(InterPro:IPR003128),_Gelsolin_d…	Villin 2 family protein [Populus trichocarpa]	1594	1594	0.99	0	0.82	XP_002322720.1
21	P_brown	F_lightyellow	Manes.09G021000	31.1.1.1.3	cell.organisation.cytoskeleton.actin.actin_binding	(at2g41740_:_1214.0)_Encodes_a_protein_with_high_homology_to_animal_villin.;_villin_2_(VLN2);_FUNCTIONS_IN:_actin_binding,_protein_binding;_INVOLVED_IN:_cytoskeleton_organization;_LOCATED_IN:_cellular_component_unknown;_EXPRESSED_IN:_24_plant_structures;_EXPRESSED_DURING:_15_growth_stages;_CONTAINS_InterPro_DOMAIN/s:_Gelsolin_(InterPro:IPR007122),_Villin_headpiece_(InterPro:IPR003128),_Gelsolin_d…	Villin 2 family protein [Populus trichocarpa]	1594	1594	0.99	0	0.82	XP_002322720.1
22	P_brown	F_lightyellow	Manes.09G021000	31.1.1.1.3	cell.organisation.cytoskeleton.actin.actin_binding	(at2g41740_:_1180.0)_Encodes_a_protein_with_high_homology_to_animal_villin.;_villin_2_(VLN2);_FUNCTIONS_IN:_actin_binding,_protein_binding;_INVOLVED_IN:_cytoskeleton_organization;_LOCATED_IN:_cellular_component_unknown;_EXPRESSED_IN:_24_plant_structures;_EXPRESSED_DURING:_15_growth_stages;_CONTAINS_InterPro_DOMAIN/s:_Gelsolin_(InterPro:IPR007122),_Villin_headpiece_(InterPro:IPR003128),_Gelsolin_d…	Villin 2 family protein [Populus trichocarpa]	1594	1594	0.99	0	0.82	XP_002322720.1
23	P_brown	F_lightyellow	Manes.09G021000	31.1.1.1.3	cell.organisation.cytoskeleton.actin.actin_binding	(at2g41740_:_1180.0)_Encodes_a_protein_with_high_homology_to_animal_villin.;_villin_2_(VLN2);_FUNCTIONS_IN:_actin_binding,_protein_binding;_INVOLVED_IN:_cytoskeleton_organization;_LOCATED_IN:_cellular_component_unknown;_EXPRESSED_IN:_24_plant_structures;_EXPRESSED_DURING:_15_growth_stages;_CONTAINS_InterPro_DOMAIN/s:_Gelsolin_(InterPro:IPR007122),_Villin_headpiece_(InterPro:IPR003128),_Gelsolin_d…	Villin 2 family protein [Populus trichocarpa]	1594	1594	0.99	0	0.82	XP_002322720.1
24	P_brown	F_lightyellow	Manes.10G121900	2004-07-29	protein.glycosylation.UDP-glucose_glycoprotein_glucosyltransferase	(at1g71220_:_2273.0)_Encodes_UDP-glucose:glycoprotein_glucosyltransferase._Non-receptor_component_required_for_EFR-mediated_immunity._Mutants_show_de-repressed_anthocyanin_accumulation_in_the__presence_of_elf18,_and_EFR_accumulation_and_signalling.;_EMS-mutagenized_bri1_suppressor_1_(EBS1);_CONTAINS_InterPro_DOMAIN/s:_Glycosyl_transferase,_family_8_(InterPro:IPR002495),_UDP-glucose:Glycoprotein_G…	UDP-glucose:glycoprotein glucosyltransferase isoform 1 [Theobroma cacao]	2672	2672	0.98	0	0.79	EOX98078.1
25	P_brown	F_lightyellow	Manes.10G121900	2004-07-29	protein.glycosylation.UDP-glucose_glycoprotein_glucosyltransferase	(at1g71220_:_1699.0)_Encodes_UDP-glucose:glycoprotein_glucosyltransferase._Non-receptor_component_required_for_EFR-mediated_immunity._Mutants_show_de-repressed_anthocyanin_accumulation_in_the__presence_of_elf18,_and_EFR_accumulation_and_signalling.;_EMS-mutagenized_bri1_suppressor_1_(EBS1);_CONTAINS_InterPro_DOMAIN/s:_Glycosyl_transferase,_family_8_(InterPro:IPR002495),_UDP-glucose:Glycoprotein_G…	UDP-glucose:glycoprotein glucosyltransferase isoform 1 [Theobroma cacao]	2672	2672	0.98	0	0.79	EOX98078.1
26	P_brown	F_lightyellow	Manes.14G015500	35.2	not_assigned.unknown	(at5g19630_:_293.0)_alpha/beta-Hydrolases_superfamily_protein;_Has_1062_Blast_hits_to_1062_proteins_in_417_species:_Archae_-_16;_Bacteria_-_763;_Metazoa_-_1;_Fungi_-_28;_Plants_-_66;_Viruses_-_0;_Other_Eukaryotes_-_188_(source:_NCBI_BLink)._&_(loc_os02g48590.1_:_268.0)_no_description_available_&_(reliability:_586.0)_&__(original_description:_pacid=32360844_transcript=Manes.14G015500.2_locus=Manes…	hypothetical protein MANES_14G015500 [Manihot esculenta]	457	457	0.99	8e-163	1	OAY30235.1
27	P_brown	F_lightyellow	Manes.14G015500	35.2	not_assigned.unknown	(at5g19630_:_293.0)_alpha/beta-Hydrolases_superfamily_protein;_Has_1062_Blast_hits_to_1062_proteins_in_417_species:_Archae_-_16;_Bacteria_-_763;_Metazoa_-_1;_Fungi_-_28;_Plants_-_66;_Viruses_-_0;_Other_Eukaryotes_-_188_(source:_NCBI_BLink)._&_(loc_os02g48590.1_:_268.0)_no_description_available_&_(reliability:_586.0)_&__(original_description:_pacid=32360843_transcript=Manes.14G015500.1_locus=Manes…	hypothetical protein MANES_14G015500 [Manihot esculenta]	457	457	0.99	8e-163	1	OAY30235.1
28	P_brown	F_lightyellow	Manes.15G165000	30.4	signalling.phosphinositides	(at1g49340_:_2969.0)_Encodes_a_phosphatidylinositol_4-kinase_that_is_expressed_in_inflorescences_and_shoots.;_ATPI4K_ALPHA;_FUNCTIONS_IN:_1-phosphatidylinositol_4-kinase_activity,_inositol_or_phosphatidylinositol_kinase_activity;_INVOLVED_IN:_protein_amino_acid_phosphorylation;_LOCATED_IN:_plasmF_mbrane;_EXPRESSED_IN:_shoot,_male_gametophyte,_flower,_pollen_tube;_EXPRESSED_DURING:_L_mature_pollen…	phosphatidylinositol 4-kinase, putative [Ricinus communis]	3432	3432	0.99	0	0.84	EEF43293.1
29	P_brown	F_lightyellow	Manes.17G053000	2003-03-23	nucleotide_metabolism.salvage.NUDIX_hydrolases	(at1g28960_:_347.0)_nudix_hydrolase_homolog_15_(NUDX15);_CONTAINS_InterPro_DOMAIN/s:_NUDIX_hydrolase_domain-like_(InterPro:IPR015797),_NUDIX_hydrolase_domain_(InterPro:IPR000086),_NUDIX_hydrolase,_AtNUDT22_(InterPro:IPR017397);_BEST_Arabidopsis_thaliana_protein_match_is:_nudix_hydrolase_homolog_22_(TAIR:AT2G33980.1);_Has_35333_Blast_hits_to_34131_proteins_in_2444_species:_Archae_-_798;_Bacteria_-…	MutT/nudix family protein [Populus trichocarpa]	448	448	0.92	6e-158	0.83	XP_002317435.2
30	P_brown	F_lightyellow	Manes.17G059000	30.5	signalling.G-proteins	(p40393|ric2_orysa_:_364.0)_Ras-related_protein_RIC2_-_Oryza_sativa_(Rice)_&_(loc_os06g35814.1_:_364.0)_no_description_available_&_(at5g45750_:_363.0)_RAB_GTPase_homolog_A1C_(RABA1c);_FUNCTIONS_IN:_GTP_binding;_INVOLVED_IN:_protein_transport,_small_GTPase_mediated_signal_transduction;_LOCATED_IN:_plasmF_mbrane,_nucleus,_vacuole;_EXPRESSED_IN:_26_plant_structures;_EXPRESSED_DURING:_14_growth_stage…	small GTP Rab11 [Mangifera indica]	429	429	0.99	3e-152	0.95	AHF81485.1
1	P_brown	F_magenta	Manes.01G205200	29.5	protein.degradation	(at5g26110_:_382.0)_Protein_kinase_superfamily_protein;_FUNCTIONS_IN:_protein_kinase_activity,_ATP_binding;_INVOLVED_IN:_protein_amino_acid_phosphorylation;_LOCATED_IN:_endomembrane_system;_EXPRESSED_IN:_20_plant_structures;_EXPRESSED_DURING:_11_growth_stages;_CONTAINS_InterPro_DOMAIN/s:_Protein_kinase,_catalytic_domain_(InterPro:IPR000719),_Kinase-associated_endopeptidase_1,_Bud32_(InterPro:IPR0…	Kae1-associated kinase Bud32 [Cynara cardunculus var. scolymus]	407	407	0.99	5e-143	0.85	KVI03915.1
2	P_brown	F_magenta	Manes.01G205200	29.5	protein.degradation	(at5g26110_:_382.0)_Protein_kinase_superfamily_protein;_FUNCTIONS_IN:_protein_kinase_activity,_ATP_binding;_INVOLVED_IN:_protein_amino_acid_phosphorylation;_LOCATED_IN:_endomembrane_system;_EXPRESSED_IN:_20_plant_structures;_EXPRESSED_DURING:_11_growth_stages;_CONTAINS_InterPro_DOMAIN/s:_Protein_kinase,_catalytic_domain_(InterPro:IPR000719),_Kinase-associated_endopeptidase_1,_Bud32_(InterPro:IPR0…	Kae1-associated kinase Bud32 [Cynara cardunculus var. scolymus]	407	407	0.99	5e-143	0.85	KVI03915.1
3	P_brown	F_magenta	Manes.01G205200	29.5	protein.degradation	(at5g26110_:_382.0)_Protein_kinase_superfamily_protein;_FUNCTIONS_IN:_protein_kinase_activity,_ATP_binding;_INVOLVED_IN:_protein_amino_acid_phosphorylation;_LOCATED_IN:_endomembrane_system;_EXPRESSED_IN:_20_plant_structures;_EXPRESSED_DURING:_11_growth_stages;_CONTAINS_InterPro_DOMAIN/s:_Protein_kinase,_catalytic_domain_(InterPro:IPR000719),_Kinase-associated_endopeptidase_1,_Bud32_(InterPro:IPR0…	Kae1-associated kinase Bud32 [Cynara cardunculus var. scolymus]	407	407	0.99	5e-143	0.85	KVI03915.1
4	P_brown	F_magenta	Manes.04G146400	35.2	not_assigned.unknown	(at1g72510_:_146.0)_Protein_of_unknown_function_(DUF1677);_CONTAINS_InterPro_DOMAIN/s:_Protein_of_unknown_function_DUF1677,_plant_(InterPro:IPR012876);_BEST_Arabidopsis_thaliana_protein_match_is:_Protein_of_unknown_function_(DUF1677)_(TAIR:AT2G09970.1);_Has_35333_Blast_hits_to_34131_proteins_in_2444_species:_Archae_-_798;_Bacteria_-_22429;_Metazoa_-_974;_Fungi_-_991;_Plants_-_531;_Viruses_-_0;_Ot…	hypothetical protein MANES_04G146400 [Manihot esculenta]	335	335	0.99	1e-116	1	OAY53229.1
5	P_brown	F_magenta	Manes.05G014200	35.2	not_assigned.unknown	(at3g62360_:_1664.0)_Carbohydrate-binding-like_fold;_FUNCTIONS_IN:_carbohydrate_binding;_LOCATED_IN:_endoplasmic_reticulum,_plasmF_mbrane,_plant-type_cell_wall;_EXPRESSED_IN:_25_plant_structures;_EXPRESSED_DURING:_13_growth_stages;_CONTAINS_InterPro_DOMAIN/s:_Carbohydrate-binding-like_fold_(InterPro:IPR013784);_Has_321_Blast_hits_to_256_proteins_in_98_species:_Archae_-_6;_Bacteria_-_117;_Metazoa_…	carbohydrate-binding-like fold protein [Manihot esculenta]	2007	2007	0.97	0	0.89	AIU49961.1
6	P_brown	F_magenta	Manes.05G136900	35.2	not_assigned.unknown	(loc_os12g41760.1_:_87.4)_no_description_available_&_(at2g43780_:_82.4)_unknown_protein;_FUNCTIONS_IN:_molecular_function_unknown;_INVOLVED_IN:_biological_process_unknown;_LOCATED_IN:_mitochondrion;_EXPRESSED_IN:_23_plant_structures;_EXPRESSED_DURING:_13_growth_stages;_Has_30_Blast_hits_to_30_proteins_in_11_species:_Archae_-_0;_Bacteria_-_0;_Metazoa_-_0;_Fungi_-_0;_Plants_-_30;_Viruses_-_0;_Other…	hypothetical protein MANES_08G010900 [Manihot esculenta]	122	122	0.98	2e-35	1	OAY42723.1
7	P_brown	F_magenta	Manes.06G122900	29.5.11.1	protein.degradation.ubiquitin.ubiquitin	(at4g24990_:_187.0)_geranylgeranylated_protein_ATGP4;_ATGP4;_FUNCTIONS_IN:_molecular_function_unknown;_LOCATED_IN:_plasmF_mbrane;_EXPRESSED_IN:_24_plant_structures;_EXPRESSED_DURING:_13_growth_stages;_CONTAINS_InterPro_DOMAIN/s:_Membrane-anchored_ubiquitin-fold_protein,_HCG-1_(InterPro:IPR017000),_Ubiquitin_supergroup_(InterPro:IPR019955);_BEST_Arabidopsis_thaliana_protein_match_is:_membrane-anch…	Ubiquitin family protein [Theobroma cacao]	216	216	0.99	5e-71	0.86	EOY22570.1
8	P_brown	F_magenta	Manes.06G122900	29.5.11.1	protein.degradation.ubiquitin.ubiquitin	(at4g24990_:_187.0)_geranylgeranylated_protein_ATGP4;_ATGP4;_FUNCTIONS_IN:_molecular_function_unknown;_LOCATED_IN:_plasmF_mbrane;_EXPRESSED_IN:_24_plant_structures;_EXPRESSED_DURING:_13_growth_stages;_CONTAINS_InterPro_DOMAIN/s:_Membrane-anchored_ubiquitin-fold_protein,_HCG-1_(InterPro:IPR017000),_Ubiquitin_supergroup_(InterPro:IPR019955);_BEST_Arabidopsis_thaliana_protein_match_is:_membrane-anch…	Ubiquitin family protein [Theobroma cacao]	216	216	0.99	5e-71	0.86	EOY22570.1
9	P_brown	F_magenta	Manes.06G126700	31.2	cell.division	(loc_os02g31290.2_:_772.0)_no_description_available_&_(at5g61960_:_757.0)_F_mber_of_mei2-like_gene_family,_predominantly_plant-based_family_of_genes_encoding_RNA_binding_proteins_with_characteristic_presence_of_a_highly_conserved_RNA_binding_motif_first_described_in_the_mei2_gene_of_the_fission_yeast_S._pombe._In_silico_analyses_reveal_nine_mei2_-like_genes_in_A._thaliana._They_were_grouped_into_…	MEI2-like 4, putative isoform 1 [Theobroma cacao]	1364	1364	0.99	0	0.72	EOY22642.1
10	P_brown	F_magenta	Manes.06G126700	31.2	cell.division	(loc_os02g31290.2_:_772.0)_no_description_available_&_(at5g61960_:_757.0)_F_mber_of_mei2-like_gene_family,_predominantly_plant-based_family_of_genes_encoding_RNA_binding_proteins_with_characteristic_presence_of_a_highly_conserved_RNA_binding_motif_first_described_in_the_mei2_gene_of_the_fission_yeast_S._pombe._In_silico_analyses_reveal_nine_mei2_-like_genes_in_A._thaliana._They_were_grouped_into_…	MEI2-like 4, putative isoform 1 [Theobroma cacao]	1364	1364	0.99	0	0.72	EOY22642.1
11	P_brown	F_magenta	Manes.06G126700	31.2	cell.division	(loc_os02g31290.2_:_743.0)_no_description_available_&_(at5g61960_:_729.0)_F_mber_of_mei2-like_gene_family,_predominantly_plant-based_family_of_genes_encoding_RNA_binding_proteins_with_characteristic_presence_of_a_highly_conserved_RNA_binding_motif_first_described_in_the_mei2_gene_of_the_fission_yeast_S._pombe._In_silico_analyses_reveal_nine_mei2_-like_genes_in_A._thaliana._They_were_grouped_into_…	MEI2-like 4, putative isoform 1 [Theobroma cacao]	1364	1364	0.99	0	0.72	EOY22642.1
12	P_brown	F_magenta	Manes.06G126700	31.2	cell.division	(loc_os02g31290.2_:_744.0)_no_description_available_&_(at5g61960_:_730.0)_F_mber_of_mei2-like_gene_family,_predominantly_plant-based_family_of_genes_encoding_RNA_binding_proteins_with_characteristic_presence_of_a_highly_conserved_RNA_binding_motif_first_described_in_the_mei2_gene_of_the_fission_yeast_S._pombe._In_silico_analyses_reveal_nine_mei2_-like_genes_in_A._thaliana._They_were_grouped_into_…	MEI2-like 4, putative isoform 1 [Theobroma cacao]	1364	1364	0.99	0	0.72	EOY22642.1
13	P_brown	F_magenta	Manes.08G010900	35.2	not_assigned.unknown	(loc_os12g41760.1_:_87.4)_no_description_available_&_(at2g43780_:_82.4)_unknown_protein;_FUNCTIONS_IN:_molecular_function_unknown;_INVOLVED_IN:_biological_process_unknown;_LOCATED_IN:_mitochondrion;_EXPRESSED_IN:_23_plant_structures;_EXPRESSED_DURING:_13_growth_stages;_Has_30_Blast_hits_to_30_proteins_in_11_species:_Archae_-_0;_Bacteria_-_0;_Metazoa_-_0;_Fungi_-_0;_Plants_-_30;_Viruses_-_0;_Other…	hypothetical protein MANES_08G010900 [Manihot esculenta]	122	122	0.98	2e-35	1	OAY42723.1
14	P_brown	F_magenta	Manes.09G021000	31.1.1.1.3	cell.organisation.cytoskeleton.actin.actin_binding	(at2g41740_:_1214.0)_Encodes_a_protein_with_high_homology_to_animal_villin.;_villin_2_(VLN2);_FUNCTIONS_IN:_actin_binding,_protein_binding;_INVOLVED_IN:_cytoskeleton_organization;_LOCATED_IN:_cellular_component_unknown;_EXPRESSED_IN:_24_plant_structures;_EXPRESSED_DURING:_15_growth_stages;_CONTAINS_InterPro_DOMAIN/s:_Gelsolin_(InterPro:IPR007122),_Villin_headpiece_(InterPro:IPR003128),_Gelsolin_d…	Villin 2 family protein [Populus trichocarpa]	1594	1594	0.99	0	0.82	XP_002322720.1
15	P_brown	F_magenta	Manes.09G021000	31.1.1.1.3	cell.organisation.cytoskeleton.actin.actin_binding	(at2g41740_:_1180.0)_Encodes_a_protein_with_high_homology_to_animal_villin.;_villin_2_(VLN2);_FUNCTIONS_IN:_actin_binding,_protein_binding;_INVOLVED_IN:_cytoskeleton_organization;_LOCATED_IN:_cellular_component_unknown;_EXPRESSED_IN:_24_plant_structures;_EXPRESSED_DURING:_15_growth_stages;_CONTAINS_InterPro_DOMAIN/s:_Gelsolin_(InterPro:IPR007122),_Villin_headpiece_(InterPro:IPR003128),_Gelsolin_d…	Villin 2 family protein [Populus trichocarpa]	1594	1594	0.99	0	0.82	XP_002322720.1
16	P_brown	F_magenta	Manes.09G021000	31.1.1.1.3	cell.organisation.cytoskeleton.actin.actin_binding	(at2g41740_:_1214.0)_Encodes_a_protein_with_high_homology_to_animal_villin.;_villin_2_(VLN2);_FUNCTIONS_IN:_actin_binding,_protein_binding;_INVOLVED_IN:_cytoskeleton_organization;_LOCATED_IN:_cellular_component_unknown;_EXPRESSED_IN:_24_plant_structures;_EXPRESSED_DURING:_15_growth_stages;_CONTAINS_InterPro_DOMAIN/s:_Gelsolin_(InterPro:IPR007122),_Villin_headpiece_(InterPro:IPR003128),_Gelsolin_d…	Villin 2 family protein [Populus trichocarpa]	1594	1594	0.99	0	0.82	XP_002322720.1
17	P_brown	F_magenta	Manes.09G021000	31.1.1.1.3	cell.organisation.cytoskeleton.actin.actin_binding	(at2g41740_:_1180.0)_Encodes_a_protein_with_high_homology_to_animal_villin.;_villin_2_(VLN2);_FUNCTIONS_IN:_actin_binding,_protein_binding;_INVOLVED_IN:_cytoskeleton_organization;_LOCATED_IN:_cellular_component_unknown;_EXPRESSED_IN:_24_plant_structures;_EXPRESSED_DURING:_15_growth_stages;_CONTAINS_InterPro_DOMAIN/s:_Gelsolin_(InterPro:IPR007122),_Villin_headpiece_(InterPro:IPR003128),_Gelsolin_d…	Villin 2 family protein [Populus trichocarpa]	1594	1594	0.99	0	0.82	XP_002322720.1
18	P_brown	F_magenta	Manes.09G129100	2001-02-20	stress.abiotic.heat	(at5g16650_:_174.0)_Chaperone_DnaJ-domain_superfamily_protein;_FUNCTIONS_IN:_unfolded_protein_binding,_heat_shock_protein_binding;_INVOLVED_IN:_protein_folding;_LOCATED_IN:_cellular_component_unknown;_EXPRESSED_IN:_24_plant_structures;_EXPRESSED_DURING:_15_growth_stages;_CONTAINS_InterPro_DOMAIN/s:_Molecular_chaperone,_heat_shock_protein,_Hsp40,_DnaJ_(InterPro:IPR015609),_Heat_shock_protein_DnaJ,…	Chaperone DnaJ [Gossypium arboreum]	210	210	0.98	3e-68	0.78	KHG22598.1
19	P_brown	F_magenta	Manes.09G129100	2001-02-20	stress.abiotic.heat	(at5g16650_:_174.0)_Chaperone_DnaJ-domain_superfamily_protein;_FUNCTIONS_IN:_unfolded_protein_binding,_heat_shock_protein_binding;_INVOLVED_IN:_protein_folding;_LOCATED_IN:_cellular_component_unknown;_EXPRESSED_IN:_24_plant_structures;_EXPRESSED_DURING:_15_growth_stages;_CONTAINS_InterPro_DOMAIN/s:_Molecular_chaperone,_heat_shock_protein,_Hsp40,_DnaJ_(InterPro:IPR015609),_Heat_shock_protein_DnaJ,…	Chaperone DnaJ [Gossypium arboreum]	210	210	0.98	3e-68	0.78	KHG22598.1
20	P_brown	F_magenta	Manes.10G059900	23.2	nucleotide_metabolism.degradation	(p53763|uric_phavu_:_479.0)_Uricase-2_(EC_1.7.3.3)_(Uricase_II)_(Urate_oxidase)_(Nodule-specific_uricase)_-_Phaseolus_vulgaris_(Kidney_bean)_(French_bean)_&_(at2g26230_:_451.0)_uricase_/_urate_oxidase_/_nodulin_35,_putative;_FUNCTIONS_IN:_urate_oxidase_activity,_oxidoreductase_activity;_INVOLVED_IN:_oxidation_reduction,_purine_base_metabolic_process;_LOCATED_IN:_peroxisome;_EXPRESSED_IN:_22_plant…	uricase-2 isozyme 1-like [Cicer arietinum]	501	501	0.99	9e-178	0.74	NP_001266028.1
21	P_brown	F_magenta	Manes.10G121900	2004-07-29	protein.glycosylation.UDP-glucose_glycoprotein_glucosyltransferase	(at1g71220_:_2273.0)_Encodes_UDP-glucose:glycoprotein_glucosyltransferase._Non-receptor_component_required_for_EFR-mediated_immunity._Mutants_show_de-repressed_anthocyanin_accumulation_in_the__presence_of_elf18,_and_EFR_accumulation_and_signalling.;_EMS-mutagenized_bri1_suppressor_1_(EBS1);_CONTAINS_InterPro_DOMAIN/s:_Glycosyl_transferase,_family_8_(InterPro:IPR002495),_UDP-glucose:Glycoprotein_G…	UDP-glucose:glycoprotein glucosyltransferase isoform 1 [Theobroma cacao]	2672	2672	0.98	0	0.79	EOX98078.1
22	P_brown	F_magenta	Manes.10G121900	2004-07-29	protein.glycosylation.UDP-glucose_glycoprotein_glucosyltransferase	(at1g71220_:_1699.0)_Encodes_UDP-glucose:glycoprotein_glucosyltransferase._Non-receptor_component_required_for_EFR-mediated_immunity._Mutants_show_de-repressed_anthocyanin_accumulation_in_the__presence_of_elf18,_and_EFR_accumulation_and_signalling.;_EMS-mutagenized_bri1_suppressor_1_(EBS1);_CONTAINS_InterPro_DOMAIN/s:_Glycosyl_transferase,_family_8_(InterPro:IPR002495),_UDP-glucose:Glycoprotein_G…	UDP-glucose:glycoprotein glucosyltransferase isoform 1 [Theobroma cacao]	2672	2672	0.98	0	0.79	EOX98078.1
23	P_brown	F_magenta	Manes.12G013300	35.2	not_assigned.unknown	(at5g20165_:_110.0)_unknown_protein;_FUNCTIONS_IN:_molecular_function_unknown;_INVOLVED_IN:_biological_process_unknown;_LOCATED_IN:_endomembrane_system;_CONTAINS_InterPro_DOMAIN/s:_Protein_of_unknown_function_DUF1242_(InterPro:IPR009653)._&_(chl4|520250_:_88.2)_no_description_available_&_(gnl|cdd|87170_:_82.2)_no_description_available_&_(reliability:_220.0)_&__(original_description:_pacid=3234566…	kish-A-like protein [Medicago truncatula]	132	132	0.98	2e-39	0.91	XP_003601807.1
24	P_brown	F_magenta	Manes.15G165000	30.4	signalling.phosphinositides	(at1g49340_:_2969.0)_Encodes_a_phosphatidylinositol_4-kinase_that_is_expressed_in_inflorescences_and_shoots.;_ATPI4K_ALPHA;_FUNCTIONS_IN:_1-phosphatidylinositol_4-kinase_activity,_inositol_or_phosphatidylinositol_kinase_activity;_INVOLVED_IN:_protein_amino_acid_phosphorylation;_LOCATED_IN:_plasmF_mbrane;_EXPRESSED_IN:_shoot,_male_gametophyte,_flower,_pollen_tube;_EXPRESSED_DURING:_L_mature_pollen…	phosphatidylinositol 4-kinase, putative [Ricinus communis]	3432	3432	0.99	0	0.84	EEF43293.1
25	P_brown	F_magenta	Manes.17G059000	30.5	signalling.G-proteins	(p40393|ric2_orysa_:_364.0)_Ras-related_protein_RIC2_-_Oryza_sativa_(Rice)_&_(loc_os06g35814.1_:_364.0)_no_description_available_&_(at5g45750_:_363.0)_RAB_GTPase_homolog_A1C_(RABA1c);_FUNCTIONS_IN:_GTP_binding;_INVOLVED_IN:_protein_transport,_small_GTPase_mediated_signal_transduction;_LOCATED_IN:_plasmF_mbrane,_nucleus,_vacuole;_EXPRESSED_IN:_26_plant_structures;_EXPRESSED_DURING:_14_growth_stage…	small GTP Rab11 [Mangifera indica]	429	429	0.99	3e-152	0.95	AHF81485.1
26	P_brown	F_magenta	Manes.18G031200	35.2	not_assigned.unknown	_no_hits_&_(original_description:_pacid=32349425_transcript=Manes.18G031200.1_locus=Manes.18G031200_ID=Manes.18G031200.1.v6.1_annot-version=v6.1)	hypothetical protein MANES_18G031200 [Manihot esculenta]	117	117	0.98	1e-33	1	OAY22853.1
27	P_brown	F_magenta	Manes.18G073000	35.2	not_assigned.unknown	(at1g36980_:_189.0)_unknown_protein;_CONTAINS_InterPro_DOMAIN/s:_Uncharacterised_protein_family_UPF0220_(InterPro:IPR007919);_Has_424_Blast_hits_to_424_proteins_in_159_species:_Archae_-_0;_Bacteria_-_0;_Metazoa_-_228;_Fungi_-_120;_Plants_-_62;_Viruses_-_0;_Other_Eukaryotes_-_14_(source:_NCBI_BLink)._&_(loc_os02g35880.1_:_152.0)_no_description_available_&_(ipr007919_:_86.433525)_Uncharacterised_pr…	transmembrane protein 50A [Jatropha curcas]	263	263	0.99	4e-89	0.97	NP_001295740.1
28	P_brown	F_magenta	Manes.18G094200	35.2	not_assigned.unknown	_no_hits_&_(original_description:_pacid=32348657_transcript=Manes.18G094200.1_locus=Manes.18G094200_ID=Manes.18G094200.1.v6.1_annot-version=v6.1)	Mediator of RNA polymerase II transcription subunit 8 [Theobroma cacao]	144	144	0.97	1e-43	0.82	EOY16808.1
1	P_brown	F_turquoise	Manes.02G119500	35.1	not_assigned.no_ontology	(at5g58740_:_287.0)_HSP20-like_chaperones_superfamily_protein;_CONTAINS_InterPro_DOMAIN/s:_CS-like_domain_(InterPro:IPR007052),_HSP20-like_chaperone_(InterPro:IPR008978),_CS_domain_(InterPro:IPR017447);_BEST_Arabidopsis_thaliana_protein_match_is:_HSP20-like_chaperones_superfamily_protein_(TAIR:AT4G27890.1);_Has_1807_Blast_hits_to_1807_proteins_in_277_species:_Archae_-_0;_Bacteria_-_0;_Metazoa_-_7…	NudC domain-containing protein 2 [Glycine soja]	307	307	0.98	1e-105	0.89	KHN06233.1
2	P_brown	F_turquoise	Manes.04G064300	31.1.1.3.8	cell.organisation.cytoskeleton.Myosin.Class_VII	(at3g19960_:_1755.0)_member_of_Myosin-like_proteins;_myosin_1_(ATM1);_CONTAINS_InterPro_DOMAIN/s:_Myosin_head,_motor_domain_(InterPro:IPR001609),_IQ_calmodulin-binding_region_(InterPro:IPR000048);_BEST_Arabidopsis_thaliana_protein_match_is:_P-loop_containing_nucleoside_triphosphate_hydrolases_superfamily_protein_(TAIR:AT1G50360.1);_Has_7421_Blast_hits_to_6650_proteins_in_772_species:_Archae_-_0;_…	myosin vIII, putative [Ricinus communis]	2132	2132	0.99	0	0.88	EEF38607.1
3	P_brown	F_turquoise	Manes.04G064300	31.1.1.3.8	cell.organisation.cytoskeleton.Myosin.Class_VII	(at3g19960_:_1825.0)_member_of_Myosin-like_proteins;_myosin_1_(ATM1);_CONTAINS_InterPro_DOMAIN/s:_Myosin_head,_motor_domain_(InterPro:IPR001609),_IQ_calmodulin-binding_region_(InterPro:IPR000048);_BEST_Arabidopsis_thaliana_protein_match_is:_P-loop_containing_nucleoside_triphosphate_hydrolases_superfamily_protein_(TAIR:AT1G50360.1);_Has_7421_Blast_hits_to_6650_proteins_in_772_species:_Archae_-_0;_…	myosin vIII, putative [Ricinus communis]	2132	2132	0.99	0	0.88	EEF38607.1
4	P_brown	F_turquoise	Manes.04G064300	31.1.1.3.8	cell.organisation.cytoskeleton.Myosin.Class_VII	(at3g19960_:_1825.0)_member_of_Myosin-like_proteins;_myosin_1_(ATM1);_CONTAINS_InterPro_DOMAIN/s:_Myosin_head,_motor_domain_(InterPro:IPR001609),_IQ_calmodulin-binding_region_(InterPro:IPR000048);_BEST_Arabidopsis_thaliana_protein_match_is:_P-loop_containing_nucleoside_triphosphate_hydrolases_superfamily_protein_(TAIR:AT1G50360.1);_Has_7421_Blast_hits_to_6650_proteins_in_772_species:_Archae_-_0;_…	myosin vIII, putative [Ricinus communis]	2132	2132	0.99	0	0.88	EEF38607.1
5	P_brown	F_turquoise	Manes.04G064300	31.1.1.3.8	cell.organisation.cytoskeleton.Myosin.Class_VII	(at3g19960_:_1755.0)_member_of_Myosin-like_proteins;_myosin_1_(ATM1);_CONTAINS_InterPro_DOMAIN/s:_Myosin_head,_motor_domain_(InterPro:IPR001609),_IQ_calmodulin-binding_region_(InterPro:IPR000048);_BEST_Arabidopsis_thaliana_protein_match_is:_P-loop_containing_nucleoside_triphosphate_hydrolases_superfamily_protein_(TAIR:AT1G50360.1);_Has_7421_Blast_hits_to_6650_proteins_in_772_species:_Archae_-_0;_…	myosin vIII, putative [Ricinus communis]	2132	2132	0.99	0	0.88	EEF38607.1
6	P_brown	F_turquoise	Manes.04G090100	35.2	not_assigned.unknown	_no_hits_&_(original_description:_pacid=32327846_transcript=Manes.04G090100.1_locus=Manes.04G090100_ID=Manes.04G090100.1.v6.1_annot-version=v6.1)	hypothetical protein MANES_04G090100 [Manihot esculenta]	248	248	0.99	2e-83	1	OAY52516.1
7	P_brown	F_turquoise	Manes.04G146400	35.2	not_assigned.unknown	(at1g72510_:_146.0)_Protein_of_unknown_function_(DUF1677);_CONTAINS_InterPro_DOMAIN/s:_Protein_of_unknown_function_DUF1677,_plant_(InterPro:IPR012876);_BEST_Arabidopsis_thaliana_protein_match_is:_Protein_of_unknown_function_(DUF1677)_(TAIR:AT2G09970.1);_Has_35333_Blast_hits_to_34131_proteins_in_2444_species:_Archae_-_798;_Bacteria_-_22429;_Metazoa_-_974;_Fungi_-_991;_Plants_-_531;_Viruses_-_0;_Ot…	hypothetical protein MANES_04G146400 [Manihot esculenta]	335	335	0.99	1e-116	1	OAY53229.1
8	P_brown	F_turquoise	Manes.04G161100	35.1	not_assigned.no_ontology	(at5g08535_:_88.2)_D111/G-patch_domain-containing_protein;_FUNCTIONS_IN:_nucleic_acid_binding;_INVOLVED_IN:_biological_process_unknown;_LOCATED_IN:_intracellular;_EXPRESSED_IN:_24_plant_structures;_EXPRESSED_DURING:_15_growth_stages;_CONTAINS_InterPro_DOMAIN/s:_D111/G-patch_(InterPro:IPR000467);_BEST_Arabidopsis_thaliana_protein_match_is:_D111/G-patch_domain-containing_protein_(TAIR:AT3G52350.1);…	D111/G-patch domain-containing protein [Theobroma cacao]	173	173	0.96	1e-52	0.69	EOX99020.1
9	P_brown	F_turquoise	Manes.04G161100	35.1	not_assigned.no_ontology	(at5g08535_:_88.2)_D111/G-patch_domain-containing_protein;_FUNCTIONS_IN:_nucleic_acid_binding;_INVOLVED_IN:_biological_process_unknown;_LOCATED_IN:_intracellular;_EXPRESSED_IN:_24_plant_structures;_EXPRESSED_DURING:_15_growth_stages;_CONTAINS_InterPro_DOMAIN/s:_D111/G-patch_(InterPro:IPR000467);_BEST_Arabidopsis_thaliana_protein_match_is:_D111/G-patch_domain-containing_protein_(TAIR:AT3G52350.1);…	D111/G-patch domain-containing protein [Theobroma cacao]	173	173	0.96	1e-52	0.69	EOX99020.1
10	P_brown	F_turquoise	Manes.04G161100	35.1	not_assigned.no_ontology	(at5g08535_:_88.2)_D111/G-patch_domain-containing_protein;_FUNCTIONS_IN:_nucleic_acid_binding;_INVOLVED_IN:_biological_process_unknown;_LOCATED_IN:_intracellular;_EXPRESSED_IN:_24_plant_structures;_EXPRESSED_DURING:_15_growth_stages;_CONTAINS_InterPro_DOMAIN/s:_D111/G-patch_(InterPro:IPR000467);_BEST_Arabidopsis_thaliana_protein_match_is:_D111/G-patch_domain-containing_protein_(TAIR:AT3G52350.1);…	D111/G-patch domain-containing protein [Theobroma cacao]	173	173	0.96	1e-52	0.69	EOX99020.1
11	P_brown	F_turquoise	Manes.04G161100	35.1	not_assigned.no_ontology	(at3g52350_:_83.6)_D111/G-patch_domain-containing_protein;_FUNCTIONS_IN:_nucleic_acid_binding;_INVOLVED_IN:_biological_process_unknown;_LOCATED_IN:_intracellular;_CONTAINS_InterPro_DOMAIN/s:_D111/G-patch_(InterPro:IPR000467);_BEST_Arabidopsis_thaliana_protein_match_is:_D111/G-patch_domain-containing_protein_(TAIR:AT5G08535.1);_Has_1164_Blast_hits_to_1164_proteins_in_167_species:_Archae_-_0;_Bacte…	D111/G-patch domain-containing protein [Theobroma cacao]	173	173	0.96	1e-52	0.69	EOX99020.1
12	P_brown	F_turquoise	Manes.10G116300	27.4	RNA.RNA_binding	(loc_os01g66300.1_:_361.0)_no_description_available_&_(at1g09660_:_353.0)_RNA-binding_KH_domain-containing_protein;_FUNCTIONS_IN:_RNA_binding,_nucleic_acid_binding;_INVOLVED_IN:_biological_process_unknown;_LOCATED_IN:_cellular_component_unknown;_EXPRESSED_IN:_23_plant_structures;_EXPRESSED_DURING:_13_growth_stages;_CONTAINS_InterPro_DOMAIN/s:_K_Homology_(InterPro:IPR004087);_BEST_Arabidopsis_thal…	RNA-binding KH domain-containing protein isoform 1 [Theobroma cacao]	477	477	0.99	1e-168	0.83	EOX97029.1
13	P_brown	F_turquoise	Manes.13G070400	2003-01-08	TCA_/_org_transformation.TCA.aconitase	(at2g05710_:_1687.0)_Encodes_an_aconitase_that_can_catalyze_the_conversion_of_citrate_to_isocitrate_through_a_cis-aconitate_intermediate,_indicating_that_it_may_participate_in_the_TCA_cycle_and_other_primarP_tabolic_pathways._The_protein_is_believed_to_accumulate_in_the_mitochondria_and_the_cytosol._It_affects_CSD2_(At2g28190_-_a_superoxide_dismutase)_transcript_levels_and_may_play_a_role_in_the_…	aconitate hydratase family protein [Populus trichocarpa]	1866	1866	0.99	0	0.89	XP_006376779.1
14	P_brown	F_turquoise	Manes.14G015500	35.2	not_assigned.unknown	(at5g19630_:_293.0)_alpha/beta-Hydrolases_superfamily_protein;_Has_1062_Blast_hits_to_1062_proteins_in_417_species:_Archae_-_16;_Bacteria_-_763;_Metazoa_-_1;_Fungi_-_28;_Plants_-_66;_Viruses_-_0;_Other_Eukaryotes_-_188_(source:_NCBI_BLink)._&_(loc_os02g48590.1_:_268.0)_no_description_available_&_(reliability:_586.0)_&__(original_description:_pacid=32360844_transcript=Manes.14G015500.2_locus=Manes…	hypothetical protein MANES_14G015500 [Manihot esculenta]	457	457	0.99	8e-163	1	OAY30235.1
15	P_brown	F_turquoise	Manes.14G015500	35.2	not_assigned.unknown	(at5g19630_:_293.0)_alpha/beta-Hydrolases_superfamily_protein;_Has_1062_Blast_hits_to_1062_proteins_in_417_species:_Archae_-_16;_Bacteria_-_763;_Metazoa_-_1;_Fungi_-_28;_Plants_-_66;_Viruses_-_0;_Other_Eukaryotes_-_188_(source:_NCBI_BLink)._&_(loc_os02g48590.1_:_268.0)_no_description_available_&_(reliability:_586.0)_&__(original_description:_pacid=32360843_transcript=Manes.14G015500.1_locus=Manes…	hypothetical protein MANES_14G015500 [Manihot esculenta]	457	457	0.99	8e-163	1	OAY30235.1
16	P_brown	F_turquoise	Manes.17G053000	2003-03-23	nucleotide_metabolism.salvage.NUDIX_hydrolases	(at1g28960_:_347.0)_nudix_hydrolase_homolog_15_(NUDX15);_CONTAINS_InterPro_DOMAIN/s:_NUDIX_hydrolase_domain-like_(InterPro:IPR015797),_NUDIX_hydrolase_domain_(InterPro:IPR000086),_NUDIX_hydrolase,_AtNUDT22_(InterPro:IPR017397);_BEST_Arabidopsis_thaliana_protein_match_is:_nudix_hydrolase_homolog_22_(TAIR:AT2G33980.1);_Has_35333_Blast_hits_to_34131_proteins_in_2444_species:_Archae_-_798;_Bacteria_-…	MutT/nudix family protein [Populus trichocarpa]	448	448	0.92	6e-158	0.83	XP_002317435.2
17	P_brown	F_turquoise	Manes.17G059000	30.5	signalling.G-proteins	(p40393|ric2_orysa_:_364.0)_Ras-related_protein_RIC2_-_Oryza_sativa_(Rice)_&_(loc_os06g35814.1_:_364.0)_no_description_available_&_(at5g45750_:_363.0)_RAB_GTPase_homolog_A1C_(RABA1c);_FUNCTIONS_IN:_GTP_binding;_INVOLVED_IN:_protein_transport,_small_GTPase_mediated_signal_transduction;_LOCATED_IN:_plasmF_mbrane,_nucleus,_vacuole;_EXPRESSED_IN:_26_plant_structures;_EXPRESSED_DURING:_14_growth_stage…	small GTP Rab11 [Mangifera indica]	429	429	0.99	3e-152	0.95	AHF81485.1
1	P_green	F_lightcyan	Manes.01G208500	35.2	not_assigned.unknown	(gnl|cdd|39909_:_278.0)_no_description_available_&_(ipr020966_:_266.35794)_Aluminum-activated_malate_transporter_&_(loc_os10g42180.1_:_262.0)_no_description_available_&_(at4g17970_:_250.0)_Anion_transporter_involved__in_stomatal_closure._Gene_has_3_splicing_variants.;_aluminum-activated,_malate_transporter_12_(ALMT12);_CONTAINS_InterPro_DOMAIN/s:_Malate_transporter,_aliminium_toerance_(InterPro:I…	Aluminum-activated malate transporter 13 [Glycine soja]	494	494	0.96	1e-170	0.6	KHN03788.1
2	P_green	F_lightcyan	Manes.02G135300	30.1	signalling.in_sugar_and_nutrient_physiology	(at1g08490_:_704.0)_Chloroplastic_NifS-like_protein_that_can_catalyze_the_conversion_of_cysteine_into_alanine_and_elemental__sulfur_(S(0))_and_of_selenocysteine_into_alanine_and_elemental_Se_(Se(0))._Overexpression_enhances_selenium_tolerance_and_accumulation.;_chloroplastic_NIFS-like_cysteine_desulfurase_(CPNIFS);_FUNCTIONS_IN:_transaminase_activity,_selenocysteine_lyase_activity,_cysteine_desul…	cysteine desulfurase family protein [Populus trichocarpa]	780	780	0.99	0	0.79	XP_002314018.1
3	P_green	F_lightcyan	Manes.06G041300	29.5.11.4.2	protein.degradation.ubiquitin.E3.RING	(at2g15580_:_153.0)_RING/U-box_superfamily_protein;_FUNCTIONS_IN:_zinc_ion_binding;_EXPRESSED_IN:_22_plant_structures;_EXPRESSED_DURING:_13_growth_stages._&_(loc_os06g08250.1_:_114.0)_no_description_available_&_(reliability:_306.0)_&__(original_description:_pacid=32347330_transcript=Manes.06G041300.1_locus=Manes.06G041300_ID=Manes.06G041300.1.v6.1_annot-version=v6.1)	zinc finger family protein [Populus trichocarpa]	279	279	0.99	2e-93	0.69	XP_002324572.1
4	P_green	F_lightcyan	Manes.07G034500	34.16	transport.ABC_transporters_and_multidrug_resistance_systems	(loc_os09g29670.1_:_802.0)_no_description_available_&_(at1g17840_:_636.0)_Encodes_a_plasmF_mbrane-localized_ATP-binding_cassette_transporter,_that_is_required_for_cutin__transport_to_the_extracellular_matrix.;_white-brown_complex_homolog_protein_11_(WBC11);_FUNCTIONS_IN:_ATPase_activity,_coupled_to_transmembrane_movement_of_substances,_fatty_acid_transporter_activity;_INVOLVED_IN:_cutin_transport…	ATP-binding cassette transporter, putative [Ricinus communis]	1018	1018	0.99	0	0.78	EEF36531.1
5	P_green	F_lightcyan	Manes.14G122800	35.2	not_assigned.unknown	(at3g29130_:_155.0)_FUNCTIONS_IN:_molecular_function_unknown;_INVOLVED_IN:_biological_process_unknown;_LOCATED_IN:_cellular_component_unknown;_CONTAINS_InterPro_DOMAIN/s:_Domain_of_unknown_function_KxDL_(InterPro:IPR019371)._&_(loc_os03g43910.1_:_135.0)_no_description_available_&_(reliability:_310.0)_&__(original_description:_pacid=32362174_transcript=Manes.14G122800.1_locus=Manes.14G122800_ID=Ma…	kxDL motif protein [Arabidopsis thaliana]	180	180	0.93	9e-57	0.69	NP_189557.2
6	P_green	F_lightcyan	Manes.15G022900	35.2	not_assigned.unknown	(at5g19050_:_539.0)_alpha/beta-Hydrolases_superfamily_protein;_INVOLVED_IN:_biological_process_unknown;_LOCATED_IN:_chloroplast;_EXPRESSED_IN:_18_plant_structures;_EXPRESSED_DURING:_8_growth_stages;_CONTAINS_InterPro_DOMAIN/s:_Protein_of_unknown_function_DUF1749_(InterPro:IPR013744);_Has_1807_Blast_hits_to_1807_proteins_in_277_species:_Archae_-_0;_Bacteria_-_0;_Metazoa_-_736;_Fungi_-_347;_Plants_…	Alpha/beta-Hydrolases superfamily protein isoform 1 [Theobroma cacao]	571	571	0.92	0	0.85	EOY05522.1
1	P_magenta	F_black	Manes.01G201800	2002-01-09	mitochondrial_electron_transport_/_ATP_synthesis.NADH-DH.localisation_not_clear	(at4g02580_:_448.0)_NADH-ubiquinone_oxidoreductase_24_kDa_subunit,_putative;_FUNCTIONS_IN:_NADH_dehydrogenase_(ubiquinone)_activity,_zinc_ion_binding;_INVOLVED_IN:_response_to_oxidative_stress,_mitochondrial_electron_transport,_NADH_to_ubiquinone;_LOCATED_IN:_mitochondrion,_mitochondrial_respiratory_chain_complex_I,_respiratory_chain_complex_I;_EXPRESSED_IN:_24_plant_structures;_EXPRESSED_DURING:…	NADH-ubiquinone oxidoreductase 24 kDa subunit family protein [Populus trichocarpa]	486	486	0.99	3e-173	0.91	XP_002300805.1
2	P_magenta	F_black	Manes.03G044400	2.2.1.5	major_CHO_metabolism.degradation.sucrose.Susy	(ipr000368_:_1500.0)_Sucrose_synthase_&_(p13708|susy_soybn_:_1454.0)_Sucrose_synthase_(EC_2.4.1.13)_(Sucrose-UDP_glucosyltransferase)_(Nodulin-100)_-_Glycine_max_(Soybean)_&_(at3g43190_:_1416.0)_Encodes_a_protein_with_sucrose_synthase_activity_(SUS4).;_sucrose_synthase_4_(SUS4);_FUNCTIONS_IN:_UDP-glycosyltransferase_activity,_sucrose_synthase_activity,_transferase_activity,_transferring_glycosyl_…	sucrose synthase [Manihot esculenta]	1671	1671	0.99	0	0.99	AIJ28962.1
3	P_magenta	F_black	Manes.07G087500	16.1.2.6	secondarP_tabolism.isoprenoids.mevalonate_pathway.mevalonate_diphosphate_decarboxylase	(at3g54250_:_666.0)_GHMP_kinase_family_protein;_FUNCTIONS_IN:_diphosphomevalonate_decarboxylase_activity,_kinase_activity,_ATP_binding;_INVOLVED_IN:_isoprenoid_biosynthetic_process,_phosphorylation;_LOCATED_IN:_cellular_component_unknown;_EXPRESSED_IN:_19_plant_structures;_EXPRESSED_DURING:_9_growth_stages;_CONTAINS_InterPro_DOMAIN/s:_Diphosphomevalonate_decarboxylase_(InterPro:IPR005935),_Riboso…	mevalonate diphosphate decarboxylase [Hevea brasiliensis]	808	808	0.99	0	0.95	AFJ74330.1
4	P_magenta	F_black	Manes.11G078100	34.9	transport.metabolite_transporters_at_the_mitochondrial_membrane	(loc_os06g10810.1_:_510.0)_no_description_available_&_(at5g14040_:_498.0)_phosphate_transporter_3;1_(PHT3;1);_FUNCTIONS_IN:_binding;_INVOLVED_IN:_transport,_transmembrane_transport;_LOCATED_IN:_in_6_components;_EXPRESSED_IN:_27_plant_structures;_EXPRESSED_DURING:_16_growth_stages;_CONTAINS_InterPro_DOMAIN/s:_Mitochondrial_substrate_carrier_(InterPro:IPR001993),_Mitochondrial_substrate/solute_carr…	phosphate transporter [Manihot esculenta]	754	754	0.99	0	1	AIY24423.1
5	P_magenta	F_black	Manes.13G008000	2001-03-31	cell.cycle.peptidylprolyl_isomerase	(at5g13120_:_310.0)_Encodes_a_lumenal_cyclophilin_with_peptidyl-prolyl_isomerase_activity_that_is_associated_with_the_NAD(P)H_dehydrogenase_complex_in_stromal_regions_of_the_thylakoid_membrane._It_is_likely_to_be_important_for_the_accumulation_of_the_hydrophobic_domain_of_the_NAD(P)H_dehydrogenase_complex._This_complex_is_associated_with_PSI_and_is_responsible_for_the_reduction_of_plastoquinone.;…	cyclophilin [Camellia japonica]	404	404	0.98	9e-141	0.81	AHI54562.1
6	P_magenta	F_black	Manes.16G090600	2.2.1.5	major_CHO_metabolism.degradation.sucrose.Susy	(ipr000368_:_1500.0)_Sucrose_synthase_&_(p13708|susy_soybn_:_1450.0)_Sucrose_synthase_(EC_2.4.1.13)_(Sucrose-UDP_glucosyltransferase)_(Nodulin-100)_-_Glycine_max_(Soybean)_&_(at3g43190_:_1395.0)_Encodes_a_protein_with_sucrose_synthase_activity_(SUS4).;_sucrose_synthase_4_(SUS4);_FUNCTIONS_IN:_UDP-glycosyltransferase_activity,_sucrose_synthase_activity,_transferase_activity,_transferring_glycosyl_…	sucrose synthase [Manihot esculenta]	1671	1671	0.99	0	1	AIJ28961.1
7	P_magenta	F_black	Manes.16G090600	2.2.1.5	major_CHO_metabolism.degradation.sucrose.Susy	(ipr000368_:_1500.0)_Sucrose_synthase_&_(p13708|susy_soybn_:_1450.0)_Sucrose_synthase_(EC_2.4.1.13)_(Sucrose-UDP_glucosyltransferase)_(Nodulin-100)_-_Glycine_max_(Soybean)_&_(at3g43190_:_1395.0)_Encodes_a_protein_with_sucrose_synthase_activity_(SUS4).;_sucrose_synthase_4_(SUS4);_FUNCTIONS_IN:_UDP-glycosyltransferase_activity,_sucrose_synthase_activity,_transferase_activity,_transferring_glycosyl_…	sucrose synthase [Manihot esculenta]	1671	1671	0.99	0	1	AIJ28961.1
8	P_magenta	F_black	Manes.16G090600	2.2.1.5	major_CHO_metabolism.degradation.sucrose.Susy	(ipr000368_:_1500.0)_Sucrose_synthase_&_(p13708|susy_soybn_:_1450.0)_Sucrose_synthase_(EC_2.4.1.13)_(Sucrose-UDP_glucosyltransferase)_(Nodulin-100)_-_Glycine_max_(Soybean)_&_(at3g43190_:_1395.0)_Encodes_a_protein_with_sucrose_synthase_activity_(SUS4).;_sucrose_synthase_4_(SUS4);_FUNCTIONS_IN:_UDP-glycosyltransferase_activity,_sucrose_synthase_activity,_transferase_activity,_transferring_glycosyl_…	sucrose synthase [Manihot esculenta]	1671	1671	0.99	0	1	AIJ28961.1
1	P_magenta	F_cyan	Manes.03G205000	2011-02-08	TCA_/_org_transformation.other_organic_acid_transformatons.atp-citrate_lyase	(loc_os01g19450.1_:_1154.0)_no_description_available_&_(at5g49460_:_1144.0)_One_of_the_two_genes_encoding_subunit_B_of_the_cytosolic_enzyme_ATP_Citrate_Lyase_(ACL);_ATP_citrate_lyase_subunit_B_2_(ACLB-2);_FUNCTIONS_IN:_ATP_citrate_synthase_activity;_INVOLVED_IN:_acetyl-CoA_biosynthetic_process;_LOCATED_IN:_cytosol,_citrate_lyase_complex,_plasmF_mbrane;_EXPRESSED_IN:_24_plant_structures;_EXPRESSED…	Lipoamide dehydrogenase 1 isoform 1 [Theobroma cacao]	972	972	0.96	0	0.88	EOY06678.1
2	P_magenta	F_cyan	Manes.03G205000	2011-02-08	TCA_/_org_transformation.other_organic_acid_transformatons.atp-citrate_lyase	(loc_os01g19450.1_:_1154.0)_no_description_available_&_(at5g49460_:_1144.0)_One_of_the_two_genes_encoding_subunit_B_of_the_cytosolic_enzyme_ATP_Citrate_Lyase_(ACL);_ATP_citrate_lyase_subunit_B_2_(ACLB-2);_FUNCTIONS_IN:_ATP_citrate_synthase_activity;_INVOLVED_IN:_acetyl-CoA_biosynthetic_process;_LOCATED_IN:_cytosol,_citrate_lyase_complex,_plasmF_mbrane;_EXPRESSED_IN:_24_plant_structures;_EXPRESSED…	Lipoamide dehydrogenase 1 isoform 1 [Theobroma cacao]	972	972	0.96	0	0.88	EOY06678.1
3	P_magenta	F_cyan	Manes.04G095800	2008-01-11	lipid_metabolism.FA_synthesis_and_FA_elongation.acyl_coa_ligase	(at5g36880_:_1231.0)_Encodes_a_plastidic_acetyl-coA_synthetase._This_enzyme_plays_a_role_in_converting_acetate_to_acetyl-coA_in_the_plastids._It_does_not_appear_to_be_a_major_contributor_to__fatty_acid_biosynthesis_based_on_mutant_phenotypes._The_enzyme_seems_to_act_as_a_monomer_and_may_play_an_important_role__in_preventing_the_toxic_accumulation_of_fermentation_products_including_acetaldehyde,_a…	Acetyl-CoA synthetase isoform 1 [Theobroma cacao]	1282	1282	0.92	0	0.86	EOY03030.1
4	P_magenta	F_cyan	Manes.11G078100	34.9	transport.metabolite_transporters_at_the_mitochondrial_membrane	(loc_os06g10810.1_:_510.0)_no_description_available_&_(at5g14040_:_498.0)_phosphate_transporter_3;1_(PHT3;1);_FUNCTIONS_IN:_binding;_INVOLVED_IN:_transport,_transmembrane_transport;_LOCATED_IN:_in_6_components;_EXPRESSED_IN:_27_plant_structures;_EXPRESSED_DURING:_16_growth_stages;_CONTAINS_InterPro_DOMAIN/s:_Mitochondrial_substrate_carrier_(InterPro:IPR001993),_Mitochondrial_substrate/solute_carr…	phosphate transporter [Manihot esculenta]	754	754	0.99	0	1	AIY24423.1
5	P_magenta	F_cyan	Manes.14G061800	1955-03-27	RNA.regulation_of_transcription.HDA	(at5g63110_:_734.0)_RPD3-like_histone_deacetylase.__HDA6_mutations_specifically_increase_the_expression_of_auxin-responsive_transgenes,_suggesting_a_role_in_transgene_silencing.;_histone_deacetylase_6_(HDA6);_FUNCTIONS_IN:_histone_deacetylase_activity;_INVOLVED_IN:_response_to_salt_stress,_gene_silencing,_posttranscriptional_gene_silencing,_response_to_abscisic_acid_stimulus,_histone_deacetylatio…	Histone deacetylase 6 [Morus notabilis]	832	832	0.98	0	0.86	XP_010102492.1
6	P_magenta	F_cyan	Manes.15G087400	35.2	not_assigned.unknown	(at4g27500_:_370.0)_interacts_with_H+-ATPase,_and_regulates_its_activity;_proton_pump_interactor_1_(PPI1);_FUNCTIONS_IN:_protein_binding;_INVOLVED_IN:_regulation_of_proton_transport;_LOCATED_IN:_endoplasmic_reticulum,_plasmF_mbrane;_EXPRESSED_IN:_25_plant_structures;_EXPRESSED_DURING:_15_growth_stages;_BEST_Arabidopsis_thaliana_protein_match_is:_unknown_protein_(TAIR:AT5G36690.1);_Has_56187_Blast…	Proton pump interactor 1 isoform 1 [Theobroma cacao]	721	721	0.99	0	0.63	EOY13016.1
7	P_magenta	F_cyan	Manes.16G090600	2.2.1.5	major_CHO_metabolism.degradation.sucrose.Susy	(ipr000368_:_1500.0)_Sucrose_synthase_&_(p13708|susy_soybn_:_1450.0)_Sucrose_synthase_(EC_2.4.1.13)_(Sucrose-UDP_glucosyltransferase)_(Nodulin-100)_-_Glycine_max_(Soybean)_&_(at3g43190_:_1395.0)_Encodes_a_protein_with_sucrose_synthase_activity_(SUS4).;_sucrose_synthase_4_(SUS4);_FUNCTIONS_IN:_UDP-glycosyltransferase_activity,_sucrose_synthase_activity,_transferase_activity,_transferring_glycosyl_…	sucrose synthase [Manihot esculenta]	1671	1671	0.99	0	1	AIJ28961.1
8	P_magenta	F_cyan	Manes.16G090600	2.2.1.5	major_CHO_metabolism.degradation.sucrose.Susy	(ipr000368_:_1500.0)_Sucrose_synthase_&_(p13708|susy_soybn_:_1450.0)_Sucrose_synthase_(EC_2.4.1.13)_(Sucrose-UDP_glucosyltransferase)_(Nodulin-100)_-_Glycine_max_(Soybean)_&_(at3g43190_:_1395.0)_Encodes_a_protein_with_sucrose_synthase_activity_(SUS4).;_sucrose_synthase_4_(SUS4);_FUNCTIONS_IN:_UDP-glycosyltransferase_activity,_sucrose_synthase_activity,_transferase_activity,_transferring_glycosyl_…	sucrose synthase [Manihot esculenta]	1671	1671	0.99	0	1	AIJ28961.1
9	P_magenta	F_cyan	Manes.16G090600	2.2.1.5	major_CHO_metabolism.degradation.sucrose.Susy	(ipr000368_:_1500.0)_Sucrose_synthase_&_(p13708|susy_soybn_:_1450.0)_Sucrose_synthase_(EC_2.4.1.13)_(Sucrose-UDP_glucosyltransferase)_(Nodulin-100)_-_Glycine_max_(Soybean)_&_(at3g43190_:_1395.0)_Encodes_a_protein_with_sucrose_synthase_activity_(SUS4).;_sucrose_synthase_4_(SUS4);_FUNCTIONS_IN:_UDP-glycosyltransferase_activity,_sucrose_synthase_activity,_transferase_activity,_transferring_glycosyl_…	sucrose synthase [Manihot esculenta]	1671	1671	0.99	0	1	AIJ28961.1
1	P_magenta	F_lightcyan	Manes.03G205000	2011-02-08	TCA_/_org_transformation.other_organic_acid_transformatons.atp-citrate_lyase	(loc_os01g19450.1_:_1154.0)_no_description_available_&_(at5g49460_:_1144.0)_One_of_the_two_genes_encoding_subunit_B_of_the_cytosolic_enzyme_ATP_Citrate_Lyase_(ACL);_ATP_citrate_lyase_subunit_B_2_(ACLB-2);_FUNCTIONS_IN:_ATP_citrate_synthase_activity;_INVOLVED_IN:_acetyl-CoA_biosynthetic_process;_LOCATED_IN:_cytosol,_citrate_lyase_complex,_plasmF_mbrane;_EXPRESSED_IN:_24_plant_structures;_EXPRESSED…	Lipoamide dehydrogenase 1 isoform 1 [Theobroma cacao]	972	972	0.96	0	0.88	EOY06678.1
2	P_magenta	F_lightcyan	Manes.03G205000	2011-02-08	TCA_/_org_transformation.other_organic_acid_transformatons.atp-citrate_lyase	(loc_os01g19450.1_:_1154.0)_no_description_available_&_(at5g49460_:_1144.0)_One_of_the_two_genes_encoding_subunit_B_of_the_cytosolic_enzyme_ATP_Citrate_Lyase_(ACL);_ATP_citrate_lyase_subunit_B_2_(ACLB-2);_FUNCTIONS_IN:_ATP_citrate_synthase_activity;_INVOLVED_IN:_acetyl-CoA_biosynthetic_process;_LOCATED_IN:_cytosol,_citrate_lyase_complex,_plasmF_mbrane;_EXPRESSED_IN:_24_plant_structures;_EXPRESSED…	Lipoamide dehydrogenase 1 isoform 1 [Theobroma cacao]	972	972	0.96	0	0.88	EOY06678.1
3	P_magenta	F_lightcyan	Manes.09G120000	2012-01-04	glycolysis.cytosolic_branch.phosphoglycerate_mutase	(p35493|pmgi_ricco_:_1008.0)_2,3-bisphosphoglycerate-independent_phosphoglycerate_mutase_(EC_5.4.2.1)_(Phosphoglyceromutase)_(BPG-independent_PGAM)_(PGAM-I)_-_Ricinus_communis_(Castor_bean)_&_(loc_os01g60190.2_:_934.0)_no_description_available_&_(at3g08590_:_917.0)_Phosphoglycerate_mutase,_2,3-bisphosphoglycerate-independent;_FUNCTIONS_IN:_manganese_ion_binding,_phosphoglycerate_mutase_activity,_…	2,3-bisphosphoglycerate-independent phosphoglycerate mutase [Morus notabilis]	1055	1055	0.99	0	0.91	XP_010113038.1
4	P_magenta	F_lightcyan	Manes.09G120000	2012-01-04	glycolysis.cytosolic_branch.phosphoglycerate_mutase	(p35493|pmgi_ricco_:_1008.0)_2,3-bisphosphoglycerate-independent_phosphoglycerate_mutase_(EC_5.4.2.1)_(Phosphoglyceromutase)_(BPG-independent_PGAM)_(PGAM-I)_-_Ricinus_communis_(Castor_bean)_&_(loc_os01g60190.2_:_934.0)_no_description_available_&_(at3g08590_:_917.0)_Phosphoglycerate_mutase,_2,3-bisphosphoglycerate-independent;_FUNCTIONS_IN:_manganese_ion_binding,_phosphoglycerate_mutase_activity,_…	2,3-bisphosphoglycerate-independent phosphoglycerate mutase [Morus notabilis]	1055	1055	0.99	0	0.91	XP_010113038.1
5	P_magenta	F_lightcyan	Manes.09G182400	2017-01-29	protein.aa_activation.glutamate-tRNA_ligase	(at5g26710_:_1078.0)_Glutamyl/glutaminyl-tRNA_synthetase,_class_Ic;_FUNCTIONS_IN:_glutamate-tRNA_ligase_activity;_INVOLVED_IN:_glutamyl-tRNA_aminoacylation,_translation,_tRNA_aminoacylation,_tRNA_aminoacylation_for_protein_translation;_LOCATED_IN:_cytoplasm;_EXPRESSED_IN:_24_plant_structures;_EXPRESSED_DURING:_13_growth_stages;_CONTAINS_InterPro_DOMAIN/s:_Aminoacyl-tRNA_synthetase,_class_I,_conse…	Glutamyl/glutaminyl-tRNA synthetase, class Ic [Theobroma cacao]	1224	1224	0.99	0	0.79	EOY11802.1
6	P_magenta	F_lightcyan	Manes.14G141400	34.99	transport.misc	(at5g58070_:_287.0)_Encodes_a_temperature-induced_lipocalin_TIL1.__Involved_in_thermotolerance.__Peripherally_associated_with_plasmF_mbrane.;_temperature-induced_lipocalin_(TIL);_FUNCTIONS_IN:_binding,_transporter_activity;_INVOLVED_IN:_transport,_response_to_cold,_response_to_light_stimulus,_response_to_heat;_LOCATED_IN:_mitochondrion,_endoplasmic_reticulum,_plasmF_mbrane,_vacuole;_EXPRESSED_IN:…	temperature-induced lipocalin' [Populus balsamifera]	339	339	0.98	2e-117	0.86	ABB02389.1
7	P_magenta	F_lightcyan	Manes.18G060600	2003-02-04	glycolysis.plastid_branch.glucose-6-phosphate_isomerase	(at4g24620_:_1016.0)_The_PGI1_gene_encodes_the_plastid_phospho-glucose_(Glc)_isomerase._While_pgi1-1_mutant_has_a_deficiency_in_leaf_starch_synthesis,_it_accumulates_starch_in_root_cap_cells._Flowering_time_of_the_pgi1-1_mutant_is_significantly_delayed_under_short-day_conditions.;_phosphoglucose_isomerase_1_(PGI1);_FUNCTIONS_IN:_glucose-6-phosphate_isomerase_activity;_INVOLVED_IN:_positive_regula…	Glucose-6-phosphate isomerase [Glycine soja]	1093	1093	0.99	0	0.86	KHN08244.1
8	P_magenta	F_lightcyan	Manes.18G060600	2003-02-04	glycolysis.plastid_branch.glucose-6-phosphate_isomerase	(loc_os09g29070.1_:_1019.0)_no_description_available_&_(at4g24620_:_1016.0)_The_PGI1_gene_encodes_the_plastid_phospho-glucose_(Glc)_isomerase._While_pgi1-1_mutant_has_a_deficiency_in_leaf_starch_synthesis,_it_accumulates_starch_in_root_cap_cells._Flowering_time_of_the_pgi1-1_mutant_is_significantly_delayed_under_short-day_conditions.;_phosphoglucose_isomerase_1_(PGI1);_FUNCTIONS_IN:_glucose-6-pho…	Glucose-6-phosphate isomerase [Glycine soja]	1093	1093	0.99	0	0.86	KHN08244.1
1	P_magenta	F_magenta	Manes.04G095800	2008-01-11	lipid_metabolism.FA_synthesis_and_FA_elongation.acyl_coa_ligase	(at5g36880_:_1231.0)_Encodes_a_plastidic_acetyl-coA_synthetase._This_enzyme_plays_a_role_in_converting_acetate_to_acetyl-coA_in_the_plastids._It_does_not_appear_to_be_a_major_contributor_to__fatty_acid_biosynthesis_based_on_mutant_phenotypes._The_enzyme_seems_to_act_as_a_monomer_and_may_play_an_important_role__in_preventing_the_toxic_accumulation_of_fermentation_products_including_acetaldehyde,_a…	Acetyl-CoA synthetase isoform 1 [Theobroma cacao]	1282	1282	0.92	0	0.86	EOY03030.1
2	P_magenta	F_magenta	Manes.09G182400	2017-01-29	protein.aa_activation.glutamate-tRNA_ligase	(at5g26710_:_1078.0)_Glutamyl/glutaminyl-tRNA_synthetase,_class_Ic;_FUNCTIONS_IN:_glutamate-tRNA_ligase_activity;_INVOLVED_IN:_glutamyl-tRNA_aminoacylation,_translation,_tRNA_aminoacylation,_tRNA_aminoacylation_for_protein_translation;_LOCATED_IN:_cytoplasm;_EXPRESSED_IN:_24_plant_structures;_EXPRESSED_DURING:_13_growth_stages;_CONTAINS_InterPro_DOMAIN/s:_Aminoacyl-tRNA_synthetase,_class_I,_conse…	Glutamyl/glutaminyl-tRNA synthetase, class Ic [Theobroma cacao]	1224	1224	0.99	0	0.79	EOY11802.1
1	P_pink	F_red	Manes.07G005600	35.2	not_assigned.unknown	_no_hits_&_(original_description:_pacid=32354525_transcript=Manes.07G005600.1_locus=Manes.07G005600_ID=Manes.07G005600.1.v6.1_annot-version=v6.1)	F-box/WD repeat-containing protein 4 [Theobroma cacao]	114	114	0.95	4e-32	0.82	EOX96695.1
2	P_pink	F_red	Manes.07G092000	35.2	not_assigned.unknown	(at5g04550_:_635.0)_Protein_of_unknown_function_(DUF668);_CONTAINS_InterPro_DOMAIN/s:_Protein_of_unknown_function_DUF668_(InterPro:IPR007700),_Protein_of_unknown_function_DUF3475_(InterPro:IPR021864);_BEST_Arabidopsis_thaliana_protein_match_is:_Protein_of_unknown_function_(DUF668)_(TAIR:AT3G23160.1);_Has_1807_Blast_hits_to_1807_proteins_in_277_species:_Archae_-_0;_Bacteria_-_0;_Metazoa_-_736;_Fun…	type-1 restriction enzyme mjaxp r protein (DUF668) [Arabidopsis thaliana]	673	673	0.99	0	0.58	NP_196075.1
3	P_pink	F_red	Manes.16G024800	26.2	misc.UDP_glucosyl_and_glucoronyl_transferases	(at1g61050_:_360.0)_alpha_1,4-glycosyltransferase_family_protein;_FUNCTIONS_IN:_transferase_activity,_transferring_glycosyl_groups,_transferase_activity;_INVOLVED_IN:_biological_process_unknown;_LOCATED_IN:_Golgi_stack;_CONTAINS_InterPro_DOMAIN/s:_Alpha_1,4-glycosyltransferase_conserved_region_(InterPro:IPR007652),_Glycosyltransferase,_DXD_sugar-binding_region_(InterPro:IPR007577);_BEST_Arabidops…	lactosylceramide 4-alpha-galactosyltransferase-like protein [Medicago truncatula]	444	444	0.93	8e-151	0.58	XP_003593549.1
1	P_yellow	F_green	Manes.01G003900	35.2	not_assigned.unknown	(at4g26550_:_293.0)_Got1/Sft2-like_vescicle_transport_protein_family;_FUNCTIONS_IN:_molecular_function_unknown;_INVOLVED_IN:_vesicle-mediated_transport;_LOCATED_IN:_cellular_component_unknown;_EXPRESSED_IN:_22_plant_structures;_EXPRESSED_DURING:_13_growth_stages;_CONTAINS_InterPro_DOMAIN/s:_Vesicle_transport_protein,_Got1/SFT2-like_(InterPro:IPR007305),_Vesicle_transport_protein,_SFT2-like_(Inter…	Protein transport protein SFT2 [Morus notabilis]	361	361	0.99	7e-125	0.77	XP_010103962.1
2	P_yellow	F_green	Manes.11G154700	35.2	not_assigned.unknown	(at1g08220_:_297.0)_FUNCTIONS_IN:_molecular_function_unknown;_INVOLVED_IN:_mitochondrial_proton-transporting_ATP_synthase_complex_assembly;_LOCATED_IN:_mitochondrial_inner_membrane;_EXPRESSED_IN:_18_plant_structures;_EXPRESSED_DURING:_7_growth_stages;_CONTAINS_InterPro_DOMAIN/s:_ATPase_assembly_factor_ATP10,_mitochondria_(InterPro:IPR007849);_Has_152_Blast_hits_to_152_proteins_in_76_species:_Arch…	Mitochondria isoform 1 [Theobroma cacao]	396	396	0.99	2e-137	0.7	EOY33632.1
3	P_yellow	F_green	Manes.16G020200	35.1.3	not_assigned.no_ontology.armadillo/beta-catenin_repeat_family_protein	(at1g61350_:_610.0)_ARM_repeat_superfamily_protein;_FUNCTIONS_IN:_binding;_INVOLVED_IN:_biological_process_unknown;_LOCATED_IN:_cellular_component_unknown;_EXPRESSED_IN:_22_plant_structures;_EXPRESSED_DURING:_13_growth_stages;_CONTAINS_InterPro_DOMAIN/s:_Armadillo-like_helical_(InterPro:IPR011989),_Armadillo_(InterPro:IPR000225),_Armadillo-type_fold_(InterPro:IPR016024);_BEST_Arabidopsis_thaliana…	armadillo/beta-catenin repeat family protein [Populus trichocarpa]	918	918	0.99	0	0.77	XP_002305650.1
4	P_yellow	F_green	Manes.16G133800	2011-05-29	protein.degradation.ubiquitin	(at2g24640_:_691.0)_ubiquitin-specific_protease_19_(UBP19);_FUNCTIONS_IN:_cysteine-type_endopeptidase_activity,_ubiquitin_thiolesterase_activity;_INVOLVED_IN:_ubiquitin-dependent_protein_catabolic_process;_EXPRESSED_IN:_31_plant_structures;_EXPRESSED_DURING:_15_growth_stages;_CONTAINS_InterPro_DOMAIN/s:_Peptidase_C19,_ubiquitin_carboxyl-terminal_hydrolase_2,_conserved_site_(InterPro:IPR018200),_P…	Ubiquitin carboxyl-terminal hydrolase 19 [Morus notabilis]	800	800	0.99	0	0.58	XP_010098405.1
5	P_yellow	F_green	Manes.16G133800	2011-05-29	protein.degradation.ubiquitin	(at2g24640_:_689.0)_ubiquitin-specific_protease_19_(UBP19);_FUNCTIONS_IN:_cysteine-type_endopeptidase_activity,_ubiquitin_thiolesterase_activity;_INVOLVED_IN:_ubiquitin-dependent_protein_catabolic_process;_EXPRESSED_IN:_31_plant_structures;_EXPRESSED_DURING:_15_growth_stages;_CONTAINS_InterPro_DOMAIN/s:_Peptidase_C19,_ubiquitin_carboxyl-terminal_hydrolase_2,_conserved_site_(InterPro:IPR018200),_P…	Ubiquitin carboxyl-terminal hydrolase 19 [Morus notabilis]	800	800	0.99	0	0.58	XP_010098405.1
1	P_yellow	F_grey60	Manes.03G194400	31.4	cell.vesicle_transport	(at4g15780_:_358.0)_member_of_VAMP72_Gene_Family;_vesicle-associated_membrane_protein_724_(VAMP724);_FUNCTIONS_IN:_molecular_function_unknown;_INVOLVED_IN:_transport,_vesicle-mediated_transport;_LOCATED_IN:_plasmF_mbrane;_EXPRESSED_IN:_22_plant_structures;_EXPRESSED_DURING:_13_growth_stages;_CONTAINS_InterPro_DOMAIN/s:_Longin_(InterPro:IPR010908),_Longin-like_(InterPro:IPR011012),_Synaptobrevin_(…	synaptobrevin-like protein [Medicago truncatula]	422	422	0.99	3e-149	0.89	XP_013463257.1
2	P_yellow	F_grey60	Manes.11G154700	35.2	not_assigned.unknown	(at1g08220_:_297.0)_FUNCTIONS_IN:_molecular_function_unknown;_INVOLVED_IN:_mitochondrial_proton-transporting_ATP_synthase_complex_assembly;_LOCATED_IN:_mitochondrial_inner_membrane;_EXPRESSED_IN:_18_plant_structures;_EXPRESSED_DURING:_7_growth_stages;_CONTAINS_InterPro_DOMAIN/s:_ATPase_assembly_factor_ATP10,_mitochondria_(InterPro:IPR007849);_Has_152_Blast_hits_to_152_proteins_in_76_species:_Arch…	Mitochondria isoform 1 [Theobroma cacao]	396	396	0.99	2e-137	0.7	EOY33632.1
3	P_yellow	F_grey60	Manes.13G084400	29.5.11.4.2	protein.degradation.ubiquitin.E3.RING	(at5g63970_:_514.0)_Copine_(Calcium-dependent_phospholipid-binding_protein)_family;_FUNCTIONS_IN:_zinc_ion_binding;_INVOLVED_IN:_biological_process_unknown;_LOCATED_IN:_cellular_component_unknown;_EXPRESSED_IN:_17_plant_structures;_EXPRESSED_DURING:_7_growth_stages;_CONTAINS_InterPro_DOMAIN/s:_Zinc_finger,_RING-type_(InterPro:IPR001841),_Copine_(InterPro:IPR010734),_von_Willebrand_factor,_type_A_…	E3 ubiquitin-protein ligase RGLG1 [Cajanus cajan]	627	627	0.99	0	0.68	KYP57926.1
4	P_yellow	F_grey60	Manes.16G133800	2011-05-29	protein.degradation.ubiquitin	(at2g24640_:_691.0)_ubiquitin-specific_protease_19_(UBP19);_FUNCTIONS_IN:_cysteine-type_endopeptidase_activity,_ubiquitin_thiolesterase_activity;_INVOLVED_IN:_ubiquitin-dependent_protein_catabolic_process;_EXPRESSED_IN:_31_plant_structures;_EXPRESSED_DURING:_15_growth_stages;_CONTAINS_InterPro_DOMAIN/s:_Peptidase_C19,_ubiquitin_carboxyl-terminal_hydrolase_2,_conserved_site_(InterPro:IPR018200),_P…	Ubiquitin carboxyl-terminal hydrolase 19 [Morus notabilis]	800	800	0.99	0	0.58	XP_010098405.1
5	P_yellow	F_grey60	Manes.16G133800	2011-05-29	protein.degradation.ubiquitin	(at2g24640_:_689.0)_ubiquitin-specific_protease_19_(UBP19);_FUNCTIONS_IN:_cysteine-type_endopeptidase_activity,_ubiquitin_thiolesterase_activity;_INVOLVED_IN:_ubiquitin-dependent_protein_catabolic_process;_EXPRESSED_IN:_31_plant_structures;_EXPRESSED_DURING:_15_growth_stages;_CONTAINS_InterPro_DOMAIN/s:_Peptidase_C19,_ubiquitin_carboxyl-terminal_hydrolase_2,_conserved_site_(InterPro:IPR018200),_P…	Ubiquitin carboxyl-terminal hydrolase 19 [Morus notabilis]	800	800	0.99	0	0.58	XP_010098405.1
1	P_yellow	F_red	Manes.01G003900	35.2	not_assigned.unknown	(at4g26550_:_293.0)_Got1/Sft2-like_vescicle_transport_protein_family;_FUNCTIONS_IN:_molecular_function_unknown;_INVOLVED_IN:_vesicle-mediated_transport;_LOCATED_IN:_cellular_component_unknown;_EXPRESSED_IN:_22_plant_structures;_EXPRESSED_DURING:_13_growth_stages;_CONTAINS_InterPro_DOMAIN/s:_Vesicle_transport_protein,_Got1/SFT2-like_(InterPro:IPR007305),_Vesicle_transport_protein,_SFT2-like_(Inter…	Protein transport protein SFT2 [Morus notabilis]	361	361	0.99	7e-125	0.77	XP_010103962.1
2	P_yellow	F_red	Manes.09G041300	29.5.11.4.2	protein.degradation.ubiquitin.E3.RING	(at2g38920_:_421.0)_SPX_(SYG1/Pho81/XPR1)_domain-containing_protein_/_zinc_finger_(C3HC4-type_RING_finger)_protein-related;_FUNCTIONS_IN:_zinc_ion_binding;_EXPRESSED_IN:_male_gametophyte,_flower,_pollen_tube;_EXPRESSED_DURING:_M_germinated_pollen_stage,_4_anthesis;_CONTAINS_InterPro_DOMAIN/s:_Zinc_finger,_RING-type,_conserved_site_(InterPro:IPR017907),_Zinc_finger,_RING-type_(InterPro:IPR001841),…	SPX (SYG1/Pho81/XPR1) domain-containing protein / zinc finger (C3HC4-type RING finger) protein-related [Theobroma cacao]	552	552	0.99	0	0.79	EOY09669.1
3	P_yellow	F_red	Manes.11G124400	1999-03-27	RNA.regulation_of_transcription.unclassified	(at5g07900_:_255.0)_Mitochondrial_transcription_termination_factor_family_protein;_FUNCTIONS_IN:_molecular_function_unknown;_INVOLVED_IN:_biological_process_unknown;_LOCATED_IN:_membrane;_EXPRESSED_IN:_17_plant_structures;_EXPRESSED_DURING:_11_growth_stages;_CONTAINS_InterPro_DOMAIN/s:_Mitochodrial_transcription_termination_factor-related_(InterPro:IPR003690);_BEST_Arabidopsis_thaliana_protein_ma…	Mitochondrial transcription termination factor family protein [Arabidopsis thaliana]	265	364	0.88	7e-81	0.42	NP_568185.1
4	P_yellow	F_red	Manes.11G154700	35.2	not_assigned.unknown	(at1g08220_:_297.0)_FUNCTIONS_IN:_molecular_function_unknown;_INVOLVED_IN:_mitochondrial_proton-transporting_ATP_synthase_complex_assembly;_LOCATED_IN:_mitochondrial_inner_membrane;_EXPRESSED_IN:_18_plant_structures;_EXPRESSED_DURING:_7_growth_stages;_CONTAINS_InterPro_DOMAIN/s:_ATPase_assembly_factor_ATP10,_mitochondria_(InterPro:IPR007849);_Has_152_Blast_hits_to_152_proteins_in_76_species:_Arch…	Mitochondria isoform 1 [Theobroma cacao]	396	396	0.99	2e-137	0.7	EOY33632.1
5	P_yellow	F_red	Manes.13G071100	16.5	secondarP_tabolism.sulfur-containing	(at1g10500_:_216.0)_Involved_in_chloroplast_Fe-S_cluster__assembly._Located_in_the_chloroplast_stroma._Expressed_preferentially_in_green_tissues.;_chloroplast-localized_ISCA-like_protein_(CPISCA);_CONTAINS_InterPro_DOMAIN/s:_FeS_cluster_insertion,_C-terminal,_conserved_site_(InterPro:IPR017870),_FeS_cluster_biogenesis_(InterPro:IPR000361),_FeS_cluster_insertion_(InterPro:IPR016092);_BEST_Arabidop…	Iron-sulfur assembly protein IscA, chloroplastic [Glycine soja]	242	242	0.99	1e-79	0.72	KHN38232.1

## Sheet: e) Cell organisation genes
				Correlated to
	Origin module	Cassava genes	Function	Module1	Module2	Module3	Notes
	P_brown	Manes.04G064300	myosin, class VIII	F_lightcyan	F_lightyellow	F_turquoise
	P_brown	Manes.05G047400	Transketolase	F_lightcyan	F_lightyellow
	P_brown	Manes.09G021000	Villin 2 family protein	F_lightcyan	F_lightyellow	F_turquoise
	Origin module	Fungal genes	Function	Module1	Module2	Module3	Notes
	F_magenta	g10703.t1	Myosin-2, class XI	P_black	P_brown	P_magenta
	F_magenta	g2329.t1	microtubule associated protein	P_black	P_magenta
	F_magenta	g3510.t1	Bni1p formin	P_black			nucleates the formation of linear actin filaments
	F_magenta	g9749.t1	Irr1p cohesin subunit	P_black			involved in attachment of spindle microtubules to kinetochore involved in homologous chromosome segregation
	F_magenta	g5395.t1	tubulin-dependent ATPase KIP3	P_magenta
	F_turquoise	g5311.t1	tubulin-dependent ATPase KIP3	P_brown
	F_turquoise	g65.t1	Kip1p	P_brown			mitotic spindle-associated kinesin-related protein that participates in spindle pole separation.
	F_turquoise	g9174.t1	actin depolymerizing factor	P_brown
	F_turquoise	g2610.t1	Kel2p	P_brown			forms a complex with Kel1p and Bud14p that regulates Bnr1p (formin) to affect actin cable assembly, cytokinesis, and polarized growth;
	F_black	g10723.t1	myosin 1, class VII	P_blue
	F_black	g1004.t1	chitin synthase CHS3	P_magenta
	F_black	g4807.t1	Kip1p	P_magenta			mitotic spindle-associated kinesin-related protein that participates in spindle pole separation.
	F_black	g3508.t1	KEL-1-like	P_blue			forms a complex with Bud14p and Kel2p that regulates Bnr1p (formin) to affect actin cable assembly, cytokinesis, and polarized growth;
	F_black	g5979.t1	Microtubule-associated protein 2	P_blue
	F_lightcyan	g4193.t1	Actin cytoskeleton-regulatory complex protein SLA1	P_black			Plays a role in the proper organization of the cell membrane-associated actin cytoskeleton and promotes its destabilization
	F_green	g12383.t1	Arc19p	P_yellow			Subunit of the ARP2/3 complex; ARP2/3 is required for the motility and integrity of cortical actin patches
	F_green	g2305.t1	tubulin-dependent ATPase KIP3	P_yellow
	F_green	g7670.t1	Pex19 protein	P_yellow
	F_red	g11821.t1	Akr1p	P_yellow
	F_red	g6750.t1	septin CDC3	P_yellow			As filament forming proteins, septins can be considered part of the cytoskeleton
	F_red	g5465.t1	dynein intermediate chain	P_yellow
	F_green	g3836.t1	Drebrin [Anthurium amnicola]	P_yellow			cytoplasmic actin-binding protein
	F_green	g3987.t1	Drebrin-like protein B [Choanephora cucurbitarum]	P_yellow			cytoplasmic actin-binding protein

## Sheet: f) Key genes cor PHENOTYPE
	Supplementary Table 6e. List of R. irregularis 'key genes' found correlated to the plant phenotype
	Information is given about: R. irregularis module; phenotype measurement: gene name; Mapman bin, function and details; NCBI Blastp in nr databases.
	The top genes are defined as: 1) the top 10 % genes that are the most correlated (positively or negatively) to the plant phenotype and 2) the genes that possesses an absolute value ( module membership) > 0.8.
Module	Phenotypic measurement	gene	Correlation	Bin	Function	details	Blastp	Max score	Total score	Query cover	E value	Ident	Accession
F_black	Fungal colonization	g10683.t1	-0.576961	35.2	not_assigned.unknown	_(original_description:_no_original_description)	chitin synthase CHS3 [Rhizophagus irregularis DAOM 197198w]	1893	1893	1	0	1	EXX79292.1
F_black	Fungal colonization	g10723.t1	-0.62857	31.1	cell.organisation	(gnl|cdd|35383_:_1099.0)_no_description_available_&_(gnl|cdd|30099_:_1020.0)_no_description_available_&_(ipr001609_:_543.75256)_Myosin_head,_motor_domain_&_(at1g04160_:_491.0)_Encodes_F_mber_of_the_type_XI_myosin_protein_family_involved_in_root_hair_elongation.;_myosin_XI_B_(XIB);_FUNCTIONS_IN:_motor_activity;_INVOLVED_IN:_root_hair_elongation,_actin_filament-based_movement;_LOCATED_IN:_myosin_co…	myosin 1 [Rhizophagus irregularis DAOM 197198w]	2781	2781	0.97	0	0.98	EXX73825.1
F_black	Fungal colonization	g12269.t1	-0.559206	35.2	not_assigned.unknown	_no_hits_&_(original_description:_no_original_description)	hypothetical protein RirG_043580 [Rhizophagus irregularis DAOM 197198w]	508	508	1	0	1	EXX75226.1
F_black	Fungal colonization	g12890.t1	-0.555038	35.2	not_assigned.unknown	_(original_description:_no_original_description)	Phospholipase A1-II 1 [Anthurium amnicola]	907	907	0.95	0	0.75	JAT64188.1
F_black	Fungal colonization	g13622.t1	-0.584204	26.1	misc.cytochrome_P450	(gnl|cdd|35379_:_193.0)_no_description_available_&_(gnl|cdd|84486_:_184.0)_no_description_available_&_(at3g14630_:_115.0)_putative_cytochrome_P450;_cytochrome_P450,_family_72,_subfamily_A,_polypeptide_9"_(CYP72A9);_FUNCTIONS_IN:_electron_carrier_activity,_monooxygenase_activity,_iron_ion_binding,_oxygen_binding,_heme_binding;_INVOLVED_IN:_oxidation_reduction;_LOCATED_IN:_endomembrane_system;_EXPR…	sterol 14-demethylase [Rhizophagus irregularis DAOM 197198w]	855	855	1	0	0.86	EXX77288.1
F_black	Fungal colonization	g1385.t1	-0.558294	35.1	not_assigned.no_ontology	(gnl|cdd|32448_:_182.0)_no_description_available_&_(gnl|cdd|36668_:_160.0)_no_description_available_&_(at5g11650_:_110.0)_alpha/beta-Hydrolases_superfamily_protein;_FUNCTIONS_IN:_hydrolase_activity;_LOCATED_IN:_chloroplast;_EXPRESSED_IN:_24_plant_structures;_EXPRESSED_DURING:_15_growth_stages;_BEST_Arabidopsis_thaliana_protein_match_is:_alpha/beta-Hydrolases_superfamily_protein_(TAIR:AT1G73480.1)…	putative serine hydrolase C5E4.05c [Anthurium amnicola]	508	508	0.98	1e-179	0.74	JAT49084.1
F_black	Fungal colonization	g1651.t1	-0.594675	35.2	not_assigned.unknown	_no_hits_&_(original_description:_no_original_description)	Acyl-coenzyme A thioesterase 12 [Anthurium amnicola]	494	494	0.58	5e-161	0.47	JAT42266.1
F_black	Fungal colonization	g2124.t1	-0.638108	35.2	not_assigned.unknown	_(original_description:_no_original_description)	hypothetical protein RirG_032760 [Rhizophagus irregularis DAOM 197198w]	2160	2160	1	0	0.98	EXX76478.1
F_black	Fungal colonization	g2715.t1	-0.603142	35.2	not_assigned.unknown	_no_hits_&_(original_description:_no_original_description)	Arrestin domain-containing protein C584.15c [Anthurium amnicola]	647	647	0.95	0	0.73	JAT58195.1
F_black	Fungal colonization	g2722.t1	-0.599917	35.2	not_assigned.unknown	_no_hits_&_(original_description:_no_original_description)	Kch1p [Rhizophagus irregularis DAOM 197198w]	407	407	1	2e-141	1	EXX69513.1
F_black	Fungal colonization	g2937.t1	-0.604905	11.1.9	lipid_metabolism.FA_synthesis_and_FA_elongation.long_chain_fatty_acid_CoA_ligase	(gnl|cdd|36470_:_579.0)_no_description_available_&_(at5g27600_:_476.0)_Encode_peroxisomal_long-chain_acyl-CoA_synthetase._Activates_fatty_acids_for_further_metabolism._Interacts_with_PEX5.;_long-chain_acyl-CoA_synthetase_7_(LACS7);_FUNCTIONS_IN:_protein_binding,_long-chain_fatty_acid-CoA_ligase_activity;_INVOLVED_IN:_response_to_salt_stress,_long-chain_fatty_acid_metabolic_process,_response_to_oz…	medium-chain fatty acid-CoA ligase FAA2 [Rhizophagus irregularis DAOM 197198w]	1224	1224	0.99	0	0.94	EXX71148.1
F_black	Fungal colonization	g406.t1	-0.56599	35.2	not_assigned.unknown	_no_hits_&_(original_description:_no_original_description)	Suppressor protein of bem1/bed5 double mutants [Anthurium amnicola]	464	464	0.96	6e-161	0.72	JAT51148.1
F_black	Fungal colonization	g4807.t1	-0.559199	31.1	cell.organisation	(gnl|cdd|30094_:_389.0)_no_description_available_&_(gnl|cdd|39481_:_226.0)_no_description_available_&_(chl4|521542_:_223.0)_no_description_available_&_(at5g60930_:_206.0)_P-loop_containing_nucleoside_triphosphate_hydrolases_superfamily_protein;_FUNCTIONS_IN:_microtubule_motor_activity,_ATP_binding;_INVOLVED_IN:_microtubule-based_movement;_EXPRESSED_IN:_21_plant_structures;_EXPRESSED_DURING:_14_gr…	Kip1p [Rhizophagus irregularis DAOM 197198w]	1586	1734	0.81	0	0.48	EXX72626.1
F_black	Fungal colonization	g4952.t1	-0.588275	34.1	transport.p-_and_v-ATPases	(gnl|cdd|35424_:_884.0)_no_description_available_&_(gnl|cdd|30822_:_594.0)_no_description_available_&_(chl4|523125_:_504.0)_no_description_available_&_(at1g07670_:_278.0)_endomembrane-type_CA-ATPase_4_(ECA4);_FUNCTIONS_IN:_calcium-transporting_ATPase_activity;_INVOLVED_IN:_cation_transport,_calcium_ion_transport,_metabolic_process,_ATP_biosynthetic_process;_LOCATED_IN:_endoplasmic_reticulum,_plas…	Ca(2+)/Mn(2+)-transporting P-type ATPase PMR1 [Rhizophagus irregularis DAOM 197198w]	2404	2404	1	0	1	EXX60369.1
F_black	Fungal colonization	g5145.t1	-0.612074	35.2	not_assigned.unknown	_(original_description:_no_original_description)	StAR-related lipid transfer protein 5 [Anthurium amnicola]	1112	1112	0.68	0	0.67	JAT67112.1
F_black	Fungal colonization	g759.t1	-0.56912	35.2	not_assigned.unknown	_no_hits_&_(original_description:_no_original_description)	hypothetical protein GLOINDRAFT_336497 [Rhizophagus irregularis DAOM 181602]	468	468	1	1e-166	0.95	ESA03913.1
F_royalblue	Fungal colonization	g10583.t1	-0.613196	35.2	not_assigned.unknown	_no_hits_&_(original_description:_no_original_description)	NA	NA	NA	NA	NA	NA	NA
F_royalblue	Fungal colonization	g10838.t1	-0.603723	17.1.1	hormone_metabolism.abscisic_acid.synthesis-degradation	(at1g16540_:_305.0)_Encodes_molybdenum_cofactor_sulfurase._Involved_in_Moco_biosynthesis._Involved_in_the_conversion_of_ABA-aldehyde_to_ABA,_the_last_step_of_abscisic_acid_(ABA)_biosynthesis._<i>sir</i>_loss-of-function_mutants_are_resistant_to_sirtinol,_a_modulator_of_auxin_signaling.N_terminal_domain_is_similar_to_bacterial_NifS_suggesting_a_common_mechanism_for_sulphur_mobilization_and_transfe…	Molybdenum cofactor sulfurase [Anthurium amnicola]	553	553	0.58	0	0.78	JAT63606.1
F_royalblue	Fungal colonization	g197.t1	-0.609416	35.2	not_assigned.unknown	_no_hits_&_(original_description:_no_original_description)	hypothetical protein GLOINDRAFT_335278 [Rhizophagus irregularis DAOM 181602]	1337	1337	0.85	0	1	ESA13807.1
F_royalblue	Fungal colonization	g3691.t1	-0.643386	35.2	not_assigned.unknown	_no_hits_&_(original_description:_no_original_description)	Protein CIP2A [Anthurium amnicola]	483	483	0.98	4e-170	0.77	JAT61323.1
F_royalblue	Fungal colonization	g4948.t1	-0.622079	35.2	not_assigned.unknown	_no_hits_&_(original_description:_no_original_description)	Transcription factor HIVEP3 [Anthurium amnicola]	279	279	0.84	3e-88	0.54	JAT51630.1
F_royalblue	Fungal colonization	g4959.t1	-0.630375	35.2	not_assigned.unknown	_(original_description:_no_original_description)	Monoterpene epsilon-lactone hydrolase [Anthurium amnicola]	682	682	0.59	0	0.62	JAT61531.1
F_royalblue	Fungal colonization	g6864.t1	-0.608971	35.2	not_assigned.unknown	_no_hits_&_(original_description:_no_original_description)	MFS general substrate transporter [Mortierella elongata AG-77]	210	210	0.97	1e-59	0.33	OAQ24026.1
F_royalblue	Fungal colonization	g856.t1	-0.65882	35.2	not_assigned.unknown	_no_hits_&_(original_description:_no_original_description)	hypothetical protein RirG_239000 [Rhizophagus irregularis DAOM 197198w]	1163	1212	0.99	0	0.98	EXX53967.1
P_magenta	Fungal colonization	Manes.03G044400	-0.544887	2.2.1.5	major_CHO_metabolism.degradation.sucrose.Susy	(ipr000368_:_1500.0)_Sucrose_synthase_&_(p13708|susy_soybn_:_1454.0)_Sucrose_synthase_(EC_2.4.1.13)_(Sucrose-UDP_glucosyltransferase)_(Nodulin-100)_-_Glycine_max_(Soybean)_&_(at3g43190_:_1416.0)_Encodes_a_protein_with_sucrose_synthase_activity_(SUS4).;_sucrose_synthase_4_(SUS4);_FUNCTIONS_IN:_UDP-glycosyltransferase_activity,_sucrose_synthase_activity,_transferase_activity,_transferring_glycosyl_…	sucrose synthase [Manihot esculenta]	1671	1671	0.99	0	0.99	AIJ28962.1
P_magenta	Fungal colonization	Manes.03G103200	-0.541462	8.1.9	TCA_/_org_transformation.TCA.malate_DH	(gnl|cdd|36707_:_505.0)_no_description_available_&_(at3g15020_:_480.0)_Lactate/malate_dehydrogenase_family_protein;_FUNCTIONS_IN:_malate_dehydrogenase_activity,_copper_ion_binding;_INVOLVED_IN:_defense_response_to_bacterium;_LOCATED_IN:_mitochondrion,_apoplast,_membrane;_EXPRESSED_IN:_25_plant_structures;_EXPRESSED_DURING:_15_growth_stages;_CONTAINS_InterPro_DOMAIN/s:_Lactate/malate_dehydrogenase…	Malate dehydrogenase family protein [Populus trichocarpa]	626	626	0.98	0	0.91	XP_002316794.1
P_magenta	Fungal colonization	Manes.07G087500	-0.57536	16.1.2.6	secondarP_tabolism.isoprenoids.mevalonate_pathway.mevalonate_diphosphate_decarboxylase	(at3g54250_:_666.0)_GHMP_kinase_family_protein;_FUNCTIONS_IN:_diphosphomevalonate_decarboxylase_activity,_kinase_activity,_ATP_binding;_INVOLVED_IN:_isoprenoid_biosynthetic_process,_phosphorylation;_LOCATED_IN:_cellular_component_unknown;_EXPRESSED_IN:_19_plant_structures;_EXPRESSED_DURING:_9_growth_stages;_CONTAINS_InterPro_DOMAIN/s:_Diphosphomevalonate_decarboxylase_(InterPro:IPR005935),_Riboso…	mevalonate diphosphate decarboxylase [Hevea brasiliensis]	808	808	0.99	0	0.95	AFJ74330.1
P_magenta	Fungal colonization	Manes.17G040300	-0.558259	26.3.2	misc.gluco-,_galacto-_and_mannosidases.beta-galactosidase	(at2g28470_:_1026.0)_putative_beta-galactosidase_(BGAL8_gene);_beta-galactosidase_8_(BGAL8);_FUNCTIONS_IN:_cation_binding,_sugar_binding,_beta-galactosidase_activity,_hydrolase_activity,_hydrolyzing_O-glycosyl_compounds,_catalytic_activity;_INVOLVED_IN:_carbohydrate_metabolic_process;_EXPRESSED_IN:_26_plant_structures;_EXPRESSED_DURING:_13_growth_stages;_CONTAINS_InterPro_DOMAIN/s:_Glycoside_hydr…	Beta-galactosidase 8 [Theobroma cacao]	1423	1423	0.97	0	0.81	EOY28380.1
