# Supplementary material for: Dual RNA-seq reveals large-scale non-conserved genotype × genotype-specific genetic reprograming and molecular crosstalk in the mycorrhizal symbiosis
Source: ISME J. 2019 Jan 15;13(5):1226–38. doi: 10.1038/s41396-018-0342-3 (PMC6474227; doi:10.1038/s41396-018-0342-3)
Supplement: Supplementary file 8 — Supplementary Table 7 [file 41396_2018_342_MOESM8_ESM.xlsx]

## Sheet: R.irregularis ABCtransport
Supplementary Table 7. Correlation matrix of the R. irregularis 'key genes' involved in ABC transport biological process compared to all the cassava genes.
	g1045.t1	g1486.t1	g5801.t1	g646.t1	g9899.t1
Manes.01G003900	0.0251837	0.303971	-0.0247502	0.723513	-0.00532298
Manes.01G023200	0.253932	-0.180056	0.71778	0.0487253	0.706157
Manes.01G036800	-0.557224	0.550978	-0.658745	-0.0899071	-0.423449
Manes.01G111700	0.459882	-0.226446	0.795062	0.230261	0.708835
Manes.01G115400	-0.609041	0.649537	-0.555167	0.0718012	-0.383792
Manes.01G123000	0.27175	-0.319136	0.742431	-0.0646848	0.778095
Manes.01G139400	0.280236	-0.194314	0.73023	0.132221	0.723966
Manes.01G201800	0.33737	-0.359334	0.673823	0.215851	0.680482
Manes.01G205200	-0.571595	0.788896	-0.533893	0.300443	-0.522321
Manes.01G208500	-0.372127	0.549233	-0.448194	-0.0545309	-0.287403
Manes.01G265100	0.688845	-0.467225	0.677381	0.103611	0.383179
Manes.02G039800	0.708592	-0.580713	0.584625	-0.098061	0.452794
Manes.02G059900	0.74654	-0.537242	0.692213	0.100095	0.52687
Manes.02G069900	0.401509	-0.228051	0.761838	0.118755	0.751126
Manes.02G119500	-0.717156	0.493232	-0.583857	-0.210078	-0.36247
Manes.02G135300	0.582729	-0.398917	0.547056	0.102791	0.322783
Manes.02G219500	-0.641904	0.496447	-0.531084	0.00366109	-0.4181
Manes.03G044400	0.540783	-0.498772	0.897575	0.0634912	0.805632
Manes.03G068200	0.659989	-0.558836	0.615364	-0.0988097	0.433874
Manes.03G127800	0.346689	-0.212846	0.731356	0.0927915	0.728529
Manes.03G171200	0.434369	-0.303776	0.811421	0.147548	0.762044
Manes.03G194400	0.159252	0.195617	-0.267977	0.54625	-0.353314
Manes.03G202500	0.349716	-0.251474	0.744868	0.0331281	0.727482
Manes.03G205000	0.475959	-0.65155	0.779007	-0.132249	0.772886
Manes.03G206300	-0.733733	0.604207	-0.580618	0.0684192	-0.436613
Manes.04G064300	0.744762	-0.58728	0.69128	0.0504766	0.39509
Manes.04G075000	0.279686	-0.127392	0.62312	-0.0398302	0.691926
Manes.04G090100	-0.706188	0.525895	-0.629668	-0.26308	-0.440278
Manes.04G095800	0.412885	-0.534127	0.691475	-0.306321	0.699744
Manes.04G141400	-0.518544	0.739138	-0.668583	0.0684918	-0.588792
Manes.04G146400	-0.715723	0.665796	-0.65264	0.0113597	-0.521372
Manes.04G161100	-0.633564	0.610391	-0.652656	-0.142576	-0.515972
Manes.05G014200	0.465435	-0.518939	0.534014	-0.329619	0.388188
Manes.05G047000	0.412783	-0.429957	0.833358	-0.0315341	0.790599
Manes.05G047400	0.640362	-0.539242	0.520258	-0.0919931	0.462349
Manes.05G077100	0.104024	-0.0487727	0.614187	0.0408536	0.644522
Manes.05G136900	-0.473108	0.699675	-0.562497	0.313488	-0.509256
Manes.06G038200	-0.708878	0.673514	-0.680573	0.0132377	-0.543393
Manes.06G041300	-0.37445	0.50351	-0.461075	0.133982	-0.255263
Manes.06G063500	0.30922	-0.146948	0.657364	0.186134	0.674249
Manes.06G117800	0.220773	-0.351479	0.716386	0.0170625	0.776186
Manes.06G122900	-0.663281	0.633609	-0.67479	0.0224396	-0.512705
Manes.06G126700	0.494488	-0.547321	0.484727	-0.276506	0.372083
Manes.06G148500	0.587027	-0.5399	0.598492	-0.229478	0.572196
Manes.06G148600	0.433805	-0.498845	0.557145	-0.431849	0.458651
Manes.06G155200	0.282017	-0.190632	0.703706	0.02979	0.714755
Manes.06G164600	0.382692	-0.13813	0.749105	0.26663	0.66053
Manes.07G005600	-0.157474	0.478693	-0.320066	0.510851	-0.312413
Manes.07G034500	-0.593973	0.528296	-0.525331	-0.109335	-0.399141
Manes.07G056100	0.402931	-0.257898	0.804681	0.192468	0.771758
Manes.07G073600	0.297755	-0.0674263	0.595477	0.195538	0.613839
Manes.07G087500	0.465491	-0.444379	0.727936	0.0628037	0.690502
Manes.07G092000	-0.109827	0.378937	-0.224675	0.594937	-0.160618
Manes.07G094600	0.500009	-0.571887	0.477636	-0.293682	0.47375
Manes.08G010900	-0.473108	0.699675	-0.562497	0.313488	-0.509256
Manes.08G049200	-0.607076	0.610169	-0.606168	0.137742	-0.441593
Manes.08G141200	0.650581	-0.464642	0.555202	-0.0806454	0.456457
Manes.09G021000	0.568156	-0.756414	0.51922	-0.25938	0.415466
Manes.09G041300	-0.0016573	0.51418	-0.232071	0.640057	-0.23776
Manes.09G059900	0.211615	-0.174048	0.669279	0.114677	0.696113
Manes.09G084500	0.142295	-0.338715	0.670276	-0.145249	0.765444
Manes.09G087100	0.391013	-0.185683	0.715133	0.23312	0.628029
Manes.09G120000	0.376488	-0.492467	0.720788	-0.134458	0.6281
Manes.09G129100	-0.647686	0.678409	-0.656867	0.0178085	-0.527517
Manes.09G146200	0.676177	-0.522203	0.582687	-0.0294875	0.487118
Manes.09G156800	0.715813	-0.516917	0.659875	0.0971728	0.452299
Manes.09G182400	0.445784	-0.560382	0.68295	-0.234999	0.74809
Manes.10G007300	0.239853	-0.248168	0.726118	-0.0377435	0.749714
Manes.10G034400	0.595949	-0.681951	0.7796	-0.110657	0.652076
Manes.10G059900	-0.593496	0.643441	-0.572549	0.105426	-0.451657
Manes.10G116300	-0.664333	0.62303	-0.613622	-0.080939	-0.528151
Manes.10G121900	0.574703	-0.519499	0.646952	-0.158555	0.472223
Manes.10G135100	0.579504	-0.520418	0.618975	-0.115168	0.418449
Manes.11G004200	0.447228	-0.367528	0.815167	0.10005	0.838753
Manes.11G078100	0.425295	-0.561605	0.765116	-0.0497346	0.721786
Manes.11G114800	0.612238	-0.603152	0.655084	-0.00163623	0.462338
Manes.11G124400	0.0384477	0.429807	-0.124989	0.659016	-0.185498
Manes.11G154700	0.063067	0.356813	-0.0504069	0.654332	-0.148128
Manes.12G013300	-0.546605	0.613172	-0.598662	0.236323	-0.320377
Manes.12G035300	0.361214	-0.179855	0.652781	0.107596	0.698735
Manes.12G063500	0.213246	-0.305696	0.682204	-0.0337413	0.780713
Manes.13G008000	0.3845	-0.481095	0.788744	-0.00729307	0.729394
Manes.13G045600	-0.614796	0.626385	-0.586072	-0.0192804	-0.361114
Manes.13G060300	0.49462	-0.590245	0.539645	-0.188027	0.439583
Manes.13G070400	0.676732	-0.516285	0.832393	0.14421	0.639976
Manes.13G071100	-0.00692628	0.513798	-0.073108	0.646568	-0.204142
Manes.13G084400	0.287818	0.234	-0.0616824	0.641268	-0.183617
Manes.13G126200	0.707389	-0.624895	0.64779	-0.0354886	0.483271
Manes.14G007500	0.236298	-0.210945	0.662606	-0.0308049	0.672344
Manes.14G015500	-0.74769	0.589787	-0.688803	-0.120912	-0.492071
Manes.14G061800	0.43374	-0.511676	0.666283	-0.114777	0.563545
Manes.14G073700	0.691569	-0.45377	0.687595	-0.0049341	0.480988
Manes.14G100900	0.366731	-0.327931	0.773434	0.0513605	0.785922
Manes.14G108900	0.360123	-0.261526	0.76122	0.129119	0.760315
Manes.14G122800	-0.60187	0.549408	-0.547299	-0.0198126	-0.368181
Manes.14G139600	0.403029	-0.125179	0.670308	0.301645	0.609523
Manes.14G141400	-0.496913	0.587657	-0.60309	0.0934219	-0.647998
Manes.15G022900	0.345564	-0.500939	0.399936	-0.321974	0.25885
Manes.15G034400	0.374547	-0.24304	0.812238	0.0899542	0.731948
Manes.15G087400	0.279521	-0.384022	0.677819	-0.368016	0.560007
Manes.15G094700	0.408194	-0.110068	0.742399	0.33808	0.749658
Manes.15G151100	0.325624	-0.388604	0.76846	-0.0802389	0.848629
Manes.15G165000	0.640695	-0.628943	0.620554	-0.191003	0.51777
Manes.16G010100	0.53791	-0.50148	0.420883	-0.178425	0.37079
Manes.16G020200	0.144029	0.272272	-0.0293521	0.685146	-0.0301052
Manes.16G024800	0.0954947	0.264731	-0.0239451	0.611425	-0.129498
Manes.16G052800	0.59775	-0.498841	0.535773	-0.199132	0.357775
Manes.16G090600	0.369091	-0.530285	0.799106	-0.230492	0.751445
Manes.16G110700	0.700009	-0.50968	0.706154	0.0620387	0.528933
Manes.16G133800	0.165191	0.517747	-0.0232498	0.772083	-0.248573
Manes.17G013000	0.28578	-0.295504	0.708657	-0.0642578	0.665872
Manes.17G018800	0.722195	-0.447284	0.604519	0.0101452	0.337239
Manes.17G019200	-0.401147	0.561571	-0.382814	0.410732	-0.216982
Manes.17G053000	-0.715006	0.508157	-0.514748	-0.173779	-0.369426
Manes.17G059000	-0.666211	0.707387	-0.592744	0.0736157	-0.480542
Manes.17G110900	0.419256	-0.223078	0.707988	0.185751	0.746378
Manes.18G031200	-0.435645	0.654651	-0.511743	0.325103	-0.431374
Manes.18G060600	0.47759	-0.460345	0.799895	-0.0781061	0.714499
Manes.18G073000	-0.485338	0.653295	-0.421579	0.3705	-0.274285
Manes.18G094200	-0.514984	0.78568	-0.467347	0.332669	-0.482156
g10019.t1	-0.307021	-0.230865	-0.199169	-0.824587	-0.199278
g1004.t1	0.645229	-0.544662	0.877933	0.12085	0.705293
g10076.t1	0.283789	0.488558	0.036023	0.759973	0.00553905
g1008.t1	0.634736	-0.680571	0.534596	-0.0898289	0.402674
g10098.t1	-0.430296	-0.160217	-0.333931	-0.712423	-0.219786
g1012.t1	-0.749157	0.436364	-0.614946	-0.380322	-0.580901
g10122.t1	-0.849133	0.471967	-0.614681	-0.389872	-0.489038
g1022.t1	-0.752224	0.410263	-0.72776	-0.410615	-0.591907
g10271.t1	0.612535	0.0183934	0.149645	0.676994	0.115899
g10292.t1	-0.114038	-0.547282	0.204625	-0.763305	0.241455
g105.t1	0.500609	-0.538704	0.410667	-0.339053	0.254324
g10683.t1	0.397351	-0.287973	0.758039	0.171305	0.836264
g10703.t1	0.453505	-0.727857	0.648122	-0.319977	0.594614
g1072.t1	0.390468	-0.730523	0.645177	-0.336834	0.601906
g10723.t1	0.552595	-0.491527	0.831665	0.229155	0.822944
g10803.t1	-0.374977	-0.417892	0.00604961	-0.719625	0.0126677
g10995.t1	0.823941	-0.556328	0.565057	0.170376	0.414082
g11031.t1	-0.422314	-0.210623	0.0686982	-0.716698	0.119553
g1108.t1	-0.247207	-0.299497	-0.0995873	-0.748792	-0.176557
g11163.t1	-0.0595064	-0.405801	0.116685	-0.604537	0.00982803
g11187.t1	0.697377	-0.652665	0.729805	-0.0167232	0.53033
g11634.t1	0.537745	-0.757076	0.651303	-0.162448	0.577294
g1165.t1	0.406534	0.354694	0.0733742	0.810158	-0.0476195
g11668.t1	-0.0711295	-0.458299	-0.0481144	-0.710963	-0.0810097
g11736.t1	-0.813467	0.416797	-0.601581	-0.523166	-0.413598
g11806.t1	0.270039	0.369811	0.083977	0.882782	0.0994666
g11821.t1	0.0220366	-0.405473	0.181471	-0.649417	0.0363191
g11991.t1	0.341695	-0.570535	0.803365	0.0676565	0.851399
g1207.t1	0.513645	-0.609468	0.343859	-0.335501	0.237607
g12075.t1	0.31793	-0.211905	0.723442	0.040579	0.721777
g12154.t1	-0.249807	-0.36522	0.0331507	-0.762191	-0.000852258
g12309.t1	-0.827551	0.543035	-0.532387	-0.171417	-0.436737
g1236.t1	0.434211	-0.641784	0.799851	-0.335486	0.591833
g12383.t1	0.285072	0.255934	0.107188	0.763945	0.197093
g1242.t1	-0.316851	-0.338836	0.0578657	-0.70584	0.0941413
g12727.t1	-0.753093	0.422386	-0.529365	-0.28369	-0.392627
g12728.t1	-0.874342	0.442016	-0.51781	-0.307752	-0.407353
g12890.t1	0.437585	-0.314735	0.75199	0.185071	0.904372
g12914.t1	-0.13415	-0.561238	0.084182	-0.736755	0.0891768
g1300.t1	-0.616843	0.721727	-0.346375	0.0232416	-0.375914
g13288.t1	-0.283632	-0.384836	0.0288234	-0.685427	-0.0537494
g1339.t1	-0.859278	0.376624	-0.599709	-0.446663	-0.421879
g13844.t1	0.290181	-0.748013	0.467327	-0.416578	0.421423
g1385.t1	0.310696	-0.278455	0.770677	0.213843	0.806107
g13967.t1	0.0346653	-0.450958	-0.0841886	-0.698771	-0.0582185
g1488.t1	-0.825831	0.502702	-0.614877	-0.393011	-0.500703
g14952.t1	0.456038	-0.0839049	0.689106	0.530781	0.759859
g1507.t1	-0.787951	0.669721	-0.613414	-0.179202	-0.51529
g1518.t1	-0.120213	-0.550712	-0.00121047	-0.760754	0.13426
g1565.t1	-0.448444	0.661586	-0.542495	0.28402	-0.409746
g1570.t1	-0.436754	-0.369243	-0.111615	-0.760761	0.0372469
g1651.t1	0.459272	-0.48934	0.815545	0.119957	0.926104
g1659.t1	-0.702017	0.774103	-0.512041	0.0329019	-0.412608
g1757.t1	0.463582	-0.592898	0.516904	-0.28251	0.239341
g177.t1	0.196604	-0.73581	0.432661	-0.370108	0.340999
g1988.t1	0.77408	-0.607181	0.553785	0.01175	0.376275
g1999.t1	-0.78414	0.65034	-0.632361	-0.305092	-0.518968
g2022.t1	0.47258	-0.691163	0.518455	-0.164026	0.266853
g2043.t1	-0.0508558	-0.611289	0.181012	-0.736195	0.159832
g205.t1	-0.789363	0.612299	-0.747018	-0.158762	-0.628553
g2056.t1	-0.199699	-0.357368	-0.0951414	-0.746255	-0.11192
g208.t1	-0.73757	0.592371	-0.685783	-0.354964	-0.522036
g21.t1	0.352964	-0.71485	0.427718	-0.40852	0.33148
g2303.t1	-0.346664	-0.0123459	-0.0370813	-0.648882	-0.00290555
g2305.t1	-0.28457	-0.348308	-0.013477	-0.73446	0.064186
g2329.t1	0.335751	-0.688836	0.471844	-0.559415	0.397616
g2331.t1	-0.819198	0.560208	-0.630825	-0.287495	-0.459489
g2337.t1	-0.111146	-0.541504	0.088931	-0.743673	0.114115
g2340.t1	0.260792	-0.666851	0.633329	-0.438491	0.474859
g2345.t1	-0.540815	-0.168665	-0.21997	-0.765034	-0.181022
g2349.t1	-0.311627	-0.135479	-0.21724	-0.72544	-0.240755
g2350.t1	-0.231398	-0.347611	-0.0824719	-0.747337	-0.100834
g2394.t1	0.486734	-0.50748	0.855736	0.127605	0.928644
g2417.t1	-0.734178	0.568281	-0.508879	-0.0398855	-0.338395
g2421.t1	-0.730296	0.672994	-0.651784	-0.159612	-0.497555
g2427.t1	-0.607008	0.433739	-0.730067	-0.119001	-0.709995
g2510.t1	0.154016	0.508391	-0.021743	0.770642	-0.117958
g2567.t1	-0.119137	-0.535396	0.042801	-0.70341	0.131923
g2594.t1	0.414005	-0.785899	0.504761	-0.536697	0.388273
g2610.t1	0.674395	-0.364086	0.528891	0.31193	0.430517
g2657.t1	-0.697947	0.384911	-0.689099	-0.418187	-0.451935
g2662.t1	-0.800359	0.315406	-0.550119	-0.49153	-0.384702
g2715.t1	0.405887	-0.336523	0.802615	0.127212	0.918378
g2737.t1	0.732987	-0.53376	0.401408	0.0977046	0.198522
g2748.t1	-0.179789	-0.554425	0.22576	-0.73384	0.262317
g2808.t1	-0.843187	0.511875	-0.581028	-0.207056	-0.40794
g284.t1	-0.301632	-0.422692	-0.0504732	-0.798628	-0.109126
g2879.t1	0.309353	-0.467134	0.74491	-0.0297504	0.880827
g2910.t1	0.729158	-0.537322	0.732345	0.333809	0.621502
g296.t1	-0.267234	-0.445582	-0.117617	-0.820965	-0.0675239
g2968.t1	-0.313661	-0.291352	-0.0876549	-0.804802	-0.0376523
g2998.t1	0.678286	-0.73749	0.60345	-0.224999	0.492653
g30.t1	0.0981445	-0.689189	0.289787	-0.675925	0.29369
g3041.t1	0.00383609	0.365857	0.0841089	0.627358	0.129029
g3047.t1	0.882464	-0.389995	0.469127	0.185775	0.284241
g3065.t1	0.341865	-0.491902	0.692522	0.139231	0.806145
g3094.t1	-0.222025	-0.476352	-0.0328696	-0.745957	-0.0249387
g3197.t1	0.533372	-0.793752	0.520999	-0.212768	0.409678
g3228.t1	0.31459	0.362273	0.275607	0.780542	0.122626
g3270.t1	0.832286	-0.408125	0.736999	0.301573	0.609342
g3327.t1	-0.763188	0.502797	-0.645919	-0.493984	-0.526248
g3371.t1	-0.780766	0.386457	-0.626201	-0.565177	-0.471479
g3377.t1	-0.839506	0.565544	-0.632007	-0.342275	-0.461158
g339.t1	0.530907	-0.792974	0.646961	-0.279157	0.488275
g3399.t1	-0.31716	-0.238442	-0.00168189	-0.687973	0.060591
g3417.t1	0.428942	-0.749759	0.589616	-0.250785	0.602707
g3431.t1	0.44526	-0.556792	0.852675	-0.0319776	0.760719
g3468.t1	0.0852296	-0.673693	0.301178	-0.675632	0.341895
g3508.t1	0.610209	-0.625652	0.783751	0.0650706	0.771711
g3510.t1	0.370121	-0.660675	0.424784	-0.520171	0.324448
g3613.t1	0.546849	-0.460862	0.829337	0.13603	0.779821
g3641.t1	0.651805	-0.614273	0.415941	-0.179636	0.276652
g372.t1	-0.465913	-0.191125	-0.189668	-0.746379	-0.12353
g382.t1	-0.532844	-0.249997	-0.0252837	-0.675402	0.12118
g3830.t1	-0.687662	0.533544	-0.648507	-0.335625	-0.396198
g3836.t1	-0.359105	-0.372629	0.031219	-0.764823	0.129599
g3844.t1	-0.603495	0.786521	-0.437917	0.249968	-0.439664
g3904.t1	-0.808256	0.503567	-0.567493	-0.402591	-0.392237
g3987.t1	-0.321377	-0.226848	-0.14761	-0.772894	-0.162956
g4051.t1	0.337466	0.18635	0.0341774	0.730579	-0.0333664
g407.t1	0.155005	-0.618538	0.697404	-0.205871	0.5094
g410.t1	-0.128613	-0.579949	0.0992832	-0.742554	0.118169
g4188.t1	0.454481	-0.718622	0.702792	-0.0650249	0.780707
g4191.t1	-0.0903803	-0.348102	0.0703347	-0.765194	-0.0618201
g4193.t1	0.641993	-0.764834	0.65772	-0.139875	0.451135
g4281.t1	-0.132568	-0.54162	0.191125	-0.726651	0.277641
g4338.t1	0.688034	-0.470197	0.701713	0.323037	0.602787
g4372.t1	0.363221	-0.776488	0.472598	-0.460034	0.310437
g4376.t1	-0.774844	0.504552	-0.376389	-0.353551	-0.344383
g441.t1	-0.730068	0.363706	-0.572183	-0.3019	-0.431036
g4435.t1	0.350061	0.168137	0.00811577	0.703337	0.0635878
g4624.t1	0.656182	-0.672731	0.384392	-0.155186	0.302126
g4767.t1	-0.155018	-0.593069	0.201019	-0.710892	0.149419
g4790.t1	0.049532	-0.593402	0.223426	-0.758394	0.145722
g4807.t1	0.61887	-0.720272	0.805695	-0.0500255	0.856439
g4851.t1	-0.755963	0.566709	-0.46049	-0.0955987	-0.399337
g4871.t1	0.487214	-0.566672	0.823265	0.107164	0.861822
g4952.t1	0.42762	-0.337619	0.80746	0.0329093	0.86712
g4959.t1	0.432476	-0.109871	0.646086	0.468959	0.765389
g4976.t1	0.277509	-0.527324	0.781736	-0.201846	0.68828
g4978.t1	0.590346	-0.173381	0.654195	0.422102	0.709746
g4998.t1	-0.371573	-0.310554	-0.183687	-0.618008	-0.157601
g5093.t1	-0.808595	0.438997	-0.549878	-0.517826	-0.391933
g5111.t1	0.430071	-0.66236	0.585244	-0.386125	0.393153
g5145.t1	0.382715	-0.524449	0.772157	-0.039567	0.882373
g5160.t1	-0.390504	0.753452	-0.471924	0.452033	-0.46649
g5163.t1	-0.302676	-0.315964	-0.10426	-0.775432	-0.0417602
g5164.t1	-0.300262	-0.36541	0.0955022	-0.774825	0.0776081
g5223.t1	-0.0646649	-0.585563	0.34352	-0.722016	0.415092
g5253.t1	-0.266347	-0.372871	-0.134284	-0.7962	-0.0361933
g526.t1	0.810285	-0.44352	0.507558	0.229437	0.324729
g5288.t1	-0.698086	0.717328	-0.523996	-0.231591	-0.585911
g5311.t1	0.742489	-0.55467	0.422964	0.202982	0.304948
g5338.t1	-0.0500435	-0.475217	0.110532	-0.732501	0.0113772
g5395.t1	0.296263	-0.713767	0.532906	-0.292525	0.479228
g5456.t1	0.536386	-0.676185	0.503646	-0.353576	0.47031
g5465.t1	-0.200484	-0.438296	0.174929	-0.729741	0.0467392
g5472.t1	-0.526426	0.0188834	0.00857703	-0.693286	0.0785729
g548.t1	0.913214	-0.314125	0.695684	0.329237	0.541357
g5528.t1	0.651226	-0.624489	0.593446	-0.158825	0.401069
g5557.t1	0.320067	-0.0556681	0.642697	0.388106	0.599005
g5665.t1	0.535148	0.146347	0.257416	0.716593	0.139342
g568.t1	0.734575	-0.409295	0.397073	0.012958	0.196288
g5691.t1	-0.796698	0.52835	-0.557899	-0.304414	-0.449641
g5697.t1	-0.806212	0.449711	-0.581899	-0.427696	-0.465049
g5802.t1	-0.466201	-0.145129	-0.15983	-0.805112	-0.0574277
g5821.t1	0.394249	-0.328951	0.815942	0.242452	0.786577
g5866.t1	-0.53158	0.813673	-0.441727	0.376336	-0.305407
g5979.t1	0.540455	-0.452799	0.786734	0.147329	0.730413
g5983.t1	0.380207	-0.660535	0.793449	-0.267338	0.696178
g5995.t1	-0.216839	-0.402252	0.175045	-0.691744	0.208122
g6035.t1	0.3369	0.300326	0.145762	0.829001	0.145225
g614.t1	-0.773568	0.539466	-0.665454	-0.412543	-0.498558
g6165.t1	-0.37912	-0.295353	0.00536552	-0.665714	0.0610756
g6205.t1	0.766932	-0.406679	0.418042	0.212257	0.318134
g623.t1	-0.816298	0.403007	-0.622381	-0.413315	-0.521052
g6255.t1	-0.33606	-0.280479	0.17761	-0.556305	0.213792
g629.t1	0.800814	-0.440544	0.51694	0.402224	0.353039
g638.t1	-0.84064	0.402146	-0.606607	-0.385316	-0.455346
g6404.t1	-0.782806	0.412395	-0.401071	-0.359938	-0.264316
g6405.t1	-0.279151	-0.48031	0.18351	-0.713441	0.236845
g6408.t1	-0.722879	0.468912	-0.545666	-0.355082	-0.358537
g642.t1	-0.790308	0.450432	-0.535593	-0.331793	-0.291873
g65.t1	0.788699	-0.526286	0.635895	0.280585	0.687478
g652.t1	-0.41781	0.719387	-0.426428	0.321685	-0.345434
g6538.t1	-0.152664	-0.466468	0.0111967	-0.723182	-0.0428546
g6598.t1	-0.492958	-0.0239042	-0.0179079	-0.554247	0.0928444
g6748.t1	-0.693995	0.477869	-0.617921	-0.455736	-0.562977
g6750.t1	-0.348585	-0.377692	0.14005	-0.711367	0.131305
g6787.t1	-0.26832	-0.482208	-0.065075	-0.747258	-0.042013
g6816.t1	0.285523	0.245054	0.249336	0.696637	0.307483
g6853.t1	-0.465643	-0.206265	-0.265352	-0.776585	-0.221655
g687.t1	-0.533963	-0.10111	-0.11284	-0.526667	-0.0348616
g6910.t1	-0.744834	0.257942	-0.62835	-0.514582	-0.460961
g7192.t1	0.574588	-0.8103	0.651753	-0.217856	0.508848
g7241.t1	-0.793736	0.504472	-0.481206	-0.248594	-0.481433
g7356.t1	-0.757618	0.709063	-0.641472	-0.152039	-0.556892
g7358.t1	-0.686545	0.588253	-0.630942	-0.343047	-0.545138
g7415.t1	0.501098	-0.592607	0.554817	-0.319149	0.471144
g7641.t1	0.30953	-0.479218	0.780309	-0.124598	0.754807
g7654.t1	-0.785695	0.509202	-0.590554	-0.462482	-0.409261
g7670.t1	-0.59155	-0.177144	-0.243711	-0.750658	-0.178194
g7673.t1	0.0112364	-0.567077	0.0089404	-0.729797	-0.0802635
g7698.t1	0.431418	-0.736218	0.529654	-0.476106	0.453776
g7716.t1	0.590986	0.0552297	0.135269	0.61106	0.0292578
g7735.t1	0.450268	-0.0926167	0.680163	0.371385	0.692124
g7772.t1	0.424219	-0.730175	0.346331	-0.482616	0.210544
g7775.t1	0.475007	0.100417	0.00768325	0.445529	-0.140491
g7867.t1	-0.333131	-0.275841	-0.0867351	-0.732053	0.0478762
g8058.t1	-0.202455	-0.520707	0.0177408	-0.678536	0.194381
g8061.t1	-0.1422	-0.578158	0.159462	-0.644287	0.197793
g8161.t1	0.601898	-0.651733	0.608023	-0.137934	0.364764
g8188.t1	-0.0125389	-0.567497	0.278419	-0.681017	0.141291
g8429.t1	0.321261	-0.272283	0.705522	0.185436	0.87883
g8455.t1	-0.0011655	-0.593878	0.106453	-0.73961	0.0251654
g8517.t1	-0.793122	0.545747	-0.744515	-0.367218	-0.587854
g8553.t1	0.523674	-0.766612	0.435473	-0.349281	0.37466
g8590.t1	-0.717574	0.614869	-0.433299	0.200247	-0.275751
g8613.t1	0.794529	-0.565627	0.435882	0.228665	0.442917
g8671.t1	0.530439	-0.651996	0.52735	-0.264644	0.286565
g8679.t1	-0.623996	0.74543	-0.576327	0.0312094	-0.500313
g8680.t1	0.512443	-0.544384	0.500463	-0.10994	0.279569
g8727.t1	-0.480351	0.717147	-0.482624	0.0498644	-0.311497
g8738.t1	0.617411	-0.693811	0.690557	-0.0612817	0.432358
g8748.t1	-0.716905	0.686429	-0.668211	-0.195026	-0.577834
g8763.t1	-0.103066	-0.567704	0.204898	-0.605651	0.138247
g8780.t1	-0.728716	0.645	-0.538031	0.0693534	-0.412375
g8801.t1	-0.544909	-0.187246	-0.211945	-0.757478	-0.167968
g881.t1	0.80211	-0.361641	0.469814	0.283339	0.298537
g8837.t1	0.305568	0.317517	-0.0116205	0.621526	-0.193629
g8841.t1	-0.187615	0.683027	-0.526125	0.440275	-0.616743
g8944.t1	0.413707	-0.716125	0.658669	-0.425127	0.513996
g8952.t1	0.678206	-0.772175	0.665964	-0.0784484	0.667742
g8981.t1	0.656591	-0.697518	0.71112	-0.188398	0.518281
g9013.t1	0.442364	-0.804142	0.588148	-0.447287	0.475111
g9089.t1	0.440146	-0.286047	0.639991	0.124938	0.870946
g9174.t1	-0.813293	0.448716	-0.593109	-0.499889	-0.464503
g928.t1	0.132977	-0.527307	0.0238185	-0.644602	0.00018615
g929.t1	0.501239	-0.553429	0.427722	-0.311766	0.210189
g9388.t1	0.541638	-0.606335	0.486382	-0.481356	0.475369
g9390.t1	0.809479	-0.528415	0.493195	0.0853394	0.417298
g9445.t1	-0.766785	0.575695	-0.546489	-0.211301	-0.307412
g9477.t1	-0.140516	-0.473308	0.0632326	-0.744323	0.0289734
g973.t1	-0.72966	0.51954	-0.509691	-0.36454	-0.370375
g9739.t1	-0.744435	0.407869	-0.613014	-0.39097	-0.546517
g9749.t1	0.36528	-0.595384	0.304158	-0.504922	0.214868
g981.t1	-0.204854	0.614845	-0.230936	0.528417	-0.117996
g9834.t1	-0.0141772	-0.435223	0.022075	-0.707284	-0.0367001
g9840.t1	-0.856527	0.427879	-0.477306	-0.166465	-0.296101
g9871.t1	-0.103212	-0.449694	0.108691	-0.676525	0.119744
g9894.t1	0.0639463	0.43393	-0.0963251	0.766637	-0.0580806
g992.t1	-0.773283	0.594759	-0.674694	-0.362259	-0.563505

## Sheet: R. irregularis CELL org
Supplementary Table 7. Correlation matrix of the R. irregularis 'key genes' involved in Cell organization biological process compared to all the cassava genes.
	g1004.t1	g10683.t1	g10703.t1	g10723.t1	g11821.t1	g12383.t1	g2305.t1	g2329.t1	g3510.t1	g4193.t1	g4807.t1	g5253.t1	g5311.t1	g5395.t1	g65.t1	g6853.t1	g7641.t1	g7670.t1	g9174.t1
Manes.01G003900	-0.0155588	0.156412	-0.34981	0.145957	-0.719283	0.71208	-0.746707	-0.603757	-0.697388	-0.324383	-0.141806	-0.79999	0.161761	-0.301702	0.148826	-0.704486	-0.115329	-0.65094	-0.362153
Manes.01G023200	0.57707	0.772044	0.510212	0.686394	-0.0631535	0.239093	-0.0836145	0.296147	0.127885	0.31637	0.632411	-0.224087	0.104536	0.397485	0.450733	-0.201159	0.735533	-0.226484	-0.289729
Manes.01G036800	-0.669872	-0.351015	-0.706705	-0.613816	-0.282322	-0.0943239	0.119098	-0.563315	-0.493236	-0.802544	-0.630247	0.0652602	-0.690446	-0.639905	-0.524234	0.214116	-0.498802	0.188812	0.648221
Manes.01G111700	0.723371	0.74013	0.535893	0.796437	-0.113164	0.393476	-0.300153	0.257427	0.0985073	0.427217	0.695063	-0.386774	0.375606	0.41214	0.627764	-0.450356	0.728679	-0.449823	-0.562216
Manes.01G115400	-0.675781	-0.262721	-0.705175	-0.554464	-0.350589	0.0369203	-0.0148399	-0.690908	-0.580051	-0.798304	-0.663699	-0.150078	-0.678574	-0.63964	-0.576601	0.0733624	-0.417221	0.105483	0.632874
Manes.01G123000	0.675805	0.75053	0.595754	0.731842	0.0877758	0.107782	0.0225426	0.424432	0.29098	0.434323	0.735853	-0.035193	0.21749	0.473451	0.500661	-0.148844	0.762797	-0.115508	-0.337832
Manes.01G139400	0.644724	0.786712	0.464075	0.722041	-0.122297	0.304672	-0.180365	0.230813	0.0795517	0.328522	0.650478	-0.29253	0.183364	0.374824	0.51126	-0.291687	0.734869	-0.29536	-0.383143
Manes.01G201800	0.711227	0.723304	0.469406	0.7438	-0.0962119	0.365709	-0.289579	0.223349	0.0452053	0.370061	0.663029	-0.283726	0.455892	0.421736	0.660601	-0.358179	0.674396	-0.359576	-0.567819
Manes.01G205200	-0.644614	-0.384195	-0.674504	-0.513813	-0.427929	0.216338	-0.255635	-0.714552	-0.702301	-0.786223	-0.729198	-0.362958	-0.604454	-0.648437	-0.604403	-0.149308	-0.480491	-0.0854345	0.502114
Manes.01G208500	-0.506356	-0.316438	-0.69061	-0.500398	-0.233196	-0.0264412	0.0666556	-0.549249	-0.238171	-0.583691	-0.48213	0.0130425	-0.598851	-0.714366	-0.48308	0.0534951	-0.408154	0.119759	0.505098
Manes.01G265100	0.700897	0.296899	0.685713	0.533586	0.275733	0.0206619	-0.147187	0.592116	0.562476	0.784351	0.573558	-0.0615091	0.695093	0.628598	0.600085	-0.167894	0.339842	-0.240644	-0.690464
Manes.02G039800	0.592684	0.233567	0.749786	0.484363	0.442716	-0.0875085	0.12591	0.714318	0.731719	0.848577	0.672254	0.172797	0.620404	0.679932	0.571609	0.0150548	0.432993	-0.0861654	-0.541875
Manes.02G059900	0.651645	0.386749	0.739569	0.628151	0.258394	0.0458579	-0.0173217	0.627406	0.59473	0.799933	0.693649	-0.0221386	0.699955	0.667409	0.652205	-0.159497	0.445605	-0.263025	-0.675016
Manes.02G069900	0.635159	0.727553	0.551751	0.749925	-0.0511497	0.295511	-0.150743	0.356083	0.214763	0.42711	0.709062	-0.248144	0.253168	0.433402	0.547153	-0.318097	0.711741	-0.319345	-0.441374
Manes.02G119500	-0.709856	-0.376119	-0.563132	-0.5985	-0.123415	-0.238011	0.314844	-0.419854	-0.336908	-0.719876	-0.577265	0.22578	-0.792114	-0.533637	-0.689737	0.344135	-0.41579	0.402512	0.787936
Manes.02G135300	0.628438	0.292377	0.660721	0.542905	0.113367	0.272404	-0.298324	0.538814	0.33323	0.687018	0.584025	-0.198298	0.667942	0.594659	0.569323	-0.27625	0.434102	-0.34798	-0.653466
Manes.02G219500	-0.618665	-0.390637	-0.655961	-0.58556	-0.271064	-0.0572199	0.0735081	-0.616062	-0.463585	-0.718497	-0.611174	-0.0258964	-0.677809	-0.622118	-0.606667	0.12632	-0.453309	0.208654	0.61183
Manes.03G044400	0.865662	0.783925	0.718133	0.878309	0.154261	0.17362	-0.0139853	0.528351	0.400201	0.675972	0.872205	-0.0614822	0.477877	0.613686	0.684946	-0.20914	0.848169	-0.216492	-0.578259
Manes.03G068200	0.682836	0.272488	0.793475	0.523905	0.448713	-0.112534	0.0256101	0.724623	0.649185	0.833962	0.635568	0.101067	0.702947	0.761147	0.582637	-0.0113471	0.451093	-0.105437	-0.585879
Manes.03G127800	0.62859	0.753851	0.567976	0.739619	-0.0668751	0.301535	-0.169704	0.342568	0.140027	0.392304	0.680383	-0.282862	0.238107	0.473289	0.528378	-0.282828	0.747153	-0.308098	-0.398766
Manes.03G171200	0.736678	0.809754	0.597897	0.802611	-0.0482639	0.255639	-0.181656	0.314536	0.203608	0.45835	0.736745	-0.264554	0.344262	0.441162	0.623929	-0.335123	0.732541	-0.346918	-0.520418
Manes.03G194400	-0.102903	-0.174171	-0.318796	-0.076242	-0.532196	0.574804	-0.658823	-0.422647	-0.532036	-0.190985	-0.202176	-0.5622	0.328036	-0.267429	0.176681	-0.554472	-0.313828	-0.604503	-0.362057
Manes.03G202500	0.630117	0.74052	0.578088	0.717292	-0.00957752	0.243202	-0.0753131	0.396235	0.244755	0.451437	0.714367	-0.17071	0.227168	0.485175	0.515282	-0.19945	0.739757	-0.231913	-0.37832
Manes.03G205000	0.801547	0.660884	0.688736	0.714022	0.319738	-0.0810789	0.142503	0.570804	0.595482	0.709895	0.840137	0.160236	0.489108	0.587482	0.62069	-0.0390473	0.71503	-0.0451669	-0.503414
Manes.03G206300	-0.632432	-0.309768	-0.667314	-0.57744	-0.312367	0.0223699	-0.082615	-0.654214	-0.644812	-0.83484	-0.663601	-0.153642	-0.667382	-0.564951	-0.602289	0.0513305	-0.450586	0.116328	0.613348
Manes.04G064300	0.713798	0.282008	0.689962	0.568048	0.359969	-0.0405653	-0.0347418	0.668223	0.681888	0.85985	0.670603	0.0597127	0.763639	0.620203	0.607923	-0.153122	0.372489	-0.212868	-0.728055
Manes.04G075000	0.508729	0.671552	0.332114	0.565648	-0.0773874	0.186243	0.010264	0.199136	0.230774	0.262091	0.629269	-0.0556568	0.0874041	0.158922	0.423867	-0.195573	0.580332	-0.194065	-0.234718
Manes.04G090100	-0.702005	-0.462341	-0.416225	-0.610252	-0.0829113	-0.134461	0.234888	-0.283962	-0.362699	-0.621499	-0.581409	0.188081	-0.690313	-0.317163	-0.67626	0.393905	-0.367929	0.399832	0.7583
Manes.04G095800	0.635592	0.587591	0.767351	0.611079	0.469294	-0.28369	0.372369	0.705043	0.64784	0.649939	0.754546	0.31281	0.311289	0.657906	0.45857	0.190065	0.688153	0.131007	-0.267216
Manes.04G141400	-0.696277	-0.40799	-0.686996	-0.649845	-0.320163	0.102596	-0.180665	-0.601941	-0.656027	-0.792016	-0.743757	-0.238497	-0.633725	-0.617784	-0.5679	-0.00534357	-0.501937	0.00513534	0.601705
Manes.04G146400	-0.768643	-0.387223	-0.716866	-0.619746	-0.370908	0.0312937	0.010704	-0.650656	-0.611618	-0.829075	-0.727653	-0.10256	-0.765504	-0.660626	-0.725556	0.118933	-0.485056	0.193743	0.726049
Manes.04G161100	-0.780827	-0.384151	-0.633176	-0.607816	-0.205863	-0.0942748	0.166951	-0.468663	-0.505266	-0.781479	-0.635277	0.0992773	-0.731758	-0.583196	-0.636979	0.201893	-0.453174	0.251728	0.728344
Manes.05G014200	0.533571	0.238509	0.782514	0.39756	0.615829	-0.294778	0.277983	0.804925	0.760157	0.801863	0.58283	0.369834	0.483993	0.72453	0.361847	0.232901	0.453665	0.16896	-0.314756
Manes.05G047000	0.771279	0.69249	0.663356	0.757199	0.100831	0.139594	-0.015963	0.440222	0.380624	0.551698	0.779578	-0.12111	0.34399	0.528858	0.586035	-0.180247	0.779382	-0.204434	-0.470213
Manes.05G047400	0.597817	0.303215	0.71633	0.565243	0.357291	-0.00085253	0.00680987	0.726267	0.583535	0.753405	0.670994	0.148453	0.740188	0.667271	0.587658	-0.0843097	0.416976	-0.146251	-0.610063
Manes.05G077100	0.467152	0.779835	0.389561	0.622539	-0.159037	0.251278	-0.0604274	0.160373	-0.022668	0.139803	0.525173	-0.200602	-0.0502587	0.26808	0.359866	-0.165049	0.678586	-0.168629	-0.154007
Manes.05G136900	-0.707875	-0.406935	-0.686301	-0.519705	-0.500953	0.287395	-0.22599	-0.712247	-0.648739	-0.722121	-0.675914	-0.327217	-0.538981	-0.646158	-0.53212	-0.149105	-0.53693	-0.133206	0.426064
Manes.06G038200	-0.773538	-0.44588	-0.700194	-0.666344	-0.277123	-0.00425835	0.0189015	-0.657097	-0.672841	-0.865479	-0.776946	-0.105253	-0.739467	-0.617717	-0.680822	0.127181	-0.476665	0.163818	0.721623
Manes.06G041300	-0.554224	-0.203957	-0.681851	-0.359452	-0.418574	0.19697	-0.0251125	-0.678749	-0.531686	-0.679454	-0.451757	-0.174209	-0.602949	-0.658411	-0.31633	-0.0963838	-0.29021	-0.0678051	0.430411
Manes.06G063500	0.56706	0.69001	0.441458	0.685031	-0.2033	0.449295	-0.302999	0.173773	-0.0248288	0.266066	0.591909	-0.442461	0.224102	0.368331	0.523369	-0.39001	0.698542	-0.428355	-0.413031
Manes.06G117800	0.656341	0.795102	0.515743	0.690539	-0.0325865	0.20784	-0.0581843	0.273774	0.178072	0.362381	0.705553	-0.121817	0.191853	0.383644	0.531104	-0.203909	0.723085	-0.169493	-0.353306
Manes.06G122900	-0.710441	-0.338542	-0.752165	-0.561305	-0.447133	0.0800435	-0.0496889	-0.717162	-0.672315	-0.853546	-0.686328	-0.0669104	-0.66993	-0.735884	-0.57306	0.035807	-0.498765	0.116853	0.628021
Manes.06G126700	0.560541	0.183338	0.71215	0.426589	0.486213	-0.218927	0.14309	0.766524	0.706718	0.747309	0.561421	0.331378	0.632632	0.64991	0.412758	0.145963	0.370418	0.0780589	-0.443285
Manes.06G148500	0.588345	0.364497	0.731681	0.581703	0.413686	-0.0936504	0.225955	0.763392	0.713454	0.750372	0.766825	0.2994	0.576132	0.632568	0.536076	0.0325698	0.524062	-0.0239256	-0.463345
Manes.06G148600	0.506065	0.265119	0.841157	0.434703	0.611574	-0.313001	0.364185	0.866204	0.771807	0.72286	0.620887	0.383962	0.379332	0.71912	0.319241	0.24992	0.52478	0.203857	-0.23106
Manes.06G155200	0.583528	0.748158	0.444453	0.647855	-0.0294918	0.200781	-0.0337785	0.25232	0.176705	0.327705	0.644073	-0.171507	0.112618	0.354655	0.474798	-0.181812	0.723439	-0.20754	-0.285948
Manes.06G164600	0.643471	0.726471	0.440531	0.720323	-0.186108	0.396533	-0.281925	0.162107	0.0737049	0.375696	0.625845	-0.413431	0.243771	0.315136	0.527071	-0.43855	0.659163	-0.420761	-0.480324
Manes.07G005600	-0.329847	-0.211969	-0.76581	-0.3019	-0.561031	0.408601	-0.416098	-0.853088	-0.678612	-0.599575	-0.473616	-0.538419	-0.314905	-0.69272	-0.139782	-0.420612	-0.355195	-0.400948	0.0584237
Manes.07G034500	-0.60007	-0.407496	-0.645553	-0.581895	-0.153967	-0.140408	0.174842	-0.526172	-0.349328	-0.63274	-0.578233	0.0701796	-0.73975	-0.571459	-0.609059	0.212341	-0.366148	0.286378	0.676658
Manes.07G056100	0.661076	0.831283	0.542436	0.805007	-0.125434	0.299185	-0.146853	0.268776	0.144868	0.37631	0.712572	-0.268002	0.250421	0.379245	0.603084	-0.346106	0.699439	-0.358483	-0.472258
Manes.07G073600	0.476646	0.764278	0.303017	0.671918	-0.270464	0.338441	-0.170837	0.0615761	0.00630984	0.198249	0.537249	-0.2307	0.169409	0.118709	0.479268	-0.347042	0.532192	-0.333907	-0.365872
Manes.07G087500	0.778324	0.749488	0.631593	0.789676	0.000963827	0.29775	-0.206732	0.393211	0.186126	0.555713	0.763624	-0.217624	0.533515	0.584905	0.708508	-0.281059	0.776733	-0.329038	-0.593662
Manes.07G092000	-0.258096	-0.0646705	-0.671387	-0.131935	-0.646218	0.463875	-0.450824	-0.798882	-0.609443	-0.505828	-0.340105	-0.585391	-0.184413	-0.600229	-0.0274681	-0.519288	-0.317806	-0.450458	-0.0687863
Manes.07G094600	0.469792	0.238801	0.71315	0.389109	0.528839	-0.355995	0.380326	0.741455	0.743256	0.671195	0.564594	0.376886	0.443025	0.671245	0.39829	0.302451	0.379017	0.148881	-0.298618
Manes.08G010900	-0.707875	-0.406935	-0.686301	-0.519705	-0.500953	0.287395	-0.22599	-0.712247	-0.648739	-0.722121	-0.675914	-0.327217	-0.538981	-0.646158	-0.53212	-0.149105	-0.53693	-0.133206	0.426064
Manes.08G049200	-0.715347	-0.362515	-0.678316	-0.575984	-0.383568	0.0930799	-0.0497761	-0.668309	-0.650562	-0.838662	-0.677548	-0.194219	-0.699252	-0.602173	-0.55304	0.0566453	-0.479138	0.0454483	0.594556
Manes.08G141200	0.541719	0.305693	0.700059	0.536969	0.325543	0.0604424	0.0742561	0.686208	0.603359	0.7684	0.695181	0.13401	0.604656	0.641136	0.557613	-0.0456467	0.471814	-0.155267	-0.531971
Manes.09G021000	0.605167	0.184043	0.706417	0.435823	0.604683	-0.358383	0.34052	0.781946	0.852046	0.877519	0.691253	0.452976	0.606676	0.679876	0.499869	0.177302	0.394871	0.152138	-0.4738
Manes.09G041300	-0.301056	-0.143713	-0.624227	-0.0907341	-0.69248	0.675249	-0.599057	-0.649283	-0.641146	-0.45067	-0.320296	-0.645734	-0.0406071	-0.516428	-0.0272021	-0.615357	-0.324301	-0.588918	-0.167037
Manes.09G059900	0.558166	0.765289	0.458685	0.678029	-0.196133	0.331239	-0.16193	0.168803	0.0120106	0.264517	0.596622	-0.321685	0.117739	0.334744	0.444574	-0.275724	0.703417	-0.279247	-0.316236
Manes.09G084500	0.612571	0.75464	0.480704	0.658242	0.131103	0.0186193	0.154298	0.34936	0.268053	0.348722	0.707335	0.104618	0.0961601	0.385641	0.426381	-0.0433431	0.75365	0.0352091	-0.208861
Manes.09G087100	0.65308	0.799727	0.527091	0.75051	-0.193142	0.364653	-0.297886	0.228402	0.0405947	0.376694	0.615416	-0.360396	0.340317	0.369947	0.544586	-0.363403	0.643802	-0.401796	-0.501769
Manes.09G120000	0.722987	0.52668	0.721414	0.710685	0.29267	0.0297176	-0.00186118	0.591748	0.463528	0.640788	0.730345	0.0499982	0.45998	0.631705	0.53518	-0.0946691	0.726718	-0.101035	-0.471032
Manes.09G129100	-0.774601	-0.3873	-0.775358	-0.604073	-0.400422	0.14014	-0.0564982	-0.676085	-0.543942	-0.769032	-0.67219	-0.0386306	-0.637249	-0.752072	-0.634623	0.0193085	-0.515324	0.107761	0.619044
Manes.09G146200	0.600254	0.291973	0.739121	0.589773	0.325417	0.0623986	0.00777744	0.704023	0.591811	0.780167	0.695657	0.08416	0.704647	0.702871	0.608681	-0.0889562	0.477244	-0.197415	-0.610973
Manes.09G156800	0.713791	0.354438	0.719829	0.627612	0.245644	0.149328	-0.161707	0.59689	0.532491	0.830121	0.711286	-0.0888581	0.750335	0.643988	0.658569	-0.25704	0.500988	-0.325704	-0.720418
Manes.09G182400	0.686165	0.641521	0.793012	0.691495	0.322848	-0.0431434	0.182628	0.745499	0.602459	0.692342	0.837077	0.22919	0.427111	0.71318	0.586187	0.0638356	0.689027	0.0345525	-0.414658
Manes.10G007300	0.639644	0.748811	0.535385	0.690499	0.0195532	0.147915	-0.0236579	0.330658	0.217353	0.371252	0.675219	-0.112117	0.138688	0.397582	0.454416	-0.168023	0.749488	-0.146777	-0.292801
Manes.10G034400	0.840424	0.543883	0.740578	0.723243	0.327235	-0.0416361	0.0716435	0.59037	0.564314	0.772126	0.801053	0.101921	0.646833	0.663062	0.710087	-0.0766902	0.693088	-0.122223	-0.615644
Manes.10G059900	-0.620482	-0.362886	-0.824984	-0.597629	-0.331414	0.0403424	-0.0624607	-0.767907	-0.612172	-0.796786	-0.66389	-0.139991	-0.627934	-0.746902	-0.560764	-0.0552302	-0.493707	0.0777211	0.55118
Manes.10G116300	-0.722566	-0.451625	-0.516876	-0.661559	-0.134773	-0.207618	0.150427	-0.477639	-0.457173	-0.731072	-0.726833	0.0360423	-0.715425	-0.498128	-0.729162	0.258712	-0.523055	0.297357	0.740144
Manes.10G121900	0.647113	0.343659	0.729489	0.545815	0.48118	-0.158796	0.175474	0.728147	0.729243	0.813898	0.68829	0.287985	0.550186	0.619879	0.509466	0.0199036	0.472894	0.00386551	-0.491559
Manes.10G135100	0.598541	0.244676	0.73204	0.472081	0.441243	-0.160196	0.124957	0.679108	0.714099	0.790009	0.592559	0.162239	0.602049	0.697252	0.496004	0.0602183	0.399067	-0.0388182	-0.500285
Manes.11G004200	0.777738	0.823359	0.64644	0.839802	0.00423846	0.240678	-0.152537	0.389272	0.240098	0.507014	0.783227	-0.229313	0.404079	0.533398	0.648193	-0.304243	0.78754	-0.306904	-0.530703
Manes.11G078100	0.823588	0.667143	0.687977	0.71924	0.150416	0.125536	-0.0803319	0.438735	0.376173	0.634567	0.775614	-0.0692341	0.482272	0.559781	0.642844	-0.178149	0.739925	-0.176694	-0.545209
Manes.11G114800	0.765243	0.423185	0.781056	0.619791	0.233965	0.0514892	-0.142314	0.620548	0.480411	0.818441	0.669007	-0.104409	0.721424	0.758545	0.638136	-0.118489	0.547553	-0.211872	-0.66722
Manes.11G124400	-0.157368	-0.036964	-0.51659	-0.0303718	-0.740143	0.666455	-0.635155	-0.730994	-0.621388	-0.371246	-0.252234	-0.70589	-0.0169876	-0.552586	0.0457866	-0.686621	-0.281945	-0.629205	-0.231664
Manes.11G154700	-0.0722174	0.0342496	-0.442457	0.0578285	-0.685799	0.714238	-0.675831	-0.647229	-0.545468	-0.263593	-0.153812	-0.662988	0.0532629	-0.486704	0.150719	-0.716922	-0.201393	-0.638111	-0.314873
Manes.12G013300	-0.627012	-0.289793	-0.763562	-0.438149	-0.480925	0.261806	-0.189852	-0.788243	-0.687437	-0.845399	-0.586747	-0.200155	-0.609803	-0.782993	-0.417551	-0.173494	-0.436102	-0.0887596	0.460535
Manes.12G035300	0.516464	0.708263	0.419596	0.647855	-0.103649	0.266222	-0.107341	0.227517	0.174289	0.333754	0.629224	-0.211503	0.207665	0.319472	0.516216	-0.256569	0.616668	-0.312742	-0.369474
Manes.12G063500	0.599672	0.722629	0.403989	0.649905	0.0102201	0.117422	0.0892328	0.234817	0.232325	0.314951	0.694307	-0.0359876	0.108627	0.319072	0.471909	-0.120723	0.720998	-0.101528	-0.267599
Manes.13G008000	0.793996	0.734165	0.701369	0.765464	0.124306	0.155829	-0.0885006	0.501188	0.309702	0.573746	0.783896	-0.0909253	0.427485	0.574944	0.599101	-0.206127	0.740365	-0.177519	-0.513894
Manes.13G045600	-0.736096	-0.279903	-0.695829	-0.523283	-0.296498	0.0345979	0.0967898	-0.564928	-0.500649	-0.755482	-0.555641	0.0170397	-0.752189	-0.617249	-0.58908	0.112164	-0.379312	0.174524	0.682813
Manes.13G060300	0.578568	0.224214	0.840529	0.510682	0.398342	-0.0898838	0.0848509	0.749327	0.622224	0.752482	0.612774	0.163276	0.627635	0.773137	0.505239	0.0590338	0.452976	-0.0235544	-0.491076
Manes.13G070400	0.842142	0.552945	0.690133	0.769216	0.204766	0.171192	-0.155225	0.493795	0.434966	0.727564	0.758601	-0.168429	0.640089	0.610992	0.745765	-0.294521	0.677862	-0.361332	-0.717996
Manes.13G071100	-0.101909	0.0738802	-0.419869	0.0232764	-0.687039	0.685061	-0.695106	-0.628415	-0.712503	-0.353625	-0.232968	-0.771231	-0.0544699	-0.412799	0.0257736	-0.659125	-0.114452	-0.62692	-0.177818
Manes.13G084400	-0.123145	-0.0730976	-0.261313	0.0328582	-0.539207	0.546134	-0.5698	-0.431525	-0.400983	-0.13679	-0.150508	-0.60521	0.155698	-0.302154	0.20789	-0.621857	-0.265034	-0.650408	-0.370276
Manes.13G126200	0.691583	0.264801	0.68125	0.537396	0.417343	-0.053012	0.0728748	0.614384	0.696109	0.868055	0.716482	0.109824	0.69354	0.629147	0.621097	-0.124877	0.46302	-0.145628	-0.643254
Manes.14G007500	0.582837	0.745129	0.468165	0.621547	0.00887445	0.169379	-0.0410761	0.299291	0.172355	0.351705	0.632601	-0.148758	0.122266	0.397284	0.428301	-0.138222	0.732485	-0.149204	-0.254412
Manes.14G015500	-0.728987	-0.361882	-0.738575	-0.635723	-0.234249	-0.120284	0.173026	-0.624158	-0.554784	-0.842103	-0.693944	0.113725	-0.770707	-0.672252	-0.684446	0.273095	-0.43628	0.319076	0.789028
Manes.14G061800	0.704861	0.559476	0.779174	0.647346	0.21792	-0.00526697	-0.0113707	0.554456	0.389629	0.619476	0.637472	-0.0694642	0.49707	0.673989	0.50118	0.00924427	0.68905	-0.120381	-0.435611
Manes.14G073700	0.655153	0.371937	0.764149	0.59251	0.305059	0.0524866	-0.0488092	0.689029	0.623328	0.802984	0.683289	-0.00192595	0.650684	0.686973	0.576841	-0.0991865	0.489248	-0.221884	-0.599854
Manes.14G100900	0.673818	0.790744	0.601959	0.781155	-0.0368812	0.234404	-0.0771071	0.354885	0.225835	0.437696	0.741205	-0.186663	0.265034	0.461362	0.57835	-0.242977	0.768025	-0.267037	-0.42865
Manes.14G108900	0.672523	0.767922	0.526269	0.769869	-0.0966195	0.348497	-0.199436	0.270587	0.119593	0.381838	0.711212	-0.309598	0.265504	0.401706	0.580064	-0.365248	0.764553	-0.363814	-0.460013
Manes.14G122800	-0.64765	-0.386385	-0.731374	-0.591461	-0.188665	-0.144915	0.16255	-0.626663	-0.370156	-0.738391	-0.611545	0.0846735	-0.723588	-0.727302	-0.609768	0.115495	-0.50263	0.237722	0.639213
Manes.14G139600	0.587132	0.662959	0.367498	0.66203	-0.258975	0.47223	-0.38582	0.0547743	-0.00884273	0.334921	0.551456	-0.52297	0.292646	0.2935	0.56204	-0.490821	0.613691	-0.500086	-0.505602
Manes.14G141400	-0.652291	-0.484936	-0.641141	-0.59719	-0.299596	0.0390404	-0.0668269	-0.612942	-0.579819	-0.664196	-0.773944	-0.178318	-0.632224	-0.589517	-0.599453	0.0678593	-0.485272	0.114661	0.565513
Manes.15G022900	0.504334	0.187268	0.747294	0.363853	0.367262	-0.115381	0.0159832	0.751005	0.541729	0.719407	0.514576	0.14728	0.53939	0.727224	0.323764	0.107368	0.387454	0.0532672	-0.375265
Manes.15G034400	0.6953	0.766034	0.602396	0.773737	-0.00150896	0.221819	-0.110016	0.369048	0.209568	0.453971	0.694689	-0.237429	0.228019	0.487387	0.522636	-0.249284	0.779438	-0.264312	-0.409906
Manes.15G087400	0.654749	0.520039	0.730581	0.514459	0.382553	-0.237332	0.186094	0.683629	0.558457	0.569524	0.615802	0.175856	0.24217	0.641023	0.33498	0.20171	0.64171	0.121914	-0.210634
Manes.15G094700	0.62952	0.840593	0.300122	0.733825	-0.291956	0.465234	-0.323566	0.00132182	-0.0367431	0.233741	0.613155	-0.442143	0.237768	0.156166	0.626389	-0.52904	0.624088	-0.501995	-0.507811
Manes.15G151100	0.731627	0.823023	0.606919	0.750634	0.0655233	0.119424	0.0123377	0.388517	0.293991	0.449025	0.784252	-0.0625964	0.251365	0.453501	0.576425	-0.19432	0.781653	-0.145976	-0.373971
Manes.15G165000	0.676297	0.326687	0.742759	0.578973	0.513813	-0.144058	0.233073	0.741521	0.712562	0.836532	0.744607	0.312467	0.646675	0.686829	0.58862	0.0754092	0.569784	0.0050903	-0.512904
Manes.16G010100	0.452822	0.175618	0.689638	0.469956	0.37824	-0.0231593	0.153528	0.730582	0.61638	0.724629	0.617945	0.290846	0.587693	0.623478	0.464468	0.0342756	0.380241	-0.0124281	-0.4555
Manes.16G020200	-0.024369	0.151054	-0.318703	0.163323	-0.73132	0.760061	-0.763408	-0.537124	-0.683096	-0.291789	-0.115544	-0.817709	0.217027	-0.246249	0.249524	-0.723082	-0.0892176	-0.724711	-0.404195
Manes.16G024800	0.0130389	0.0545082	-0.561612	-0.0144648	-0.465732	0.317909	-0.426141	-0.658474	-0.398868	-0.236711	-0.193906	-0.425552	0.0486596	-0.559093	0.0726165	-0.552388	-0.289432	-0.391718	-0.246068
Manes.16G052800	0.481389	0.243124	0.770395	0.467047	0.399404	-0.16896	0.209723	0.791057	0.735948	0.768079	0.611463	0.26933	0.513754	0.654031	0.442906	0.112145	0.344437	-0.00788019	-0.433746
Manes.16G090600	0.831771	0.69484	0.712906	0.699815	0.341247	-0.129045	0.139084	0.58317	0.492516	0.625341	0.78005	0.136882	0.377497	0.616308	0.53425	0.0199275	0.786345	0.032104	-0.385042
Manes.16G110700	0.754481	0.475705	0.753892	0.670471	0.29613	0.064649	-0.128995	0.628151	0.511335	0.777465	0.68346	-0.0654497	0.704651	0.67216	0.674139	-0.213635	0.533233	-0.271552	-0.681661
Manes.16G133800	-0.066754	-0.0187146	-0.378144	0.0140529	-0.607497	0.631915	-0.771792	-0.512919	-0.568195	-0.273666	-0.282952	-0.802549	0.134339	-0.35745	0.0510835	-0.71953	-0.305816	-0.696345	-0.344391
Manes.17G013000	0.633561	0.698268	0.553606	0.690851	0.0234219	0.237228	-0.10551	0.398071	0.217785	0.428549	0.684345	-0.122344	0.278693	0.492434	0.515227	-0.164304	0.769528	-0.182211	-0.374541
Manes.17G018800	0.58423	0.22298	0.663223	0.47745	0.401365	-0.0232774	0.0227559	0.613738	0.648227	0.82123	0.578572	0.0708007	0.654147	0.577286	0.5227	-0.105347	0.38288	-0.188151	-0.587936
Manes.17G019200	-0.386724	0.00375983	-0.701126	-0.246482	-0.656759	0.405396	-0.407188	-0.85914	-0.811141	-0.796	-0.470224	-0.458637	-0.405643	-0.718492	-0.194493	-0.367555	-0.31982	-0.273584	0.235403
Manes.17G053000	-0.687662	-0.21425	-0.509239	-0.461187	-0.20369	-0.0693119	0.150275	-0.410543	-0.504248	-0.752647	-0.547816	0.0390769	-0.681724	-0.433957	-0.63318	0.228039	-0.256369	0.264529	0.701673
Manes.17G059000	-0.680646	-0.356602	-0.720537	-0.604239	-0.278639	-0.0308681	-0.00409237	-0.68688	-0.678696	-0.904431	-0.767127	-0.146944	-0.76559	-0.644161	-0.627641	0.103942	-0.44945	0.131297	0.703959
Manes.17G110900	0.568048	0.767471	0.505561	0.748573	-0.174449	0.382431	-0.147264	0.268302	0.148612	0.379814	0.69355	-0.277386	0.210592	0.374387	0.592065	-0.322395	0.670101	-0.36608	-0.43551
Manes.18G031200	-0.611765	-0.326853	-0.79921	-0.471888	-0.431955	0.143549	-0.162446	-0.794132	-0.62425	-0.762139	-0.642068	-0.23432	-0.588147	-0.808859	-0.476029	-0.220004	-0.528923	-0.0904027	0.415243
Manes.18G060600	0.721183	0.588269	0.798852	0.736608	0.272514	0.0351526	0.0845448	0.634608	0.484867	0.674079	0.778969	0.000117551	0.447453	0.701103	0.534461	-0.0715992	0.747328	-0.135702	-0.461262
Manes.18G073000	-0.478197	-0.0637651	-0.676087	-0.26262	-0.639144	0.436479	-0.368301	-0.834252	-0.852051	-0.786426	-0.517314	-0.485879	-0.525848	-0.66763	-0.335788	-0.325579	-0.240739	-0.24161	0.351715
Manes.18G094200	-0.55059	-0.287799	-0.674317	-0.452103	-0.56736	0.369642	-0.406214	-0.74161	-0.817783	-0.787213	-0.683551	-0.487962	-0.495192	-0.601567	-0.489644	-0.230113	-0.419639	-0.199041	0.394478
g10019.t1	-0.216473	-0.396746	0.270064	-0.374278	0.748827	-0.848625	0.826722	0.574327	0.58415	0.126677	-0.0865167	0.855036	-0.256643	0.261284	-0.475005	0.850482	-0.0765905	0.820326	0.561687
g10076.t1	-0.0414295	0.260961	-0.341664	0.131281	-0.729348	0.809613	-0.747627	-0.612154	-0.626835	-0.317673	-0.12838	-0.804679	0.0834699	-0.479057	0.245176	-0.779783	-0.133444	-0.817373	-0.345259
g1008.t1	0.604294	0.215753	0.84487	0.520742	0.42045	-0.131887	0.0905871	0.78164	0.704431	0.884728	0.661587	0.170411	0.714397	0.784991	0.545999	0.0266711	0.386821	-0.061514	-0.584522
g10098.t1	-0.392042	-0.371259	0.12326	-0.464654	0.621537	-0.771797	0.787561	0.376441	0.387518	-0.0130186	-0.207799	0.735055	-0.427307	0.207126	-0.537748	0.889933	-0.0894647	0.797592	0.698332
g1012.t1	-0.718506	-0.483046	-0.411412	-0.650755	0.266228	-0.521973	0.521555	-0.224089	-0.276763	-0.600608	-0.691036	0.419134	-0.749666	-0.320555	-0.834584	0.588241	-0.338169	0.659841	0.915848
g10122.t1	-0.742287	-0.440925	-0.42176	-0.642757	0.197524	-0.493356	0.471775	-0.244266	-0.258689	-0.644933	-0.691082	0.392227	-0.836838	-0.32915	-0.842715	0.566792	-0.347168	0.68248	0.959976
g1022.t1	-0.822424	-0.575559	-0.376028	-0.736159	0.127519	-0.415098	0.44577	-0.224334	-0.253714	-0.642337	-0.731819	0.388091	-0.708539	-0.364182	-0.82712	0.600915	-0.480129	0.578549	0.89704
g10271.t1	0.215806	0.14678	-0.124273	0.220083	-0.611935	0.726666	-0.806007	-0.349958	-0.238009	0.0731006	0.127649	-0.718381	0.53687	-0.266092	0.556196	-0.807491	-0.189409	-0.915331	-0.766074
g10292.t1	0.188697	0.00988823	0.627752	0.0286092	0.784608	-0.736459	0.800305	0.765319	0.689749	0.439346	0.326401	0.704515	-0.10511	0.663936	-0.0961305	0.784039	0.40133	0.722182	0.319653
g1045.t1	0.645229	0.397351	0.453505	0.552595	0.0220366	0.285072	-0.28457	0.335751	0.370121	0.641993	0.61887	-0.266347	0.742489	0.296263	0.788699	-0.465643	0.30953	-0.59155	-0.813293
g105.t1	0.409449	0.166861	0.762557	0.356846	0.575434	-0.357697	0.365345	0.870366	0.714952	0.75069	0.512301	0.412768	0.545361	0.756943	0.315012	0.303687	0.327833	0.186838	-0.302198
g1072.t1	0.707251	0.424086	0.818689	0.620898	0.560065	-0.274295	0.391515	0.802085	0.716163	0.811801	0.781381	0.364128	0.497795	0.823044	0.448623	0.243303	0.723055	0.242775	-0.342118
g10803.t1	-0.0532579	-0.0932213	0.346791	-0.118121	0.66303	-0.84999	0.857838	0.507809	0.491765	0.211187	0.0655858	0.758452	-0.292443	0.422363	-0.336647	0.813817	0.211652	0.856184	0.499111
g10995.t1	0.679663	0.281033	0.681625	0.575127	0.149423	0.179367	-0.221953	0.568063	0.526277	0.808645	0.679423	-0.117635	0.848494	0.573198	0.713399	-0.304575	0.314734	-0.415694	-0.815314
g11031.t1	-0.024733	0.0507186	0.257601	-0.0156848	0.679381	-0.718435	0.838152	0.419182	0.317799	0.0380588	0.0870153	0.708886	-0.439914	0.353791	-0.302179	0.763127	0.449198	0.799265	0.606505
g1108.t1	-0.0921383	-0.314383	0.458723	-0.221931	0.775965	-0.771468	0.801478	0.692194	0.561027	0.302889	0.00558826	0.785968	-0.193032	0.533365	-0.357897	0.882536	0.0992429	0.823298	0.487528
g11163.t1	0.160878	-0.103243	0.612535	-0.0372248	0.6503	-0.663994	0.557852	0.763519	0.613224	0.481812	0.191721	0.545311	0.037471	0.694302	-0.11648	0.647379	0.143481	0.612909	0.183091
g11187.t1	0.768851	0.486186	0.803252	0.678563	0.331348	-0.0218578	0.0343319	0.739763	0.666334	0.923599	0.802292	0.0675068	0.742369	0.760836	0.61827	-0.0808869	0.560169	-0.144884	-0.670037
g11634.t1	0.704292	0.370491	0.834528	0.635932	0.422637	-0.191441	0.219879	0.750297	0.752176	0.900683	0.789788	0.243669	0.592941	0.778163	0.553789	0.0536086	0.583343	0.0721421	-0.510958
g1165.t1	0.0342883	0.112065	-0.354119	0.0831679	-0.71373	0.757528	-0.80869	-0.554224	-0.511175	-0.184397	-0.115713	-0.848349	0.20142	-0.392236	0.313629	-0.776008	-0.253467	-0.870133	-0.509837
g11668.t1	-0.0652249	-0.287594	0.55578	-0.183517	0.777292	-0.772022	0.718915	0.742282	0.662961	0.425944	0.101136	0.715129	0.0314199	0.606697	-0.208384	0.739947	0.0493236	0.674912	0.290368
g11736.t1	-0.705301	-0.425957	-0.340687	-0.635361	0.225435	-0.504243	0.540319	-0.151245	-0.190764	-0.621042	-0.613257	0.468553	-0.835563	-0.285236	-0.80663	0.652531	-0.283367	0.704944	0.98219
g11806.t1	0.0602899	0.314936	-0.358104	0.279067	-0.732542	0.761814	-0.708856	-0.617166	-0.620068	-0.247209	-0.0344148	-0.770885	0.124862	-0.384866	0.316229	-0.798865	-0.0582545	-0.765095	-0.416781
g11991.t1	0.767751	0.813157	0.614966	0.877439	0.0882708	0.141798	0.0560712	0.443476	0.272819	0.541802	0.859598	-0.0769174	0.350474	0.605306	0.622839	-0.207684	0.879496	-0.136965	-0.487821
g1207.t1	0.428264	0.0468218	0.823746	0.253346	0.570631	-0.365756	0.277248	0.846392	0.754688	0.770703	0.502618	0.338785	0.502118	0.73224	0.352677	0.245688	0.218474	0.135045	-0.321847
g12075.t1	0.643107	0.840441	0.453674	0.698289	-0.0474538	0.257403	-0.193847	0.265063	0.0573981	0.293613	0.625424	-0.299994	0.210664	0.367596	0.484567	-0.306715	0.752244	-0.273068	-0.368301
g12154.t1	-0.0176029	-0.211963	0.462586	-0.188627	0.820177	-0.87063	0.815026	0.661113	0.69697	0.346458	0.0696617	0.798645	-0.214969	0.472451	-0.361456	0.821224	0.108302	0.867121	0.46133
g12309.t1	-0.661687	-0.270549	-0.422737	-0.475313	-0.044858	-0.218654	0.200821	-0.418277	-0.485639	-0.674191	-0.663196	0.0954796	-0.817356	-0.360802	-0.726415	0.319461	-0.231279	0.46391	0.831041
g1236.t1	0.80371	0.500426	0.801913	0.637654	0.599857	-0.36161	0.308567	0.768574	0.687278	0.779562	0.7603	0.234431	0.426028	0.755556	0.432337	0.127691	0.770192	0.155544	-0.361422
g1242.t1	0.00330989	-0.00236512	0.341284	-0.0155849	0.743281	-0.766627	0.801051	0.524918	0.410033	0.15586	0.0968273	0.721632	-0.244164	0.463621	-0.251892	0.757587	0.379121	0.804248	0.493327
g12727.t1	-0.67533	-0.2135	-0.40967	-0.42957	0.0278458	-0.299731	0.429949	-0.346595	-0.373255	-0.642082	-0.584814	0.304439	-0.811624	-0.362183	-0.665849	0.438839	-0.177672	0.560185	0.84877
g12728.t1	-0.654497	-0.401473	-0.436603	-0.565033	0.105223	-0.382746	0.438509	-0.261358	-0.258177	-0.612757	-0.618019	0.351181	-0.887985	-0.302643	-0.810472	0.582501	-0.25368	0.658248	0.91813
g12890.t1	0.713379	0.87963	0.399818	0.853633	-0.157108	0.378513	-0.177688	0.176261	0.116516	0.329891	0.769103	-0.261696	0.299636	0.300971	0.71144	-0.410992	0.771014	-0.375134	-0.519406
g12914.t1	0.151706	-0.0620936	0.56727	0.00619833	0.72104	-0.695903	0.742513	0.753572	0.699972	0.524455	0.304571	0.788031	0.0189372	0.674223	-0.102338	0.79756	0.28013	0.760294	0.25208
g1300.t1	-0.488288	-0.126245	-0.611909	-0.405864	-0.169053	-0.0220325	-0.0320439	-0.554738	-0.626944	-0.784233	-0.600809	-0.190327	-0.718626	-0.563656	-0.648108	0.0282052	-0.166552	0.127045	0.650627
g13288.t1	-0.0137523	-0.185404	0.378676	-0.144257	0.744446	-0.818024	0.749531	0.610822	0.591849	0.257432	0.0698844	0.760691	-0.115918	0.428159	-0.320568	0.728542	0.116146	0.794793	0.387049
g1339.t1	-0.684267	-0.371378	-0.327701	-0.588691	0.177187	-0.452866	0.483347	-0.154696	-0.286074	-0.610066	-0.594126	0.396684	-0.773472	-0.184326	-0.791614	0.647792	-0.238624	0.696516	0.943415
g13844.t1	0.52753	0.232843	0.776873	0.446671	0.596071	-0.391574	0.50683	0.814838	0.777031	0.821718	0.674647	0.572397	0.357897	0.762536	0.347997	0.392537	0.547519	0.409032	-0.213783
g1385.t1	0.69784	0.950474	0.472284	0.862989	-0.12623	0.3325	-0.140772	0.199748	-0.00633944	0.307494	0.701424	-0.281089	0.17544	0.397654	0.614178	-0.336172	0.822273	-0.26941	-0.422034
g13967.t1	-0.0231623	-0.248559	0.438059	-0.166901	0.780093	-0.711609	0.700179	0.725869	0.700746	0.418412	0.162639	0.778067	0.138951	0.487099	-0.156803	0.700323	0.0355396	0.632003	0.232818
g1486.t1	-0.544662	-0.287973	-0.727857	-0.491527	-0.405473	0.255934	-0.348308	-0.688836	-0.660675	-0.764834	-0.720272	-0.372871	-0.55467	-0.713767	-0.526286	-0.206265	-0.479218	-0.177144	0.448716
g1488.t1	-0.732145	-0.443418	-0.453737	-0.683672	0.128944	-0.444671	0.44763	-0.27011	-0.299674	-0.688292	-0.695003	0.342094	-0.875247	-0.369449	-0.849432	0.589314	-0.362204	0.63364	0.968179
g14952.t1	0.607228	0.816927	0.19117	0.760913	-0.449797	0.618315	-0.453092	-0.0937423	-0.11815	0.166838	0.609805	-0.542999	0.269155	0.0396984	0.646082	-0.677693	0.524942	-0.628733	-0.602947
g1507.t1	-0.762799	-0.336759	-0.606368	-0.625481	-0.110066	-0.223153	0.224364	-0.491749	-0.504767	-0.814482	-0.739472	0.141125	-0.874059	-0.572323	-0.786391	0.32137	-0.412588	0.424654	0.881486
g1518.t1	0.042595	-0.1196	0.492329	-0.0280878	0.689396	-0.713876	0.813095	0.68908	0.73647	0.40648	0.276151	0.878451	-0.0525184	0.493636	-0.103233	0.798794	0.206391	0.743945	0.309023
g1565.t1	-0.612894	-0.300793	-0.713955	-0.486251	-0.446034	0.166549	-0.139192	-0.729874	-0.628	-0.793883	-0.624729	-0.202319	-0.595575	-0.77027	-0.440583	-0.161905	-0.557089	-0.0758728	0.440615
g1570.t1	-0.0691944	-0.224367	0.345107	-0.142229	0.710968	-0.789448	0.841547	0.523396	0.491765	0.146577	0.0469896	0.839701	-0.266598	0.405979	-0.332823	0.81527	0.170527	0.887726	0.529172
g1651.t1	0.775746	0.930736	0.628927	0.928497	-0.0278824	0.241663	-0.045078	0.36459	0.200963	0.461878	0.847912	-0.163612	0.348366	0.510658	0.744913	-0.304238	0.843708	-0.270273	-0.531782
g1659.t1	-0.600696	-0.350181	-0.697775	-0.555057	-0.175555	-0.0414616	-0.0695275	-0.620168	-0.589744	-0.847693	-0.712065	-0.123022	-0.754057	-0.648655	-0.678906	0.0329741	-0.374125	0.154264	0.693031
g1757.t1	0.457791	0.100408	0.748457	0.234789	0.61761	-0.417191	0.430956	0.780017	0.830444	0.791359	0.503086	0.411819	0.354467	0.654263	0.251406	0.340569	0.274686	0.237031	-0.258391
g177.t1	0.568883	0.163649	0.723851	0.436468	0.647029	-0.418592	0.335399	0.748356	0.619474	0.745452	0.546717	0.348899	0.454366	0.818325	0.253582	0.310977	0.604103	0.328213	-0.252046
g1988.t1	0.609949	0.265269	0.762648	0.513148	0.297365	0.0299806	-0.03787	0.657681	0.615337	0.832942	0.67555	0.0580067	0.762923	0.608812	0.64993	-0.16855	0.32019	-0.259913	-0.702363
g1999.t1	-0.746458	-0.398516	-0.575594	-0.673999	-0.0327278	-0.305183	0.292061	-0.395679	-0.338191	-0.73542	-0.70893	0.27537	-0.769201	-0.554119	-0.828401	0.40451	-0.46599	0.500278	0.886491
g2022.t1	0.576009	0.26602	0.743479	0.476801	0.384477	-0.135951	0.128979	0.6708	0.593203	0.837646	0.589192	0.132508	0.591857	0.689665	0.400364	0.0279296	0.459319	0.0309682	-0.494852
g2043.t1	0.168873	-0.0491543	0.611831	0.0206939	0.797906	-0.800073	0.807668	0.776447	0.761941	0.530232	0.301256	0.741772	-0.0430634	0.664827	-0.0889476	0.777981	0.329074	0.728652	0.263444
g205.t1	-0.827562	-0.572143	-0.621321	-0.763602	-0.106804	-0.23062	0.240682	-0.435998	-0.445853	-0.768884	-0.807582	0.18087	-0.791887	-0.51176	-0.821946	0.408752	-0.599911	0.459893	0.850491
g2056.t1	-0.0919705	-0.228477	0.400808	-0.191061	0.791874	-0.825455	0.874626	0.573935	0.524612	0.222645	0.0124611	0.842149	-0.197894	0.390144	-0.282873	0.825121	0.115826	0.794378	0.468281
g208.t1	-0.803548	-0.502256	-0.494097	-0.74749	0.0308679	-0.306353	0.291804	-0.275076	-0.18843	-0.652962	-0.694394	0.307509	-0.758389	-0.48621	-0.843992	0.453084	-0.538054	0.50149	0.877174
g21.t1	0.457592	0.0396511	0.823277	0.337934	0.657491	-0.446812	0.485833	0.864627	0.781478	0.788265	0.559228	0.491255	0.434793	0.836763	0.297339	0.413706	0.42265	0.323891	-0.230815
g2303.t1	-0.115734	-0.17545	0.192233	-0.204383	0.69715	-0.726622	0.750964	0.525268	0.436511	0.0364055	-0.0263942	0.712908	-0.370759	0.332563	-0.413405	0.789589	0.128086	0.780889	0.593805
g2331.t1	-0.764488	-0.423862	-0.519913	-0.675325	-0.00423186	-0.299072	0.320455	-0.397769	-0.395652	-0.776564	-0.714347	0.228315	-0.906804	-0.482167	-0.800796	0.457614	-0.394337	0.50581	0.925143
g2337.t1	0.0971895	-0.105958	0.574885	-0.029964	0.813293	-0.778932	0.816363	0.788119	0.721998	0.480422	0.236249	0.798202	-0.0714963	0.672498	-0.140104	0.840532	0.286855	0.798028	0.331768
g2340.t1	0.613673	0.270743	0.771426	0.408634	0.725988	-0.564709	0.545704	0.788935	0.776874	0.740842	0.606699	0.437524	0.21464	0.788114	0.270932	0.401752	0.601235	0.397432	-0.153446
g2345.t1	-0.251365	-0.235435	0.189002	-0.355143	0.62277	-0.802086	0.837462	0.385721	0.341656	-0.0224501	-0.183863	0.754185	-0.472805	0.253974	-0.525119	0.894315	0.0271664	0.915214	0.7093
g2349.t1	-0.272875	-0.395297	0.0910738	-0.381877	0.64936	-0.752123	0.790532	0.423345	0.549779	0.0501276	-0.141907	0.864409	-0.293826	0.0581868	-0.481225	0.765357	-0.147898	0.793418	0.553285
g2350.t1	-0.126844	-0.315878	0.358575	-0.304219	0.67255	-0.742628	0.754009	0.625329	0.672159	0.306201	0.0200961	0.788841	-0.237908	0.388482	-0.366412	0.8479	-0.0190236	0.803467	0.460049
g2394.t1	0.799053	0.914853	0.601183	0.895265	0.00780968	0.219709	-0.027044	0.365061	0.25607	0.508065	0.8714	-0.167265	0.356172	0.491543	0.716678	-0.309805	0.835102	-0.26256	-0.549424
g2417.t1	-0.678957	-0.262963	-0.535079	-0.477016	-0.141487	-0.128365	0.220647	-0.452709	-0.490517	-0.737151	-0.624731	0.0718835	-0.853953	-0.41589	-0.685261	0.351811	-0.240349	0.36338	0.808678
g2421.t1	-0.824455	-0.44484	-0.593252	-0.690305	-0.0977834	-0.154942	0.207773	-0.421612	-0.374368	-0.749528	-0.719479	0.194947	-0.8145	-0.544962	-0.782153	0.376741	-0.502	0.406679	0.8494
g2427.t1	-0.693795	-0.810797	-0.560478	-0.825088	0.0843801	-0.325456	0.148077	-0.330401	-0.237649	-0.558146	-0.785256	0.267581	-0.436063	-0.46539	-0.7307	0.358341	-0.755877	0.416507	0.59794
g2510.t1	-0.0141274	0.13353	-0.507647	0.128098	-0.764327	0.764566	-0.790671	-0.72417	-0.719049	-0.383398	-0.192559	-0.787301	0.140226	-0.537481	0.166472	-0.791252	-0.13158	-0.778654	-0.344749
g2567.t1	0.0103613	-0.0165178	0.586162	0.0156631	0.635255	-0.561149	0.75366	0.746548	0.571403	0.428821	0.299695	0.754314	-0.0268802	0.69262	-0.0541143	0.780318	0.301063	0.692439	0.278941
g2594.t1	0.552095	0.201782	0.858594	0.404875	0.711782	-0.488196	0.558257	0.938241	0.870056	0.844326	0.673252	0.581369	0.407909	0.81176	0.368263	0.447472	0.534431	0.372379	-0.231002
g2610.t1	0.667738	0.318847	0.306194	0.513364	-0.172969	0.367466	-0.42143	0.224625	0.350835	0.514607	0.575977	-0.22505	0.793095	0.164906	0.674106	-0.510206	0.126964	-0.528521	-0.858181
g2657.t1	-0.751747	-0.561748	-0.486679	-0.718283	0.0905804	-0.368608	0.412406	-0.303676	-0.208995	-0.661131	-0.611967	0.390667	-0.740057	-0.465087	-0.718464	0.510435	-0.44767	0.520537	0.842478
g2662.t1	-0.677674	-0.454668	-0.384259	-0.627247	0.265163	-0.549988	0.614595	-0.112709	-0.0797878	-0.512678	-0.536625	0.520814	-0.803289	-0.230187	-0.811817	0.693824	-0.269115	0.754791	0.935892
g2715.t1	0.707678	0.890449	0.449942	0.797539	-0.114802	0.299755	-0.0781162	0.262072	0.221345	0.364334	0.803148	-0.187857	0.228949	0.323583	0.641152	-0.331454	0.732472	-0.282447	-0.46353
g2737.t1	0.529886	0.0793901	0.561351	0.406112	0.108619	0.158175	-0.193699	0.528466	0.5527	0.794891	0.571045	0.00141148	0.831236	0.485808	0.58169	-0.201919	0.144338	-0.329775	-0.752418
g2748.t1	0.151246	0.125658	0.512437	0.165004	0.697745	-0.700689	0.831724	0.691175	0.635143	0.396981	0.346014	0.784965	-0.12527	0.583541	-0.0689295	0.729354	0.469919	0.785501	0.303918
g2808.t1	-0.667925	-0.421871	-0.605142	-0.592737	0.0124299	-0.27675	0.286265	-0.425658	-0.357261	-0.700447	-0.632321	0.247277	-0.797698	-0.486072	-0.781941	0.364587	-0.345181	0.543563	0.83684
g284.t1	-0.0178929	-0.270956	0.36046	-0.237291	0.819595	-0.867704	0.819558	0.60404	0.591977	0.292573	0.0319461	0.79629	-0.213847	0.444233	-0.356837	0.860468	0.154243	0.859694	0.481177
g2879.t1	0.629288	0.892598	0.59145	0.796659	0.0554281	0.142883	0.142114	0.383683	0.244763	0.435788	0.801617	-0.0085077	0.16484	0.534695	0.603467	-0.0868549	0.853615	-0.0810309	-0.329056
g2910.t1	0.755712	0.499946	0.64733	0.755713	-0.0180384	0.305048	-0.231964	0.445084	0.474909	0.757573	0.769276	-0.203223	0.698959	0.489862	0.739585	-0.427358	0.432186	-0.438095	-0.831588
g296.t1	-0.103267	-0.289761	0.45708	-0.233492	0.77274	-0.835435	0.849212	0.68434	0.686531	0.342377	0.0784572	0.885158	-0.167039	0.492483	-0.315767	0.876778	0.05951	0.87389	0.466933
g2968.t1	-0.146425	-0.105746	0.347971	-0.191937	0.530134	-0.711041	0.793588	0.534132	0.474778	0.102589	0.00358237	0.743252	-0.365212	0.314264	-0.31517	0.873562	0.108286	0.778078	0.540911
g2998.t1	0.681639	0.313621	0.789455	0.525232	0.377428	-0.13183	0.172423	0.787424	0.77015	0.893277	0.800173	0.283445	0.697049	0.674597	0.626858	0.0142855	0.422088	-0.0228171	-0.60141
g30.t1	0.283782	0.0150002	0.717703	0.161122	0.80982	-0.732346	0.763731	0.845804	0.782785	0.581835	0.432091	0.736557	0.0931144	0.724686	0.0935949	0.684572	0.3986	0.625264	0.10814
g3041.t1	0.0938679	0.278619	-0.479634	0.175481	-0.701859	0.669587	-0.617523	-0.700108	-0.498453	-0.339638	-0.0528115	-0.622112	-0.00516298	-0.570845	0.168911	-0.688991	-0.059577	-0.559582	-0.264836
g3047.t1	0.509117	0.153498	0.526325	0.35455	0.139108	0.180617	-0.221607	0.475686	0.525779	0.714595	0.541123	-0.130976	0.723882	0.39417	0.632035	-0.313617	0.106485	-0.451514	-0.728291
g3065.t1	0.707638	0.733714	0.479304	0.740424	-0.0945821	0.246239	-0.0352898	0.299582	0.23458	0.471416	0.757623	-0.145335	0.322435	0.498246	0.630635	-0.171063	0.715219	-0.215216	-0.469525
g3094.t1	-0.0326006	-0.198716	0.520483	-0.114216	0.800441	-0.814563	0.842145	0.741384	0.606502	0.33181	0.119232	0.82259	-0.102246	0.590384	-0.26381	0.861023	0.182437	0.813007	0.407554
g3197.t1	0.62008	0.180629	0.757806	0.491788	0.570691	-0.298111	0.290158	0.784971	0.804252	0.909447	0.703706	0.349529	0.601339	0.768365	0.495922	0.173676	0.492929	0.128994	-0.469597
g3228.t1	0.27371	0.269035	-0.363778	0.249414	-0.619653	0.683395	-0.821776	-0.578673	-0.439858	-0.166516	0.0206502	-0.843951	0.195826	-0.440315	0.299197	-0.881543	-0.0405149	-0.806444	-0.51993
g3270.t1	0.772325	0.601094	0.536848	0.746313	0.00310999	0.342458	-0.308169	0.35666	0.354371	0.687024	0.783093	-0.302875	0.7548	0.407174	0.788607	-0.550861	0.52736	-0.566842	-0.826497
g3327.t1	-0.738512	-0.48407	-0.384031	-0.722362	0.194916	-0.453451	0.458778	-0.188769	-0.204003	-0.620565	-0.680809	0.425263	-0.785693	-0.36127	-0.844949	0.621212	-0.38614	0.637223	0.957766
g3371.t1	-0.738271	-0.462777	-0.373074	-0.686644	0.231165	-0.535922	0.568588	-0.137764	-0.140116	-0.597263	-0.629853	0.491026	-0.808827	-0.315163	-0.829637	0.676511	-0.34213	0.71457	0.970785
g3377.t1	-0.7538	-0.417801	-0.444874	-0.656077	0.0749647	-0.357858	0.378113	-0.297652	-0.34169	-0.723314	-0.697519	0.30428	-0.898647	-0.37843	-0.804984	0.525624	-0.363144	0.582081	0.963023
g339.t1	0.679888	0.365708	0.87751	0.607307	0.571132	-0.336835	0.318613	0.853061	0.736952	0.868483	0.72664	0.341236	0.598414	0.814184	0.511586	0.157321	0.586513	0.140766	-0.478295
g3399.t1	-0.0661862	-0.0846385	0.317302	-0.110403	0.745545	-0.774308	0.909901	0.551045	0.470796	0.125062	0.0654887	0.844845	-0.344896	0.414704	-0.275287	0.874837	0.243237	0.850513	0.563585
g3417.t1	0.607471	0.409881	0.732734	0.570803	0.499516	-0.240612	0.315942	0.673387	0.562223	0.720348	0.705804	0.232292	0.468349	0.814892	0.540608	0.174276	0.708059	0.112318	-0.364452
g3431.t1	0.754335	0.719321	0.627453	0.868956	0.287645	-0.00677336	0.20622	0.55414	0.466942	0.652051	0.845816	0.0862596	0.358227	0.594841	0.535079	-0.0961855	0.887868	-0.038457	-0.458544
g3468.t1	0.294578	0.0902529	0.741656	0.228602	0.810575	-0.715078	0.780357	0.857998	0.817666	0.625606	0.469421	0.735696	0.0860534	0.759595	0.0978914	0.666012	0.449015	0.646816	0.114746
g3508.t1	0.827386	0.682849	0.724036	0.843122	0.0770817	0.220548	-0.0991775	0.580894	0.480375	0.764689	0.923428	-0.0658473	0.618491	0.693541	0.792108	-0.22924	0.727147	-0.269847	-0.706822
g3613.t1	0.825954	0.686896	0.604988	0.818969	0.102768	0.192635	-0.0566864	0.435546	0.375962	0.545265	0.791504	-0.0710282	0.462241	0.467934	0.720449	-0.247832	0.692019	-0.26913	-0.631293
g3641.t1	0.425902	0.00767771	0.636374	0.231419	0.512169	-0.28698	0.250293	0.676758	0.779835	0.771325	0.542619	0.269575	0.56038	0.522236	0.39825	0.0708132	0.16142	-0.0235872	-0.444855
g372.t1	-0.212406	-0.274014	0.3026	-0.270681	0.714432	-0.794265	0.799377	0.53944	0.407106	0.0627217	-0.107586	0.76093	-0.403446	0.410136	-0.48974	0.900219	0.110569	0.887935	0.674016
g382.t1	-0.0725783	0.0566554	0.387711	-0.0297094	0.567535	-0.64453	0.747279	0.464095	0.277533	0.0230788	0.049246	0.648731	-0.453898	0.458466	-0.328966	0.804664	0.349741	0.824811	0.619681
g3830.t1	-0.770235	-0.38178	-0.389344	-0.612732	-0.0479479	-0.215976	0.349099	-0.304634	-0.324894	-0.702332	-0.641952	0.294662	-0.816182	-0.420212	-0.674905	0.486613	-0.387301	0.460054	0.881778
g3836.t1	-0.0160245	-0.0192644	0.4042	-0.083201	0.71913	-0.784406	0.880108	0.583884	0.50485	0.176287	0.135373	0.773636	-0.350699	0.485763	-0.288797	0.87183	0.318608	0.84796	0.557072
g3844.t1	-0.51351	-0.17584	-0.718724	-0.448072	-0.387588	0.137014	-0.299086	-0.717511	-0.661932	-0.744133	-0.662308	-0.319774	-0.608961	-0.651058	-0.572636	-0.171123	-0.416706	-0.00331916	0.490785
g3904.t1	-0.715356	-0.345882	-0.35255	-0.587945	0.154794	-0.407211	0.441253	-0.22049	-0.304761	-0.671516	-0.638282	0.321214	-0.863502	-0.283109	-0.787435	0.557303	-0.248396	0.608333	0.965047
g3987.t1	-0.211413	-0.274427	0.344948	-0.282964	0.742733	-0.807311	0.867894	0.593517	0.502275	0.148888	-0.0693091	0.829106	-0.358069	0.403212	-0.410852	0.944218	0.0783169	0.864849	0.613907
g4051.t1	0.118122	0.102484	-0.398497	0.204994	-0.757633	0.774914	-0.779322	-0.579447	-0.494421	-0.128124	-0.0141355	-0.733766	0.284239	-0.405596	0.375107	-0.760982	-0.122524	-0.758627	-0.549006
g407.t1	0.71533	0.440987	0.601352	0.564405	0.473879	-0.301896	0.236313	0.560272	0.508021	0.65779	0.64855	0.169544	0.304255	0.660762	0.297231	0.0806711	0.721263	0.211519	-0.297934
g410.t1	0.0619907	-0.113407	0.579312	-0.0135812	0.779859	-0.777399	0.857864	0.736533	0.68003	0.430096	0.226844	0.791386	-0.0361833	0.631884	-0.158284	0.820954	0.291789	0.758978	0.326706
g4188.t1	0.740215	0.571559	0.700175	0.69244	0.320781	-0.0922948	0.147369	0.530922	0.481923	0.636467	0.765802	0.0634058	0.412221	0.685921	0.658852	-0.0311575	0.722506	-0.0519152	-0.482028
g4191.t1	0.0101059	-0.229916	0.542993	-0.121871	0.855941	-0.773268	0.754026	0.791934	0.710302	0.439251	0.141637	0.757234	-0.0424134	0.579301	-0.271845	0.753471	0.18185	0.733315	0.3604
g4281.t1	0.201703	0.0464849	0.582757	0.106805	0.809445	-0.74895	0.767175	0.716796	0.637197	0.440813	0.33658	0.690247	-0.08659	0.675677	-0.0725372	0.703211	0.467296	0.719816	0.313893
g4338.t1	0.832214	0.488411	0.46523	0.723334	-0.0936126	0.405985	-0.432124	0.282228	0.318511	0.660969	0.737448	-0.366085	0.740958	0.36025	0.749318	-0.58024	0.498348	-0.550518	-0.866828
g4372.t1	0.568639	0.0912668	0.791638	0.31118	0.73986	-0.533624	0.408469	0.824629	0.827814	0.847566	0.570605	0.454118	0.515918	0.778329	0.296786	0.325978	0.421774	0.344204	-0.291657
g4376.t1	-0.50244	-0.310563	-0.415727	-0.533582	0.158081	-0.423309	0.405526	-0.289152	-0.252381	-0.613668	-0.565669	0.258674	-0.875798	-0.337626	-0.748347	0.509119	-0.1599	0.583756	0.887887
g441.t1	-0.748461	-0.37579	-0.333935	-0.537342	0.0606819	-0.320671	0.438476	-0.263668	-0.345032	-0.600433	-0.613477	0.280604	-0.817984	-0.276732	-0.699423	0.486379	-0.261582	0.53594	0.849319
g4435.t1	0.0236808	0.123494	-0.269493	0.203971	-0.795136	0.832387	-0.770528	-0.494827	-0.402492	-0.0704458	0.0167689	-0.685962	0.344336	-0.311484	0.412643	-0.726	-0.192834	-0.789622	-0.562581
g4624.t1	0.475894	0.0706178	0.752842	0.343225	0.353558	-0.12774	0.126706	0.704036	0.713295	0.818624	0.590541	0.21511	0.649044	0.610185	0.505203	0.0373675	0.207169	-0.0889269	-0.536054
g4767.t1	0.230015	-0.0374965	0.541401	0.0763139	0.7776	-0.755421	0.761395	0.738131	0.713967	0.532808	0.323393	0.773296	-0.0207508	0.657144	-0.106872	0.760675	0.391952	0.804936	0.2517
g4790.t1	0.235709	-0.0780339	0.65569	0.0803273	0.874419	-0.787285	0.758785	0.847661	0.742312	0.522486	0.330135	0.749628	0.0830952	0.664415	-0.0210268	0.707897	0.359606	0.664927	0.168739
g4851.t1	-0.593638	-0.274421	-0.534912	-0.428927	-0.0099067	-0.25587	0.250744	-0.376596	-0.451638	-0.666414	-0.614891	0.125093	-0.83166	-0.33867	-0.690219	0.346648	-0.196851	0.469966	0.799951
g4871.t1	0.795218	0.849953	0.614696	0.888605	0.00664835	0.189353	-0.0529972	0.401654	0.35467	0.592089	0.882396	-0.11452	0.43554	0.477222	0.704839	-0.353379	0.752357	-0.243782	-0.608484
g4952.t1	0.691945	0.926528	0.552276	0.866286	-0.0119869	0.228219	0.00943686	0.362388	0.207368	0.42551	0.771452	-0.124231	0.230902	0.473466	0.63275	-0.226524	0.852718	-0.187666	-0.402033
g4959.t1	0.57047	0.896414	0.196101	0.802237	-0.474947	0.61667	-0.388067	-0.103771	-0.175372	0.114074	0.602121	-0.486405	0.258393	0.0346779	0.684429	-0.635239	0.573327	-0.59732	-0.567496
g4976.t1	0.746214	0.696252	0.69427	0.782292	0.408258	-0.171706	0.287555	0.572717	0.3957	0.579304	0.746796	0.140754	0.214282	0.655586	0.445271	0.041491	0.937938	0.149999	-0.251689
g4978.t1	0.647089	0.753819	0.238308	0.757502	-0.442898	0.64385	-0.481872	-0.00514225	0.00868249	0.307332	0.664615	-0.444123	0.532048	0.101792	0.766434	-0.636453	0.474449	-0.663883	-0.74065
g4998.t1	-0.165261	-0.358446	0.224631	-0.288857	0.6706	-0.824144	0.744056	0.436817	0.46552	0.109776	-0.142248	0.731923	-0.235277	0.305191	-0.385358	0.770658	-0.0488387	0.808758	0.489123
g5093.t1	-0.663304	-0.3627	-0.335521	-0.594575	0.201051	-0.455441	0.523965	-0.157874	-0.195855	-0.594263	-0.570299	0.450788	-0.842273	-0.271254	-0.791976	0.648027	-0.213387	0.693549	0.979179
g5111.t1	0.534253	0.250209	0.82266	0.456558	0.711329	-0.484874	0.487268	0.868215	0.82661	0.822373	0.639939	0.42372	0.356863	0.780292	0.29844	0.294632	0.555973	0.27831	-0.243305
g5145.t1	0.686825	0.854307	0.579284	0.871684	0.0758752	0.145776	0.144618	0.440526	0.336959	0.526658	0.89034	0.0448135	0.278798	0.520213	0.639193	-0.160446	0.860218	-0.0898998	-0.419221
g5160.t1	-0.566503	-0.274765	-0.847894	-0.397504	-0.514379	0.307761	-0.384375	-0.891292	-0.740083	-0.779737	-0.687931	-0.438538	-0.445196	-0.853154	-0.450279	-0.399003	-0.490833	-0.250909	0.301156
g5163.t1	-0.166489	-0.176821	0.409005	-0.196679	0.689593	-0.749532	0.857882	0.600556	0.547241	0.22135	0.0234746	0.790645	-0.337211	0.428056	-0.372293	0.891012	0.172004	0.82872	0.577939
g5164.t1	0.0390427	-0.061676	0.464694	-0.0979828	0.747465	-0.798339	0.808163	0.667236	0.56678	0.28201	0.132652	0.717752	-0.282365	0.560738	-0.296624	0.852532	0.290796	0.848812	0.488024
g5223.t1	0.321573	0.224874	0.632404	0.212188	0.712823	-0.664962	0.765597	0.753906	0.686413	0.483678	0.46721	0.684604	-0.0881132	0.685274	0.0548747	0.697961	0.536392	0.693915	0.237731
g526.t1	0.616712	0.248132	0.519351	0.525083	0.0355293	0.276504	-0.405018	0.380538	0.327577	0.64472	0.546937	-0.309672	0.883813	0.401627	0.690974	-0.49988	0.252547	-0.564993	-0.865371
g5288.t1	-0.688075	-0.413415	-0.583817	-0.648052	0.0392688	-0.291937	0.194755	-0.41289	-0.388881	-0.703663	-0.741098	0.110895	-0.836915	-0.533794	-0.826055	0.300042	-0.364368	0.400767	0.85655
g5338.t1	0.1057	-0.188439	0.62893	-0.0652701	0.827284	-0.78777	0.775312	0.833856	0.710161	0.470323	0.193417	0.755199	-0.00250028	0.658538	-0.18048	0.813669	0.212266	0.730537	0.294959
g5456.t1	0.537238	0.215348	0.840891	0.4758	0.532465	-0.257462	0.322845	0.88755	0.793323	0.794354	0.703003	0.380257	0.552485	0.787037	0.4814	0.235277	0.471133	0.102261	-0.401379
g5465.t1	0.12698	-0.0828918	0.435029	-0.0426991	0.815895	-0.825113	0.844312	0.63391	0.621785	0.390538	0.166189	0.761498	-0.205854	0.535957	-0.232267	0.824755	0.351209	0.827683	0.394685
g5472.t1	-0.150994	0.0922187	0.146857	-0.0878756	0.524349	-0.636709	0.776367	0.308538	0.18024	-0.158447	-0.0395385	0.608361	-0.632048	0.175042	-0.453672	0.716448	0.349334	0.781104	0.741728
g548.t1	0.702988	0.504484	0.494866	0.646915	-0.078767	0.387035	-0.371674	0.319692	0.340628	0.595539	0.689729	-0.316109	0.728967	0.288285	0.806445	-0.557152	0.347248	-0.65696	-0.855828
g5528.t1	0.585458	0.261174	0.67471	0.469126	0.587035	-0.263123	0.265958	0.664517	0.676673	0.784113	0.651741	0.232162	0.595064	0.614086	0.477132	0.00359527	0.471285	-0.0367369	-0.484892
g5557.t1	0.549564	0.806177	0.209554	0.721322	-0.432639	0.491276	-0.337776	-0.0346371	-0.139463	0.128391	0.526366	-0.447205	0.232524	0.152788	0.556216	-0.46342	0.553628	-0.494984	-0.478632
g5665.t1	0.260092	0.279399	-0.190216	0.345194	-0.632704	0.712205	-0.745567	-0.477048	-0.393025	-0.0386628	0.113968	-0.753663	0.431731	-0.336628	0.505808	-0.869351	-0.0402752	-0.899587	-0.693796
g568.t1	0.453442	0.0919013	0.639182	0.297562	0.290562	0.0343458	-0.0898476	0.612073	0.574444	0.728331	0.503435	0.0211424	0.670476	0.496109	0.494312	-0.155505	0.119029	-0.267856	-0.590326
g5691.t1	-0.687505	-0.313121	-0.363522	-0.542568	0.104067	-0.360382	0.382971	-0.25757	-0.375959	-0.654256	-0.662231	0.261604	-0.856735	-0.287828	-0.782248	0.511613	-0.232929	0.589308	0.932855
g5697.t1	-0.735908	-0.418449	-0.362823	-0.64061	0.151735	-0.438027	0.495796	-0.176938	-0.239959	-0.626749	-0.646586	0.400128	-0.856219	-0.273039	-0.820213	0.660498	-0.31481	0.669231	0.964073
g5801.t1	0.877933	0.758039	0.648122	0.831665	0.181471	0.107188	-0.013477	0.471844	0.424784	0.65772	0.805695	-0.134284	0.422964	0.532906	0.635895	-0.265352	0.780309	-0.243711	-0.593109
g5802.t1	-0.234444	-0.19233	0.279506	-0.25761	0.711271	-0.791806	0.883354	0.50293	0.39922	0.00690458	-0.0784453	0.817621	-0.479941	0.316505	-0.486361	0.89957	0.154834	0.8995	0.729774
g5821.t1	0.731711	0.92414	0.466167	0.895033	-0.155335	0.32048	-0.139016	0.211281	0.0559002	0.379362	0.739652	-0.308747	0.25237	0.389749	0.622376	-0.373845	0.819847	-0.321741	-0.504185
g5866.t1	-0.537749	-0.0766215	-0.755207	-0.354627	-0.588966	0.336127	-0.374303	-0.820149	-0.805238	-0.874994	-0.631	-0.411573	-0.609352	-0.738471	-0.418358	-0.284813	-0.388352	-0.172779	0.433926
g5979.t1	0.805471	0.749085	0.739174	0.832251	0.0430447	0.192296	-0.121059	0.450724	0.239799	0.558117	0.744492	-0.206501	0.419533	0.652869	0.774073	-0.225381	0.739565	-0.285292	-0.576111
g5983.t1	0.779704	0.601221	0.718904	0.681706	0.451423	-0.26465	0.294534	0.646129	0.561421	0.644273	0.783451	0.171638	0.325702	0.638504	0.48262	0.0405204	0.801367	0.0724446	-0.362551
g5995.t1	0.109375	0.0466798	0.510075	0.0367976	0.753581	-0.757845	0.862128	0.669095	0.541171	0.253018	0.212705	0.735308	-0.205828	0.543005	-0.183996	0.769437	0.377359	0.756101	0.411252
g6035.t1	0.165056	0.284556	-0.352975	0.277749	-0.742988	0.798082	-0.827964	-0.642924	-0.58252	-0.230437	-0.0126189	-0.835626	0.209403	-0.402124	0.443713	-0.839846	-0.038962	-0.85627	-0.529059
g614.t1	-0.786363	-0.501189	-0.571892	-0.751552	0.0667039	-0.363814	0.383369	-0.314785	-0.234471	-0.703595	-0.683835	0.375178	-0.791744	-0.494905	-0.821687	0.52622	-0.457431	0.565985	0.914921
g6165.t1	-0.049603	-0.134415	0.21123	-0.188389	0.650501	-0.763654	0.788934	0.407328	0.490769	0.0990943	0.00624401	0.68967	-0.414568	0.280632	-0.356996	0.78792	0.183871	0.815892	0.558326
g6205.t1	0.545353	0.171982	0.514852	0.440643	0.040487	0.278018	-0.356548	0.441079	0.466859	0.711413	0.573778	-0.141516	0.837093	0.414982	0.641775	-0.392663	0.129717	-0.455528	-0.786296
g623.t1	-0.72903	-0.522525	-0.365645	-0.695222	0.19499	-0.48886	0.480143	-0.213532	-0.225677	-0.606818	-0.695676	0.383792	-0.832272	-0.310008	-0.859566	0.630566	-0.37537	0.679743	0.946199
g6255.t1	0.105844	0.189123	0.376413	0.133837	0.581229	-0.570416	0.66121	0.467662	0.279694	0.178138	0.159753	0.523354	-0.257375	0.532122	-0.207424	0.673503	0.531853	0.71007	0.434129
g629.t1	0.636362	0.304046	0.473534	0.561306	-0.0858533	0.370796	-0.449901	0.317751	0.257911	0.629223	0.567725	-0.340473	0.906466	0.40449	0.745237	-0.51583	0.210119	-0.619026	-0.923508
g638.t1	-0.718124	-0.431666	-0.436596	-0.661555	0.109744	-0.426785	0.44107	-0.26036	-0.292765	-0.671149	-0.645327	0.361896	-0.838705	-0.333559	-0.796901	0.600153	-0.342803	0.633574	0.926747
g6404.t1	-0.536688	-0.207077	-0.391769	-0.458597	0.123168	-0.402816	0.499311	-0.285321	-0.273104	-0.645969	-0.502709	0.345095	-0.906429	-0.331545	-0.668675	0.544872	-0.114411	0.608659	0.896196
g6405.t1	0.141039	0.0656603	0.46776	0.0658331	0.71903	-0.797141	0.854522	0.597234	0.59423	0.315326	0.244387	0.74771	-0.265824	0.508227	-0.176595	0.742615	0.396835	0.811866	0.41715
g6408.t1	-0.711349	-0.301911	-0.270388	-0.539322	0.101904	-0.301261	0.398218	-0.154007	-0.319909	-0.639707	-0.566311	0.277089	-0.79351	-0.24008	-0.707315	0.510835	-0.222526	0.506838	0.887917
g642.t1	-0.610014	-0.226296	-0.348723	-0.454785	0.0377477	-0.32738	0.387143	-0.295884	-0.397392	-0.700902	-0.559934	0.264549	-0.817068	-0.310651	-0.687906	0.477688	-0.162186	0.541097	0.891553
g646.t1	0.12085	0.171305	-0.319977	0.229155	-0.649417	0.763945	-0.73446	-0.559415	-0.520171	-0.139875	-0.0500255	-0.7962	0.202982	-0.292525	0.280585	-0.776585	-0.124598	-0.750658	-0.499889
g652.t1	-0.387521	-0.134156	-0.752829	-0.348467	-0.57948	0.370639	-0.461125	-0.755358	-0.685476	-0.733138	-0.513914	-0.383524	-0.36917	-0.795524	-0.388744	-0.375734	-0.426401	-0.23151	0.2758
g6538.t1	-0.0127885	-0.186999	0.574425	-0.140879	0.772271	-0.774651	0.773846	0.721521	0.613495	0.405603	0.0917665	0.709745	-0.103785	0.601323	-0.274551	0.824658	0.174924	0.761094	0.378485
g6598.t1	-0.177722	-0.0165232	0.0671231	-0.106243	0.537476	-0.674841	0.76413	0.232583	0.26157	-0.108679	-0.0607035	0.576157	-0.573503	0.164793	-0.466507	0.665656	0.249092	0.759884	0.682977
g6748.t1	-0.77864	-0.541831	-0.465908	-0.743351	0.202566	-0.487633	0.524125	-0.169302	-0.113417	-0.567846	-0.667712	0.438486	-0.793308	-0.369739	-0.846602	0.631497	-0.444792	0.641369	0.925347
g6750.t1	0.106021	0.0370373	0.43079	-0.0390121	0.679734	-0.751239	0.800954	0.572758	0.469064	0.2262	0.156829	0.688051	-0.358149	0.506138	-0.251894	0.820676	0.361881	0.83549	0.49489
g6787.t1	-0.0548288	-0.251505	0.509382	-0.140497	0.709243	-0.699767	0.79674	0.713195	0.565366	0.323136	0.124581	0.809996	-0.12341	0.572453	-0.257236	0.858266	0.178171	0.788209	0.401814
g6816.t1	0.263216	0.420442	-0.321288	0.366083	-0.708567	0.768894	-0.722093	-0.613412	-0.507666	-0.242062	0.122041	-0.725501	0.135974	-0.442841	0.486241	-0.829894	0.0909644	-0.785367	-0.492487
g687.t1	-0.194202	-0.0677556	0.144595	-0.152786	0.531941	-0.645688	0.659809	0.303354	0.216222	-0.0177543	-0.124898	0.561045	-0.509595	0.313687	-0.458207	0.723728	0.214246	0.818945	0.661947
g6910.t1	-0.774401	-0.465967	-0.247461	-0.686035	0.141363	-0.415417	0.517922	-0.094382	-0.139195	-0.506723	-0.581016	0.443222	-0.737512	-0.203113	-0.75702	0.674361	-0.361694	0.651336	0.879017
g7192.t1	0.672232	0.343471	0.877075	0.592015	0.50782	-0.266366	0.254484	0.825208	0.745992	0.902524	0.752533	0.242032	0.612407	0.833138	0.563372	0.0904898	0.556877	0.059004	-0.529816
g7241.t1	-0.567203	-0.352338	-0.413003	-0.536431	0.0824188	-0.368414	0.325943	-0.313989	-0.419139	-0.63873	-0.666284	0.201571	-0.783193	-0.319666	-0.752056	0.423539	-0.25167	0.558529	0.841992
g7356.t1	-0.780377	-0.455957	-0.668656	-0.64981	-0.079028	-0.212658	0.213674	-0.531058	-0.462521	-0.791966	-0.786319	0.147277	-0.822635	-0.633134	-0.836242	0.293113	-0.443755	0.404651	0.866461
g7358.t1	-0.811311	-0.459107	-0.489215	-0.662772	0.0695499	-0.350586	0.398923	-0.275573	-0.225405	-0.641046	-0.695001	0.355502	-0.789825	-0.468054	-0.803493	0.462138	-0.460575	0.521179	0.889092
g7415.t1	0.546005	0.388324	0.872485	0.537815	0.559054	-0.291103	0.327895	0.833075	0.661579	0.764126	0.660285	0.299319	0.452906	0.81902	0.445421	0.206357	0.575329	0.144475	-0.310391
g7654.t1	-0.696047	-0.335311	-0.343075	-0.608136	0.116766	-0.368314	0.422573	-0.186896	-0.307995	-0.674686	-0.611043	0.363115	-0.843601	-0.28993	-0.738903	0.588252	-0.264237	0.597525	0.955076
g7673.t1	0.0607582	-0.269583	0.588198	-0.098222	0.753822	-0.711355	0.688763	0.810495	0.771783	0.565013	0.207378	0.764563	0.160424	0.597741	-0.148694	0.717951	0.0919918	0.679132	0.172181
g7698.t1	0.569256	0.277868	0.859946	0.416168	0.596312	-0.449537	0.411401	0.834189	0.846245	0.82743	0.683142	0.411916	0.409287	0.73752	0.35457	0.288844	0.481371	0.274459	-0.273682
g7716.t1	0.175411	0.0832898	-0.0139624	0.263595	-0.395661	0.642443	-0.672006	-0.173146	-0.199499	0.167191	0.167986	-0.592794	0.631037	-0.0727974	0.444705	-0.732327	-0.0788236	-0.795772	-0.688525
g7735.t1	0.579531	0.834969	0.331857	0.677534	-0.29633	0.48944	-0.345509	0.0716086	-0.0391641	0.207963	0.560534	-0.458041	0.186216	0.18101	0.610518	-0.443419	0.561836	-0.502751	-0.468456
g7772.t1	0.457337	-0.0479434	0.676706	0.221543	0.762532	-0.540352	0.45757	0.840052	0.826467	0.793693	0.506114	0.515206	0.549208	0.693638	0.25416	0.353754	0.307267	0.318024	-0.275803
g7775.t1	0.0642989	-0.111299	-0.204529	-0.0323217	-0.469336	0.497526	-0.646154	-0.254625	-0.0873547	0.0838795	-0.0131251	-0.544911	0.433188	-0.304204	0.284642	-0.659069	-0.386946	-0.688098	-0.552892
g7867.t1	-0.206896	-0.0815478	0.27984	-0.229419	0.632829	-0.744475	0.913159	0.478979	0.49375	0.1046	0.0439662	0.787597	-0.413584	0.306423	-0.36171	0.81122	0.120929	0.806959	0.60663
g8058.t1	-0.0265268	-0.020754	0.411641	-0.00912698	0.67485	-0.744555	0.919797	0.583309	0.547362	0.26016	0.236358	0.823869	-0.215815	0.481728	-0.135757	0.799592	0.294377	0.7615	0.417006
g8061.t1	0.165718	-0.02008	0.531318	0.051679	0.681903	-0.777122	0.840296	0.670773	0.662308	0.413695	0.295531	0.763413	-0.0515189	0.590294	-0.10976	0.760773	0.286906	0.736387	0.273722
g8161.t1	0.656797	0.259008	0.790374	0.554663	0.400563	-0.189472	0.166901	0.711779	0.685136	0.827497	0.625389	0.215426	0.657366	0.629889	0.481281	0.0149138	0.428146	-0.018774	-0.545893
g8188.t1	0.259563	-0.000285933	0.680773	0.109509	0.806527	-0.785448	0.803381	0.80404	0.757285	0.57481	0.310908	0.748156	0.0121933	0.6936	-0.0550163	0.760109	0.358367	0.744894	0.210991
g8429.t1	0.563246	0.925515	0.49183	0.816661	-0.193285	0.369019	-0.0268694	0.209726	0.0629323	0.261923	0.718986	-0.185839	0.0824383	0.337126	0.620411	-0.277124	0.729981	-0.258747	-0.359262
g8455.t1	0.116764	-0.176056	0.647338	-0.0267425	0.844069	-0.789617	0.777377	0.821236	0.767089	0.564411	0.243289	0.769834	0.0852972	0.647986	-0.139018	0.74036	0.229695	0.714636	0.216828
g8517.t1	-0.814321	-0.508611	-0.486979	-0.734722	0.00900494	-0.288481	0.286073	-0.324377	-0.371104	-0.754276	-0.7405	0.300438	-0.754277	-0.464655	-0.793238	0.479405	-0.501011	0.510042	0.886863
g8553.t1	0.527229	0.126836	0.7772	0.425472	0.545295	-0.311328	0.33145	0.879217	0.832996	0.867993	0.69746	0.457635	0.66252	0.759351	0.453554	0.220455	0.379849	0.144813	-0.445617
g8590.t1	-0.564811	-0.125519	-0.636419	-0.343814	-0.362664	0.0666463	-0.00179787	-0.624977	-0.672976	-0.811018	-0.573752	-0.132571	-0.756526	-0.527189	-0.555523	0.0452844	-0.268872	0.172993	0.614512
g8613.t1	0.600264	0.216196	0.408638	0.476805	0.0033242	0.250836	-0.293001	0.355943	0.438872	0.633651	0.642602	-0.15996	0.873764	0.337635	0.724258	-0.411119	0.196935	-0.523204	-0.85439
g8671.t1	0.530074	0.122326	0.764021	0.359162	0.510845	-0.304155	0.314568	0.777684	0.858979	0.916761	0.579544	0.378524	0.493721	0.71218	0.3829	0.267895	0.325457	0.183116	-0.399778
g8679.t1	-0.745756	-0.292185	-0.752073	-0.574263	-0.380871	0.0513946	0.00378994	-0.639886	-0.611181	-0.838087	-0.70171	-0.0520394	-0.782587	-0.700771	-0.61842	0.102493	-0.473171	0.130747	0.674831
g8680.t1	0.531725	0.0841563	0.70546	0.407428	0.577143	-0.313026	0.213847	0.737231	0.646711	0.749679	0.487927	0.225663	0.596757	0.744942	0.375621	0.125646	0.328912	0.0513178	-0.454145
g8727.t1	-0.641922	-0.183301	-0.618716	-0.445305	-0.378977	0.0869103	-0.0747262	-0.621558	-0.505298	-0.754041	-0.585111	-0.190149	-0.720228	-0.650369	-0.49307	-0.0608471	-0.408268	0.0177218	0.583507
g8738.t1	0.83752	0.368033	0.738566	0.612525	0.359217	-0.0710354	-0.00644157	0.668677	0.644324	0.906984	0.757896	0.0955336	0.692767	0.695355	0.62863	-0.063558	0.533414	-0.107311	-0.681375
g8748.t1	-0.84114	-0.446612	-0.556418	-0.705637	-0.107473	-0.19225	0.154853	-0.461326	-0.457602	-0.770506	-0.809668	0.0617774	-0.823009	-0.551692	-0.829398	0.308677	-0.50081	0.348053	0.861466
g8763.t1	0.218633	-0.0678562	0.563739	0.0363664	0.757243	-0.747134	0.705121	0.701405	0.665554	0.500659	0.229376	0.64527	0.0391533	0.685176	-0.112428	0.727186	0.318564	0.709186	0.211697
g8780.t1	-0.68726	-0.22118	-0.56734	-0.428313	-0.237289	0.0301145	-0.013633	-0.544967	-0.712876	-0.81288	-0.67889	-0.139683	-0.75507	-0.445525	-0.639108	0.115366	-0.246548	0.206572	0.69894
g8801.t1	-0.261984	-0.217391	0.142568	-0.324575	0.664987	-0.768333	0.834509	0.396041	0.32575	-0.0247956	-0.126233	0.789784	-0.431735	0.259857	-0.507362	0.885589	0.0990497	0.914674	0.699645
g881.t1	0.60095	0.237846	0.4962	0.500362	0.0775884	0.223468	-0.355888	0.38131	0.285732	0.589898	0.477508	-0.277758	0.816297	0.438194	0.701331	-0.410805	0.208897	-0.536406	-0.806276
g8837.t1	-0.000910533	-0.132851	-0.374367	-0.049812	-0.550851	0.611573	-0.742706	-0.489784	-0.29174	-0.0926674	-0.133118	-0.585757	0.380593	-0.515047	0.110415	-0.75094	-0.41157	-0.681432	-0.494823
g8841.t1	-0.537098	-0.45549	-0.794813	-0.515918	-0.544724	0.325494	-0.454084	-0.755957	-0.60623	-0.651381	-0.733659	-0.391517	-0.197419	-0.797656	-0.37876	-0.321738	-0.698003	-0.309058	0.142155
g8944.t1	0.630791	0.424459	0.911605	0.520877	0.643065	-0.398307	0.457826	0.876832	0.79825	0.848245	0.721246	0.434263	0.376504	0.836964	0.419699	0.3246	0.634667	0.295517	-0.267671
g8952.t1	0.723217	0.418638	0.78687	0.646574	0.344022	-0.051949	0.142759	0.685055	0.644555	0.817199	0.851398	0.117099	0.627879	0.708696	0.724356	-0.0812883	0.577499	-0.142943	-0.618538
g8981.t1	0.741153	0.383725	0.770311	0.659144	0.397847	-0.101745	0.139431	0.710244	0.72545	0.902115	0.77686	0.181359	0.599499	0.652204	0.604681	-0.0431555	0.617244	-0.0273852	-0.580729
g9013.t1	0.655449	0.326959	0.897795	0.498691	0.636035	-0.440862	0.474182	0.875901	0.81253	0.85679	0.706771	0.508299	0.46174	0.831217	0.472967	0.375584	0.56267	0.309461	-0.325458
g9089.t1	0.612969	0.809703	0.364803	0.716722	-0.229992	0.393845	-0.18252	0.158446	0.127258	0.28481	0.728738	-0.251004	0.226833	0.260008	0.725273	-0.367293	0.623397	-0.374458	-0.468075
g928.t1	0.100504	-0.237186	0.583601	-0.0717662	0.665771	-0.559471	0.589859	0.818277	0.785247	0.601247	0.275658	0.664234	0.181983	0.638119	-0.0207307	0.671993	0.116882	0.526502	0.113983
g929.t1	0.476686	0.0317586	0.796131	0.259319	0.604154	-0.367313	0.210639	0.833563	0.770586	0.780704	0.495095	0.308786	0.523462	0.697529	0.322885	0.176914	0.218177	0.114117	-0.368235
g9388.t1	0.52697	0.305581	0.756092	0.415442	0.500449	-0.254323	0.325377	0.804242	0.663395	0.67842	0.665118	0.29651	0.397981	0.697374	0.503034	0.204688	0.542998	0.078868	-0.298333
g9390.t1	0.617268	0.239329	0.573745	0.467731	0.141013	0.206924	-0.265822	0.522623	0.562704	0.794799	0.678726	-0.125445	0.770989	0.495151	0.696256	-0.334023	0.272397	-0.412614	-0.779489
g9445.t1	-0.694825	-0.234167	-0.417465	-0.515235	-0.0784831	-0.139298	0.222305	-0.347234	-0.408961	-0.698978	-0.577608	0.10876	-0.854274	-0.36352	-0.718915	0.367151	-0.227511	0.4049	0.868507
g9477.t1	0.0336825	-0.184173	0.427737	-0.157822	0.785208	-0.808951	0.844908	0.700541	0.779305	0.41269	0.181468	0.860536	-0.142969	0.450596	-0.223432	0.809885	0.113263	0.815613	0.36111
g973.t1	-0.690987	-0.279793	-0.268047	-0.515256	0.107446	-0.32488	0.418309	-0.137485	-0.249818	-0.583051	-0.562405	0.306762	-0.841484	-0.22316	-0.743499	0.5462	-0.215477	0.548379	0.911696
g9739.t1	-0.691034	-0.412454	-0.493844	-0.612139	0.0126007	-0.3185	0.415892	-0.286583	-0.236279	-0.57063	-0.591546	0.402613	-0.759232	-0.417538	-0.723384	0.542184	-0.352778	0.615074	0.833154
g9749.t1	0.324144	0.0139009	0.725443	0.205898	0.629608	-0.44818	0.515568	0.91077	0.855004	0.758592	0.527717	0.63471	0.393669	0.704027	0.226346	0.46883	0.243393	0.369998	-0.157687
g981.t1	-0.267555	0.0563564	-0.700421	-0.109665	-0.704116	0.493467	-0.472505	-0.836326	-0.685186	-0.695898	-0.407349	-0.469418	-0.254018	-0.803336	-0.107567	-0.509452	-0.33231	-0.418293	0.05284
g9834.t1	-0.00748071	-0.248367	0.573365	-0.161628	0.805208	-0.779325	0.705308	0.788698	0.757097	0.437104	0.134213	0.739708	0.0424567	0.53123	-0.207923	0.709319	0.0189759	0.657479	0.258296
g9840.t1	-0.610533	-0.21729	-0.376959	-0.40803	0.00203041	-0.225931	0.30119	-0.34277	-0.421686	-0.633455	-0.566623	0.157315	-0.845889	-0.255675	-0.698432	0.41489	-0.119214	0.531805	0.845335
g9871.t1	0.0675636	-0.167933	0.422911	-0.071336	0.789239	-0.782882	0.802017	0.64207	0.702492	0.34437	0.190781	0.795975	-0.0334339	0.424408	-0.20468	0.724827	0.20548	0.708065	0.299007
g9894.t1	-0.13944	0.0216877	-0.513447	0.0221619	-0.793468	0.72661	-0.745469	-0.746136	-0.648594	-0.415672	-0.244058	-0.761678	-0.0265166	-0.545967	0.131559	-0.711669	-0.272414	-0.702296	-0.28906
g9899.t1	0.705293	0.836264	0.594614	0.822944	0.0363191	0.197093	0.064186	0.397616	0.324448	0.451135	0.856439	-0.0361933	0.304948	0.479228	0.687478	-0.221655	0.754807	-0.178194	-0.464503
g992.t1	-0.806846	-0.508403	-0.50421	-0.759848	0.0347037	-0.35683	0.371306	-0.311045	-0.2807	-0.723584	-0.745059	0.339745	-0.81274	-0.489784	-0.838778	0.515684	-0.525541	0.553621	0.929681

## Sheet: R. irregulairs Cell ves. trans.
Supplementary Table 7. Correlation matrix of the R. irregularis 'key genes' involved in Cell vesicle transport biological process compared to all the cassava genes.
	g1300.t1	g7192.t1
Manes.01G003900	0.215679	-0.313309
Manes.01G023200	-0.0791792	0.415067
Manes.01G036800	0.618361	-0.745613
Manes.01G111700	-0.250354	0.496278
Manes.01G115400	0.704987	-0.731118
Manes.01G123000	-0.221491	0.52121
Manes.01G139400	-0.109334	0.397117
Manes.01G201800	-0.268342	0.4158
Manes.01G205200	0.706807	-0.724499
Manes.01G208500	0.505205	-0.680598
Manes.01G265100	-0.702828	0.7537
Manes.02G039800	-0.750316	0.809832
Manes.02G059900	-0.745484	0.834066
Manes.02G069900	-0.239415	0.521497
Manes.02G119500	0.619321	-0.605108
Manes.02G135300	-0.55304	0.647632
Manes.02G219500	0.647263	-0.67305
Manes.03G044400	-0.426094	0.652531
Manes.03G068200	-0.720462	0.82109
Manes.03G127800	-0.176798	0.484028
Manes.03G171200	-0.259089	0.542059
Manes.03G194400	0.0071077	-0.236578
Manes.03G202500	-0.224529	0.507045
Manes.03G205000	-0.527014	0.694147
Manes.03G206300	0.795393	-0.752451
Manes.04G064300	-0.734403	0.821083
Manes.04G075000	-0.131741	0.281733
Manes.04G090100	0.55595	-0.566173
Manes.04G095800	-0.430722	0.719758
Manes.04G141400	0.735657	-0.754872
Manes.04G146400	0.770511	-0.788415
Manes.04G161100	0.707336	-0.66488
Manes.05G014200	-0.613828	0.745077
Manes.05G047000	-0.357341	0.609781
Manes.05G047400	-0.718269	0.74036
Manes.05G077100	0.0687391	0.238116
Manes.05G136900	0.552955	-0.691858
Manes.06G038200	0.747609	-0.772053
Manes.06G041300	0.50444	-0.636399
Manes.06G063500	-0.106215	0.358525
Manes.06G117800	-0.193438	0.418628
Manes.06G122900	0.694936	-0.80897
Manes.06G126700	-0.67001	0.704714
Manes.06G148500	-0.661339	0.762949
Manes.06G148600	-0.496335	0.771602
Manes.06G155200	-0.0995868	0.389958
Manes.06G164600	-0.168083	0.41598
Manes.07G005600	0.435791	-0.636438
Manes.07G034500	0.590552	-0.609937
Manes.07G056100	-0.235179	0.484962
Manes.07G073600	-0.117974	0.260049
Manes.07G087500	-0.372213	0.550622
Manes.07G092000	0.28091	-0.4824
Manes.07G094600	-0.620515	0.710691
Manes.08G010900	0.552955	-0.691858
Manes.08G049200	0.677159	-0.718518
Manes.08G141200	-0.678831	0.716625
Manes.09G021000	-0.76507	0.844634
Manes.09G041300	0.232441	-0.471049
Manes.09G059900	-0.0619433	0.347752
Manes.09G084500	-0.106308	0.393469
Manes.09G087100	-0.169231	0.409834
Manes.09G120000	-0.455787	0.687928
Manes.09G129100	0.640162	-0.798442
Manes.09G146200	-0.732211	0.776334
Manes.09G156800	-0.688862	0.788957
Manes.09G182400	-0.503684	0.70096
Manes.10G007300	-0.14611	0.444767
Manes.10G034400	-0.642659	0.760487
Manes.10G059900	0.696048	-0.791406
Manes.10G116300	0.672111	-0.62582
Manes.10G121900	-0.675713	0.764535
Manes.10G135100	-0.692817	0.78702
Manes.11G004200	-0.318737	0.573917
Manes.11G078100	-0.449957	0.602427
Manes.11G114800	-0.657096	0.790338
Manes.11G124400	0.191363	-0.415543
Manes.11G154700	0.0950144	-0.334173
Manes.12G013300	0.584354	-0.799528
Manes.12G035300	-0.223821	0.416299
Manes.12G063500	-0.138176	0.368927
Manes.13G008000	-0.348045	0.600764
Manes.13G045600	0.664964	-0.70959
Manes.13G060300	-0.702079	0.809951
Manes.13G070400	-0.596698	0.734309
Manes.13G071100	0.349198	-0.371797
Manes.13G084400	-0.0726061	-0.0815648
Manes.13G126200	-0.751229	0.80274
Manes.14G007500	-0.0570767	0.383263
Manes.14G015500	0.757636	-0.827391
Manes.14G061800	-0.383938	0.665633
Manes.14G073700	-0.651476	0.777984
Manes.14G100900	-0.258405	0.538661
Manes.14G108900	-0.196661	0.466026
Manes.14G122800	0.603428	-0.690106
Manes.14G139600	-0.190651	0.36982
Manes.14G141400	0.587797	-0.680525
Manes.15G022900	-0.525376	0.692575
Manes.15G034400	-0.201608	0.533186
Manes.15G087400	-0.266973	0.610335
Manes.15G094700	-0.131119	0.283659
Manes.15G151100	-0.244259	0.509647
Manes.15G165000	-0.725842	0.768725
Manes.16G010100	-0.696775	0.685542
Manes.16G020200	0.150293	-0.244473
Manes.16G024800	0.153439	-0.360274
Manes.16G052800	-0.675387	0.790867
Manes.16G090600	-0.344632	0.615435
Manes.16G110700	-0.639753	0.766387
Manes.16G133800	0.22462	-0.274653
Manes.17G013000	-0.189986	0.473954
Manes.17G018800	-0.703047	0.747412
Manes.17G019200	0.63757	-0.737874
Manes.17G053000	0.755705	-0.592796
Manes.17G059000	0.796065	-0.797139
Manes.17G110900	-0.264566	0.459036
Manes.18G031200	0.593324	-0.720434
Manes.18G060600	-0.475027	0.733161
Manes.18G073000	0.694094	-0.740144
Manes.18G094200	0.707069	-0.750791
g10019.t1	0.00924203	0.178417
g1004.t1	-0.488288	0.672232
g10076.t1	0.194955	-0.349827
g1008.t1	-0.80145	0.899263
g10098.t1	0.0946777	0.0385585
g1012.t1	0.682284	-0.527973
g10122.t1	0.673734	-0.532467
g1022.t1	0.558406	-0.538897
g10271.t1	-0.349648	0.0360728
g10292.t1	-0.199581	0.523262
g1045.t1	-0.616843	0.574588
g105.t1	-0.600793	0.764894
g10683.t1	-0.126245	0.343471
g10703.t1	-0.611909	0.877075
g1072.t1	-0.533492	0.768404
g10723.t1	-0.405864	0.592015
g10803.t1	-0.00090295	0.338219
g10995.t1	-0.805783	0.760799
g11031.t1	0.228247	0.132427
g1108.t1	-0.112495	0.3193
g11163.t1	-0.263767	0.555581
g11187.t1	-0.676003	0.845748
g11634.t1	-0.731365	0.901691
g1165.t1	-0.00282524	-0.235935
g11668.t1	-0.304367	0.537571
g11736.t1	0.633501	-0.521385
g11806.t1	0.10697	-0.290354
g11821.t1	-0.169053	0.50782
g11991.t1	-0.286774	0.611808
g1207.t1	-0.675491	0.823134
g12075.t1	0.0375382	0.323574
g12154.t1	-0.120937	0.378926
g12309.t1	0.726028	-0.564398
g1236.t1	-0.37176	0.820101
g12383.t1	-0.0220325	-0.266366
g1242.t1	0.0878304	0.259168
g12727.t1	0.660341	-0.57063
g12728.t1	0.653816	-0.567754
g12890.t1	-0.227131	0.351632
g12914.t1	-0.31889	0.460402
g13288.t1	-0.0110325	0.376602
g1339.t1	0.673427	-0.515243
g13844.t1	-0.628797	0.774496
g1385.t1	-0.0710428	0.334769
g13967.t1	-0.276365	0.390873
g1486.t1	0.721727	-0.8103
g1488.t1	0.729787	-0.609559
g14952.t1	-0.11343	0.164349
g1507.t1	0.8241	-0.738555
g1518.t1	-0.338236	0.417006
g1565.t1	0.575041	-0.712226
g1570.t1	-0.0702009	0.232148
g1651.t1	-0.313392	0.544889
g1659.t1	0.833411	-0.763403
g1757.t1	-0.552449	0.75416
g177.t1	-0.459647	0.762677
g1988.t1	-0.771195	0.816813
g1999.t1	0.734434	-0.710623
g2022.t1	-0.56673	0.799725
g2043.t1	-0.314329	0.599453
g205.t1	0.649777	-0.712923
g2056.t1	-0.087757	0.276437
g208.t1	0.626601	-0.639121
g21.t1	-0.671795	0.854154
g2303.t1	0.168717	0.0920919
g2305.t1	-0.0320439	0.254484
g2329.t1	-0.554738	0.825208
g2331.t1	0.748989	-0.681015
g2337.t1	-0.29529	0.508707
g2340.t1	-0.436031	0.805966
g2345.t1	0.197282	0.0470668
g2349.t1	0.0358475	0.0280342
g2350.t1	-0.165938	0.283342
g2394.t1	-0.302085	0.555891
g2417.t1	0.725569	-0.652222
g2421.t1	0.678489	-0.729953
g2427.t1	0.35607	-0.546614
g2510.t1	0.266067	-0.448365
g2567.t1	-0.299867	0.448439
g2594.t1	-0.632018	0.845945
g2610.t1	-0.596136	0.41383
g2657.t1	0.537766	-0.598242
g2662.t1	0.558499	-0.447094
g2715.t1	-0.19521	0.387226
g2737.t1	-0.814793	0.667553
g2748.t1	-0.168312	0.475883
g2808.t1	0.706287	-0.680026
g284.t1	-0.0589801	0.310755
g2879.t1	-0.229795	0.488473
g2910.t1	-0.726966	0.730592
g296.t1	-0.220633	0.376948
g2968.t1	0.00608019	0.205039
g2998.t1	-0.79459	0.872017
g30.t1	-0.430001	0.700839
g3041.t1	0.225861	-0.447393
g3047.t1	-0.728083	0.64827
g3065.t1	-0.35385	0.475219
g3094.t1	-0.156844	0.434121
g3197.t1	-0.746653	0.880668
g3228.t1	0.173244	-0.236592
g3270.t1	-0.549845	0.629044
g3327.t1	0.650358	-0.58689
g3371.t1	0.619231	-0.515283
g3377.t1	0.704674	-0.625614
g339.t1	-0.656319	0.932385
g3399.t1	0.00954762	0.192952
g3417.t1	-0.551188	0.799698
g3431.t1	-0.325921	0.646884
g3468.t1	-0.45637	0.70641
g3508.t1	-0.606553	0.734427
g3510.t1	-0.626944	0.745992
g3613.t1	-0.424871	0.564692
g3641.t1	-0.715573	0.799362
g372.t1	0.131848	0.136615
g382.t1	0.189906	0.139547
g3830.t1	0.544485	-0.630875
g3836.t1	0.0522514	0.252014
g3844.t1	0.806938	-0.762627
g3904.t1	0.712142	-0.548131
g3987.t1	0.0138238	0.200827
g4051.t1	-0.0507502	-0.238862
g407.t1	-0.233911	0.679317
g410.t1	-0.282209	0.520726
g4188.t1	-0.513674	0.723043
g4191.t1	-0.182182	0.476019
g4193.t1	-0.784233	0.902524
g4281.t1	-0.201806	0.508227
g4338.t1	-0.579383	0.57994
g4372.t1	-0.607608	0.854875
g4376.t1	0.752413	-0.554759
g441.t1	0.571879	-0.440913
g4435.t1	-0.283389	-0.146913
g4624.t1	-0.827634	0.825312
g4767.t1	-0.263069	0.534932
g4790.t1	-0.305886	0.640209
g4807.t1	-0.600809	0.752533
g4851.t1	0.731337	-0.580226
g4871.t1	-0.391632	0.63801
g4952.t1	-0.205282	0.438339
g4959.t1	-0.097035	0.138521
g4976.t1	-0.183342	0.633631
g4978.t1	-0.347133	0.221289
g4998.t1	-0.0631416	0.235818
g5093.t1	0.668958	-0.544211
g5111.t1	-0.4893	0.88069
g5145.t1	-0.333751	0.541372
g5160.t1	0.651606	-0.767355
g5163.t1	-0.0463591	0.259322
g5164.t1	0.00438196	0.358056
g5223.t1	-0.24612	0.532707
g5253.t1	-0.190327	0.242032
g526.t1	-0.643366	0.661629
g5288.t1	0.845123	-0.663474
g5311.t1	-0.718626	0.612407
g5338.t1	-0.267774	0.543481
g5395.t1	-0.563656	0.833138
g5456.t1	-0.702918	0.837533
g5465.t1	-0.0993462	0.407279
g5472.t1	0.446387	-0.0592992
g548.t1	-0.573128	0.560637
g5528.t1	-0.564311	0.776784
g5557.t1	0.0160515	0.166332
g5665.t1	-0.14494	-0.059715
g568.t1	-0.665046	0.685078
g5691.t1	0.732615	-0.562777
g5697.t1	0.662296	-0.543721
g5801.t1	-0.346375	0.651753
g5802.t1	0.177081	0.084564
g5821.t1	-0.109832	0.409179
g5866.t1	0.759811	-0.826923
g5979.t1	-0.423967	0.661551
g5983.t1	-0.306802	0.744345
g5995.t1	-0.0274626	0.397031
g6035.t1	0.0127396	-0.258444
g614.t1	0.668597	-0.670503
g6165.t1	0.090374	0.14761
g6205.t1	-0.757906	0.595874
g623.t1	0.62923	-0.523636
g6255.t1	0.149066	0.220414
g629.t1	-0.6828	0.617565
g638.t1	0.678476	-0.571029
g6404.t1	0.719661	-0.561432
g6405.t1	-0.100753	0.414975
g6408.t1	0.66413	-0.477061
g642.t1	0.718683	-0.588121
g646.t1	0.0232416	-0.217856
g65.t1	-0.648108	0.563372
g652.t1	0.675922	-0.813472
g6538.t1	-0.193486	0.456617
g6598.t1	0.332491	-0.0228561
g6748.t1	0.583811	-0.531634
g6750.t1	0.0652611	0.289005
g6787.t1	-0.198177	0.389739
g6816.t1	0.0639246	-0.27257
g6853.t1	0.0282052	0.0904898
g687.t1	0.261076	0.0289462
g6910.t1	0.479613	-0.403403
g7241.t1	0.720682	-0.532227
g7356.t1	0.762218	-0.775385
g7358.t1	0.606391	-0.588558
g7415.t1	-0.551445	0.822373
g7641.t1	-0.166552	0.556877
g7654.t1	0.688463	-0.581448
g7670.t1	0.127045	0.059004
g7673.t1	-0.407231	0.565985
g7698.t1	-0.560803	0.850169
g7716.t1	-0.281425	0.115231
g7735.t1	-0.0778701	0.224526
g7772.t1	-0.630417	0.781552
g7775.t1	-0.2814	0.0268271
g7867.t1	0.0535199	0.170319
g8058.t1	-0.169922	0.363734
g8061.t1	-0.256426	0.50131
g8161.t1	-0.699587	0.829722
g8188.t1	-0.336896	0.624723
g8429.t1	-0.173902	0.327084
g8455.t1	-0.356213	0.619775
g8517.t1	0.689287	-0.674526
g8553.t1	-0.790415	0.863292
g8590.t1	0.767927	-0.716027
g8613.t1	-0.731827	0.597403
g8671.t1	-0.780319	0.814756
g8679.t1	0.732487	-0.788097
g8680.t1	-0.64077	0.806541
g8727.t1	0.642541	-0.668943
g8738.t1	-0.674508	0.799944
g8748.t1	0.743097	-0.694167
g8763.t1	-0.28504	0.553422
g8780.t1	0.830258	-0.693967
g8801.t1	0.244239	0.013772
g881.t1	-0.652229	0.617553
g8837.t1	-0.0400574	-0.242116
g8841.t1	0.404151	-0.711612
g8944.t1	-0.561254	0.858131
g8952.t1	-0.744992	0.890795
g8981.t1	-0.699647	0.849004
g9013.t1	-0.682238	0.856817
g9089.t1	-0.27706	0.31246
g9174.t1	0.650627	-0.529816
g928.t1	-0.50109	0.554022
g929.t1	-0.620483	0.825248
g9388.t1	-0.522014	0.759166
g9390.t1	-0.75685	0.689929
g9445.t1	0.749029	-0.637529
g9477.t1	-0.231216	0.419568
g973.t1	0.649608	-0.491278
g9739.t1	0.588807	-0.590901
g9749.t1	-0.661031	0.722274
g981.t1	0.449627	-0.701988
g9834.t1	-0.301964	0.531465
g9840.t1	0.685785	-0.544568
g9871.t1	-0.183955	0.4221
g9894.t1	0.154111	-0.420181
g9899.t1	-0.375914	0.508848
g992.t1	0.672674	-0.657116

## Sheet: R. irregularis Hormone metabo.
Supplementary Table 7. Correlation matrix of the R. irregularis 'key genes' involved in hormone metabolism biological process compared to all the cassava genes.
	g14952.t1	g2610.t1
Manes.01G003900	0.422242	0.165442
Manes.01G023200	0.691272	0.175257
Manes.01G036800	-0.288385	-0.543064
Manes.01G111700	0.757286	0.398474
Manes.01G115400	-0.206085	-0.599276
Manes.01G123000	0.634965	0.303614
Manes.01G139400	0.735822	0.26681
Manes.01G201800	0.654126	0.476254
Manes.01G205200	-0.149773	-0.529937
Manes.01G208500	-0.132501	-0.317653
Manes.01G265100	0.277436	0.650406
Manes.02G039800	0.140575	0.459878
Manes.02G059900	0.341003	0.56199
Manes.02G069900	0.73049	0.330355
Manes.02G119500	-0.297167	-0.657092
Manes.02G135300	0.28797	0.523181
Manes.02G219500	-0.247191	-0.537161
Manes.03G044400	0.659522	0.49812
Manes.03G068200	0.133005	0.5241
Manes.03G127800	0.703734	0.255267
Manes.03G171200	0.761144	0.39253
Manes.03G194400	0.05596	0.160856
Manes.03G202500	0.660315	0.27605
Manes.03G205000	0.496403	0.499538
Manes.03G206300	-0.239838	-0.562582
Manes.04G064300	0.255535	0.7102
Manes.04G075000	0.66056	0.252351
Manes.04G090100	-0.462833	-0.671018
Manes.04G095800	0.347041	0.254135
Manes.04G141400	-0.302522	-0.620499
Manes.04G146400	-0.269064	-0.679074
Manes.04G161100	-0.345386	-0.6768
Manes.05G014200	0.00118092	0.333752
Manes.05G047000	0.643998	0.411432
Manes.05G047400	0.19467	0.603507
Manes.05G077100	0.681193	0.0698867
Manes.05G136900	-0.157087	-0.492516
Manes.06G038200	-0.358559	-0.733967
Manes.06G041300	-0.0476599	-0.470956
Manes.06G063500	0.705218	0.234787
Manes.06G117800	0.69989	0.284865
Manes.06G122900	-0.25035	-0.570566
Manes.06G126700	0.0355041	0.534841
Manes.06G148500	0.233824	0.502715
Manes.06G148600	0.0337461	0.281456
Manes.06G155200	0.651822	0.193234
Manes.06G164600	0.765475	0.321616
Manes.07G005600	0.0939182	-0.18109
Manes.07G034500	-0.304532	-0.598646
Manes.07G056100	0.820085	0.335943
Manes.07G073600	0.720533	0.306353
Manes.07G087500	0.577217	0.441255
Manes.07G092000	0.247553	-0.0524147
Manes.07G094600	0.0530519	0.330661
Manes.08G010900	-0.157087	-0.492516
Manes.08G049200	-0.196587	-0.620544
Manes.08G141200	0.211192	0.455838
Manes.09G021000	0.0221045	0.487415
Manes.09G041300	0.227215	0.0513063
Manes.09G059900	0.718771	0.170894
Manes.09G084500	0.578051	0.225439
Manes.09G087100	0.737609	0.357637
Manes.09G120000	0.419324	0.43414
Manes.09G129100	-0.280659	-0.528212
Manes.09G146200	0.225284	0.537865
Manes.09G156800	0.313256	0.585698
Manes.09G182400	0.411541	0.445709
Manes.10G007300	0.664664	0.232727
Manes.10G034400	0.378133	0.564474
Manes.10G059900	-0.213121	-0.485932
Manes.10G116300	-0.390216	-0.695374
Manes.10G121900	0.208133	0.516986
Manes.10G135100	0.113725	0.493572
Manes.11G004200	0.740208	0.423535
Manes.11G078100	0.54395	0.467015
Manes.11G114800	0.296557	0.527137
Manes.11G124400	0.328979	0.068065
Manes.11G154700	0.3509	0.15779
Manes.12G013300	-0.0401865	-0.44162
Manes.12G035300	0.676201	0.255064
Manes.12G063500	0.649992	0.244213
Manes.13G008000	0.617432	0.455519
Manes.13G045600	-0.17261	-0.649478
Manes.13G060300	0.0979315	0.45698
Manes.13G070400	0.51502	0.588397
Manes.13G071100	0.334404	-0.063664
Manes.13G084400	0.252065	0.0877389
Manes.13G126200	0.191658	0.5669
Manes.14G007500	0.59528	0.167142
Manes.14G015500	-0.358302	-0.679664
Manes.14G061800	0.351489	0.332963
Manes.14G073700	0.300416	0.533611
Manes.14G100900	0.712033	0.308294
Manes.14G108900	0.752705	0.316132
Manes.14G122800	-0.229863	-0.486979
Manes.14G139600	0.703393	0.289537
Manes.14G141400	-0.378693	-0.611803
Manes.15G022900	0.00447025	0.355548
Manes.15G034400	0.70879	0.278437
Manes.15G087400	0.309308	0.274189
Manes.15G094700	0.868235	0.385064
Manes.15G151100	0.689528	0.33336
Manes.15G165000	0.154573	0.495364
Manes.16G010100	0.0647858	0.454739
Manes.16G020200	0.395874	0.17565
Manes.16G024800	0.286913	0.220984
Manes.16G052800	0.126735	0.421097
Manes.16G090600	0.48135	0.403234
Manes.16G110700	0.359377	0.598538
Manes.16G133800	0.301956	0.216135
Manes.17G013000	0.555919	0.310271
Manes.17G018800	0.143245	0.509327
Manes.17G019200	0.169619	-0.257681
Manes.17G053000	-0.246984	-0.654047
Manes.17G059000	-0.255135	-0.668715
Manes.17G110900	0.753236	0.286279
Manes.18G031200	-0.0524976	-0.429542
Manes.18G060600	0.497052	0.368298
Manes.18G073000	0.103964	-0.461409
Manes.18G094200	-0.0816957	-0.436355
g10019.t1	-0.650411	-0.307026
g1004.t1	0.607228	0.667738
g10076.t1	0.50195	0.151736
g1008.t1	0.111203	0.489358
g10098.t1	-0.623626	-0.605863
g1012.t1	-0.670889	-0.820862
g10122.t1	-0.577571	-0.823486
g1022.t1	-0.694293	-0.767992
g10271.t1	0.500553	0.601919
g10292.t1	-0.330253	-0.238216
g1045.t1	0.456038	0.674395
g105.t1	-0.113088	0.323132
g10683.t1	0.816927	0.318847
g10703.t1	0.19117	0.306194
g1072.t1	0.133925	0.357125
g10723.t1	0.760913	0.513364
g10803.t1	-0.440561	-0.426995
g10995.t1	0.3302	0.699865
g11031.t1	-0.334623	-0.534713
g1108.t1	-0.652269	-0.368408
g11163.t1	-0.398355	-0.0938525
g11187.t1	0.328062	0.59532
g11634.t1	0.245855	0.42788
g1165.t1	0.497744	0.302821
g11668.t1	-0.602111	-0.252146
g11736.t1	-0.576316	-0.817485
g11806.t1	0.614055	0.182426
g11821.t1	-0.449797	-0.172969
g11991.t1	0.697342	0.352282
g1207.t1	-0.114849	0.292049
g12075.t1	0.705002	0.283338
g12154.t1	-0.501232	-0.282178
g12309.t1	-0.373925	-0.829066
g1236.t1	0.260167	0.340784
g12383.t1	0.618315	0.367466
g1242.t1	-0.409399	-0.413809
g12727.t1	-0.425833	-0.809468
g12728.t1	-0.449864	-0.77849
g12890.t1	0.853517	0.457851
g12914.t1	-0.430644	-0.150046
g1300.t1	-0.11343	-0.596136
g13288.t1	-0.505988	-0.191462
g1339.t1	-0.555134	-0.83477
g13844.t1	-0.0298942	0.201638
g1385.t1	0.80991	0.274351
g13967.t1	-0.579991	-0.0780406
g1486.t1	-0.0839049	-0.364086
g1488.t1	-0.54053	-0.824405
g1507.t1	-0.36978	-0.776181
g1518.t1	-0.414389	-0.152956
g1565.t1	-0.0590527	-0.393332
g1570.t1	-0.522112	-0.341982
g1651.t1	0.803816	0.396513
g1659.t1	-0.190539	-0.573326
g1757.t1	-0.0894567	0.269845
g177.t1	-0.0944867	0.195615
g1988.t1	0.200326	0.589516
g1999.t1	-0.460902	-0.656099
g2022.t1	0.0193979	0.373529
g2043.t1	-0.380425	-0.219354
g205.t1	-0.532227	-0.70173
g2056.t1	-0.624707	-0.368077
g208.t1	-0.524913	-0.641364
g21.t1	-0.15726	0.205374
g2303.t1	-0.414725	-0.33157
g2305.t1	-0.453092	-0.42143
g2329.t1	-0.0937423	0.224625
g2331.t1	-0.443188	-0.803853
g2337.t1	-0.46392	-0.24175
g2340.t1	0.0255057	0.151997
g2345.t1	-0.633559	-0.522377
g2349.t1	-0.621843	-0.233388
g2350.t1	-0.530605	-0.270068
g2394.t1	0.819743	0.424763
g2417.t1	-0.240343	-0.790837
g2421.t1	-0.402181	-0.688665
g2427.t1	-0.664875	-0.377389
g2510.t1	0.45475	0.177694
g2567.t1	-0.421627	-0.268154
g2594.t1	-0.0948435	0.244306
g2657.t1	-0.538555	-0.689943
g2662.t1	-0.557415	-0.776331
g2715.t1	0.869329	0.445567
g2737.t1	0.148196	0.683705
g2748.t1	-0.263639	-0.197599
g2808.t1	-0.371784	-0.663127
g284.t1	-0.597499	-0.349634
g2879.t1	0.666299	0.189631
g2910.t1	0.606122	0.752012
g296.t1	-0.610903	-0.319509
g2968.t1	-0.458507	-0.368873
g2998.t1	0.205187	0.597988
g30.t1	-0.27583	-0.0700266
g3041.t1	0.558496	0.29248
g3047.t1	0.249584	0.636392
g3065.t1	0.655967	0.381156
g3094.t1	-0.567643	-0.304955
g3197.t1	0.0426579	0.389033
g3228.t1	0.669487	0.437716
g3270.t1	0.632539	0.676239
g3327.t1	-0.632428	-0.770669
g3371.t1	-0.625651	-0.782734
g3377.t1	-0.497032	-0.829204
g339.t1	0.11899	0.415655
g3399.t1	-0.445094	-0.397413
g3417.t1	0.151703	0.200186
g3431.t1	0.583649	0.374502
g3468.t1	-0.245827	-0.071481
g3508.t1	0.618554	0.601351
g3510.t1	-0.11815	0.350835
g3613.t1	0.654036	0.658435
g3641.t1	-0.000484399	0.394811
g372.t1	-0.594509	-0.534705
g382.t1	-0.34166	-0.535911
g3830.t1	-0.456503	-0.757137
g3836.t1	-0.391116	-0.440547
g3844.t1	-0.0513953	-0.426428
g3904.t1	-0.499904	-0.867343
g3987.t1	-0.624924	-0.486594
g4051.t1	0.465033	0.38108
g407.t1	0.266152	0.244813
g410.t1	-0.470073	-0.257998
g4188.t1	0.441804	0.348178
g4191.t1	-0.548948	-0.241288
g4193.t1	0.166838	0.514607
g4281.t1	-0.286674	-0.292506
g4338.t1	0.645527	0.788675
g4372.t1	-0.151356	0.294222
g4376.t1	-0.372539	-0.734474
g441.t1	-0.507959	-0.880316
g4435.t1	0.469281	0.386996
g4624.t1	0.0219926	0.456466
g4767.t1	-0.371326	-0.150106
g4790.t1	-0.407263	-0.0810027
g4807.t1	0.609805	0.575977
g4851.t1	-0.285829	-0.75528
g4871.t1	0.766463	0.518737
g4952.t1	0.737433	0.31234
g4959.t1	0.949575	0.453167
g4976.t1	0.423595	0.148949
g4978.t1	0.864362	0.697935
g4998.t1	-0.602253	-0.309512
g5093.t1	-0.543123	-0.820857
g5111.t1	0.00186452	0.18477
g5145.t1	0.7093	0.319785
g5160.t1	-0.00834297	-0.309046
g5163.t1	-0.531998	-0.490318
g5164.t1	-0.407873	-0.360164
g5223.t1	-0.132151	-0.151856
g5253.t1	-0.542999	-0.22505
g526.t1	0.325573	0.744486
g5288.t1	-0.429752	-0.75373
g5311.t1	0.269155	0.793095
g5338.t1	-0.49991	-0.184515
g5395.t1	0.0396984	0.164906
g5456.t1	0.0633564	0.404525
g5465.t1	-0.441904	-0.310177
g5472.t1	-0.251261	-0.600202
g548.t1	0.621491	0.771907
g5528.t1	0.0839312	0.372637
g5557.t1	0.798325	0.394918
g5665.t1	0.586216	0.507866
g568.t1	0.0777738	0.526103
g5691.t1	-0.474885	-0.87847
g5697.t1	-0.553192	-0.826224
g5801.t1	0.689106	0.528891
g5802.t1	-0.545904	-0.568737
g5821.t1	0.838666	0.342306
g5866.t1	0.106776	-0.40767
g5979.t1	0.608989	0.401798
g5983.t1	0.411587	0.313488
g5995.t1	-0.340954	-0.274261
g6035.t1	0.629771	0.322055
g614.t1	-0.545485	-0.68694
g6165.t1	-0.37745	-0.376508
g6205.t1	0.292061	0.735862
g623.t1	-0.607158	-0.824955
g6255.t1	-0.225974	-0.409478
g629.t1	0.40249	0.797668
g638.t1	-0.511531	-0.801549
g6404.t1	-0.341791	-0.764364
g6405.t1	-0.271981	-0.318663
g6408.t1	-0.440737	-0.834513
g642.t1	-0.366523	-0.809115
g646.t1	0.530781	0.31193
g65.t1	0.646082	0.674106
g652.t1	0.111723	-0.142666
g6538.t1	-0.543734	-0.342974
g6598.t1	-0.251554	-0.558705
g6748.t1	-0.621742	-0.741134
g6750.t1	-0.318533	-0.388735
g6787.t1	-0.560958	-0.310668
g6816.t1	0.721672	0.382732
g6853.t1	-0.677693	-0.510206
g687.t1	-0.376252	-0.612391
g6910.t1	-0.64002	-0.797486
g7192.t1	0.164349	0.41383
g7241.t1	-0.454591	-0.753854
g7356.t1	-0.421934	-0.735561
g7358.t1	-0.543005	-0.723558
g7415.t1	0.0803862	0.206902
g7641.t1	0.524942	0.126964
g7654.t1	-0.507148	-0.819225
g7670.t1	-0.628733	-0.528521
g7673.t1	-0.576267	-0.057751
g7698.t1	0.0460072	0.263586
g7716.t1	0.322089	0.48403
g7735.t1	0.84965	0.357294
g7772.t1	-0.246634	0.324631
g7775.t1	0.226936	0.501994
g7867.t1	-0.445365	-0.489422
g8058.t1	-0.348657	-0.385287
g8061.t1	-0.321729	-0.171281
g8161.t1	0.13456	0.519555
g8188.t1	-0.374711	-0.123279
g8429.t1	0.828283	0.240723
g8455.t1	-0.518423	-0.152106
g8517.t1	-0.599689	-0.705844
g8553.t1	-0.0138342	0.449577
g8590.t1	-0.00883479	-0.584699
g8613.t1	0.376989	0.802939
g8671.t1	-0.0273459	0.386439
g8679.t1	-0.191173	-0.607835
g8680.t1	-0.0335238	0.419423
g8727.t1	-0.0595248	-0.545713
g8738.t1	0.254893	0.618641
g8748.t1	-0.446336	-0.791032
g8763.t1	-0.392711	-0.132772
g8780.t1	-0.213245	-0.758401
g8801.t1	-0.605518	-0.53615
g881.t1	0.272449	0.697195
g8837.t1	0.28822	0.497484
g8841.t1	-0.166806	-0.0628703
g8944.t1	0.0828732	0.232142
g8952.t1	0.354571	0.489885
g8981.t1	0.263332	0.516214
g9013.t1	0.0140202	0.32487
g9089.t1	0.802239	0.411212
g9174.t1	-0.602947	-0.858181
g928.t1	-0.477407	-0.0263441
g929.t1	-0.0858051	0.378193
g9388.t1	0.0505236	0.262549
g9390.t1	0.317149	0.68298
g9445.t1	-0.289569	-0.81778
g9477.t1	-0.475776	-0.151316
g973.t1	-0.434467	-0.832903
g9739.t1	-0.551196	-0.669203
g9749.t1	-0.191675	0.241566
g981.t1	0.311377	0.0326339
g9834.t1	-0.512486	-0.107533
g9840.t1	-0.312415	-0.836753
g9871.t1	-0.412153	-0.109873
g9894.t1	0.458983	0.111554
g9899.t1	0.759859	0.430517
g992.t1	-0.573302	-0.711048

## Sheet: R. irregularis Lipid metabo
Supplementary Table 7. Correlation matrix of the R. irregularis 'key genes' involved in lipid metabolism biological process compared to all the cassava genes.
	g12727.t1	g8429.t1	g8763.t1
Manes.01G003900	-0.131396	0.127749	-0.606092
Manes.01G023200	-0.299248	0.811638	0.00517956
Manes.01G036800	0.615586	-0.300641	-0.257324
Manes.01G111700	-0.498227	0.757253	-0.0976544
Manes.01G115400	0.632182	-0.23747	-0.262357
Manes.01G123000	-0.359162	0.78075	0.106891
Manes.01G139400	-0.37081	0.797869	-0.0341625
Manes.01G201800	-0.490581	0.645469	0.00537136
Manes.01G205200	0.527189	-0.269397	-0.507748
Manes.01G208500	0.45681	-0.248827	-0.284526
Manes.01G265100	-0.718632	0.240924	0.30867
Manes.02G039800	-0.600905	0.26686	0.385198
Manes.02G059900	-0.683115	0.39297	0.280159
Manes.02G069900	-0.452941	0.798648	-0.0477943
Manes.02G119500	0.695301	-0.24001	-0.115085
Manes.02G135300	-0.684411	0.29547	0.0384523
Manes.02G219500	0.604769	-0.31136	-0.185763
Manes.03G044400	-0.520028	0.757881	0.175473
Manes.03G068200	-0.651829	0.226683	0.443432
Manes.03G127800	-0.39972	0.797264	-0.0144137
Manes.03G171200	-0.458443	0.802794	0.0136113
Manes.03G194400	-0.185788	-0.217032	-0.59603
Manes.03G202500	-0.408052	0.786687	0.0330939
Manes.03G205000	-0.51614	0.589285	0.399802
Manes.03G206300	0.609457	-0.290803	-0.297411
Manes.04G064300	-0.74658	0.220556	0.301421
Manes.04G075000	-0.295965	0.722568	-0.0935255
Manes.04G090100	0.638449	-0.295779	-0.11439
Manes.04G095800	-0.357288	0.582855	0.469923
Manes.04G141400	0.54726	-0.377362	-0.414691
Manes.04G146400	0.732208	-0.311701	-0.327441
Manes.04G161100	0.683639	-0.291118	-0.354022
Manes.05G014200	-0.457824	0.215194	0.523812
Manes.05G047000	-0.481552	0.726696	0.209509
Manes.05G047400	-0.666543	0.279928	0.230112
Manes.05G077100	-0.120088	0.81633	-0.0795458
Manes.05G136900	0.484575	-0.257706	-0.556328
Manes.06G038200	0.701956	-0.357538	-0.303775
Manes.06G041300	0.497754	-0.0891381	-0.479986
Manes.06G063500	-0.385841	0.738821	-0.112093
Manes.06G117800	-0.328938	0.794676	0.0720125
Manes.06G122900	0.694564	-0.292004	-0.462231
Manes.06G126700	-0.545638	0.133356	0.484285
Manes.06G148500	-0.569534	0.398125	0.289558
Manes.06G148600	-0.360387	0.296809	0.528267
Manes.06G155200	-0.296793	0.762591	0.0462185
Manes.06G164600	-0.424664	0.764676	-0.149305
Manes.07G005600	0.203526	-0.201802	-0.552445
Manes.07G034500	0.605796	-0.307303	-0.147133
Manes.07G056100	-0.399836	0.872409	-0.0755802
Manes.07G073600	-0.258276	0.75907	-0.244828
Manes.07G087500	-0.519443	0.658617	0.103524
Manes.07G092000	0.120411	-0.0662872	-0.520956
Manes.07G094600	-0.409944	0.242096	0.603852
Manes.08G010900	0.484575	-0.257706	-0.556328
Manes.08G049200	0.597018	-0.248294	-0.344536
Manes.08G141200	-0.610965	0.357979	0.17846
Manes.09G021000	-0.55505	0.147431	0.55066
Manes.09G041300	-0.0302758	-0.0839096	-0.738719
Manes.09G059900	-0.273458	0.806132	-0.0514891
Manes.09G084500	-0.210798	0.742717	0.149621
Manes.09G087100	-0.412013	0.757636	-0.100452
Manes.09G120000	-0.503391	0.532449	0.254569
Manes.09G129100	0.635081	-0.319958	-0.484439
Manes.09G146200	-0.661969	0.325551	0.247218
Manes.09G156800	-0.735178	0.34101	0.154597
Manes.09G182400	-0.47147	0.641009	0.323423
Manes.10G007300	-0.319505	0.783507	0.0707991
Manes.10G034400	-0.575828	0.447013	0.430033
Manes.10G059900	0.568308	-0.348774	-0.390463
Manes.10G116300	0.696461	-0.357635	-0.132446
Manes.10G121900	-0.565486	0.338464	0.32057
Manes.10G135100	-0.566112	0.217224	0.494294
Manes.11G004200	-0.492443	0.803569	0.0982319
Manes.11G078100	-0.502197	0.614291	0.256436
Manes.11G114800	-0.671394	0.324294	0.404507
Manes.11G124400	-0.0184017	0.00295096	-0.731332
Manes.11G154700	-0.0958612	0.0764677	-0.781641
Manes.12G013300	0.534287	-0.149872	-0.615035
Manes.12G035300	-0.388645	0.749226	-0.0593197
Manes.12G063500	-0.267228	0.74704	0.110235
Manes.13G008000	-0.518249	0.705686	0.132092
Manes.13G045600	0.658917	-0.161827	-0.399591
Manes.13G060300	-0.545055	0.249567	0.466263
Manes.13G070400	-0.692374	0.519758	0.202925
Manes.13G071100	-0.0210177	0.0889626	-0.741612
Manes.13G084400	-0.177227	0.00466965	-0.595938
Manes.13G126200	-0.655649	0.248116	0.341785
Manes.14G007500	-0.287245	0.723164	0.0712687
Manes.14G015500	0.776906	-0.335158	-0.231791
Manes.14G061800	-0.439906	0.478011	0.425512
Manes.14G073700	-0.662419	0.37137	0.279651
Manes.14G100900	-0.401399	0.828582	0.0446259
Manes.14G108900	-0.427794	0.809645	-0.0687463
Manes.14G122800	0.616328	-0.296925	-0.253431
Manes.14G139600	-0.424202	0.665007	-0.129993
Manes.14G141400	0.649594	-0.437711	-0.259995
Manes.15G022900	-0.519459	0.147979	0.378063
Manes.15G034400	-0.396106	0.794809	0.0680941
Manes.15G087400	-0.373827	0.46959	0.51323
Manes.15G094700	-0.401612	0.819913	-0.234596
Manes.15G151100	-0.363124	0.81144	0.128278
Manes.15G165000	-0.556936	0.31034	0.395983
Manes.16G010100	-0.497458	0.241207	0.210233
Manes.16G020200	-0.16592	0.0920693	-0.594724
Manes.16G024800	-0.0251167	-0.0851286	-0.458357
Manes.16G052800	-0.508594	0.292976	0.333155
Manes.16G090600	-0.426827	0.604649	0.417271
Manes.16G110700	-0.682158	0.393412	0.259094
Manes.16G133800	-0.199606	-0.0530294	-0.663335
Manes.17G013000	-0.373066	0.669206	0.12552
Manes.17G018800	-0.623027	0.202917	0.269429
Manes.17G019200	0.421122	-0.0383767	-0.578488
Manes.17G053000	0.721832	-0.175266	-0.173609
Manes.17G059000	0.695747	-0.313457	-0.262223
Manes.17G110900	-0.40388	0.854598	-0.132165
Manes.18G031200	0.519239	-0.23991	-0.564628
Manes.18G060600	-0.518333	0.64327	0.288959
Manes.18G073000	0.4974	-0.017777	-0.622083
Manes.18G094200	0.440923	-0.2414	-0.527516
g10019.t1	0.304267	-0.351265	0.67605
g1004.t1	-0.67533	0.563246	0.218633
g10076.t1	-0.158806	0.258115	-0.833668
g1008.t1	-0.63645	0.231395	0.42225
g10098.t1	0.441333	-0.302984	0.648742
g1012.t1	0.850343	-0.46271	0.142006
g10122.t1	0.870523	-0.385515	0.162264
g1022.t1	0.775762	-0.478596	0.100444
g10271.t1	-0.646921	0.140028	-0.623262
g10292.t1	0.0776038	0.0590217	0.875337
g1045.t1	-0.753093	0.321261	-0.103066
g105.t1	-0.409373	0.108099	0.530706
g10683.t1	-0.2135	0.925515	-0.0678562
g10703.t1	-0.40967	0.49183	0.563739
g1072.t1	-0.367405	0.377153	0.63308
g10723.t1	-0.42957	0.816661	0.0363664
g10803.t1	0.377926	-0.0954273	0.830432
g10995.t1	-0.820319	0.278042	0.090926
g11031.t1	0.511734	0.0552276	0.686648
g1108.t1	0.265772	-0.249078	0.738814
g11163.t1	-0.0530924	-0.105738	0.748987
g11187.t1	-0.675584	0.397875	0.35952
g11634.t1	-0.494615	0.3737	0.542104
g1165.t1	-0.392082	0.114139	-0.706673
g11668.t1	0.0664873	-0.244072	0.770184
g11736.t1	0.844308	-0.338467	0.211819
g11806.t1	-0.140799	0.299023	-0.733313
g11821.t1	0.0278458	-0.193285	0.757243
g11991.t1	-0.376213	0.79523	0.210879
g1207.t1	-0.495261	0.0738344	0.510805
g12075.t1	-0.305858	0.732403	0.0307622
g12154.t1	0.237422	-0.171514	0.840308
g12309.t1	0.866828	-0.215258	-0.0381106
g1236.t1	-0.421018	0.401979	0.613304
g12383.t1	-0.299731	0.369019	-0.747134
g1242.t1	0.415287	-0.0685326	0.837087
g12728.t1	0.828055	-0.282352	0.165098
g12890.t1	-0.389212	0.851818	-0.0671243
g12914.t1	0.0969603	-0.064929	0.815449
g1300.t1	0.660341	-0.173902	-0.28504
g13288.t1	0.231637	-0.236086	0.811208
g1339.t1	0.836101	-0.326405	0.234144
g13844.t1	-0.261493	0.275629	0.60494
g1385.t1	-0.220498	0.900594	-0.0384729
g13967.t1	0.0291227	-0.283575	0.667367
g1486.t1	0.422386	-0.272283	-0.567704
g1488.t1	0.840834	-0.374387	0.128381
g14952.t1	-0.425833	0.828283	-0.392711
g1507.t1	0.86299	-0.296859	-0.159634
g1518.t1	0.164985	-0.0436984	0.737094
g1565.t1	0.496967	-0.192852	-0.588958
g1570.t1	0.391029	-0.152805	0.77465
g1651.t1	-0.366721	0.909996	0.0826206
g1659.t1	0.618691	-0.287866	-0.312601
g1757.t1	-0.392868	0.115229	0.60604
g177.t1	-0.312449	0.0911568	0.737904
g1988.t1	-0.704119	0.269394	0.157437
g1999.t1	0.791644	-0.381891	-0.0806504
g2022.t1	-0.443088	0.176041	0.433779
g2043.t1	0.0681166	-0.02133	0.906269
g205.t1	0.739624	-0.474948	-0.0966178
g2056.t1	0.364457	-0.216361	0.729237
g208.t1	0.718293	-0.414505	-0.0401143
g21.t1	-0.380706	0.100987	0.72209
g2303.t1	0.289829	-0.13121	0.629666
g2305.t1	0.429949	-0.0268694	0.705121
g2329.t1	-0.346595	0.209726	0.701405
g2331.t1	0.828075	-0.312251	-0.0183454
g2337.t1	0.125613	-0.0777968	0.911432
g2340.t1	-0.287696	0.263824	0.810517
g2345.t1	0.544592	-0.245072	0.737156
g2349.t1	0.391105	-0.363974	0.539761
g2350.t1	0.195825	-0.238519	0.749607
g2394.t1	-0.415264	0.890531	0.0862804
g2417.t1	0.778135	-0.154689	-0.0524582
g2421.t1	0.735731	-0.329265	-0.167592
g2427.t1	0.42563	-0.751691	0.0257427
g2510.t1	-0.0949615	0.0586924	-0.749452
g2567.t1	0.141925	0.04364	0.702242
g2594.t1	-0.334073	0.204093	0.706945
g2610.t1	-0.809468	0.240723	-0.132772
g2657.t1	0.713705	-0.424035	0.0297007
g2662.t1	0.761141	-0.357429	0.289467
g2715.t1	-0.381843	0.888768	-0.0117552
g2737.t1	-0.752631	0.0799147	0.066539
g2748.t1	0.23805	0.108498	0.842415
g2808.t1	0.782728	-0.349813	-0.0109348
g284.t1	0.257846	-0.279237	0.855661
g2879.t1	-0.224618	0.888431	0.192022
g2910.t1	-0.758074	0.544302	0.00969406
g296.t1	0.258158	-0.228211	0.816219
g2968.t1	0.353279	-0.057682	0.677977
g2998.t1	-0.676494	0.297191	0.369865
g30.t1	-0.0677265	0.0778892	0.846226
g3041.t1	-0.0392514	0.238413	-0.645823
g3047.t1	-0.809744	0.169002	-0.0270397
g3065.t1	-0.436555	0.729541	0.181065
g3094.t1	0.218169	-0.168164	0.837475
g3197.t1	-0.526152	0.182089	0.572955
g3228.t1	-0.355742	0.207875	-0.665134
g3270.t1	-0.72957	0.529993	-0.115568
g3327.t1	0.797884	-0.422021	0.118531
g3371.t1	0.819886	-0.406263	0.226805
g3377.t1	0.843562	-0.312001	0.051103
g339.t1	-0.485226	0.307222	0.596568
g3399.t1	0.391437	-0.0426064	0.751719
g3417.t1	-0.384135	0.362513	0.6341
g3431.t1	-0.337322	0.689831	0.281337
g3468.t1	-0.0201837	0.137856	0.855527
g3508.t1	-0.643338	0.668101	0.192113
g3510.t1	-0.373255	0.0629323	0.665554
g3613.t1	-0.561936	0.688948	0.123849
g3641.t1	-0.617098	0.0649737	0.351848
g372.t1	0.470836	-0.219693	0.763385
g382.t1	0.533531	0.109204	0.695367
g3830.t1	0.796818	-0.230814	-0.0492736
g3836.t1	0.387521	0.0118824	0.825481
g3844.t1	0.535974	-0.234684	-0.42598
g3904.t1	0.860616	-0.261345	0.134625
g3987.t1	0.404246	-0.212413	0.741293
g4051.t1	-0.311692	0.0639718	-0.652176
g407.t1	-0.296777	0.343958	0.57679
g410.t1	0.158745	-0.0760645	0.89925
g4188.t1	-0.433354	0.554004	0.507949
g4191.t1	0.112688	-0.197902	0.744764
g4193.t1	-0.642082	0.261923	0.500659
g4281.t1	0.145951	0.0744774	0.842756
g4338.t1	-0.807136	0.450604	-0.0671836
g4372.t1	-0.401442	0.0224401	0.762145
g4376.t1	0.755668	-0.252954	0.181253
g441.t1	0.828803	-0.243828	0.0501449
g4435.t1	-0.379571	0.174924	-0.679353
g4624.t1	-0.643115	0.137766	0.318074
g4767.t1	0.0966782	-0.0488877	0.900303
g4790.t1	-0.0432982	-0.0616966	0.817215
g4807.t1	-0.584814	0.718986	0.229376
g4851.t1	0.790042	-0.225196	-0.000961393
g4871.t1	-0.452681	0.812579	0.0762738
g4952.t1	-0.247805	0.869076	0.117958
g4959.t1	-0.310152	0.867398	-0.390599
g4976.t1	-0.157946	0.632895	0.431136
g4978.t1	-0.575432	0.70204	-0.352202
g4998.t1	0.324028	-0.363215	0.83318
g5093.t1	0.853325	-0.290291	0.194132
g5111.t1	-0.313896	0.243719	0.646809
g5145.t1	-0.289321	0.859611	0.117654
g5160.t1	0.461207	-0.27905	-0.660764
g5163.t1	0.400158	-0.100271	0.755157
g5164.t1	0.264175	-0.0473235	0.863387
g5223.t1	0.070146	0.249879	0.818197
g5253.t1	0.304439	-0.185839	0.64527
g526.t1	-0.815327	0.166291	-0.0393822
g5288.t1	0.772726	-0.398884	-0.116115
g5311.t1	-0.811624	0.0824383	0.0391533
g5338.t1	0.0433835	-0.14384	0.845253
g5395.t1	-0.362183	0.337126	0.685176
g5456.t1	-0.522658	0.265095	0.526602
g5465.t1	0.236711	-0.0883325	0.874374
g5472.t1	0.638174	0.11682	0.51271
g548.t1	-0.802137	0.469559	-0.190753
g5528.t1	-0.500069	0.208681	0.370933
g5557.t1	-0.268198	0.715529	-0.190712
g5665.t1	-0.440965	0.232741	-0.684167
g568.t1	-0.694271	0.110603	0.0685663
g5691.t1	0.899202	-0.258572	0.105548
g5697.t1	0.832738	-0.331025	0.188155
g5801.t1	-0.529365	0.705522	0.204898
g5802.t1	0.532493	-0.121804	0.685773
g5821.t1	-0.289608	0.864036	-0.0213648
g5866.t1	0.537243	-0.0759762	-0.567197
g5979.t1	-0.472665	0.733022	0.197298
g5983.t1	-0.387066	0.537587	0.510013
g5995.t1	0.232551	0.0606968	0.834881
g6035.t1	-0.289761	0.262973	-0.684463
g614.t1	0.755846	-0.448206	0.0601472
g6165.t1	0.392157	-0.10702	0.796889
g6205.t1	-0.802201	0.159415	-0.0541692
g623.t1	0.827345	-0.420164	0.2091
g6255.t1	0.370383	0.127984	0.767366
g629.t1	-0.868133	0.229766	-0.0927635
g638.t1	0.805198	-0.353905	0.165454
g6404.t1	0.850629	-0.135905	0.155309
g6405.t1	0.293656	0.0965854	0.836414
g6408.t1	0.750904	-0.183309	0.0532614
g642.t1	0.878455	-0.165321	0.0961459
g646.t1	-0.28369	0.185436	-0.605651
g65.t1	-0.665849	0.620411	-0.112428
g652.t1	0.336729	-0.183723	-0.661763
g6538.t1	0.190879	-0.154652	0.842694
g6598.t1	0.594816	0.022264	0.59831
g6748.t1	0.738289	-0.462448	0.129102
g6750.t1	0.324171	0.0539616	0.81677
g6787.t1	0.200245	-0.153446	0.760519
g6816.t1	-0.251742	0.406239	-0.695
g6853.t1	0.438839	-0.277124	0.727186
g687.t1	0.601655	-0.072429	0.686272
g6910.t1	0.739026	-0.354352	0.234309
g7192.t1	-0.57063	0.327084	0.553422
g7241.t1	0.787035	-0.329034	0.0845725
g7356.t1	0.8506	-0.397914	-0.157102
g7358.t1	0.80836	-0.373608	-0.0668263
g7415.t1	-0.337782	0.371639	0.501261
g7641.t1	-0.177672	0.729981	0.318564
g7654.t1	0.821766	-0.259205	0.0903722
g7670.t1	0.560185	-0.258747	0.709186
g7673.t1	-0.0136975	-0.254312	0.747275
g7698.t1	-0.357243	0.262689	0.636746
g7716.t1	-0.551984	0.0591044	-0.586116
g7735.t1	-0.376579	0.816597	-0.226155
g7772.t1	-0.447175	-0.0903624	0.645123
g7775.t1	-0.555696	-0.130738	-0.551254
g7867.t1	0.447632	-0.0315491	0.681363
g8058.t1	0.297385	0.0583277	0.74206
g8061.t1	0.131484	0.002186	0.889003
g8161.t1	-0.515828	0.222162	0.43538
g8188.t1	0.0693111	0.00364251	0.899691
g8455.t1	0.0367052	-0.157705	0.84005
g8517.t1	0.795409	-0.45092	-0.0517378
g8553.t1	-0.554622	0.140879	0.512109
g8590.t1	0.706655	-0.0610574	-0.27475
g8613.t1	-0.860523	0.175203	0.0128231
g8671.t1	-0.476108	0.13935	0.584617
g8679.t1	0.671319	-0.234226	-0.416232
g8680.t1	-0.554014	0.0674033	0.520184
g8727.t1	0.626811	-0.0995262	-0.425735
g8738.t1	-0.692727	0.299103	0.340999
g8748.t1	0.790071	-0.374111	-0.157348
g8780.t1	0.765673	-0.170744	-0.262883
g8801.t1	0.552039	-0.23393	0.678744
g881.t1	-0.799782	0.167471	-0.0288652
g8837.t1	-0.388046	-0.158458	-0.696892
g8841.t1	0.243304	-0.520727	-0.496185
g8944.t1	-0.320607	0.395138	0.648978
g8952.t1	-0.672848	0.468419	0.329488
g8981.t1	-0.556535	0.360097	0.387266
g9013.t1	-0.371441	0.290709	0.717583
g9089.t1	-0.410685	0.839599	-0.136517
g9174.t1	0.84877	-0.359262	0.211697
g928.t1	-0.151852	-0.178899	0.691695
g929.t1	-0.543303	0.0446277	0.472322
g9388.t1	-0.453985	0.300544	0.450561
g9390.t1	-0.840645	0.236283	0.034256
g9445.t1	0.79767	-0.116581	-0.0778343
g9477.t1	0.120942	-0.146566	0.788399
g973.t1	0.795091	-0.161116	0.0624947
g9739.t1	0.819385	-0.380906	0.0365885
g9749.t1	-0.347849	0.063132	0.560137
g981.t1	0.253306	0.0332182	-0.682166
g9834.t1	0.00231997	-0.20411	0.723184
g9840.t1	0.8685	-0.116462	0.0718117
g9871.t1	0.093759	-0.14365	0.813365
g9894.t1	-0.102289	0.106304	-0.728293
g9899.t1	-0.392627	0.87883	0.138247
g992.t1	0.789619	-0.429282	-0.000987721

## Sheet: R. irregularis Prot. degra.
Supplementary Table 7. Correlation matrix of the R. irregularis 'key genes' involved in protein degradation biological process compared to all the cassava genes.
	g12728.t1	g2417.t1	g2662.t1	g3641.t1	g4998.t1	g7356.t1	g8161.t1
Manes.01G003900	-0.229275	0.00239886	-0.370716	-0.394866	-0.654322	-0.0647307	-0.29763
Manes.01G023200	-0.264885	-0.145932	-0.290264	0.128842	-0.316799	-0.408714	0.252799
Manes.01G036800	0.634817	0.722428	0.678753	-0.529682	0.0561862	0.696331	-0.744592
Manes.01G111700	-0.518021	-0.404031	-0.577681	0.226498	-0.456321	-0.567431	0.400238
Manes.01G115400	0.612638	0.754571	0.623795	-0.586142	-0.0178065	0.721539	-0.800012
Manes.01G123000	-0.321222	-0.292222	-0.312933	0.229945	-0.210174	-0.479629	0.375797
Manes.01G139400	-0.334869	-0.208525	-0.368269	0.0852072	-0.375444	-0.468779	0.235672
Manes.01G201800	-0.513859	-0.431977	-0.586173	0.0516934	-0.290228	-0.621755	0.277514
Manes.01G205200	0.54624	0.6385	0.416642	-0.548638	-0.223265	0.725626	-0.632736
Manes.01G208500	0.522682	0.532768	0.558726	-0.393269	-0.00767913	0.663207	-0.608768
Manes.01G265100	-0.675533	-0.716271	-0.696274	0.615126	-0.00171474	-0.763848	0.762946
Manes.02G039800	-0.608732	-0.629682	-0.499227	0.80482	0.0244477	-0.718017	0.755019
Manes.02G059900	-0.701288	-0.648767	-0.62657	0.758709	-0.070595	-0.7779	0.773949
Manes.02G069900	-0.399078	-0.289976	-0.411674	0.282277	-0.370068	-0.508543	0.36534
Manes.02G119500	0.804339	0.807978	0.852022	-0.41377	0.23301	0.805474	-0.672646
Manes.02G135300	-0.678889	-0.727114	-0.724857	0.476329	-0.286659	-0.723976	0.664369
Manes.02G219500	0.666517	0.669793	0.649319	-0.477513	0.109649	0.721952	-0.693977
Manes.03G044400	-0.526165	-0.513008	-0.564435	0.357539	-0.232555	-0.673595	0.609053
Manes.03G068200	-0.65968	-0.706203	-0.597347	0.687713	0.0685586	-0.766528	0.779704
Manes.03G127800	-0.377866	-0.260357	-0.404158	0.19057	-0.373372	-0.495277	0.323251
Manes.03G171200	-0.481248	-0.353924	-0.511935	0.251588	-0.329768	-0.58362	0.398957
Manes.03G194400	-0.333982	-0.237696	-0.441228	-0.154426	-0.548367	-0.114062	-0.112694
Manes.03G202500	-0.366768	-0.27168	-0.356867	0.24446	-0.334605	-0.514314	0.338528
Manes.03G205000	-0.495383	-0.518724	-0.430801	0.461026	0.044892	-0.679278	0.570462
Manes.03G206300	0.632334	0.69059	0.575003	-0.653132	-0.0302712	0.681232	-0.827394
Manes.04G064300	-0.719198	-0.782264	-0.678372	0.742336	0.00913382	-0.804278	0.827738
Manes.04G075000	-0.246294	-0.167151	-0.191077	0.199051	-0.315764	-0.290029	0.179737
Manes.04G090100	0.717858	0.670727	0.745742	-0.430896	0.0933032	0.698446	-0.619567
Manes.04G095800	-0.347959	-0.325045	-0.206983	0.547731	0.145368	-0.543412	0.561574
Manes.04G141400	0.529957	0.614861	0.474457	-0.580035	-0.107494	0.704948	-0.707496
Manes.04G146400	0.749386	0.801561	0.702081	-0.641257	-0.0114765	0.862507	-0.754063
Manes.04G161100	0.674312	0.704027	0.709218	-0.462676	0.0147793	0.777314	-0.7081
Manes.05G014200	-0.42814	-0.551535	-0.345788	0.642157	0.2135	-0.568486	0.705327
Manes.05G047000	-0.427513	-0.425492	-0.428982	0.352453	-0.158032	-0.584683	0.480317
Manes.05G047400	-0.691181	-0.735887	-0.607914	0.625456	-0.048965	-0.741859	0.73655
Manes.05G077100	-0.117273	0.00588094	-0.168655	-0.0667667	-0.326425	-0.241808	0.0829827
Manes.05G136900	0.4812	0.599437	0.40525	-0.436151	-0.314314	0.653498	-0.637613
Manes.06G038200	0.700674	0.753396	0.656052	-0.591341	0.00938279	0.817686	-0.753685
Manes.06G041300	0.456892	0.573259	0.461251	-0.41812	-0.20842	0.59716	-0.697646
Manes.06G063500	-0.379948	-0.238208	-0.431644	0.0840357	-0.45633	-0.455033	0.206831
Manes.06G117800	-0.312596	-0.27049	-0.340013	0.115396	-0.226589	-0.471606	0.255211
Manes.06G122900	0.64982	0.682397	0.575506	-0.663557	-0.107519	0.806382	-0.736255
Manes.06G126700	-0.490824	-0.600466	-0.436766	0.56014	0.220099	-0.609921	0.779244
Manes.06G148500	-0.567907	-0.609523	-0.406183	0.713993	0.00956409	-0.648581	0.706666
Manes.06G148600	-0.364335	-0.469523	-0.237718	0.664373	0.239194	-0.503491	0.732
Manes.06G155200	-0.280152	-0.155905	-0.249792	0.152714	-0.288533	-0.417037	0.185747
Manes.06G164600	-0.421745	-0.302071	-0.470771	0.181219	-0.48724	-0.47875	0.295645
Manes.07G005600	0.183312	0.350314	0.0987122	-0.446546	-0.373127	0.352822	-0.630457
Manes.07G034500	0.697364	0.70483	0.741345	-0.416076	0.104356	0.728201	-0.681797
Manes.07G056100	-0.406042	-0.276125	-0.464935	0.240445	-0.36479	-0.496796	0.376623
Manes.07G073600	-0.331055	-0.157994	-0.35526	0.0399342	-0.433051	-0.331099	0.178718
Manes.07G087500	-0.613329	-0.554074	-0.631528	0.187716	-0.326315	-0.716617	0.443137
Manes.07G092000	0.0552158	0.25854	0.00793168	-0.374482	-0.352523	0.235346	-0.522097
Manes.07G094600	-0.376874	-0.368091	-0.217995	0.670578	0.326262	-0.556317	0.636915
Manes.08G010900	0.4812	0.599437	0.40525	-0.436151	-0.314314	0.653498	-0.637613
Manes.08G049200	0.626748	0.7662	0.602534	-0.529978	-0.044634	0.693775	-0.800858
Manes.08G141200	-0.633566	-0.633467	-0.510562	0.695296	-0.158847	-0.696677	0.664462
Manes.09G021000	-0.529186	-0.638708	-0.361469	0.794585	0.298191	-0.704534	0.759893
Manes.09G041300	-0.0545113	0.128574	-0.133231	-0.3302	-0.615724	0.181477	-0.405677
Manes.09G059900	-0.272512	-0.14723	-0.310181	0.0459669	-0.377023	-0.384914	0.194934
Manes.09G084500	-0.185455	-0.184836	-0.153239	0.101771	-0.115681	-0.370336	0.189821
Manes.09G087100	-0.465397	-0.3001	-0.547663	0.0876982	-0.432054	-0.521981	0.36825
Manes.09G120000	-0.44512	-0.517917	-0.48165	0.387277	-0.0644747	-0.606394	0.597797
Manes.09G129100	0.616925	0.623715	0.574014	-0.585575	-0.163157	0.794303	-0.726602
Manes.09G146200	-0.666576	-0.664673	-0.584839	0.694873	-0.0968067	-0.744195	0.740558
Manes.09G156800	-0.765212	-0.766683	-0.729512	0.677705	-0.221222	-0.81443	0.762362
Manes.09G182400	-0.458252	-0.494216	-0.377105	0.441232	-0.0279927	-0.672974	0.545637
Manes.10G007300	-0.266182	-0.206336	-0.278729	0.160626	-0.240712	-0.410853	0.306855
Manes.10G034400	-0.618508	-0.677773	-0.58905	0.510021	0.0606729	-0.750396	0.703609
Manes.10G059900	0.561801	0.587281	0.565514	-0.575987	-0.0829377	0.724951	-0.828547
Manes.10G116300	0.699413	0.747389	0.69682	-0.429152	0.165881	0.786034	-0.594368
Manes.10G121900	-0.544145	-0.652164	-0.485082	0.680037	0.0559066	-0.645653	0.769087
Manes.10G135100	-0.553062	-0.604201	-0.473084	0.693066	0.15463	-0.680366	0.725307
Manes.11G004200	-0.505338	-0.398701	-0.52122	0.246063	-0.284703	-0.617308	0.435037
Manes.11G078100	-0.514713	-0.567031	-0.554811	0.296415	-0.13978	-0.665956	0.518502
Manes.11G114800	-0.696886	-0.708582	-0.68015	0.491465	-0.00813562	-0.828105	0.730273
Manes.11G124400	-0.117715	0.0465503	-0.237331	-0.28703	-0.638572	0.149583	-0.313975
Manes.11G154700	-0.191625	-0.110229	-0.369779	-0.246079	-0.715516	0.041156	-0.244139
Manes.12G013300	0.547817	0.64399	0.431128	-0.5854	-0.243447	0.714353	-0.745925
Manes.12G035300	-0.368679	-0.186941	-0.318789	0.242514	-0.361302	-0.455785	0.206906
Manes.12G063500	-0.222511	-0.158164	-0.162706	0.150593	-0.172815	-0.388345	0.136052
Manes.13G008000	-0.492672	-0.527467	-0.543709	0.276471	-0.206222	-0.643289	0.514871
Manes.13G045600	0.689352	0.782379	0.722022	-0.503612	-0.111685	0.772227	-0.811837
Manes.13G060300	-0.543265	-0.629498	-0.50707	0.625838	0.162202	-0.677165	0.793976
Manes.13G070400	-0.690688	-0.672614	-0.72707	0.528171	-0.169713	-0.783551	0.687256
Manes.13G071100	-0.1069	0.0859504	-0.255972	-0.36078	-0.738593	0.108662	-0.326261
Manes.13G084400	-0.286887	-0.0697213	-0.381696	0.077606	-0.535935	-0.0779094	0.00258713
Manes.13G126200	-0.697326	-0.771234	-0.580305	0.781134	-0.0217657	-0.767905	0.736921
Manes.14G007500	-0.268729	-0.174464	-0.245585	0.0948544	-0.277593	-0.419488	0.175136
Manes.14G015500	0.779441	0.800858	0.762747	-0.669063	0.106903	0.85993	-0.802198
Manes.14G061800	-0.472981	-0.413583	-0.474854	0.330536	0.0150476	-0.626865	0.610563
Manes.14G073700	-0.646671	-0.628216	-0.60001	0.675329	-0.109153	-0.737262	0.746161
Manes.14G100900	-0.399642	-0.293769	-0.408707	0.254779	-0.300481	-0.533332	0.394054
Manes.14G108900	-0.420114	-0.326267	-0.46121	0.192773	-0.405659	-0.514493	0.328142
Manes.14G122800	0.678784	0.686539	0.703734	-0.415929	0.123648	0.776412	-0.71824
Manes.14G139600	-0.470815	-0.302678	-0.509724	0.124444	-0.495092	-0.489565	0.222606
Manes.14G141400	0.601489	0.603501	0.467975	-0.546683	0.0157759	0.747696	-0.487365
Manes.15G022900	-0.477238	-0.625528	-0.42631	0.452409	0.0619053	-0.617503	0.663581
Manes.15G034400	-0.364358	-0.259151	-0.405005	0.225342	-0.290902	-0.497044	0.412591
Manes.15G087400	-0.260467	-0.30751	-0.216062	0.318942	0.182119	-0.484797	0.521223
Manes.15G094700	-0.44598	-0.272396	-0.501961	0.065389	-0.507315	-0.452352	0.158526
Manes.15G151100	-0.375799	-0.362999	-0.365896	0.219862	-0.193663	-0.501503	0.366363
Manes.15G165000	-0.579684	-0.667446	-0.483289	0.692627	0.0546475	-0.686565	0.756143
Manes.16G010100	-0.530532	-0.630559	-0.445549	0.642267	-0.0343386	-0.59033	0.72491
Manes.16G020200	-0.302525	-0.0440983	-0.423936	-0.358535	-0.619803	-0.117037	-0.251581
Manes.16G024800	-0.108428	-0.00713912	-0.197434	-0.262388	-0.327322	0.108736	-0.269157
Manes.16G052800	-0.505794	-0.552865	-0.411544	0.76445	0.0831012	-0.612227	0.804244
Manes.16G090600	-0.387362	-0.444733	-0.374045	0.292361	0.0399843	-0.582562	0.537155
Manes.16G110700	-0.719083	-0.724684	-0.738621	0.553733	-0.0669526	-0.778742	0.766797
Manes.16G133800	-0.250276	-0.0483861	-0.411555	-0.233943	-0.60589	-0.0118139	-0.152278
Manes.17G013000	-0.363194	-0.317221	-0.373629	0.114823	-0.23926	-0.519546	0.309472
Manes.17G018800	-0.668715	-0.696365	-0.600354	0.743498	-0.0467721	-0.683008	0.780044
Manes.17G019200	0.306533	0.49306	0.181292	-0.7093	-0.316055	0.498084	-0.73335
Manes.17G053000	0.690565	0.739442	0.703201	-0.574041	0.0653942	0.71118	-0.701005
Manes.17G059000	0.717018	0.801452	0.633904	-0.650425	0.0803399	0.826982	-0.770975
Manes.17G110900	-0.400283	-0.239678	-0.414731	0.251978	-0.432985	-0.493874	0.306104
Manes.18G031200	0.510571	0.614956	0.426311	-0.451021	-0.200018	0.71823	-0.641669
Manes.18G060600	-0.47568	-0.468717	-0.438884	0.525387	-0.107971	-0.6199	0.639603
Manes.18G073000	0.405089	0.587018	0.274273	-0.701328	-0.412565	0.599885	-0.714272
Manes.18G094200	0.444596	0.559215	0.300411	-0.66819	-0.344688	0.620969	-0.659892
g10019.t1	0.427448	0.151946	0.593666	0.282895	0.787067	0.249996	0.190545
g1004.t1	-0.654497	-0.678957	-0.677674	0.425902	-0.165261	-0.780377	0.656797
g10076.t1	-0.318184	-0.00768994	-0.468832	-0.24327	-0.813359	-0.0185525	-0.225921
g1008.t1	-0.629992	-0.681773	-0.559825	0.795802	0.103731	-0.762196	0.862128
g10098.t1	0.575928	0.447288	0.739198	0.143692	0.716904	0.357337	-0.0659481
g1012.t1	0.826964	0.733916	0.83887	-0.417672	0.449822	0.843256	-0.496881
g10122.t1	0.914025	0.811424	0.896465	-0.488164	0.505183	0.890523	-0.559557
g1022.t1	0.798055	0.719102	0.803111	-0.361697	0.448165	0.82113	-0.453598
g10271.t1	-0.694507	-0.44759	-0.755034	0.177256	-0.672444	-0.485907	0.0928629
g10292.t1	0.202672	-0.012498	0.376056	0.415304	0.714591	-0.131461	0.334889
g1045.t1	-0.874342	-0.734178	-0.800359	0.651805	-0.371573	-0.757618	0.601898
g105.t1	-0.443932	-0.533079	-0.297443	0.672809	0.28207	-0.558717	0.746631
g10683.t1	-0.401473	-0.262963	-0.454668	0.00767771	-0.358446	-0.455957	0.259008
g10703.t1	-0.436603	-0.535079	-0.384259	0.636374	0.224631	-0.668656	0.790374
g1072.t1	-0.393008	-0.547408	-0.290428	0.519725	0.234241	-0.613386	0.691571
g10723.t1	-0.565033	-0.477016	-0.627247	0.231419	-0.288857	-0.64981	0.554663
g10803.t1	0.447603	0.247315	0.602118	0.193343	0.808156	0.147001	0.182582
g10995.t1	-0.8511	-0.824371	-0.800774	0.743942	-0.220506	-0.855489	0.801323
g11031.t1	0.538896	0.358426	0.622038	-0.0393621	0.648571	0.284338	0.0106741
g1108.t1	0.350802	0.0696148	0.465943	0.297896	0.707809	0.110378	0.302938
g11163.t1	0.0540097	-0.159693	0.208831	0.395889	0.622938	-0.220531	0.401363
g11187.t1	-0.707157	-0.735947	-0.624808	0.662638	-0.0612211	-0.834254	0.790304
g11634.t1	-0.50775	-0.584124	-0.417976	0.698986	0.18873	-0.689444	0.83142
g1165.t1	-0.402864	-0.105455	-0.525033	-0.0927262	-0.70851	-0.186023	-0.171567
g11668.t1	0.111396	-0.0937491	0.316836	0.556756	0.698582	-0.100108	0.405591
g11736.t1	0.907544	0.80015	0.922216	-0.448657	0.516264	0.862404	-0.517105
g11806.t1	-0.281523	0.0539002	-0.442024	-0.285228	-0.713986	-0.0431513	-0.198061
g11821.t1	0.105223	-0.141487	0.265163	0.512169	0.6706	-0.079028	0.400563
g11991.t1	-0.391955	-0.375023	-0.389564	0.23574	-0.138598	-0.600743	0.422502
g1207.t1	-0.473546	-0.581557	-0.338891	0.81865	0.318771	-0.599755	0.771
g12075.t1	-0.35076	-0.254265	-0.401361	-0.0389771	-0.309742	-0.438038	0.20518
g12154.t1	0.377416	0.0878784	0.501761	0.346773	0.816595	0.117534	0.292744
g12309.t1	0.832838	0.798289	0.711305	-0.638083	0.235502	0.849219	-0.596678
g1236.t1	-0.405507	-0.525528	-0.314812	0.546251	0.235017	-0.610309	0.70581
g12383.t1	-0.382746	-0.128365	-0.549988	-0.28698	-0.824144	-0.212658	-0.189472
g1242.t1	0.407142	0.237883	0.517998	0.0418963	0.791476	0.164938	0.143069
g12727.t1	0.828055	0.778135	0.761141	-0.617098	0.324028	0.8506	-0.515828
g12890.t1	-0.431504	-0.311562	-0.474208	0.0590684	-0.350349	-0.501383	0.222239
g12914.t1	0.161068	-0.114135	0.312071	0.321348	0.63048	-0.155923	0.340362
g1300.t1	0.653816	0.725569	0.558499	-0.715573	-0.0631416	0.762218	-0.699587
g13288.t1	0.301055	0.0718718	0.454439	0.258846	0.836981	0.0521062	0.290252
g1339.t1	0.888584	0.806923	0.8955	-0.53851	0.47997	0.798179	-0.583358
g13844.t1	-0.224502	-0.441105	-0.143634	0.602462	0.314113	-0.496666	0.693358
g1385.t1	-0.331139	-0.232748	-0.450417	-0.0630131	-0.362271	-0.449319	0.24019
g13967.t1	0.0305426	-0.175867	0.258161	0.47814	0.605226	-0.113589	0.354097
g1486.t1	0.442016	0.568281	0.315406	-0.614273	-0.310554	0.709063	-0.651733
g1488.t1	0.929179	0.848945	0.920195	-0.515995	0.441805	0.888011	-0.620927
g14952.t1	-0.449864	-0.240343	-0.557415	-0.000484399	-0.602253	-0.421934	0.13456
g1507.t1	0.866402	0.856174	0.797642	-0.651889	0.211445	0.939748	-0.70728
g1518.t1	0.246317	0.00321158	0.400708	0.400633	0.675082	-0.0360301	0.32847
g1565.t1	0.492899	0.589002	0.419477	-0.455019	-0.170158	0.685312	-0.67324
g1570.t1	0.469919	0.167669	0.573112	0.134842	0.81958	0.217871	0.179077
g1651.t1	-0.466491	-0.376398	-0.51362	0.197297	-0.242054	-0.591314	0.43539
g1659.t1	0.742199	0.753887	0.622879	-0.648528	0.0307841	0.848741	-0.761702
g1757.t1	-0.330175	-0.466416	-0.218836	0.800419	0.348385	-0.535984	0.738871
g177.t1	-0.270008	-0.436473	-0.198575	0.431279	0.420498	-0.534658	0.648765
g1988.t1	-0.782601	-0.814452	-0.709485	0.826224	-0.130101	-0.810914	0.816006
g1999.t1	0.817626	0.750357	0.813637	-0.581027	0.275017	0.910894	-0.63533
g2022.t1	-0.57591	-0.698282	-0.494064	0.586518	0.0811034	-0.694876	0.799317
g2043.t1	0.179111	-0.0472779	0.343995	0.498727	0.757429	-0.148446	0.443241
g205.t1	0.835226	0.782443	0.814654	-0.545068	0.295247	0.871226	-0.674326
g2056.t1	0.303806	0.0761343	0.444561	0.293718	0.756526	0.132718	0.305055
g208.t1	0.797572	0.72188	0.815975	-0.432641	0.29228	0.84764	-0.585881
g21.t1	-0.289679	-0.440178	-0.156257	0.756743	0.463075	-0.534016	0.755476
g2303.t1	0.509418	0.328052	0.646412	0.0742152	0.674501	0.272753	-0.0394446
g2305.t1	0.438509	0.220647	0.614595	0.250293	0.744056	0.213674	0.166901
g2329.t1	-0.261358	-0.452709	-0.112709	0.676758	0.436817	-0.531058	0.711779
g2331.t1	0.920995	0.885071	0.870174	-0.557437	0.326863	0.905794	-0.694234
g2337.t1	0.238039	0.00229143	0.384778	0.389211	0.789249	-0.0853728	0.388735
g2340.t1	-0.180154	-0.354978	-0.0552302	0.611593	0.510649	-0.494828	0.610081
g2345.t1	0.584861	0.335217	0.703523	-0.0408156	0.814713	0.350611	-0.0224003
g2349.t1	0.464635	0.163882	0.579657	0.1796	0.704958	0.349817	0.151861
g2350.t1	0.407105	0.137182	0.532041	0.320935	0.749411	0.122653	0.22876
g2394.t1	-0.475348	-0.397709	-0.484706	0.256967	-0.272148	-0.61679	0.403979
g2421.t1	0.849196	0.864483	0.804386	-0.540401	0.180594	0.883771	-0.723251
g2427.t1	0.606217	0.48279	0.594724	-0.290862	0.43824	0.659124	-0.454395
g2510.t1	-0.241769	0.0509149	-0.403114	-0.430669	-0.703175	0.0731205	-0.247369
g2567.t1	0.156069	-0.0354967	0.320597	0.337853	0.521763	-0.152878	0.276313
g2594.t1	-0.31705	-0.529801	-0.185722	0.721632	0.425229	-0.567965	0.783697
g2610.t1	-0.77849	-0.790837	-0.776331	0.394811	-0.309512	-0.735561	0.519555
g2657.t1	0.800385	0.732175	0.853247	-0.342616	0.369169	0.802833	-0.608333
g2715.t1	-0.376476	-0.292501	-0.382031	0.143205	-0.307762	-0.499872	0.242861
g2737.t1	-0.757504	-0.787468	-0.694916	0.706251	-0.219409	-0.775956	0.738497
g2748.t1	0.265731	0.0353725	0.397795	0.219069	0.756099	-0.0489011	0.314106
g2808.t1	0.900154	0.802876	0.854726	-0.616134	0.327887	0.888049	-0.70937
g284.t1	0.38127	0.0781437	0.518333	0.254318	0.831139	0.103896	0.232842
g2879.t1	-0.299962	-0.209342	-0.277263	0.162385	-0.167438	-0.503616	0.258299
g2910.t1	-0.743639	-0.72196	-0.772201	0.626262	-0.25778	-0.794151	0.744094
g296.t1	0.343406	0.0528753	0.508276	0.367726	0.81586	0.0851636	0.302837
g2968.t1	0.436649	0.257503	0.561353	0.125661	0.717881	0.166429	0.155754
g2998.t1	-0.677499	-0.776326	-0.509554	0.800996	0.0772781	-0.798951	0.804318
g30.t1	0.0461185	-0.157156	0.191428	0.613551	0.698166	-0.275477	0.54686
g3041.t1	-0.107022	0.00917368	-0.27965	-0.458973	-0.591342	0.0957574	-0.334136
g3047.t1	-0.811902	-0.752848	-0.709247	0.820436	-0.265857	-0.761249	0.636381
g3065.t1	-0.365101	-0.287419	-0.361427	0.180385	-0.197138	-0.59358	0.311925
g3094.t1	0.285566	0.0624256	0.44039	0.354713	0.803974	0.00273804	0.356481
g3197.t1	-0.48337	-0.6028	-0.375942	0.772007	0.26587	-0.695972	0.780229
g3228.t1	-0.349837	-0.152229	-0.513453	-0.203152	-0.698035	-0.139939	-0.176912
g3270.t1	-0.861145	-0.766532	-0.810784	0.566555	-0.470862	-0.786906	0.605261
g3327.t1	0.848567	0.741248	0.860003	-0.444715	0.411817	0.856734	-0.52534
g3371.t1	0.874648	0.754364	0.93157	-0.413764	0.545391	0.840499	-0.516422
g3377.t1	0.922503	0.861884	0.877944	-0.547663	0.394716	0.899751	-0.634026
g339.t1	-0.515463	-0.635181	-0.437341	0.699333	0.30419	-0.706602	0.880025
g3399.t1	0.475532	0.270676	0.597589	0.132658	0.779772	0.208168	0.0861072
g3417.t1	-0.400627	-0.423213	-0.27633	0.547486	0.247611	-0.643898	0.541045
g3431.t1	-0.368545	-0.373769	-0.3507	0.344829	-0.0748435	-0.545528	0.57011
g3468.t1	0.0248184	-0.191287	0.179267	0.57043	0.69424	-0.267889	0.552828
g3508.t1	-0.639661	-0.61038	-0.613936	0.441109	-0.224748	-0.831635	0.582018
g3510.t1	-0.258177	-0.490517	-0.0797878	0.779835	0.46552	-0.462521	0.685136
g3613.t1	-0.527653	-0.528474	-0.582585	0.332264	-0.142889	-0.676562	0.51066
g372.t1	0.593414	0.37594	0.665607	0.0463822	0.800333	0.326526	0.0870857
g382.t1	0.579287	0.385563	0.583442	-0.1141	0.659691	0.259059	0.0198541
g3830.t1	0.809567	0.792328	0.765803	-0.472488	0.2824	0.852881	-0.544994
g3836.t1	0.479987	0.270092	0.60134	0.130303	0.772676	0.157635	0.108379
g3844.t1	0.544232	0.617041	0.407596	-0.751363	-0.153972	0.698206	-0.764973
g3904.t1	0.892267	0.844388	0.869928	-0.506755	0.412851	0.86444	-0.573261
g3987.t1	0.491811	0.281606	0.609385	0.195115	0.778132	0.237809	0.153367
g4051.t1	-0.378871	-0.155372	-0.513401	-0.238356	-0.646906	-0.176613	-0.13597
g407.t1	-0.22132	-0.386813	-0.19201	0.316968	0.232814	-0.499804	0.501645
g410.t1	0.231678	0.00670965	0.384205	0.438341	0.791098	-0.0545113	0.432538
g4188.t1	-0.419826	-0.401692	-0.38685	0.446629	0.167496	-0.667357	0.52132
g4191.t1	0.192277	-0.0816284	0.344819	0.474326	0.663842	0.00136079	0.438852
g4193.t1	-0.612757	-0.737151	-0.512678	0.771325	0.109776	-0.791966	0.827497
g4281.t1	0.23061	-0.00526131	0.354124	0.350296	0.680464	-0.0645358	0.32221
g4338.t1	-0.782271	-0.77707	-0.814102	0.42493	-0.381237	-0.783086	0.600238
g4372.t1	-0.379945	-0.603995	-0.238997	0.710451	0.467135	-0.588336	0.744124
g4376.t1	0.892529	0.805615	0.860017	-0.523647	0.410013	0.815676	-0.594808
g441.t1	0.815778	0.795954	0.792104	-0.390967	0.343382	0.780505	-0.486013
g4435.t1	-0.426707	-0.190753	-0.551528	-0.0862607	-0.719287	-0.229155	-0.0668971
g4624.t1	-0.630858	-0.689365	-0.497096	0.895258	0.0937369	-0.708273	0.811685
g4767.t1	0.224163	-0.0570717	0.352275	0.324485	0.736312	-0.127081	0.38314
g4790.t1	0.0473443	-0.186426	0.213385	0.549755	0.708838	-0.221121	0.528371
g4807.t1	-0.618019	-0.624731	-0.536625	0.542619	-0.142248	-0.786319	0.625389
g4851.t1	0.882842	0.878574	0.790361	-0.644033	0.280129	0.832643	-0.650079
g4871.t1	-0.530289	-0.507584	-0.531254	0.3308	-0.241429	-0.650508	0.512252
g4952.t1	-0.365264	-0.279707	-0.401764	0.0765404	-0.232915	-0.463247	0.367026
g4959.t1	-0.453467	-0.241871	-0.561302	-0.0856849	-0.592072	-0.405351	0.139673
g4976.t1	-0.242488	-0.313149	-0.252449	0.237239	0.0926671	-0.425712	0.550751
g4978.t1	-0.646437	-0.485759	-0.709165	0.0694281	-0.62202	-0.577919	0.23791
g5093.t1	0.905055	0.801374	0.910198	-0.492973	0.437752	0.851637	-0.537279
g5111.t1	-0.31898	-0.442017	-0.183008	0.756853	0.36581	-0.525777	0.763135
g5145.t1	-0.362064	-0.341585	-0.331211	0.240927	-0.211332	-0.51705	0.375951
g5160.t1	0.389121	0.516079	0.245942	-0.59332	-0.320629	0.687225	-0.655405
g5163.t1	0.461346	0.259534	0.58167	0.220967	0.738606	0.208843	0.223476
g5164.t1	0.410213	0.177404	0.547024	0.190073	0.774204	0.0690766	0.17283
g5223.t1	0.179803	-0.0641107	0.301589	0.338627	0.60958	-0.170889	0.327616
g5253.t1	0.351181	0.0718835	0.520814	0.269575	0.731923	0.147277	0.215426
g526.t1	-0.913096	-0.858037	-0.865285	0.603816	-0.28564	-0.818527	0.673039
g5288.t1	0.816186	0.775827	0.75604	-0.548481	0.19349	0.905975	-0.608771
g5311.t1	-0.887985	-0.853953	-0.803289	0.56038	-0.235277	-0.822635	0.657366
g5338.t1	0.169117	-0.0684109	0.316057	0.494606	0.749837	-0.102142	0.497183
g5395.t1	-0.302643	-0.41589	-0.230187	0.522236	0.305191	-0.633134	0.629889
g5456.t1	-0.483528	-0.565587	-0.335333	0.754529	0.252938	-0.66961	0.752851
g5465.t1	0.347322	0.0835422	0.469578	0.277658	0.731767	0.019847	0.286851
g5472.t1	0.675322	0.50401	0.717309	-0.21205	0.555987	0.479713	-0.126344
g548.t1	-0.872997	-0.72947	-0.843288	0.592738	-0.44381	-0.778387	0.595459
g5528.t1	-0.59927	-0.659577	-0.446401	0.817981	0.0446009	-0.65326	0.718085
g5557.t1	-0.357814	-0.155803	-0.443868	-0.141811	-0.435723	-0.395933	0.106366
g5665.t1	-0.597685	-0.36205	-0.705904	0.0204643	-0.740578	-0.322925	0.0566766
g568.t1	-0.728693	-0.755792	-0.626575	0.809907	-0.15132	-0.70244	0.696735
g5691.t1	0.882498	0.851929	0.815831	-0.585604	0.381945	0.870421	-0.529735
g5697.t1	0.930955	0.861577	0.916201	-0.484084	0.47684	0.848563	-0.565395
g5801.t1	-0.51781	-0.508879	-0.550119	0.415941	-0.183687	-0.641472	0.608023
g5802.t1	0.610362	0.391528	0.709951	0.0479629	0.748008	0.387616	0.0464656
g5821.t1	-0.388975	-0.2629	-0.464842	0.0281508	-0.355797	-0.500664	0.324594
g5866.t1	0.512815	0.6907	0.341378	-0.793336	-0.253357	0.706741	-0.762493
g5979.t1	-0.543094	-0.44514	-0.611702	0.305548	-0.155531	-0.703875	0.551289
g5983.t1	-0.366978	-0.444125	-0.28767	0.468412	0.20832	-0.579696	0.620302
g5995.t1	0.297023	0.108131	0.445583	0.260155	0.788149	0.0183342	0.300896
g6035.t1	-0.366087	-0.0646285	-0.555997	-0.261657	-0.704546	-0.159365	-0.191674
g614.t1	0.855268	0.796088	0.913274	-0.496649	0.38729	0.862189	-0.679602
g6165.t1	0.565375	0.330776	0.639028	0.0761485	0.81354	0.262014	0.0380875
g6205.t1	-0.817513	-0.797015	-0.779536	0.63766	-0.29716	-0.751649	0.647402
g623.t1	0.923055	0.811293	0.894602	-0.427041	0.521661	0.862379	-0.503375
g6255.t1	0.397874	0.266184	0.436094	-0.116119	0.606654	0.115907	0.0832494
g629.t1	-0.920421	-0.808202	-0.891235	0.565182	-0.355058	-0.8733	0.616344
g638.t1	0.927184	0.856789	0.917599	-0.503073	0.469244	0.830153	-0.640281
g6404.t1	0.907027	0.837957	0.870943	-0.545181	0.410293	0.809815	-0.610088
g6405.t1	0.383519	0.121851	0.48114	0.240838	0.776912	0.0733925	0.295212
g6408.t1	0.783973	0.795175	0.78492	-0.419297	0.342897	0.760722	-0.517935
g642.t1	0.851378	0.852797	0.804412	-0.616212	0.368347	0.842261	-0.554066
g646.t1	-0.307752	-0.0398855	-0.49153	-0.179636	-0.618008	-0.152039	-0.137934
g65.t1	-0.810472	-0.685261	-0.811817	0.39825	-0.385358	-0.836242	0.481281
g652.t1	0.327437	0.401559	0.197335	-0.707367	-0.378769	0.592508	-0.637981
g6538.t1	0.247481	0.0298365	0.376061	0.385408	0.740498	-0.0149814	0.414922
g6598.t1	0.666845	0.547048	0.746935	-0.107006	0.642839	0.475593	-0.143342
g6748.t1	0.844675	0.737568	0.921537	-0.320855	0.440955	0.828503	-0.548281
g6750.t1	0.460771	0.2128	0.535724	0.0945853	0.727659	0.0989019	0.136115
g6787.t1	0.322297	0.0547153	0.436628	0.324027	0.718273	0.0110625	0.338558
g6816.t1	-0.331931	-0.117794	-0.521721	-0.288396	-0.69549	-0.138689	-0.199283
g6853.t1	0.582501	0.351811	0.693824	0.0708132	0.770658	0.293113	0.0149138
g687.t1	0.669595	0.527261	0.669021	-0.205264	0.689831	0.406722	-0.0810818
g6910.t1	0.783782	0.709779	0.85233	-0.303823	0.47807	0.69054	-0.459505
g7192.t1	-0.567754	-0.652222	-0.447094	0.799362	0.235818	-0.775385	0.829722
g7241.t1	0.833006	0.725439	0.747856	-0.577679	0.384199	0.823953	-0.489708
g7358.t1	0.818724	0.731279	0.808311	-0.395426	0.289275	0.897663	-0.510809
g7415.t1	-0.449555	-0.493942	-0.336599	0.654003	0.142057	-0.592999	0.731914
g7641.t1	-0.25368	-0.240349	-0.269115	0.16142	-0.0488387	-0.443755	0.428146
g7654.t1	0.860481	0.79948	0.84545	-0.5379	0.370362	0.827288	-0.587857
g7670.t1	0.658248	0.36338	0.754791	-0.0235872	0.808758	0.404651	-0.018774
g7673.t1	0.0275085	-0.254549	0.206069	0.550971	0.647969	-0.18036	0.558069
g7698.t1	-0.368645	-0.505323	-0.211438	0.724867	0.334704	-0.566995	0.716435
g7716.t1	-0.708938	-0.484783	-0.713699	0.254557	-0.711367	-0.445282	0.18049
g7735.t1	-0.390471	-0.188381	-0.50952	0.0138284	-0.474509	-0.443229	0.151294
g7772.t1	-0.386204	-0.637377	-0.209681	0.775619	0.425741	-0.540492	0.715722
g7775.t1	-0.561122	-0.482311	-0.548131	0.263454	-0.523715	-0.310031	0.129659
g7867.t1	0.460301	0.281085	0.660668	0.213831	0.695181	0.240661	0.0482782
g8058.t1	0.350224	0.200053	0.528146	0.335214	0.70304	0.0547762	0.207526
g8061.t1	0.2233	0.0334034	0.405515	0.397897	0.789294	-0.0905425	0.390529
g8188.t1	0.126105	-0.139939	0.237535	0.471203	0.757056	-0.165497	0.570555
g8429.t1	-0.282352	-0.154689	-0.357429	0.0649737	-0.363215	-0.397914	0.222162
g8455.t1	0.0762862	-0.183443	0.247406	0.567029	0.73267	-0.155623	0.567761
g8517.t1	0.802057	0.734329	0.784011	-0.55081	0.318901	0.845626	-0.640621
g8553.t1	-0.513462	-0.665209	-0.349432	0.812085	0.247165	-0.680867	0.814955
g8590.t1	0.754058	0.845395	0.622555	-0.743089	0.0348103	0.770486	-0.749953
g8613.t1	-0.852019	-0.74677	-0.713603	0.654895	-0.223158	-0.838684	0.560413
g8671.t1	-0.422532	-0.575751	-0.334728	0.758232	0.270999	-0.619703	0.806277
g8679.t1	0.714598	0.799904	0.657867	-0.642606	-0.0592557	0.816088	-0.794567
g8680.t1	-0.504098	-0.583119	-0.411131	0.72363	0.27472	-0.640268	0.756867
g8727.t1	0.569155	0.680395	0.533365	-0.502877	-0.13119	0.747996	-0.702797
g8738.t1	-0.66192	-0.789972	-0.639493	0.613193	-0.0537598	-0.846591	0.764782
g8748.t1	0.809848	0.81873	0.744243	-0.541811	0.189106	0.921741	-0.639651
g8763.t1	0.165098	-0.0524582	0.289467	0.351848	0.83318	-0.157102	0.43538
g8780.t1	0.744001	0.853489	0.605988	-0.746339	0.00794697	0.791994	-0.717982
g8801.t1	0.599511	0.349334	0.71353	-0.0623508	0.724879	0.349648	-0.100595
g881.t1	-0.864973	-0.782212	-0.838778	0.581725	-0.253129	-0.799624	0.625697
g8837.t1	-0.407152	-0.30845	-0.496236	-0.0052346	-0.637812	-0.0904058	-0.0266817
g8841.t1	0.193098	0.347315	0.0989891	-0.498711	-0.167633	0.503752	-0.417557
g8944.t1	-0.348453	-0.518538	-0.268524	0.650204	0.294439	-0.593823	0.745168
g8952.t1	-0.648734	-0.671407	-0.516091	0.816849	0.00926611	-0.809541	0.6957
g8981.t1	-0.586349	-0.711928	-0.543616	0.666007	0.0683277	-0.695183	0.85647
g9013.t1	-0.38213	-0.567487	-0.295206	0.656079	0.409753	-0.635193	0.788986
g9089.t1	-0.419123	-0.301361	-0.418441	0.122081	-0.409333	-0.503748	0.119492
g9174.t1	0.91813	0.808678	0.935892	-0.444855	0.489123	0.866461	-0.545893
g928.t1	-0.0294227	-0.259148	0.145015	0.593546	0.551601	-0.252079	0.503029
g929.t1	-0.480364	-0.636166	-0.378897	0.814061	0.273813	-0.607969	0.772312
g9388.t1	-0.472503	-0.5519	-0.27924	0.661278	0.167463	-0.622567	0.591325
g9390.t1	-0.829016	-0.824822	-0.726572	0.714379	-0.276701	-0.844827	0.597612
g9445.t1	0.844246	0.880761	0.786556	-0.58659	0.136739	0.82779	-0.677462
g9477.t1	0.277081	-0.0236597	0.447845	0.441326	0.773027	-0.0132726	0.317851
g973.t1	0.833728	0.820263	0.806924	-0.44611	0.305679	0.794944	-0.489742
g9739.t1	0.800344	0.691004	0.825909	-0.534101	0.312283	0.770945	-0.576293
g9749.t1	-0.269449	-0.46969	-0.0979511	0.741699	0.368538	-0.459275	0.680288
g981.t1	0.180293	0.342613	-0.000156326	-0.607724	-0.413849	0.451887	-0.481816
g9834.t1	0.0978452	-0.141422	0.27117	0.589368	0.716154	-0.0943435	0.466363
g9840.t1	0.911103	0.867425	0.777087	-0.63845	0.289809	0.81939	-0.595784
g9871.t1	0.225555	0.0422763	0.417623	0.429984	0.784232	-0.0142245	0.350685
g9894.t1	-0.089581	0.180212	-0.274288	-0.323638	-0.638038	0.0979132	-0.34389
g9899.t1	-0.407353	-0.338395	-0.384702	0.276652	-0.157601	-0.556892	0.364764
g992.t1	0.853912	0.766193	0.850839	-0.469219	0.371375	0.896027	-0.587905

## Sheet: R. irregularis Prot post.trans.
Supplementary Table 7. Correlation matrix of the R. irregularis 'key genes' involved in protein post translational modification biological process compared to all the cassava genes.
	g11806.t1	g1236.t1	g2998.t1	g3431.t1	g4191.t1	g4338.t1	g5338.t1	g5995.t1	g6408.t1	g7358.t1	g7867.t1	g8671.t1
Manes.01G003900	0.688394	-0.33363	-0.362396	-0.134551	-0.730968	0.182429	-0.720283	-0.669486	-0.200955	-0.295117	-0.72205	-0.486819
Manes.01G023200	0.145953	0.554948	0.342755	0.643943	-0.0384036	0.490185	-0.0177119	0.132917	-0.0993334	-0.362052	-0.0425802	0.184875
Manes.01G036800	0.0397897	-0.639696	-0.687409	-0.594414	-0.262046	-0.709884	-0.223419	-0.0441546	0.566967	0.64864	0.231501	-0.670154
Manes.01G111700	0.260006	0.580026	0.446627	0.666542	-0.146046	0.723027	-0.132427	-0.0664561	-0.377016	-0.600849	-0.323215	0.241
Manes.01G115400	0.147007	-0.590701	-0.79074	-0.575983	-0.321103	-0.645414	-0.373034	-0.114521	0.600138	0.61243	0.118702	-0.706415
Manes.01G123000	0.00796535	0.654661	0.486633	0.707881	0.0574954	0.576956	0.0726324	0.231298	-0.202039	-0.406536	0.0144293	0.28437
Manes.01G139400	0.21165	0.54803	0.346938	0.647408	-0.150442	0.575025	-0.116497	0.0490809	-0.216266	-0.466427	-0.153308	0.158358
Manes.01G201800	0.186661	0.510939	0.38303	0.58049	-0.214221	0.662013	-0.163721	-0.0191222	-0.411027	-0.696832	-0.335587	0.150457
Manes.01G205200	0.330164	-0.667542	-0.791192	-0.588681	-0.326077	-0.494609	-0.424623	-0.337671	0.577642	0.59528	-0.189116	-0.714994
Manes.01G208500	0.0553662	-0.497992	-0.550951	-0.390657	-0.237654	-0.408766	-0.311616	-0.153292	0.338964	0.578875	0.141833	-0.473011
Manes.01G265100	-0.034953	0.628483	0.704516	0.477546	0.241951	0.635867	0.284984	0.0504518	-0.655309	-0.671391	-0.227011	0.76867
Manes.02G039800	-0.202979	0.660146	0.789264	0.536204	0.431615	0.557233	0.427377	0.229871	-0.501905	-0.542012	0.0756299	0.842592
Manes.02G059900	0.0098004	0.641374	0.749335	0.581588	0.256727	0.621903	0.287938	0.122331	-0.571852	-0.625062	-0.0943126	0.762638
Manes.02G069900	0.186059	0.571825	0.472883	0.695631	-0.0363812	0.630138	-0.0332919	0.0462444	-0.242474	-0.443885	-0.152588	0.277007
Manes.02G119500	-0.101815	-0.542131	-0.602139	-0.477258	-0.0502128	-0.724037	-0.0499919	0.123586	0.731352	0.776279	0.388882	-0.578499
Manes.02G135300	-0.00209461	0.52996	0.681097	0.448211	0.193419	0.73154	0.174343	-0.0713186	-0.480999	-0.643025	-0.351449	0.540497
Manes.02G219500	-0.017182	-0.535746	-0.689643	-0.550521	-0.234423	-0.583973	-0.247167	-0.0517797	0.524786	0.557612	0.171247	-0.629834
Manes.03G044400	0.0749952	0.750745	0.645636	0.86139	0.0798198	0.738995	0.112939	0.168287	-0.48519	-0.633085	-0.0934132	0.509042
Manes.03G068200	-0.21761	0.724142	0.752669	0.505445	0.4155	0.590857	0.430958	0.235511	-0.543873	-0.631766	-0.0385515	0.797794
Manes.03G127800	0.17076	0.580271	0.410136	0.660134	-0.0356932	0.593289	-0.0261284	0.0676946	-0.187553	-0.456324	-0.140439	0.228653
Manes.03G171200	0.210734	0.636105	0.464243	0.702575	-0.110251	0.644509	-0.0647261	0.0465099	-0.342318	-0.577893	-0.181081	0.304094
Manes.03G194400	0.521007	-0.416418	-0.165644	-0.351891	-0.485347	0.183385	-0.526869	-0.669632	-0.219331	-0.212173	-0.639715	-0.32948
Manes.03G202500	0.106627	0.599443	0.478096	0.692895	0.0265072	0.571298	0.0272075	0.124502	-0.202835	-0.429532	-0.0505184	0.316639
Manes.03G205000	-0.153702	0.788549	0.676363	0.75523	0.164681	0.649077	0.225588	0.31935	-0.509477	-0.62724	0.121608	0.581353
Manes.03G206300	0.0951814	-0.581098	-0.809919	-0.598359	-0.281816	-0.657997	-0.346257	-0.133697	0.610732	0.563824	0.0628771	-0.787991
Manes.04G064300	-0.0936415	0.677664	0.808245	0.593872	0.305132	0.671094	0.326829	0.104239	-0.698498	-0.663713	-0.145857	0.80688
Manes.04G075000	0.112328	0.434296	0.37641	0.556418	-0.0744919	0.47461	-0.105766	0.0703992	-0.161816	-0.235182	0.0337125	0.163196
Manes.04G090100	-0.20491	-0.522384	-0.539075	-0.511625	0.102221	-0.685432	0.0449033	0.110516	0.761454	0.719415	0.306539	-0.488161
Manes.04G095800	-0.243639	0.780876	0.650687	0.716321	0.401564	0.389513	0.453948	0.513736	-0.205527	-0.376421	0.349008	0.614532
Manes.04G141400	0.182045	-0.650941	-0.739537	-0.706064	-0.21068	-0.584959	-0.313945	-0.232524	0.664264	0.635597	-0.0178777	-0.733594
Manes.04G146400	0.118903	-0.677644	-0.780391	-0.591415	-0.227345	-0.695174	-0.279688	-0.170832	0.675078	0.740894	0.110501	-0.732394
Manes.04G161100	0.00926209	-0.631381	-0.631695	-0.55094	-0.0659656	-0.741218	-0.162869	-0.0397114	0.763583	0.804419	0.229459	-0.683214
Manes.05G014200	-0.397136	0.693835	0.723472	0.515085	0.620152	0.406028	0.571743	0.411797	-0.30044	-0.358643	0.229481	0.814747
Manes.05G047000	-0.0428178	0.732838	0.544764	0.733279	0.0553591	0.70499	0.108168	0.213761	-0.37419	-0.587587	-0.0429715	0.411169
Manes.05G047400	-0.151997	0.582076	0.776707	0.548896	0.363003	0.599577	0.353163	0.15334	-0.499175	-0.561342	-0.107217	0.66804
Manes.05G077100	0.19211	0.409675	0.201729	0.56108	-0.133241	0.339886	-0.0999211	0.0998507	0.0195284	-0.229998	-0.0325331	0.0292782
Manes.05G136900	0.355216	-0.750483	-0.711999	-0.572126	-0.36154	-0.515382	-0.453506	-0.419666	0.479495	0.572422	-0.160133	-0.622486
Manes.06G038200	0.084671	-0.682752	-0.82707	-0.676583	-0.197302	-0.715011	-0.263575	-0.0981966	0.735975	0.70752	0.116338	-0.768257
Manes.06G041300	0.262099	-0.611604	-0.606085	-0.388346	-0.423509	-0.412056	-0.482667	-0.27482	0.395828	0.508674	0.00118065	-0.641567
Manes.06G063500	0.229073	0.472421	0.283799	0.557989	-0.169507	0.603817	-0.163593	-0.0470998	-0.193065	-0.500625	-0.261766	0.0796052
Manes.06G117800	0.0871186	0.565285	0.410083	0.630554	-0.0953146	0.562731	-0.0556365	0.135214	-0.236683	-0.482962	-0.0234864	0.198197
Manes.06G122900	0.173346	-0.732902	-0.751593	-0.631437	-0.349909	-0.629056	-0.413244	-0.270795	0.569605	0.706197	1.72614e-05	-0.781486
Manes.06G126700	-0.354738	0.63853	0.721176	0.496245	0.497843	0.482357	0.521522	0.328923	-0.428089	-0.461808	0.0538827	0.758612
Manes.06G148500	-0.258331	0.664639	0.831431	0.649185	0.449085	0.564464	0.418608	0.323489	-0.381915	-0.433156	0.128171	0.694578
Manes.06G148600	-0.487299	0.765466	0.74752	0.576487	0.688352	0.381013	0.669803	0.548275	-0.162781	-0.290736	0.330271	0.737343
Manes.06G155200	0.113866	0.560322	0.345534	0.627694	-0.0679779	0.483938	-0.0593811	0.155153	-0.154592	-0.379424	0.018361	0.198208
Manes.06G164600	0.323642	0.502421	0.3745	0.620278	-0.202184	0.65831	-0.200609	-0.102692	-0.315077	-0.487631	-0.269029	0.203975
Manes.07G005600	0.513603	-0.58916	-0.620426	-0.405664	-0.712286	-0.182173	-0.701935	-0.554489	0.00566556	0.104733	-0.389229	-0.625154
Manes.07G034500	-0.04894	-0.486358	-0.589459	-0.471259	-0.155031	-0.559502	-0.187326	-0.00397943	0.533383	0.648492	0.25208	-0.528905
Manes.07G056100	0.286513	0.537502	0.407281	0.691327	-0.132389	0.581372	-0.094611	0.00875802	-0.285482	-0.470988	-0.164686	0.250107
Manes.07G073600	0.364332	0.30667	0.283936	0.546941	-0.293094	0.432745	-0.271505	-0.105511	-0.214077	-0.295077	-0.217825	0.0904901
Manes.07G087500	0.0827561	0.658259	0.534023	0.661633	-0.0407519	0.711272	-0.0208923	0.0602862	-0.45273	-0.72009	-0.207691	0.34357
Manes.07G092000	0.607462	-0.511088	-0.508388	-0.314352	-0.745051	-0.0595189	-0.732368	-0.575578	-0.103771	0.00753923	-0.426081	-0.553181
Manes.07G094600	-0.347679	0.633093	0.619227	0.493464	0.499242	0.256549	0.596005	0.497226	-0.297026	-0.376701	0.336122	0.749115
Manes.08G010900	0.355216	-0.750483	-0.711999	-0.572126	-0.36154	-0.515382	-0.453506	-0.419666	0.479495	0.572422	-0.160133	-0.622486
Manes.08G049200	0.173849	-0.680324	-0.779836	-0.602583	-0.33044	-0.677025	-0.316944	-0.168566	0.625915	0.562859	0.0525777	-0.735192
Manes.08G141200	-0.125185	0.563233	0.780022	0.580899	0.390291	0.559765	0.334303	0.155663	-0.405163	-0.489737	-0.00240887	0.723238
Manes.09G021000	-0.351951	0.708192	0.856039	0.569855	0.503193	0.487526	0.532317	0.399995	-0.524428	-0.507744	0.249565	0.854371
Manes.09G041300	0.643106	-0.582852	-0.403012	-0.259038	-0.621695	0.0289796	-0.699964	-0.708841	-0.0770116	0.0485248	-0.618313	-0.514286
Manes.09G059900	0.208604	0.483876	0.287514	0.58753	-0.171043	0.514863	-0.124605	0.0438767	-0.132461	-0.413876	-0.119381	0.100983
Manes.09G084500	-0.0685352	0.601524	0.406009	0.693246	0.0256936	0.439192	0.0434927	0.292022	-0.153032	-0.337788	0.138816	0.189135
Manes.09G087100	0.33576	0.497961	0.373788	0.614735	-0.185053	0.57101	-0.129744	-0.0671164	-0.284672	-0.525681	-0.28319	0.226516
Manes.09G120000	-0.167786	0.726669	0.620544	0.717881	0.248652	0.677647	0.239805	0.218197	-0.373134	-0.543475	-0.100308	0.512502
Manes.09G129100	0.130306	-0.736377	-0.704627	-0.588717	-0.247454	-0.578739	-0.428424	-0.290995	0.57736	0.759159	0.0296463	-0.679253
Manes.09G146200	-0.113873	0.60196	0.771365	0.585767	0.361293	0.616242	0.346613	0.147632	-0.488357	-0.578235	-0.0955668	0.724486
Manes.09G156800	0.0056812	0.655829	0.781988	0.581758	0.23943	0.76568	0.199012	0.0140171	-0.595975	-0.683952	-0.226377	0.708746
Manes.09G182400	-0.209376	0.725714	0.726719	0.731715	0.329537	0.539541	0.348951	0.355703	-0.314714	-0.476423	0.159889	0.592357
Manes.10G007300	0.0609355	0.607165	0.410634	0.66809	-0.0081998	0.548117	0.0163919	0.181317	-0.159722	-0.381527	-0.00792641	0.231487
Manes.10G034400	-0.175642	0.795678	0.729952	0.69589	0.199051	0.708829	0.263181	0.259011	-0.63395	-0.740682	-0.0258075	0.659663
Manes.10G059900	0.155828	-0.640945	-0.74134	-0.600752	-0.390991	-0.549517	-0.471985	-0.245341	0.439437	0.56187	0.0115486	-0.769413
Manes.10G116300	-0.00584935	-0.548925	-0.695069	-0.625912	-0.0210383	-0.781141	-0.0447519	0.0380367	0.735945	0.720669	0.258447	-0.554243
Manes.10G121900	-0.198525	0.668798	0.804927	0.623217	0.443745	0.568657	0.401903	0.261327	-0.462345	-0.434683	0.0716986	0.794107
Manes.10G135100	-0.245595	0.691153	0.693727	0.502204	0.438707	0.497518	0.431656	0.284297	-0.498091	-0.523977	0.0639688	0.822087
Manes.11G004200	0.149605	0.683381	0.501224	0.737265	-0.0629883	0.689821	-0.0114852	0.102665	-0.376965	-0.618992	-0.158662	0.323865
Manes.11G078100	-0.0744987	0.724268	0.59155	0.666419	0.0364805	0.737003	0.0924561	0.145648	-0.508761	-0.706508	-0.0929659	0.461547
Manes.11G114800	-0.0825933	0.735969	0.724143	0.544638	0.215913	0.708276	0.299634	0.137538	-0.59162	-0.793802	-0.160744	0.70002
Manes.11G124400	0.706354	-0.500536	-0.334674	-0.253007	-0.717459	0.13425	-0.762266	-0.769062	-0.185447	-0.0547212	-0.632977	-0.445616
Manes.11G154700	0.659036	-0.438795	-0.260206	-0.189605	-0.665747	0.264395	-0.78835	-0.804319	-0.257965	-0.0871397	-0.695279	-0.368292
Manes.12G013300	0.33958	-0.779408	-0.757674	-0.526307	-0.510309	-0.450468	-0.570435	-0.398011	0.47537	0.563694	-0.170453	-0.807744
Manes.12G035300	0.217909	0.458064	0.368141	0.589185	-0.118393	0.48595	-0.118803	0.0242279	-0.20459	-0.381066	-0.0829084	0.227553
Manes.12G063500	0.0222656	0.554175	0.354013	0.662663	-0.097166	0.481926	-0.0527856	0.213727	-0.213805	-0.404015	0.0843806	0.16929
Manes.13G008000	-0.00990103	0.701521	0.597813	0.705053	0.0818379	0.693571	0.119922	0.147909	-0.386498	-0.61718	-0.12993	0.377949
Manes.13G045600	0.137403	-0.652757	-0.662999	-0.444237	-0.218541	-0.661317	-0.316783	-0.158939	0.656114	0.748367	0.187957	-0.67118
Manes.13G060300	-0.301975	0.669263	0.732169	0.48722	0.476919	0.549638	0.499588	0.312502	-0.384392	-0.552853	0.00753799	0.73879
Manes.13G070400	0.0509564	0.723399	0.653404	0.693392	0.0896436	0.799099	0.112299	0.0715533	-0.626681	-0.762923	-0.250886	0.599539
Manes.13G071100	0.696387	-0.38527	-0.34848	-0.211498	-0.637038	0.151578	-0.713797	-0.685892	-0.0102232	-0.0395672	-0.636038	-0.497303
Manes.13G084400	0.676383	-0.362862	-0.121261	-0.19261	-0.478498	0.155783	-0.515776	-0.649191	-0.194571	-0.120423	-0.554331	-0.149437
Manes.13G126200	-0.169295	0.698832	0.806871	0.576702	0.326386	0.68422	0.291792	0.162288	-0.661726	-0.649655	-0.00519298	0.787214
Manes.14G007500	0.0633744	0.582268	0.353225	0.616413	-0.0178803	0.473907	-0.0215558	0.168034	-0.123858	-0.369864	0.0275539	0.187696
Manes.14G015500	-0.0143587	-0.651335	-0.795472	-0.590825	-0.204731	-0.755172	-0.241627	-0.0182946	0.68514	0.755057	0.245649	-0.744102
Manes.14G061800	-0.13952	0.757969	0.529015	0.600344	0.203383	0.549942	0.318776	0.303674	-0.32638	-0.620429	-0.0186623	0.515389
Manes.14G073700	-0.0900864	0.683612	0.739891	0.596529	0.357344	0.619684	0.341485	0.136388	-0.49591	-0.577988	-0.0899029	0.774159
Manes.14G100900	0.133996	0.621032	0.465617	0.710881	-0.0404788	0.609553	-0.00540092	0.130263	-0.249454	-0.484019	-0.0738323	0.293983
Manes.14G108900	0.189534	0.573469	0.414533	0.680402	-0.113253	0.672287	-0.108079	0.020699	-0.268689	-0.517223	-0.192176	0.190303
Manes.14G122800	0.0307952	-0.589911	-0.670392	-0.511792	-0.246451	-0.614868	-0.288984	-0.0672486	0.501699	0.686873	0.212476	-0.620345
Manes.14G139600	0.356649	0.448406	0.299855	0.508689	-0.273097	0.649641	-0.287927	-0.189685	-0.359747	-0.554859	-0.341516	0.167492
Manes.14G141400	0.15036	-0.627236	-0.699079	-0.619777	-0.195714	-0.565268	-0.215784	-0.226791	0.468213	0.603725	-0.0179508	-0.535881
Manes.15G022900	-0.359322	0.628239	0.710825	0.40089	0.509351	0.501354	0.494508	0.244432	-0.291487	-0.442726	0.02063	0.636499
Manes.15G034400	0.159126	0.648614	0.449892	0.728824	-0.00825179	0.603963	0.0305503	0.12464	-0.240275	-0.474567	-0.108667	0.321249
Manes.15G087400	-0.353075	0.811191	0.551801	0.600939	0.409547	0.420019	0.479427	0.495927	-0.160206	-0.390318	0.232238	0.543223
Manes.15G094700	0.434236	0.399279	0.26939	0.568803	-0.395786	0.615366	-0.385075	-0.170029	-0.361224	-0.500737	-0.311015	0.0549263
Manes.15G151100	0.0197898	0.678333	0.500783	0.693566	0.00137933	0.626293	0.0233456	0.208459	-0.277128	-0.472796	0.0369198	0.266738
Manes.15G165000	-0.254018	0.691765	0.80196	0.650762	0.434243	0.588196	0.424966	0.300025	-0.518373	-0.53151	0.0894039	0.779023
Manes.16G010100	-0.229301	0.485483	0.777431	0.51871	0.471237	0.49437	0.422311	0.195316	-0.365923	-0.372434	0.0235982	0.696616
Manes.16G020200	0.715427	-0.338217	-0.259118	-0.128424	-0.705849	0.211945	-0.694083	-0.683839	-0.214684	-0.312421	-0.731537	-0.453059
Manes.16G024800	0.614907	-0.333275	-0.285803	-0.171796	-0.691538	0.09269	-0.694703	-0.5892	-0.395544	-0.0906168	-0.463671	-0.324098
Manes.16G052800	-0.231585	0.603383	0.774832	0.529883	0.533348	0.413339	0.537172	0.287393	-0.342957	-0.344365	0.148475	0.826805
Manes.16G090600	-0.191251	0.833461	0.600231	0.742473	0.217855	0.591812	0.278145	0.370341	-0.386847	-0.558662	0.113584	0.495022
Manes.16G110700	0.0062839	0.688232	0.710976	0.593957	0.235734	0.70089	0.240745	0.105319	-0.565923	-0.664503	-0.192903	0.672087
Manes.16G133800	0.733648	-0.361671	-0.290629	-0.223721	-0.565512	0.152636	-0.61879	-0.699799	-0.170964	-0.109993	-0.746538	-0.349922
Manes.17G013000	-0.0467576	0.637207	0.459575	0.664738	0.0460766	0.576334	0.041874	0.172345	-0.226315	-0.502999	-0.0837702	0.277023
Manes.17G018800	-0.0865158	0.60068	0.745312	0.518702	0.37645	0.58697	0.320308	0.122398	-0.537464	-0.515522	-0.0593753	0.810976
Manes.17G019200	0.502857	-0.604883	-0.719339	-0.476461	-0.71785	-0.30933	-0.72603	-0.470008	0.265479	0.248472	-0.340928	-0.845244
Manes.17G053000	-0.0871111	-0.457978	-0.669279	-0.386415	-0.0721354	-0.698851	-0.115454	0.0756583	0.73926	0.660461	0.252162	-0.687725
Manes.17G059000	0.137415	-0.636785	-0.880329	-0.642652	-0.272865	-0.711115	-0.287189	-0.0848762	0.676429	0.665398	0.0817871	-0.793574
Manes.17G110900	0.293064	0.451788	0.429907	0.649864	-0.128889	0.568873	-0.115194	-0.0246382	-0.230144	-0.409952	-0.147707	0.254562
Manes.18G031200	0.41779	-0.716559	-0.717529	-0.520891	-0.478913	-0.487421	-0.536206	-0.411787	0.373376	0.583359	-0.139268	-0.694393
Manes.18G060600	-0.0985876	0.754974	0.652537	0.754152	0.286572	0.628402	0.315107	0.290888	-0.323298	-0.543317	0.0240244	0.574394
Manes.18G073000	0.48333	-0.623275	-0.747969	-0.436233	-0.606384	-0.325301	-0.667997	-0.44947	0.426337	0.381403	-0.297418	-0.835568
Manes.18G094200	0.362281	-0.641871	-0.760352	-0.587675	-0.438301	-0.415187	-0.504416	-0.416138	0.461123	0.436586	-0.312674	-0.758112
g10019.t1	-0.86325	0.233742	0.172317	-0.0344523	0.842771	-0.442316	0.860828	0.789016	0.429977	0.44047	0.811127	0.306038
g1004.t1	0.0602899	0.80371	0.681639	0.754335	0.0101059	0.832214	0.1057	0.109375	-0.711349	-0.811311	-0.206896	0.530074
g10076.t1	0.852314	-0.423428	-0.27573	-0.160955	-0.730194	0.196749	-0.793846	-0.732448	-0.101806	-0.10471	-0.675128	-0.416378
g1008.t1	-0.192271	0.665465	0.821161	0.514916	0.45628	0.573259	0.492552	0.226349	-0.502391	-0.573197	0.0134885	0.844864
g10098.t1	-0.682773	0.0629569	-0.063061	-0.143107	0.694737	-0.619081	0.723967	0.690026	0.574051	0.511493	0.851757	0.187177
g1012.t1	-0.339951	-0.394756	-0.621668	-0.470842	0.31238	-0.894623	0.249242	0.359672	0.820682	0.84718	0.510023	-0.441854
g10122.t1	-0.315696	-0.408822	-0.658685	-0.491073	0.276978	-0.864623	0.199048	0.333981	0.863552	0.895869	0.5047	-0.467627
g1022.t1	-0.376724	-0.512609	-0.609527	-0.613307	0.298806	-0.876934	0.265084	0.319771	0.873603	0.858109	0.485617	-0.430427
g10271.t1	0.652304	-0.207835	0.130793	-0.0576403	-0.686515	0.526979	-0.63535	-0.744715	-0.587744	-0.555726	-0.769208	-0.0325869
g10292.t1	-0.823902	0.619304	0.405684	0.312468	0.814663	-0.103485	0.887107	0.8982	0.234087	0.0270824	0.815451	0.510949
g1045.t1	0.270039	0.434211	0.678286	0.44526	-0.0903803	0.688034	-0.0500435	-0.216839	-0.722879	-0.686545	-0.333131	0.530439
g105.t1	-0.380827	0.611833	0.728105	0.459514	0.662275	0.251119	0.676243	0.460137	-0.254015	-0.281027	0.282728	0.770806
g10683.t1	0.314936	0.500426	0.313621	0.719321	-0.229916	0.488411	-0.188439	0.0466798	-0.301911	-0.459107	-0.0815478	0.122326
g10703.t1	-0.358104	0.801913	0.789455	0.627453	0.542993	0.46523	0.62893	0.510075	-0.270388	-0.489215	0.27984	0.764021
g1072.t1	-0.437738	0.859556	0.713902	0.732491	0.533017	0.526549	0.553621	0.535481	-0.396271	-0.511051	0.294097	0.701014
g10723.t1	0.279067	0.637654	0.525232	0.868956	-0.121871	0.723334	-0.0652701	0.0367976	-0.539322	-0.662772	-0.229419	0.359162
g10803.t1	-0.708559	0.412431	0.162485	0.170157	0.681252	-0.370548	0.761222	0.834747	0.340124	0.27014	0.843822	0.326829
g10995.t1	0.0822953	0.536124	0.801328	0.474919	0.149796	0.753544	0.188741	-0.0876487	-0.697501	-0.738879	-0.288118	0.711467
g11031.t1	-0.668272	0.397611	-0.0262416	0.273045	0.645466	-0.374594	0.633023	0.837966	0.483803	0.342513	0.79191	0.122791
g1108.t1	-0.819723	0.330681	0.259229	0.0587826	0.916062	-0.355203	0.934959	0.780946	0.37263	0.310765	0.742048	0.465532
g11163.t1	-0.651329	0.518324	0.475884	0.150491	0.773531	-0.0963581	0.842136	0.671679	0.125067	0.00293955	0.569541	0.567693
g11187.t1	-0.0897404	0.776141	0.83724	0.70828	0.327898	0.678953	0.349589	0.187539	-0.620453	-0.675513	-0.00837004	0.798992
g11634.t1	-0.201251	0.798622	0.836621	0.683036	0.421689	0.633412	0.46374	0.323839	-0.52179	-0.580458	0.156486	0.832836
g1165.t1	0.81853	-0.385649	-0.173751	-0.168952	-0.748564	0.262679	-0.713315	-0.791137	-0.348973	-0.316506	-0.743022	-0.245307
g11668.t1	-0.77761	0.415224	0.398316	0.0514981	0.899991	-0.258956	0.902548	0.741772	0.250925	0.156997	0.72467	0.560862
g11736.t1	-0.429649	-0.361528	-0.582165	-0.454991	0.340544	-0.842255	0.300438	0.431305	0.895418	0.868729	0.599525	-0.42931
g11821.t1	-0.732542	0.599857	0.377428	0.287645	0.855941	-0.0936126	0.827284	0.753581	0.101904	0.0695499	0.632829	0.510845
g11991.t1	0.0798619	0.719199	0.511112	0.861964	-0.00332385	0.66193	0.0554678	0.238716	-0.371273	-0.607491	0.0109048	0.296662
g1207.t1	-0.403035	0.607821	0.789511	0.302508	0.646433	0.338833	0.694545	0.407875	-0.249964	-0.350918	0.270799	0.788146
g12075.t1	0.12895	0.60699	0.279364	0.655806	-0.0999438	0.515778	-0.0846031	0.0933426	-0.214691	-0.482734	-0.110717	0.0774551
g12154.t1	-0.82525	0.443701	0.27173	0.134568	0.862942	-0.299079	0.88275	0.798685	0.281006	0.278681	0.796144	0.506647
g12309.t1	-0.0830544	-0.429468	-0.736567	-0.450691	0.0415185	-0.720249	-0.0448546	0.0987639	0.791225	0.76663	0.23956	-0.562353
g12383.t1	0.761814	-0.36161	-0.13183	-0.00677336	-0.773268	0.405985	-0.78777	-0.757845	-0.301261	-0.350586	-0.744475	-0.304155
g1242.t1	-0.70757	0.462908	0.0803134	0.248895	0.709207	-0.344233	0.729506	0.859319	0.36293	0.209327	0.759891	0.24013
g12727.t1	-0.140799	-0.421018	-0.676494	-0.337322	0.112688	-0.807136	0.0433835	0.232551	0.750904	0.80836	0.447632	-0.476108
g12728.t1	-0.281523	-0.405507	-0.677499	-0.368545	0.192277	-0.782271	0.169117	0.297023	0.783973	0.818724	0.460301	-0.422532
g12890.t1	0.274301	0.509599	0.344302	0.73704	-0.290875	0.669606	-0.252384	-0.0288265	-0.425533	-0.567153	-0.210539	0.123595
g12914.t1	-0.77263	0.504035	0.438502	0.285388	0.8006	-0.126989	0.828216	0.713256	0.0716684	0.0225752	0.726046	0.616669
g1300.t1	0.10697	-0.37176	-0.79459	-0.325921	-0.182182	-0.579383	-0.267774	-0.0274626	0.66413	0.606391	0.0535199	-0.780319
g13288.t1	-0.766111	0.463919	0.262502	0.150983	0.791947	-0.294879	0.80503	0.82968	0.286242	0.207848	0.727211	0.37107
g1339.t1	-0.37688	-0.349276	-0.619366	-0.431625	0.297821	-0.856653	0.271515	0.400098	0.881018	0.773838	0.542282	-0.470703
g13844.t1	-0.463413	0.689654	0.754084	0.596445	0.60796	0.383962	0.622984	0.498283	-0.292943	-0.300622	0.391937	0.796541
g1385.t1	0.298172	0.537793	0.260587	0.738968	-0.210219	0.529957	-0.166942	0.0296744	-0.298399	-0.506228	-0.15669	0.109605
g13967.t1	-0.756437	0.370751	0.398312	0.106273	0.844798	-0.221164	0.813269	0.669813	0.130479	0.13769	0.688984	0.509882
g1486.t1	0.369811	-0.641784	-0.73749	-0.556792	-0.348102	-0.470197	-0.475217	-0.402252	0.468912	0.588253	-0.275841	-0.651996
g1488.t1	-0.329984	-0.434344	-0.680317	-0.511102	0.224448	-0.883571	0.205855	0.325293	0.867149	0.858683	0.514837	-0.505716
g14952.t1	0.614055	0.260167	0.205187	0.583649	-0.548948	0.645527	-0.49991	-0.340954	-0.440737	-0.543005	-0.445365	-0.0273459
g1507.t1	-0.0430545	-0.576811	-0.775632	-0.549154	-0.0161217	-0.840075	-0.0880831	0.0631106	0.828893	0.879903	0.294708	-0.664339
g1518.t1	-0.781798	0.393429	0.382445	0.239413	0.737131	-0.167736	0.790817	0.728896	0.145256	0.162412	0.770199	0.538862
g1565.t1	0.385739	-0.759153	-0.650829	-0.577024	-0.471152	-0.50899	-0.485665	-0.362845	0.458311	0.594096	-0.12951	-0.726057
g1570.t1	-0.822054	0.318485	0.131834	0.0939026	0.73072	-0.309505	0.773266	0.821101	0.350044	0.295673	0.758932	0.26412
g1651.t1	0.203641	0.646151	0.459975	0.798479	-0.115877	0.645397	-0.0412145	0.130583	-0.392945	-0.60069	-0.0797819	0.265191
g1659.t1	0.0779152	-0.548043	-0.827848	-0.531963	-0.223498	-0.567389	-0.311408	-0.113595	0.667671	0.696091	-0.0117108	-0.790527
g1757.t1	-0.438423	0.664743	0.722576	0.427534	0.655852	0.249337	0.697694	0.519455	-0.273993	-0.303908	0.431585	0.874073
g177.t1	-0.494474	0.798846	0.587316	0.58377	0.561914	0.430213	0.613124	0.543028	-0.292772	-0.478012	0.238416	0.628517
g1988.t1	-0.0665367	0.572081	0.843883	0.469663	0.312109	0.625998	0.309356	0.0541686	-0.571354	-0.608831	-0.10163	0.763359
g1999.t1	-0.172007	-0.529717	-0.676989	-0.560322	0.0996469	-0.800031	-0.013214	0.131562	0.789579	0.908125	0.362763	-0.568512
g2022.t1	-0.28137	0.721738	0.757664	0.534754	0.438285	0.543131	0.447656	0.288921	-0.472353	-0.545455	0.106449	0.728214
g2043.t1	-0.769978	0.605481	0.446594	0.310345	0.825242	-0.0988494	0.893602	0.83382	0.127068	0.0502884	0.808239	0.629597
g205.t1	-0.121783	-0.675309	-0.704795	-0.689022	0.036249	-0.845284	0.0182219	0.0682858	0.769717	0.835557	0.282107	-0.585393
g2056.t1	-0.780698	0.322027	0.207598	0.0697957	0.811578	-0.409746	0.850705	0.837856	0.35068	0.2928	0.819639	0.392799
g208.t1	-0.276479	-0.525365	-0.608275	-0.587151	0.219713	-0.791499	0.0995395	0.157924	0.812094	0.912875	0.434018	-0.447998
g21.t1	-0.539953	0.692059	0.750828	0.475578	0.698759	0.31753	0.769076	0.593791	-0.235005	-0.357429	0.37755	0.815578
g2303.t1	-0.687866	0.270833	0.028707	0.106744	0.724227	-0.428503	0.718349	0.769655	0.481994	0.420933	0.695801	0.177704
g2305.t1	-0.708856	0.308567	0.172423	0.20622	0.754026	-0.432124	0.775312	0.862128	0.398218	0.398923	0.913159	0.314568
g2329.t1	-0.617166	0.768574	0.787424	0.55414	0.791934	0.282228	0.833856	0.669095	-0.154007	-0.275573	0.478979	0.777684
g2331.t1	-0.222894	-0.530809	-0.749714	-0.55118	0.0797275	-0.851026	0.0554098	0.200799	0.869864	0.845872	0.403798	-0.59623
g2337.t1	-0.79201	0.52005	0.399353	0.257534	0.865169	-0.177042	0.919598	0.842387	0.192434	0.107586	0.796516	0.603364
g2340.t1	-0.556049	0.882239	0.644769	0.616317	0.621415	0.325029	0.707172	0.711206	-0.241653	-0.377731	0.500547	0.733065
g2345.t1	-0.794873	0.196891	-0.0411738	-0.0911928	0.68833	-0.557938	0.736619	0.837029	0.541082	0.471195	0.855938	0.132116
g2349.t1	-0.766673	0.1098	0.0794671	-0.0497969	0.740476	-0.450254	0.694791	0.657651	0.35074	0.532514	0.737272	0.265091
g2350.t1	-0.792356	0.275159	0.28636	0.0446581	0.800862	-0.332347	0.85228	0.692324	0.282244	0.308767	0.778283	0.506506
g2394.t1	0.19402	0.674944	0.498829	0.833637	-0.119484	0.666544	-0.0470395	0.117069	-0.446215	-0.622957	-0.0544628	0.2917
g2417.t1	0.0539002	-0.525528	-0.776326	-0.373769	-0.0816284	-0.77707	-0.0684109	0.108131	0.795175	0.731279	0.281085	-0.575751
g2421.t1	-0.0715049	-0.654901	-0.716011	-0.56182	0.0384436	-0.84158	-0.0538773	0.0195657	0.817005	0.879434	0.278602	-0.537571
g2427.t1	-0.246191	-0.600493	-0.505539	-0.738345	0.0949477	-0.667759	0.103935	0.034856	0.475464	0.578053	0.114371	-0.372698
g2510.t1	0.853617	-0.41824	-0.358345	-0.140277	-0.798484	0.214708	-0.83557	-0.767417	-0.204403	-0.189972	-0.777037	-0.491328
g2567.t1	-0.716847	0.38957	0.405159	0.256667	0.795089	-0.235496	0.803773	0.719891	0.241423	0.0840602	0.747529	0.530727
g2594.t1	-0.606567	0.7913	0.81565	0.585039	0.733466	0.361047	0.786431	0.635402	-0.283047	-0.348098	0.479743	0.845008
g2610.t1	0.182426	0.340784	0.597988	0.374502	-0.241288	0.788675	-0.184515	-0.274261	-0.834513	-0.723558	-0.489422	0.386439
g2657.t1	-0.359582	-0.510257	-0.578385	-0.543876	0.163398	-0.788309	0.138689	0.217124	0.738976	0.757232	0.469205	-0.468186
g2662.t1	-0.442024	-0.314812	-0.509554	-0.3507	0.344819	-0.814102	0.316057	0.445583	0.78492	0.808311	0.660668	-0.334728
g2715.t1	0.20886	0.56069	0.414948	0.750411	-0.19281	0.618795	-0.144707	0.0640702	-0.371716	-0.51225	-0.0541144	0.184433
g2737.t1	0.00471993	0.395985	0.793778	0.377224	0.176795	0.642397	0.196176	-0.164058	-0.706723	-0.635689	-0.267947	0.751162
g2748.t1	-0.734472	0.577333	0.35739	0.448077	0.728611	-0.129031	0.7596	0.84817	0.177481	0.0820612	0.765871	0.470246
g2808.t1	-0.160915	-0.492658	-0.700145	-0.431558	0.0225753	-0.705902	-0.0462397	0.104529	0.685237	0.754545	0.294237	-0.590796
g284.t1	-0.885575	0.43023	0.220874	0.0934978	0.820883	-0.289968	0.867213	0.834935	0.279874	0.217824	0.805111	0.399582
g2879.t1	0.0511417	0.620104	0.411066	0.777028	-0.00229956	0.443942	0.0398301	0.276007	-0.213858	-0.464233	0.161749	0.287347
g2910.t1	0.235736	0.536549	0.740962	0.636308	-0.03896	0.846743	0.0147872	-0.113693	-0.710199	-0.71692	-0.32382	0.628642
g296.t1	-0.857475	0.353847	0.32141	0.0563521	0.887734	-0.320973	0.901598	0.799909	0.315847	0.29086	0.847989	0.507113
g2968.t1	-0.770886	0.272444	0.144745	0.0546702	0.68143	-0.427403	0.793997	0.804799	0.450542	0.357736	0.803159	0.300152
g30.t1	-0.737159	0.651216	0.552126	0.399783	0.798388	0.00821449	0.889	0.813767	0.0386818	-0.0816718	0.692598	0.665294
g3041.t1	0.659042	-0.318553	-0.333805	-0.0529068	-0.804609	0.311809	-0.854486	-0.663741	-0.295645	-0.132729	-0.613857	-0.468533
g3047.t1	0.103476	0.381527	0.757062	0.29802	0.135533	0.6045	0.133239	-0.160296	-0.61664	-0.581717	-0.233146	0.669021
g3065.t1	0.153035	0.554041	0.431295	0.66939	-0.157791	0.629011	-0.0571659	0.13061	-0.423772	-0.57961	-0.0209409	0.290116
g3094.t1	-0.826971	0.432885	0.302885	0.160897	0.885948	-0.318804	0.947521	0.89079	0.344573	0.20063	0.803641	0.455942
g3197.t1	-0.331662	0.743963	0.790819	0.59714	0.512696	0.556884	0.534566	0.368721	-0.49593	-0.537238	0.199468	0.845819
g3228.t1	0.754	-0.138221	-0.196214	0.036114	-0.787173	0.469129	-0.805871	-0.743496	-0.457799	-0.367951	-0.787435	-0.334714
g3270.t1	0.313614	0.580206	0.680153	0.629887	-0.0856558	0.843647	-0.134069	-0.19461	-0.701365	-0.722107	-0.332468	0.474456
g3327.t1	-0.404457	-0.427475	-0.585836	-0.536297	0.326404	-0.85259	0.257394	0.340588	0.876063	0.892369	0.53885	-0.419913
g3371.t1	-0.470837	-0.36682	-0.549876	-0.47105	0.361235	-0.861664	0.320829	0.435593	0.861221	0.874713	0.63529	-0.401883
g3377.t1	-0.253777	-0.490402	-0.69731	-0.539473	0.19448	-0.858132	0.138798	0.270479	0.916802	0.887514	0.454711	-0.528033
g339.t1	-0.355346	0.839751	0.811712	0.677765	0.536591	0.521333	0.600967	0.488368	-0.43097	-0.539451	0.211569	0.794588
g3399.t1	-0.725456	0.309702	0.0979703	0.160145	0.731922	-0.428599	0.773949	0.885026	0.437561	0.342862	0.831536	0.286079
g3417.t1	-0.309568	0.771769	0.612231	0.632914	0.381448	0.446152	0.438347	0.473169	-0.352086	-0.563836	0.264222	0.605954
g3468.t1	-0.709823	0.675691	0.556654	0.457496	0.819806	0.0420707	0.863809	0.809756	0.0244932	-0.0621717	0.719772	0.700985
g3508.t1	0.0684133	0.712023	0.741424	0.802787	0.0573471	0.778983	0.101581	0.0672164	-0.604992	-0.759131	-0.13082	0.599469
g3510.t1	-0.620068	0.687278	0.77015	0.466942	0.710302	0.318511	0.710161	0.541171	-0.319909	-0.225405	0.49375	0.858979
g3613.t1	0.0219697	0.646435	0.54387	0.757394	-0.04874	0.71139	0.0518244	0.173202	-0.52108	-0.678126	-0.181657	0.40912
g3641.t1	-0.285228	0.546251	0.800996	0.344829	0.474326	0.42493	0.494606	0.260155	-0.419297	-0.395426	0.213831	0.758232
g372.t1	-0.770731	0.253014	-0.00468424	0.0160943	0.813985	-0.506865	0.84417	0.817699	0.561837	0.445313	0.795551	0.22525
g382.t1	-0.666012	0.32782	-0.0618387	0.163551	0.644817	-0.416396	0.685224	0.801139	0.550395	0.34197	0.748459	0.124165
g3830.t1	-0.204234	-0.578311	-0.627248	-0.561273	0.140923	-0.81214	0.102884	0.195563	0.866753	0.865586	0.423739	-0.465652
g3836.t1	-0.775268	0.425993	0.110806	0.213855	0.748276	-0.371314	0.8049	0.901248	0.428907	0.274948	0.897089	0.290273
g3844.t1	0.326009	-0.547963	-0.781911	-0.500505	-0.398449	-0.486143	-0.516476	-0.351223	0.456379	0.536622	-0.182333	-0.726344
g3904.t1	-0.30792	-0.379143	-0.677759	-0.456045	0.274501	-0.852808	0.206683	0.365503	0.937734	0.864905	0.523367	-0.496048
g3987.t1	-0.79136	0.247192	0.111223	0.0251882	0.854583	-0.523253	0.88904	0.831645	0.516358	0.426422	0.841714	0.365144
g4051.t1	0.737376	-0.329703	-0.114911	-0.0552581	-0.806049	0.405271	-0.764276	-0.814118	-0.502084	-0.414856	-0.81987	-0.254524
g407.t1	-0.296978	0.872067	0.522415	0.723045	0.330025	0.52752	0.35373	0.439432	-0.362924	-0.504507	0.200287	0.478406
g410.t1	-0.80172	0.50735	0.365418	0.258362	0.847073	-0.196647	0.906847	0.871696	0.215911	0.119757	0.808383	0.549305
g4188.t1	-0.124938	0.755111	0.549537	0.685978	0.132727	0.570548	0.261958	0.366574	-0.446999	-0.679905	0.134319	0.514303
g4193.t1	-0.247209	0.779562	0.893277	0.652051	0.439251	0.660969	0.470323	0.253018	-0.639707	-0.641046	0.1046	0.916761
g4281.t1	-0.722941	0.612227	0.32563	0.360503	0.785118	-0.06788	0.790833	0.791441	0.180242	0.059578	0.748159	0.469949
g4372.t1	-0.587915	0.824833	0.763485	0.467633	0.673099	0.407945	0.700437	0.538466	-0.392319	-0.456461	0.349352	0.800621
g4376.t1	-0.314533	-0.242158	-0.641005	-0.343296	0.166972	-0.699156	0.144784	0.347358	0.741045	0.709078	0.45254	-0.456969
g441.t1	-0.197659	-0.454371	-0.580119	-0.423386	0.194881	-0.821003	0.159014	0.267896	0.853686	0.808333	0.457143	-0.42863
g4435.t1	0.747564	-0.413905	-0.0548176	-0.109385	-0.734237	0.389002	-0.740665	-0.849809	-0.457516	-0.326843	-0.77644	-0.127271
g4624.t1	-0.241045	0.520545	0.858868	0.347176	0.417585	0.525359	0.475405	0.200869	-0.451421	-0.491608	0.0945432	0.800438
g4767.t1	-0.785196	0.623267	0.435846	0.376373	0.780945	-0.0420901	0.822919	0.782931	0.0490868	-0.00370743	0.693006	0.592595
g4790.t1	-0.839917	0.657241	0.519624	0.349067	0.87087	-0.0362935	0.931254	0.848979	0.102596	-0.0261888	0.657191	0.591576
g4807.t1	-0.0344148	0.7603	0.800173	0.845816	0.141637	0.737448	0.193417	0.212705	-0.566311	-0.695001	0.0439662	0.579544
g4851.t1	-0.00970565	-0.417721	-0.725957	-0.323938	0.00546399	-0.721354	-0.0247617	0.108906	0.694874	0.731799	0.231178	-0.547952
g4871.t1	0.164995	0.69338	0.602736	0.820581	-0.0807727	0.739291	-0.0444528	0.0726834	-0.527136	-0.609609	-0.0812142	0.369923
g4952.t1	0.160094	0.628535	0.403255	0.804455	-0.0348429	0.536272	-0.016058	0.159949	-0.319883	-0.460888	-0.00131171	0.282311
g4959.t1	0.588577	0.240031	0.164208	0.576012	-0.55818	0.586599	-0.510636	-0.278151	-0.395992	-0.491942	-0.389442	-0.0810028
g4976.t1	-0.169786	0.864561	0.500658	0.844486	0.314321	0.512053	0.330189	0.454366	-0.244179	-0.428517	0.185777	0.413261
g4978.t1	0.493842	0.27027	0.34625	0.547672	-0.494318	0.734176	-0.485025	-0.383266	-0.624491	-0.645209	-0.506104	0.132127
g4998.t1	-0.713986	0.235017	0.0772781	-0.0748435	0.663842	-0.381237	0.749837	0.788149	0.342897	0.289275	0.695181	0.270999
g5093.t1	-0.416876	-0.328415	-0.579586	-0.400999	0.333193	-0.817689	0.266029	0.412549	0.878815	0.85533	0.597504	-0.412179
g5111.t1	-0.450889	0.843858	0.734116	0.659877	0.706114	0.346119	0.704252	0.592862	-0.233384	-0.306788	0.439581	0.803632
g5145.t1	0.0808089	0.637173	0.537352	0.883212	0.0315307	0.576839	0.0345105	0.169015	-0.365842	-0.475657	0.0755814	0.348876
g5160.t1	0.52247	-0.716245	-0.790897	-0.505214	-0.587326	-0.371578	-0.701682	-0.569546	0.280992	0.495316	-0.40021	-0.773554
g5163.t1	-0.75424	0.300181	0.162409	0.108463	0.822384	-0.40549	0.853209	0.826978	0.485505	0.398579	0.886086	0.398536
g5164.t1	-0.799677	0.502457	0.232453	0.221892	0.800038	-0.304835	0.865463	0.865256	0.354342	0.205267	0.810192	0.395329
g5223.t1	-0.722556	0.669085	0.421701	0.45042	0.712978	0.00631917	0.763959	0.797662	0.0824411	-0.0174216	0.747733	0.519765
g5253.t1	-0.770885	0.234431	0.283445	0.0862596	0.757234	-0.366085	0.755199	0.735308	0.277089	0.355502	0.787597	0.378524
g526.t1	0.135999	0.470941	0.676609	0.377917	-0.0219485	0.767144	-0.000292865	-0.202365	-0.704912	-0.772921	-0.474782	0.47925
g5288.t1	-0.1054	-0.436849	-0.709382	-0.486589	0.119149	-0.7533	-0.0219553	0.069481	0.774638	0.872715	0.27389	-0.55194
g5311.t1	0.124862	0.426028	0.697049	0.358227	-0.0424134	0.740958	-0.00250028	-0.205828	-0.79351	-0.789825	-0.413584	0.493721
g5395.t1	-0.384866	0.755556	0.674597	0.594841	0.579301	0.36025	0.658538	0.543005	-0.24008	-0.468054	0.306423	0.71218
g5456.t1	-0.425669	0.702893	0.808151	0.578712	0.597193	0.451101	0.642891	0.469595	-0.312834	-0.462824	0.260123	0.793893
g5465.t1	-0.794282	0.55036	0.277607	0.305914	0.777498	-0.221057	0.831622	0.836909	0.173234	0.143254	0.779333	0.50905
g5472.t1	-0.58782	0.259078	-0.170926	0.188527	0.569626	-0.483096	0.556294	0.758329	0.64108	0.53628	0.76566	-0.0606817
g548.t1	0.327523	0.449683	0.674339	0.514459	-0.142405	0.756442	-0.124614	-0.232053	-0.677368	-0.711474	-0.400371	0.48291
g5528.t1	-0.250096	0.719762	0.70794	0.588034	0.470364	0.461671	0.422304	0.317792	-0.474028	-0.478547	0.194452	0.699981
g5557.t1	0.45675	0.332392	0.127059	0.544616	-0.435826	0.471237	-0.37983	-0.137111	-0.316985	-0.469882	-0.298925	-0.0228921
g5665.t1	0.73648	-0.172637	-0.00628416	0.0588331	-0.750286	0.479122	-0.727423	-0.740337	-0.566685	-0.475906	-0.786881	-0.167038
g568.t1	-0.0797405	0.436062	0.776523	0.276484	0.3518	0.514869	0.315942	0.00622876	-0.446051	-0.466085	-0.0971935	0.68649
g5691.t1	-0.196718	-0.393406	-0.685601	-0.435263	0.222683	-0.83753	0.174065	0.303474	0.9021	0.836293	0.447868	-0.485205
g5697.t1	-0.361667	-0.41184	-0.622349	-0.452393	0.299331	-0.902082	0.281754	0.375851	0.894157	0.854909	0.549942	-0.41088
g5801.t1	0.083977	0.799851	0.60345	0.852675	0.0703347	0.701713	0.110532	0.175045	-0.545666	-0.630942	-0.0867351	0.52735
g5802.t1	-0.777323	0.230511	-0.00569073	0.0449576	0.799389	-0.534045	0.802973	0.854889	0.629389	0.528378	0.87227	0.173381
g5821.t1	0.342867	0.584096	0.3359	0.815514	-0.229496	0.591098	-0.161119	0.016005	-0.381984	-0.558458	-0.166593	0.175923
g5866.t1	0.507221	-0.678002	-0.834245	-0.516673	-0.573695	-0.4553	-0.645343	-0.417726	0.489967	0.520396	-0.26349	-0.839882
g5979.t1	0.145955	0.682844	0.530262	0.640552	-0.0114919	0.6333	0.101503	0.154079	-0.412463	-0.68333	-0.1613	0.439579
g5983.t1	-0.285503	0.91827	0.631611	0.792391	0.326197	0.576125	0.407154	0.539701	-0.323835	-0.536776	0.274697	0.484349
g6035.t1	0.868993	-0.313426	-0.251332	-0.0538978	-0.883027	0.376582	-0.853549	-0.789272	-0.405059	-0.388905	-0.81873	-0.339687
g614.t1	-0.342035	-0.499932	-0.632513	-0.55099	0.177353	-0.84135	0.105716	0.248505	0.799652	0.851458	0.487502	-0.504927
g6165.t1	-0.719161	0.339727	0.00688875	0.121294	0.605221	-0.34123	0.676672	0.775453	0.323256	0.308474	0.790492	0.234862
g6205.t1	0.146487	0.358985	0.728234	0.327078	0.0760711	0.707384	0.0334218	-0.273805	-0.687036	-0.645286	-0.386725	0.623396
g623.t1	-0.383604	-0.409542	-0.62273	-0.510305	0.297092	-0.858438	0.29566	0.354828	0.845705	0.825907	0.522512	-0.401949
g6255.t1	-0.566241	0.486319	0.012278	0.351507	0.575421	-0.240324	0.601371	0.774643	0.34646	0.119601	0.632027	0.202788
g629.t1	0.273498	0.383053	0.648286	0.370483	-0.151552	0.744507	-0.0868533	-0.262877	-0.755207	-0.823119	-0.523223	0.470866
g638.t1	-0.348366	-0.42783	-0.657614	-0.490075	0.188865	-0.867197	0.200993	0.329586	0.836389	0.780565	0.510979	-0.498743
g6404.t1	-0.298916	-0.291357	-0.65616	-0.298131	0.132198	-0.762579	0.130059	0.391025	0.77224	0.736836	0.536244	-0.485269
g6405.t1	-0.705426	0.54295	0.244329	0.324027	0.704018	-0.157976	0.752561	0.855681	0.241106	0.196371	0.824671	0.396716
g642.t1	-0.194221	-0.371205	-0.684027	-0.380888	0.118843	-0.778856	0.120526	0.320182	0.856996	0.745249	0.446933	-0.562802
g646.t1	0.882782	-0.335486	-0.224999	-0.0319776	-0.765194	0.323037	-0.732501	-0.691744	-0.355082	-0.343047	-0.732053	-0.264644
g65.t1	0.316229	0.432337	0.626858	0.535079	-0.271845	0.749318	-0.18048	-0.183996	-0.707315	-0.803493	-0.36171	0.3829
g652.t1	0.424661	-0.607223	-0.630115	-0.472401	-0.569335	-0.220168	-0.65496	-0.528023	0.255469	0.384658	-0.375164	-0.794327
g6538.t1	-0.76653	0.444611	0.327539	0.142588	0.878771	-0.281793	0.945316	0.811317	0.30151	0.17	0.780658	0.54759
g6598.t1	-0.515695	0.240392	-0.214763	0.180117	0.518802	-0.478068	0.507026	0.690814	0.499314	0.476588	0.744878	0.0166569
g6748.t1	-0.387344	-0.438343	-0.540286	-0.494131	0.343397	-0.867736	0.271889	0.313067	0.789081	0.904745	0.57251	-0.343835
g6750.t1	-0.748694	0.492127	0.164985	0.238375	0.683532	-0.276207	0.781769	0.856364	0.337092	0.182362	0.800107	0.311489
g6787.t1	-0.827738	0.349151	0.322137	0.137379	0.851272	-0.267675	0.911458	0.816326	0.352533	0.196914	0.752414	0.449871
g6816.t1	0.747407	-0.215967	-0.203823	0.0569427	-0.864976	0.456365	-0.865987	-0.686595	-0.40267	-0.361486	-0.719772	-0.387626
g6853.t1	-0.798865	0.127691	0.0142855	-0.0961855	0.753471	-0.58024	0.813669	0.769437	0.510835	0.462138	0.81122	0.267895
g687.t1	-0.483784	0.210539	-0.1813	0.0890176	0.559279	-0.486319	0.562293	0.634644	0.49828	0.430004	0.676851	0.102723
g6910.t1	-0.466465	-0.389564	-0.448513	-0.496943	0.36205	-0.850573	0.349703	0.421244	0.867807	0.763317	0.643874	-0.294926
g7192.t1	-0.290354	0.820101	0.872017	0.646884	0.476019	0.57994	0.543481	0.397031	-0.477061	-0.588558	0.170319	0.814756
g7241.t1	-0.165431	-0.362662	-0.624357	-0.452774	0.137546	-0.710428	0.111171	0.243928	0.75441	0.750226	0.312614	-0.524902
g7356.t1	-0.0431513	-0.610309	-0.798951	-0.545528	0.00136079	-0.783086	-0.102142	0.0183342	0.760722	0.897663	0.240661	-0.619703
g7415.t1	-0.322848	0.760293	0.70989	0.586792	0.601356	0.355465	0.603606	0.445619	-0.256928	-0.372188	0.284248	0.737912
g7641.t1	-0.0582545	0.770192	0.422088	0.887868	0.18185	0.498348	0.212266	0.377359	-0.222526	-0.460575	0.120929	0.325457
g7654.t1	-0.338532	-0.409151	-0.610433	-0.485944	0.265232	-0.844021	0.216303	0.350989	0.932633	0.847397	0.516126	-0.493778
g7670.t1	-0.765095	0.155544	-0.0228171	-0.038457	0.733315	-0.550518	0.730537	0.756101	0.506838	0.521179	0.806959	0.183116
g7673.t1	-0.808507	0.470298	0.551836	0.166829	0.900257	-0.0859865	0.913277	0.677573	0.0582739	0.0671112	0.640301	0.672902
g7698.t1	-0.493537	0.825983	0.796337	0.560823	0.611978	0.39547	0.662712	0.503217	-0.318317	-0.39431	0.413269	0.797558
g7716.t1	0.571993	-0.111935	0.195195	0.0503914	-0.395249	0.457849	-0.479522	-0.647422	-0.470091	-0.460011	-0.699291	0.0198791
g7735.t1	0.456239	0.3355	0.207802	0.518065	-0.357987	0.516127	-0.296957	-0.157878	-0.27295	-0.456992	-0.283619	0.0651718
g7772.t1	-0.61475	0.685746	0.739405	0.408152	0.700781	0.361319	0.713698	0.501353	-0.377725	-0.345464	0.333998	0.738625
g7775.t1	0.446889	-0.20862	0.196133	-0.219312	-0.401343	0.430807	-0.461078	-0.678122	-0.498717	-0.2701	-0.585265	0.00591639
g8058.t1	-0.646097	0.357614	0.233667	0.259882	0.678873	-0.318846	0.749077	0.822204	0.314219	0.225042	0.883602	0.369633
g8061.t1	-0.695024	0.536327	0.383909	0.303513	0.70181	-0.154069	0.829223	0.866143	0.13239	0.0379003	0.814096	0.515098
g8161.t1	-0.198061	0.70581	0.804318	0.57011	0.438852	0.600238	0.497183	0.300896	-0.517935	-0.510809	0.0482782	0.806277
g8188.t1	-0.744639	0.647312	0.493044	0.349848	0.852483	-0.05918	0.916351	0.840463	0.0690879	0.0233222	0.715254	0.696666
g8429.t1	0.299023	0.401979	0.297191	0.689831	-0.197902	0.450604	-0.14384	0.0606968	-0.183309	-0.373608	-0.0315491	0.13935
g8455.t1	-0.813896	0.564645	0.520218	0.252427	0.914138	-0.0926866	0.948393	0.804994	0.124517	0.0615027	0.725533	0.658193
g8517.t1	-0.308804	-0.569351	-0.661766	-0.644769	0.162092	-0.869474	0.102083	0.176827	0.854034	0.840527	0.355894	-0.574243
g8553.t1	-0.409112	0.668051	0.873781	0.538595	0.601076	0.494777	0.613793	0.384393	-0.433511	-0.445504	0.246554	0.828436
g8590.t1	0.268886	-0.573063	-0.805276	-0.365366	-0.353586	-0.616786	-0.339413	-0.105736	0.612475	0.584422	0.0325904	-0.751911
g8613.t1	0.136796	0.399577	0.699705	0.404465	-0.109607	0.743413	-0.0259246	-0.160442	-0.758838	-0.79903	-0.316728	0.4839
g8679.t1	0.191474	-0.722578	-0.739338	-0.539971	-0.293764	-0.722986	-0.341977	-0.196053	0.659057	0.764785	0.0774523	-0.698414
g8680.t1	-0.287464	0.650741	0.655513	0.469839	0.522727	0.397643	0.565124	0.37685	-0.412988	-0.479959	0.070399	0.746013
g8727.t1	0.229682	-0.582209	-0.693156	-0.496167	-0.289259	-0.56352	-0.386789	-0.257508	0.551182	0.692473	0.0488841	-0.636481
g8738.t1	-0.183088	0.775243	0.811548	0.643409	0.275439	0.737694	0.321963	0.145509	-0.70738	-0.736885	-0.0869968	0.782121
g8748.t1	-0.072227	-0.607676	-0.766766	-0.629358	0.0496379	-0.832249	-0.0387712	0.0147771	0.843413	0.895358	0.265513	-0.58809
g8763.t1	-0.733313	0.613304	0.369865	0.281337	0.744764	-0.0671836	0.845253	0.834881	0.0532614	-0.0668263	0.681363	0.584617
g8780.t1	0.174863	-0.565036	-0.845711	-0.426484	-0.164431	-0.720134	-0.229694	-0.0824746	0.774699	0.664375	0.0297875	-0.742615
g8801.t1	-0.786123	0.193622	-0.0740975	-0.0110169	0.705847	-0.56548	0.691	0.781133	0.539677	0.462449	0.823913	0.0925289
g881.t1	0.176549	0.402978	0.591613	0.307162	-0.0192576	0.655966	0.0286308	-0.163842	-0.659946	-0.702796	-0.460553	0.474015
g8837.t1	0.57824	-0.355042	-0.031333	-0.196002	-0.551472	0.334121	-0.645819	-0.806279	-0.432607	-0.223759	-0.757234	-0.167978
g8841.t1	0.450895	-0.732185	-0.587102	-0.63303	-0.518814	-0.338525	-0.52026	-0.52044	0.120669	0.313414	-0.424292	-0.538422
g8944.t1	-0.4538	0.849137	0.772146	0.652483	0.648768	0.394875	0.657483	0.561073	-0.289934	-0.370585	0.422112	0.826403
g8952.t1	-0.150025	0.719875	0.847547	0.632564	0.261037	0.69583	0.332802	0.250485	-0.538765	-0.670875	0.0683095	0.67087
g8981.t1	-0.217831	0.787945	0.855691	0.72028	0.385574	0.726255	0.385635	0.222997	-0.60019	-0.587315	0.0149644	0.817673
g9013.t1	-0.516576	0.810857	0.804061	0.599206	0.601111	0.404952	0.700126	0.584646	-0.388435	-0.470386	0.389871	0.857097
g9089.t1	0.244278	0.403266	0.352234	0.564406	-0.296629	0.597224	-0.263126	-0.0883957	-0.385407	-0.492274	-0.154587	0.118142
g9174.t1	-0.416781	-0.361422	-0.60141	-0.458544	0.3604	-0.866828	0.294959	0.411252	0.887917	0.889092	0.60663	-0.399778
g928.t1	-0.720016	0.427277	0.56969	0.151887	0.833856	0.0176222	0.842761	0.598087	0.0267306	0.0159721	0.6025	0.701579
g929.t1	-0.42323	0.65826	0.783601	0.344857	0.650955	0.387069	0.655847	0.362341	-0.305643	-0.371318	0.17943	0.791677
g9388.t1	-0.463404	0.719032	0.768796	0.496328	0.528132	0.429586	0.561686	0.488228	-0.232828	-0.390157	0.327368	0.605579
g9390.t1	0.0184314	0.500785	0.797071	0.430922	0.115254	0.760148	0.0949229	-0.1631	-0.698179	-0.713777	-0.254024	0.663016
g9445.t1	-0.0947476	-0.458763	-0.723996	-0.418602	0.0702048	-0.742284	-0.013049	0.142812	0.886273	0.800705	0.375583	-0.571884
g9477.t1	-0.827306	0.438209	0.400923	0.17593	0.82588	-0.207568	0.84759	0.797163	0.173459	0.222239	0.822434	0.552507
g973.t1	-0.229963	-0.375025	-0.579365	-0.368997	0.311982	-0.812999	0.227465	0.330259	0.946735	0.874351	0.515018	-0.383521
g9739.t1	-0.31209	-0.452731	-0.516054	-0.43676	0.152445	-0.775872	0.106794	0.195203	0.658767	0.770632	0.442443	-0.389431
g9749.t1	-0.552017	0.544947	0.793371	0.393937	0.7625	0.20967	0.767416	0.501523	-0.189261	-0.164473	0.457378	0.829143
g981.t1	0.632834	-0.61127	-0.627117	-0.345465	-0.770762	-0.111191	-0.794683	-0.563198	0.0598659	0.254965	-0.481764	-0.702789
g9834.t1	-0.784126	0.434678	0.444727	0.0979121	0.905823	-0.19891	0.9189	0.736272	0.217471	0.178301	0.691753	0.580195
g9840.t1	-0.111479	-0.387452	-0.746227	-0.32938	0.0702066	-0.704416	0.0226484	0.196112	0.787345	0.730074	0.336954	-0.523854
g9871.t1	-0.768446	0.4802	0.337483	0.262988	0.747319	-0.178321	0.806277	0.852875	0.198274	0.119656	0.742239	0.466277
g9894.t1	0.800929	-0.528851	-0.424945	-0.234533	-0.818988	0.128346	-0.80798	-0.794439	-0.166435	-0.120868	-0.723013	-0.445566
g9899.t1	0.0994666	0.591833	0.492653	0.760719	-0.0618201	0.602787	0.0113772	0.208122	-0.358537	-0.545138	0.0478762	0.286565
g992.t1	-0.288967	-0.546111	-0.646442	-0.637301	0.209132	-0.871489	0.132366	0.230684	0.860269	0.932679	0.452597	-0.501454

## Sheet: R. irregularis Prot. synthesis
Supplementary Table 7. Correlation matrix of the R. irregularis 'key genes' involved in Protein synthesis biological process compared to all the cassava genes.
	g10122.t1	g11736.t1	g1207.t1	g12309.t1	g1339.t1	g1488.t1	g2594.t1	g2808.t1	g284.t1	g5691.t1	g5866.t1	g623.t1	g638.t1	g8590.t1	g9840.t1
Manes.01G003900	-0.258254	-0.355691	-0.46609	0.0333557	-0.190025	-0.229236	-0.649663	-0.0822468	-0.767725	-0.159874	0.435972	-0.257967	-0.202804	0.310715	-0.0135851
Manes.01G023200	-0.343517	-0.298156	0.149807	-0.166596	-0.285973	-0.34111	0.24501	-0.373486	-0.160823	-0.224132	-0.109457	-0.399135	-0.337374	-0.164533	-0.129563
Manes.01G036800	0.614066	0.65559	-0.60101	0.52067	0.607821	0.724992	-0.583401	0.641216	-0.0232316	0.607752	0.635003	0.62712	0.707886	0.691644	0.537692
Manes.01G111700	-0.587482	-0.550126	0.212361	-0.335819	-0.537142	-0.592751	0.247073	-0.544908	-0.319657	-0.471843	-0.214283	-0.612511	-0.581063	-0.310719	-0.346075
Manes.01G115400	0.652211	0.601032	-0.720508	0.687644	0.613293	0.671655	-0.7179	0.666549	-0.160057	0.628055	0.755924	0.585253	0.656321	0.724891	0.656887
Manes.01G123000	-0.377169	-0.323303	0.239177	-0.251111	-0.345897	-0.418526	0.384389	-0.399119	-0.055431	-0.318083	-0.252355	-0.45872	-0.413641	-0.29739	-0.218207
Manes.01G139400	-0.423715	-0.389937	0.0870634	-0.22289	-0.362898	-0.426271	0.193692	-0.402867	-0.227065	-0.313233	-0.10159	-0.48828	-0.415635	-0.187763	-0.191989
Manes.01G201800	-0.553985	-0.556254	0.111936	-0.364129	-0.458183	-0.594508	0.211896	-0.470265	-0.222032	-0.494082	-0.197529	-0.625366	-0.525466	-0.308369	-0.337813
Manes.01G205200	0.55885	0.483127	-0.614291	0.684983	0.48553	0.569522	-0.770187	0.588013	-0.354934	0.591998	0.768723	0.542345	0.511566	0.723709	0.618054
Manes.01G208500	0.468327	0.493917	-0.606095	0.370621	0.369894	0.530733	-0.505142	0.627887	-0.0736167	0.395787	0.527248	0.456898	0.466817	0.498065	0.388874
Manes.01G265100	-0.672101	-0.702963	0.700528	-0.665716	-0.685873	-0.729767	0.578346	-0.751036	-0.000536997	-0.655794	-0.621068	-0.665745	-0.716396	-0.704253	-0.667976
Manes.02G039800	-0.606704	-0.554757	0.749825	-0.645383	-0.602103	-0.668635	0.756532	-0.71946	0.144417	-0.59346	-0.779968	-0.585656	-0.659909	-0.81698	-0.598952
Manes.02G059900	-0.682926	-0.68634	0.705903	-0.674139	-0.687815	-0.751607	0.61919	-0.803539	-0.064868	-0.668029	-0.674155	-0.693121	-0.738626	-0.712413	-0.648519
Manes.02G069900	-0.474233	-0.431982	0.257655	-0.30411	-0.451077	-0.494467	0.295117	-0.470618	-0.249554	-0.388164	-0.21217	-0.530047	-0.493016	-0.276796	-0.281992
Manes.02G119500	0.784042	0.807331	-0.518926	0.695309	0.744634	0.843455	-0.475091	0.81858	0.126834	0.710288	0.584677	0.794277	0.843855	0.778017	0.69835
Manes.02G135300	-0.692109	-0.651788	0.620235	-0.545221	-0.618022	-0.713029	0.526185	-0.728231	-0.0953545	-0.590093	-0.578604	-0.653255	-0.716257	-0.691686	-0.588255
Manes.02G219500	0.625614	0.614994	-0.648327	0.649777	0.609543	0.711415	-0.588176	0.742027	0.0116824	0.56878	0.623764	0.678569	0.739254	0.761303	0.626696
Manes.03G044400	-0.624052	-0.572763	0.367108	-0.514949	-0.567971	-0.655192	0.555236	-0.602904	-0.0492253	-0.544499	-0.482288	-0.652232	-0.643332	-0.517985	-0.440906
Manes.03G068200	-0.614843	-0.588818	0.777789	-0.62563	-0.583446	-0.691404	0.716667	-0.759217	0.142726	-0.595474	-0.747079	-0.61801	-0.687478	-0.818441	-0.618155
Manes.03G127800	-0.446195	-0.393133	0.235653	-0.242048	-0.369959	-0.450719	0.277683	-0.463168	-0.223664	-0.319225	-0.181201	-0.493336	-0.449016	-0.248557	-0.217011
Manes.03G171200	-0.529766	-0.511977	0.247698	-0.328964	-0.483324	-0.550966	0.295482	-0.530782	-0.234204	-0.437182	-0.220432	-0.580219	-0.526204	-0.29558	-0.324706
Manes.03G194400	-0.310951	-0.369245	-0.179932	-0.126573	-0.260796	-0.281501	-0.379953	-0.21262	-0.558124	-0.226626	0.200852	-0.285869	-0.279453	0.0243107	-0.199026
Manes.03G202500	-0.445194	-0.389589	0.250986	-0.290176	-0.383984	-0.45589	0.343446	-0.466283	-0.154203	-0.344652	-0.248016	-0.505108	-0.456478	-0.310914	-0.257192
Manes.03G205000	-0.544484	-0.494764	0.426556	-0.537591	-0.50993	-0.588213	0.630099	-0.543048	0.188106	-0.555904	-0.550821	-0.587531	-0.529202	-0.571719	-0.459645
Manes.03G206300	0.66447	0.607632	-0.66323	0.702268	0.674077	0.700759	-0.726741	0.706854	-0.120722	0.629465	0.761429	0.627009	0.711939	0.776566	0.664524
Manes.04G064300	-0.716203	-0.737156	0.730494	-0.767445	-0.741417	-0.775541	0.682818	-0.77571	0.0597635	-0.74359	-0.745715	-0.713652	-0.756584	-0.779334	-0.760779
Manes.04G075000	-0.317037	-0.241011	0.0443529	-0.235007	-0.32959	-0.313106	0.202416	-0.258639	-0.162456	-0.30121	-0.0859519	-0.393877	-0.322194	-0.192521	-0.216086
Manes.04G090100	0.703233	0.769277	-0.398499	0.677596	0.7542	0.755182	-0.383309	0.68585	0.108435	0.698283	0.424316	0.734057	0.716764	0.573912	0.659664
Manes.04G095800	-0.335457	-0.270356	0.557698	-0.397265	-0.299307	-0.383891	0.677921	-0.481822	0.269784	-0.316151	-0.55342	-0.3875	-0.37692	-0.508074	-0.327641
Manes.04G141400	0.601027	0.574267	-0.509683	0.627431	0.578137	0.646036	-0.661994	0.574616	-0.161981	0.672574	0.74774	0.566722	0.580088	0.622235	0.570263
Manes.04G146400	0.735251	0.720096	-0.666826	0.775809	0.7209	0.810899	-0.693439	0.806584	-0.0846938	0.744902	0.75169	0.758414	0.782433	0.838816	0.739567
Manes.04G161100	0.733244	0.718118	-0.521472	0.689008	0.697354	0.771155	-0.549276	0.712832	-0.0351944	0.70434	0.634785	0.692258	0.737136	0.720112	0.624607
Manes.05G014200	-0.370487	-0.33629	0.757564	-0.459295	-0.371493	-0.477875	0.786103	-0.557527	0.362311	-0.381515	-0.724844	-0.413365	-0.490905	-0.778251	-0.44178
Manes.05G047000	-0.531426	-0.447392	0.303067	-0.394691	-0.464449	-0.52246	0.468073	-0.486959	-0.0233603	-0.488263	-0.41115	-0.518423	-0.496148	-0.396565	-0.340989
Manes.05G047400	-0.630123	-0.589768	0.738594	-0.679865	-0.594679	-0.71196	0.659982	-0.731136	0.034199	-0.617519	-0.722723	-0.665873	-0.718718	-0.794	-0.672608
Manes.05G077100	-0.199641	-0.154509	-0.0210804	-0.00249093	-0.131769	-0.181483	0.102491	-0.195796	-0.193531	-0.0783165	0.0532636	-0.259051	-0.179773	0.0327345	0.0116001
Manes.05G136900	0.455993	0.405397	-0.608209	0.565048	0.400472	0.493873	-0.740039	0.511785	-0.413344	0.465696	0.657017	0.474576	0.459731	0.656116	0.51379
Manes.06G038200	0.731017	0.714493	-0.646959	0.757942	0.711155	0.77041	-0.688002	0.725896	-0.0832476	0.735307	0.723858	0.733206	0.742641	0.755567	0.728377
Manes.06G041300	0.416112	0.421687	-0.683636	0.473471	0.340923	0.466444	-0.605947	0.542799	-0.279252	0.364148	0.579797	0.401671	0.445825	0.596837	0.4492
Manes.06G063500	-0.46781	-0.398243	0.0979	-0.212809	-0.362407	-0.441431	0.13822	-0.419373	-0.318911	-0.334576	-0.10008	-0.477865	-0.424932	-0.183355	-0.190138
Manes.06G117800	-0.386995	-0.344403	0.115502	-0.229686	-0.326218	-0.401328	0.283469	-0.332822	-0.0708712	-0.32777	-0.159365	-0.440708	-0.351466	-0.211629	-0.180695
Manes.06G122900	0.659396	0.633438	-0.731037	0.727149	0.60534	0.696075	-0.714293	0.724425	-0.185088	0.634538	0.766786	0.63667	0.674285	0.760351	0.649674
Manes.06G126700	-0.47399	-0.413706	0.715278	-0.585688	-0.450939	-0.554726	0.726737	-0.599062	0.275033	-0.473998	-0.711497	-0.478875	-0.545014	-0.770954	-0.549484
Manes.06G148500	-0.535814	-0.450926	0.685921	-0.611378	-0.527453	-0.603007	0.733207	-0.627474	0.136253	-0.560107	-0.727479	-0.578388	-0.611208	-0.742422	-0.598721
Manes.06G148600	-0.31248	-0.206205	0.790058	-0.392324	-0.283111	-0.36447	0.823147	-0.501487	0.389382	-0.285852	-0.722692	-0.299937	-0.389955	-0.677722	-0.385346
Manes.06G155200	-0.353844	-0.305915	0.0775018	-0.208177	-0.305287	-0.358565	0.243656	-0.352658	-0.135972	-0.276908	-0.128041	-0.432937	-0.349481	-0.200856	-0.168295
Manes.06G164600	-0.505034	-0.493558	0.111842	-0.256939	-0.485589	-0.511462	0.158483	-0.457719	-0.349823	-0.401073	-0.119857	-0.549941	-0.523819	-0.216007	-0.26641
Manes.07G005600	0.0924405	0.0417911	-0.743659	0.209716	0.0446581	0.180404	-0.735271	0.32759	-0.476894	0.0744592	0.57154	0.136227	0.196073	0.510877	0.192633
Manes.07G034500	0.646609	0.662742	-0.609868	0.628481	0.574012	0.699722	-0.490176	0.731105	0.0678798	0.578836	0.546542	0.647442	0.675273	0.637679	0.605638
Manes.07G056100	-0.479708	-0.467902	0.208562	-0.292918	-0.459719	-0.487199	0.241443	-0.481031	-0.287135	-0.387282	-0.144629	-0.522901	-0.463765	-0.184572	-0.262562
Manes.07G073600	-0.357152	-0.369105	-0.0354417	-0.172359	-0.381822	-0.398515	0.035591	-0.346095	-0.39961	-0.29974	0.0183214	-0.470324	-0.40701	-0.105654	-0.218961
Manes.07G087500	-0.648307	-0.591492	0.288228	-0.452187	-0.511021	-0.666786	0.410383	-0.648251	-0.129268	-0.531448	-0.391959	-0.692156	-0.63746	-0.517361	-0.438681
Manes.07G092000	0.0150086	-0.0899329	-0.649704	0.155475	-0.0555077	0.0537567	-0.723648	0.237585	-0.569327	-0.0199041	0.565791	-0.00623817	0.0761022	0.512026	0.129536
Manes.07G094600	-0.362406	-0.289034	0.701515	-0.538474	-0.317197	-0.389757	0.710116	-0.540151	0.325416	-0.371587	-0.692674	-0.338464	-0.371367	-0.609949	-0.431088
Manes.08G010900	0.455993	0.405397	-0.608209	0.565048	0.400472	0.493873	-0.740039	0.511785	-0.413344	0.465696	0.657017	0.474576	0.459731	0.656116	0.51379
Manes.08G049200	0.607061	0.593409	-0.624938	0.651614	0.622242	0.706167	-0.712545	0.671448	-0.176205	0.611768	0.7059	0.653181	0.725703	0.822791	0.639259
Manes.08G141200	-0.620201	-0.552494	0.678605	-0.636128	-0.580756	-0.675622	0.667576	-0.714199	0.015112	-0.586624	-0.72812	-0.6363	-0.692925	-0.785355	-0.624711
Manes.09G021000	-0.500779	-0.480037	0.748479	-0.662296	-0.526256	-0.593912	0.834784	-0.600724	0.382493	-0.58205	-0.831937	-0.524677	-0.56014	-0.790488	-0.615285
Manes.09G041300	-0.117314	-0.180084	-0.518825	0.031102	-0.151992	-0.0718792	-0.67996	0.0880817	-0.736597	-0.0894058	0.468366	-0.13244	-0.0937785	0.362393	-0.0132339
Manes.09G059900	-0.363927	-0.307982	0.0431066	-0.120845	-0.272262	-0.338975	0.145666	-0.333906	-0.235106	-0.239596	-0.067605	-0.380016	-0.327246	-0.0976699	-0.104814
Manes.09G084500	-0.24736	-0.19834	0.0722556	-0.156972	-0.198224	-0.278017	0.338557	-0.196728	0.0611676	-0.237345	-0.191459	-0.339816	-0.242362	-0.173369	-0.116522
Manes.09G087100	-0.510956	-0.5024	0.188672	-0.280975	-0.434752	-0.514865	0.180134	-0.538769	-0.323275	-0.348344	-0.118927	-0.551734	-0.515453	-0.247602	-0.296067
Manes.09G120000	-0.494328	-0.444149	0.468351	-0.38765	-0.465262	-0.570407	0.586296	-0.517616	0.0853592	-0.482492	-0.525612	-0.529519	-0.537351	-0.558498	-0.374606
Manes.09G129100	0.63418	0.589497	-0.723537	0.66872	0.539674	0.61622	-0.67925	0.69634	-0.197277	0.577078	0.715601	0.550307	0.58159	0.621432	0.600519
Manes.09G146200	-0.660112	-0.601638	0.716157	-0.667672	-0.61755	-0.727189	0.671188	-0.75005	-0.0071756	-0.635299	-0.739722	-0.662887	-0.722117	-0.783709	-0.639457
Manes.09G156800	-0.747938	-0.737329	0.671802	-0.665934	-0.74015	-0.832888	0.624274	-0.824649	-0.0776764	-0.710196	-0.686956	-0.77053	-0.836702	-0.828996	-0.685828
Manes.09G182400	-0.473307	-0.403831	0.564038	-0.492131	-0.394557	-0.52672	0.675873	-0.547851	0.141932	-0.434368	-0.576166	-0.541693	-0.517533	-0.586192	-0.420929
Manes.10G007300	-0.343802	-0.281875	0.162162	-0.188877	-0.309063	-0.36169	0.30579	-0.345241	-0.0809001	-0.265466	-0.169906	-0.401646	-0.357074	-0.229351	-0.160538
Manes.10G034400	-0.654457	-0.594919	0.508054	-0.611487	-0.597193	-0.692344	0.686442	-0.653197	0.164494	-0.661647	-0.675168	-0.645084	-0.635458	-0.686811	-0.578352
Manes.10G059900	0.589015	0.534692	-0.784232	0.611713	0.526507	0.626507	-0.751245	0.738851	-0.170319	0.500365	0.721699	0.546099	0.609672	0.727992	0.543131
Manes.10G116300	0.761883	0.740222	-0.418803	0.740842	0.74181	0.808125	-0.557356	0.692925	0.0276781	0.772196	0.624353	0.791769	0.767998	0.735431	0.68886
Manes.10G121900	-0.516872	-0.505088	0.702605	-0.589666	-0.583619	-0.632388	0.736184	-0.636346	0.17797	-0.546662	-0.695144	-0.582519	-0.650702	-0.771949	-0.585797
Manes.10G135100	-0.52175	-0.520769	0.699375	-0.577094	-0.530714	-0.615084	0.680516	-0.662804	0.163999	-0.560019	-0.701427	-0.548686	-0.605183	-0.740042	-0.552541
Manes.11G004200	-0.551744	-0.508088	0.292472	-0.37309	-0.478971	-0.577138	0.352348	-0.547802	-0.184527	-0.458372	-0.286526	-0.60386	-0.557748	-0.359838	-0.342475
Manes.11G078100	-0.592647	-0.520267	0.334257	-0.436649	-0.502912	-0.605812	0.521792	-0.534982	0.0631032	-0.541629	-0.477287	-0.573925	-0.552688	-0.531547	-0.397482
Manes.11G114800	-0.699471	-0.668661	0.670539	-0.60718	-0.585509	-0.721421	0.634716	-0.771667	0.0909226	-0.606347	-0.6645	-0.666004	-0.697152	-0.718619	-0.60148
Manes.11G124400	-0.172231	-0.235404	-0.510498	0.0740364	-0.226927	-0.121435	-0.65643	0.0568775	-0.73173	-0.145596	0.459204	-0.137967	-0.140518	0.333711	-0.0289007
Manes.11G154700	-0.240573	-0.350191	-0.46429	0.0415908	-0.345633	-0.259971	-0.549994	-0.04256	-0.724883	-0.233488	0.397001	-0.280873	-0.271534	0.181174	-0.0573188
Manes.12G013300	0.50977	0.49079	-0.750582	0.595036	0.412837	0.521692	-0.767202	0.661351	-0.365065	0.46861	0.764226	0.49024	0.524721	0.713214	0.57662
Manes.12G035300	-0.413166	-0.390905	0.129509	-0.275163	-0.398371	-0.444067	0.186443	-0.431587	-0.275456	-0.363714	-0.134707	-0.511676	-0.430405	-0.243271	-0.253316
Manes.12G063500	-0.327117	-0.263814	-0.00577534	-0.223527	-0.265403	-0.316684	0.258114	-0.221717	-0.0488661	-0.326341	-0.176671	-0.380318	-0.272666	-0.134382	-0.156195
Manes.13G008000	-0.537257	-0.500397	0.390625	-0.395753	-0.460015	-0.555994	0.478153	-0.523615	-0.00230777	-0.462344	-0.400164	-0.557382	-0.5256	-0.439524	-0.371595
Manes.13G045600	0.6718	0.663899	-0.64708	0.671415	0.628855	0.714489	-0.620611	0.750839	-0.13321	0.636927	0.686785	0.619011	0.70129	0.759709	0.654613
Manes.13G060300	-0.515905	-0.450956	0.775108	-0.513934	-0.456025	-0.592975	0.721606	-0.649768	0.181304	-0.498977	-0.729822	-0.480832	-0.570313	-0.725567	-0.500315
Manes.13G070400	-0.737685	-0.720842	0.501701	-0.632048	-0.728851	-0.793363	0.55449	-0.753106	-0.0814533	-0.70437	-0.574665	-0.749695	-0.764249	-0.677272	-0.600293
Manes.13G071100	-0.137618	-0.214699	-0.465814	0.18762	-0.150445	-0.104529	-0.611978	-0.023252	-0.708696	-0.0115579	0.513045	-0.162004	-0.143882	0.313647	0.0660726
Manes.13G084400	-0.291082	-0.383712	-0.108774	-0.108615	-0.38703	-0.299502	-0.384935	-0.266169	-0.674398	-0.220605	0.245511	-0.273671	-0.301866	0.0856608	-0.177903
Manes.13G126200	-0.681703	-0.656104	0.646037	-0.697063	-0.698712	-0.761751	0.706364	-0.713759	0.10485	-0.731159	-0.792746	-0.685021	-0.752731	-0.838683	-0.685113
Manes.14G007500	-0.322703	-0.280292	0.105721	-0.173259	-0.248516	-0.333046	0.269645	-0.336906	-0.0699571	-0.229368	-0.138457	-0.412336	-0.331994	-0.229885	-0.143673
Manes.14G015500	0.777632	0.77589	-0.733273	0.749325	0.761595	0.833461	-0.618768	0.825807	0.0604002	0.746649	0.709249	0.756572	0.820545	0.772839	0.740518
Manes.14G061800	-0.494316	-0.417756	0.494651	-0.368914	-0.357606	-0.49366	0.561987	-0.61102	0.13191	-0.373934	-0.513296	-0.450905	-0.470727	-0.539121	-0.33934
Manes.14G073700	-0.649707	-0.61851	0.722222	-0.625903	-0.620369	-0.700048	0.65716	-0.765731	0.00225827	-0.594557	-0.66743	-0.654677	-0.702306	-0.752229	-0.607473
Manes.14G100900	-0.470751	-0.41784	0.23456	-0.295119	-0.424078	-0.490752	0.33877	-0.495987	-0.173799	-0.381842	-0.245984	-0.518709	-0.474863	-0.302292	-0.261595
Manes.14G108900	-0.502308	-0.445502	0.169811	-0.284016	-0.446523	-0.506316	0.260842	-0.464631	-0.244439	-0.404484	-0.191648	-0.537811	-0.490164	-0.26882	-0.260911
Manes.14G122800	0.678899	0.641781	-0.657842	0.607636	0.547202	0.70262	-0.607546	0.784257	-0.0264032	0.544794	0.643312	0.648197	0.692723	0.727203	0.583558
Manes.14G139600	-0.531603	-0.522649	0.0518361	-0.252531	-0.490487	-0.547365	0.0760366	-0.472419	-0.40611	-0.428569	-0.0833732	-0.577749	-0.544022	-0.244678	-0.270409
Manes.14G141400	0.568388	0.551884	-0.518599	0.63356	0.510736	0.639908	-0.547197	0.584215	-0.0443466	0.643035	0.585126	0.652997	0.578683	0.611625	0.59694
Manes.15G022900	-0.434198	-0.366004	0.749989	-0.422377	-0.334204	-0.473799	0.675126	-0.581834	0.273047	-0.371791	-0.665105	-0.418355	-0.494049	-0.716069	-0.458844
Manes.15G034400	-0.452678	-0.404821	0.262689	-0.264455	-0.405907	-0.45646	0.333793	-0.475127	-0.158017	-0.329476	-0.222774	-0.484359	-0.457721	-0.263127	-0.242565
Manes.15G087400	-0.299148	-0.202884	0.530408	-0.311077	-0.205361	-0.279663	0.614889	-0.423666	0.334702	-0.218589	-0.440021	-0.300431	-0.278593	-0.436581	-0.273021
Manes.15G094700	-0.501614	-0.51395	-0.0633733	-0.287757	-0.50928	-0.523867	0.0137858	-0.416804	-0.456652	-0.438443	0.0289683	-0.597884	-0.509883	-0.145707	-0.281815
Manes.15G151100	-0.415797	-0.348667	0.230965	-0.288931	-0.368223	-0.439605	0.391886	-0.397735	-0.0363516	-0.365576	-0.251161	-0.480822	-0.428088	-0.312054	-0.252073
Manes.15G165000	-0.582908	-0.517633	0.650384	-0.6505	-0.568288	-0.664411	0.798748	-0.652162	0.218092	-0.602758	-0.812441	-0.599313	-0.661763	-0.830654	-0.592013
Manes.16G010100	-0.513	-0.431861	0.704581	-0.564197	-0.494175	-0.589479	0.706479	-0.604583	0.105941	-0.502934	-0.746844	-0.511215	-0.608977	-0.751158	-0.556707
Manes.16G020200	-0.314929	-0.379508	-0.366966	-0.0607786	-0.240222	-0.277628	-0.579608	-0.149338	-0.770644	-0.214062	0.388951	-0.314579	-0.253975	0.238087	-0.12605
Manes.16G024800	-0.111581	-0.286314	-0.532509	-0.0179162	-0.259026	-0.131983	-0.547773	0.106189	-0.485527	-0.181981	0.437516	-0.191608	-0.130316	0.294872	-0.0840642
Manes.16G052800	-0.486266	-0.439348	0.838894	-0.566409	-0.492681	-0.524147	0.751534	-0.685392	0.169048	-0.454137	-0.716651	-0.468345	-0.541942	-0.686418	-0.556299
Manes.16G090600	-0.438914	-0.367795	0.385371	-0.412729	-0.366069	-0.464726	0.592525	-0.454271	0.223622	-0.399268	-0.466026	-0.470427	-0.443599	-0.49727	-0.346654
Manes.16G110700	-0.669894	-0.679104	0.695571	-0.640809	-0.67186	-0.767101	0.61354	-0.791454	-0.0210188	-0.621688	-0.601029	-0.721713	-0.774904	-0.759875	-0.637951
Manes.16G133800	-0.223708	-0.371477	-0.249096	-0.0358695	-0.291548	-0.225852	-0.595775	-0.160073	-0.771888	-0.133388	0.447546	-0.272207	-0.283894	0.219827	-0.142531
Manes.17G013000	-0.440046	-0.365823	0.187791	-0.261927	-0.330059	-0.447312	0.36812	-0.42157	-0.0505797	-0.344024	-0.262925	-0.492584	-0.404337	-0.333573	-0.254542
Manes.17G018800	-0.624243	-0.621058	0.698772	-0.652084	-0.679934	-0.72343	0.663005	-0.755466	0.0488549	-0.621973	-0.720325	-0.650032	-0.75417	-0.846918	-0.666699
Manes.17G019200	0.327967	0.243314	-0.809445	0.508724	0.308598	0.356748	-0.842863	0.503169	-0.496213	0.339196	0.845321	0.272932	0.384633	0.727546	0.441971
Manes.17G053000	0.70669	0.715918	-0.556973	0.73673	0.770119	0.777841	-0.507558	0.708921	0.0352123	0.714931	0.603332	0.696335	0.798272	0.781611	0.70797
Manes.17G059000	0.733035	0.700593	-0.66923	0.74122	0.697392	0.793666	-0.721869	0.7517	-0.085001	0.738153	0.806989	0.730556	0.774104	0.844156	0.729647
Manes.17G110900	-0.479722	-0.443027	0.200484	-0.300468	-0.460596	-0.492926	0.236756	-0.48658	-0.327655	-0.384051	-0.169651	-0.535439	-0.494126	-0.248287	-0.269197
Manes.18G031200	0.502013	0.41295	-0.691309	0.558793	0.345207	0.516865	-0.766794	0.612101	-0.362765	0.455691	0.760379	0.477959	0.495757	0.74913	0.50284
Manes.18G060600	-0.530947	-0.445358	0.544167	-0.44486	-0.451556	-0.545022	0.601678	-0.588826	0.0407138	-0.466918	-0.570255	-0.512098	-0.538451	-0.519871	-0.399228
Manes.18G073000	0.391918	0.350675	-0.791651	0.637308	0.376749	0.425288	-0.820013	0.516975	-0.485043	0.456101	0.814617	0.362878	0.409624	0.719481	0.55659
Manes.18G094200	0.423801	0.386844	-0.679445	0.602761	0.435903	0.488552	-0.806478	0.502059	-0.427181	0.50012	0.773456	0.435689	0.452272	0.691799	0.521929
g10019.t1	0.47844	0.590111	0.411704	0.153893	0.500314	0.499433	0.531766	0.291505	0.867703	0.379117	-0.385238	0.556665	0.481931	-0.0938678	0.196645
g1004.t1	-0.742287	-0.705301	0.428264	-0.661687	-0.684267	-0.732145	0.552095	-0.667925	-0.0178929	-0.687505	-0.537749	-0.72903	-0.718124	-0.564811	-0.610533
g10076.t1	-0.290424	-0.366235	-0.37489	-0.0489181	-0.364715	-0.296169	-0.600584	-0.237657	-0.885108	-0.165347	0.496002	-0.354452	-0.347693	0.120226	-0.13983
g1008.t1	-0.594047	-0.576584	0.876495	-0.612703	-0.573565	-0.676524	0.772957	-0.756874	0.161962	-0.583777	-0.802171	-0.568342	-0.660676	-0.792205	-0.594621
g10098.t1	0.598571	0.678111	0.231782	0.326255	0.642748	0.616462	0.344792	0.390447	0.803545	0.544406	-0.186604	0.655214	0.633208	0.0762776	0.43833
g1012.t1	0.923217	0.894918	-0.343854	0.810248	0.89021	0.910342	-0.270167	0.77864	0.422371	0.886043	0.401716	0.907411	0.865113	0.597448	0.776193
g1022.t1	0.87971	0.907385	-0.265681	0.755108	0.859842	0.889411	-0.277987	0.705324	0.369981	0.845217	0.382155	0.919311	0.857391	0.525885	0.735726
g10271.t1	-0.712838	-0.746085	-0.0208458	-0.554453	-0.760278	-0.680383	-0.294286	-0.590546	-0.772287	-0.680971	0.0315994	-0.678298	-0.648301	-0.286746	-0.623639
g10292.t1	0.197421	0.324738	0.546618	-0.00636838	0.30428	0.217584	0.759752	0.0218089	0.882647	0.15823	-0.586566	0.273869	0.242502	-0.275654	0.107883
g1045.t1	-0.849133	-0.813467	0.513645	-0.827551	-0.859278	-0.825831	0.414005	-0.843187	-0.301632	-0.796698	-0.53158	-0.816298	-0.84064	-0.717574	-0.856527
g105.t1	-0.343864	-0.3106	0.842803	-0.509719	-0.295917	-0.404759	0.78827	-0.597068	0.354808	-0.338948	-0.768039	-0.361262	-0.436518	-0.696876	-0.498584
g10683.t1	-0.440925	-0.425957	0.0468218	-0.270549	-0.371378	-0.443418	0.201782	-0.421871	-0.270956	-0.313121	-0.0766215	-0.522525	-0.431666	-0.125519	-0.21729
g10703.t1	-0.42176	-0.340687	0.823746	-0.422737	-0.327701	-0.453737	0.858594	-0.605142	0.36046	-0.363522	-0.755207	-0.365645	-0.436596	-0.636419	-0.376959
g1072.t1	-0.418072	-0.344398	0.586253	-0.456385	-0.308241	-0.46574	0.838891	-0.472671	0.431999	-0.411482	-0.786135	-0.413186	-0.457715	-0.64863	-0.353267
g10723.t1	-0.642757	-0.635361	0.253346	-0.475313	-0.588691	-0.683672	0.404875	-0.592737	-0.237291	-0.542568	-0.354627	-0.695222	-0.661555	-0.343814	-0.40803
g10803.t1	0.463009	0.497679	0.267529	0.270044	0.498443	0.439345	0.513522	0.272358	0.853445	0.38531	-0.321305	0.488272	0.474438	0.0457251	0.341047
g10995.t1	-0.837567	-0.807837	0.751277	-0.805581	-0.81133	-0.863028	0.588256	-0.887221	-0.141538	-0.789198	-0.70993	-0.791628	-0.85975	-0.816166	-0.807663
g11031.t1	0.521625	0.598919	0.0494111	0.372029	0.582894	0.496226	0.433429	0.384758	0.779363	0.496904	-0.173843	0.500987	0.51007	0.120796	0.485304
g1108.t1	0.378525	0.473625	0.535595	0.16198	0.451929	0.387249	0.656134	0.145774	0.871262	0.364505	-0.514886	0.465198	0.35323	-0.19314	0.211149
g11163.t1	0.133036	0.171966	0.703211	-0.0526543	0.213166	0.122837	0.647524	-0.100571	0.696506	0.113501	-0.539875	0.1657	0.0920917	-0.297631	-0.0513367
g11187.t1	-0.70408	-0.695983	0.721789	-0.701381	-0.635912	-0.745137	0.738436	-0.788864	0.10461	-0.660398	-0.757445	-0.718069	-0.743135	-0.769181	-0.672121
g11634.t1	-0.530266	-0.496432	0.722018	-0.529991	-0.504339	-0.611298	0.800801	-0.589199	0.258725	-0.524337	-0.74391	-0.515798	-0.582296	-0.660871	-0.468664
g1165.t1	-0.462078	-0.530432	-0.24268	-0.284976	-0.499365	-0.3804	-0.547508	-0.323913	-0.821608	-0.366936	0.344598	-0.426523	-0.380236	0.0912256	-0.339073
g11668.t1	0.2348	0.289727	0.700188	0.00886993	0.279584	0.185694	0.684704	-0.0700009	0.767032	0.16269	-0.600489	0.278965	0.18956	-0.352448	0.0225506
g11806.t1	-0.315696	-0.429649	-0.403035	-0.0830544	-0.37688	-0.329984	-0.606567	-0.160915	-0.885575	-0.196718	0.507221	-0.383604	-0.348366	0.268886	-0.111479
g11821.t1	0.197524	0.225435	0.570631	-0.044858	0.177187	0.128944	0.711782	0.0124299	0.819595	0.104067	-0.588966	0.19499	0.109744	-0.362664	0.00203041
g11991.t1	-0.495181	-0.46699	0.223014	-0.374074	-0.385983	-0.511123	0.451037	-0.418578	-0.0161282	-0.433452	-0.361981	-0.534178	-0.4572	-0.240702	-0.259018
g12075.t1	-0.395876	-0.348188	0.0971657	-0.237388	-0.269752	-0.363479	0.204454	-0.3622	-0.137479	-0.249067	-0.0773049	-0.441661	-0.350346	-0.171029	-0.196762
g12154.t1	0.417123	0.462259	0.494813	0.177484	0.418934	0.380919	0.624947	0.234363	0.891488	0.32095	-0.445706	0.465213	0.379744	-0.140402	0.235446
g1236.t1	-0.408822	-0.361528	0.607821	-0.429468	-0.349276	-0.434344	0.7913	-0.492658	0.43023	-0.393406	-0.678002	-0.409542	-0.42783	-0.573063	-0.387452
g12383.t1	-0.493356	-0.504243	-0.365756	-0.218654	-0.452866	-0.444671	-0.488196	-0.27675	-0.867704	-0.360382	0.336127	-0.48886	-0.426785	0.0666463	-0.225931
g1242.t1	0.449066	0.500631	0.219315	0.264033	0.529497	0.404577	0.50894	0.289664	0.830161	0.42247	-0.272879	0.433242	0.441031	0.0217711	0.364509
g12727.t1	0.870523	0.844308	-0.495261	0.866828	0.836101	0.840834	-0.334073	0.782728	0.257846	0.899202	0.537243	0.827345	0.805198	0.706655	0.8685
g12728.t1	0.914025	0.907544	-0.473546	0.832838	0.888584	0.929179	-0.31705	0.900154	0.38127	0.882498	0.512815	0.923055	0.927184	0.754058	0.911103
g12890.t1	-0.532471	-0.484891	0.0101325	-0.383596	-0.478444	-0.539298	0.192627	-0.38392	-0.298966	-0.476821	-0.126241	-0.602583	-0.50382	-0.20187	-0.29662
g12914.t1	0.140924	0.232206	0.528568	-0.0529268	0.271291	0.140356	0.75259	0.0115534	0.847997	0.103656	-0.633855	0.193112	0.160412	-0.33013	0.0448444
g1300.t1	0.673734	0.633501	-0.675491	0.726028	0.673427	0.729787	-0.632018	0.706287	-0.0589801	0.732615	0.759811	0.62923	0.678476	0.767927	0.685785
g13288.t1	0.391266	0.393898	0.399861	0.128714	0.402545	0.31921	0.552103	0.195795	0.82124	0.285775	-0.367252	0.370847	0.344763	-0.105331	0.164034
g13844.t1	-0.274814	-0.225072	0.631218	-0.336609	-0.249088	-0.36162	0.88469	-0.370705	0.521712	-0.304216	-0.776588	-0.267048	-0.337236	-0.612702	-0.249306
g1385.t1	-0.422759	-0.419744	0.034116	-0.204912	-0.332707	-0.420167	0.197364	-0.364201	-0.225845	-0.265977	-0.0654163	-0.479774	-0.399553	-0.0803439	-0.12385
g13967.t1	0.148841	0.223865	0.611048	-0.161969	0.213661	0.117957	0.683784	-0.0685952	0.745722	0.075361	-0.619277	0.164005	0.102734	-0.446573	-0.101306
g1486.t1	0.471967	0.416797	-0.609468	0.543035	0.376624	0.502702	-0.785899	0.511875	-0.422692	0.52835	0.813673	0.403007	0.402146	0.614869	0.427879
g14952.t1	-0.577571	-0.576316	-0.114849	-0.373925	-0.555134	-0.54053	-0.0948435	-0.371784	-0.597499	-0.474885	0.106776	-0.607158	-0.511531	-0.00883479	-0.312415
g1507.t1	0.916126	0.871468	-0.569875	0.88968	0.859704	0.931099	-0.567595	0.877166	0.116916	0.913166	0.751172	0.874195	0.893549	0.84122	0.843768
g1518.t1	0.209406	0.333518	0.469227	-0.0155511	0.262483	0.199222	0.728929	0.0785496	0.805277	0.121598	-0.575691	0.272093	0.238827	-0.270793	0.101408
g1565.t1	0.520948	0.45465	-0.615527	0.552845	0.388081	0.547292	-0.744532	0.619929	-0.360331	0.463284	0.741912	0.500213	0.51445	0.743254	0.47162
g1570.t1	0.478766	0.573546	0.280215	0.281881	0.519822	0.440902	0.526496	0.363356	0.853256	0.380793	-0.357224	0.525095	0.459967	-0.00120948	0.368784
g1651.t1	-0.534761	-0.495389	0.236544	-0.380874	-0.457533	-0.548802	0.376858	-0.505506	-0.167273	-0.430045	-0.26398	-0.57423	-0.511654	-0.258123	-0.286032
g1659.t1	0.754082	0.705132	-0.670083	0.784902	0.659706	0.752881	-0.700289	0.824002	-0.095497	0.709639	0.818008	0.691051	0.722788	0.796909	0.742908
g1757.t1	-0.32837	-0.291591	0.797677	-0.49129	-0.330687	-0.336594	0.826635	-0.529416	0.496405	-0.343839	-0.769972	-0.248559	-0.332066	-0.655628	-0.444935
g177.t1	-0.274142	-0.24305	0.591388	-0.304508	-0.179349	-0.359719	0.773294	-0.374133	0.555713	-0.278776	-0.73626	-0.263904	-0.325833	-0.583394	-0.228241
g1988.t1	-0.717876	-0.698371	0.809959	-0.713153	-0.717569	-0.777604	0.691428	-0.847033	-0.0105094	-0.707074	-0.770357	-0.688631	-0.773989	-0.847717	-0.749071
g1999.t1	0.903175	0.870735	-0.512845	0.794618	0.833569	0.884156	-0.490962	0.848759	0.179807	0.845419	0.652336	0.818752	0.816572	0.680601	0.744057
g2022.t1	-0.530251	-0.514268	0.692213	-0.481732	-0.480701	-0.578323	0.752477	-0.686955	0.304692	-0.471199	-0.777103	-0.496253	-0.587888	-0.748389	-0.516998
g2043.t1	0.174738	0.25702	0.605582	-0.0466328	0.221085	0.158554	0.801966	-0.0397997	0.887692	0.116327	-0.625493	0.232676	0.182318	-0.324707	0.065398
g205.t1	0.862148	0.838531	-0.465052	0.761256	0.830344	0.908735	-0.532758	0.843156	0.164142	0.828381	0.609231	0.876971	0.868747	0.766024	0.742334
g2056.t1	0.381816	0.480226	0.438982	0.145311	0.415363	0.371656	0.621589	0.125078	0.864195	0.352999	-0.472384	0.454627	0.357044	-0.187346	0.183048
g208.t1	0.863974	0.869673	-0.334399	0.722344	0.801197	0.863132	-0.385564	0.776427	0.238573	0.820672	0.543268	0.820649	0.803144	0.570262	0.704504
g21.t1	-0.293688	-0.208144	0.810349	-0.411325	-0.239063	-0.340385	0.873598	-0.4585	0.530144	-0.343055	-0.852348	-0.215283	-0.305945	-0.642181	-0.358819
g2303.t1	0.523876	0.575023	0.217539	0.230398	0.563169	0.515999	0.367411	0.398996	0.698807	0.447311	-0.171999	0.483418	0.489709	0.104218	0.331615
g2305.t1	0.471775	0.540319	0.277248	0.200821	0.483347	0.44763	0.558257	0.286265	0.819558	0.382971	-0.374303	0.480143	0.44107	-0.00179787	0.30119
g2329.t1	-0.244266	-0.151245	0.846392	-0.418277	-0.154696	-0.27011	0.938241	-0.425658	0.60404	-0.25757	-0.820149	-0.213532	-0.26036	-0.624977	-0.34277
g2331.t1	0.920035	0.937693	-0.49093	0.861102	0.897599	0.968541	-0.461712	0.882126	0.254593	0.901168	0.626207	0.948378	0.961097	0.78435	0.865434
g2337.t1	0.239255	0.325722	0.585648	-0.00676124	0.304723	0.210075	0.774283	0.0329385	0.901189	0.199793	-0.591787	0.282127	0.225054	-0.304266	0.118202
g2340.t1	-0.211931	-0.159586	0.643575	-0.322483	-0.175308	-0.231351	0.825769	-0.333192	0.634874	-0.257909	-0.714963	-0.173353	-0.203957	-0.474362	-0.243895
g2345.t1	0.641392	0.70301	0.15496	0.422982	0.686629	0.643172	0.373841	0.434635	0.88194	0.585459	-0.176486	0.667463	0.626619	0.12113	0.465517
g2349.t1	0.492393	0.559383	0.217307	0.160092	0.434258	0.473192	0.434248	0.357861	0.765199	0.370758	-0.275287	0.518394	0.444835	-0.0598266	0.222221
g2350.t1	0.360577	0.462808	0.464374	0.0782103	0.396468	0.396427	0.602763	0.229483	0.869063	0.287401	-0.443238	0.471078	0.414446	-0.144282	0.172707
g2394.t1	-0.561569	-0.528566	0.210448	-0.435259	-0.484889	-0.559333	0.385542	-0.484757	-0.145344	-0.485042	-0.30919	-0.591308	-0.521972	-0.277347	-0.327769
g2417.t1	0.811424	0.80015	-0.581557	0.798289	0.806923	0.848945	-0.529801	0.802876	0.0781437	0.851929	0.6907	0.811293	0.856789	0.845395	0.867425
g2421.t1	0.858325	0.83031	-0.510382	0.767641	0.802096	0.860594	-0.538067	0.845337	0.0738904	0.821177	0.666875	0.820017	0.84003	0.721909	0.770711
g2427.t1	0.659734	0.61079	-0.277339	0.490939	0.589658	0.662538	-0.401741	0.688645	0.23375	0.530148	0.366596	0.704151	0.675359	0.479835	0.444769
g2510.t1	-0.279777	-0.342349	-0.547807	-0.0242962	-0.296121	-0.252516	-0.687042	-0.0834194	-0.836013	-0.157534	0.554933	-0.308683	-0.266742	0.272412	-0.114875
g2567.t1	0.15805	0.268651	0.516649	-0.0150366	0.317047	0.153267	0.707145	-0.0369388	0.728134	0.150867	-0.600941	0.209853	0.193215	-0.30049	0.0850467
g2610.t1	-0.823486	-0.817485	0.292049	-0.829066	-0.83477	-0.824405	0.244306	-0.663127	-0.349634	-0.87847	-0.40767	-0.824955	-0.801549	-0.584699	-0.836753
g2657.t1	0.793197	0.875837	-0.386508	0.656434	0.797029	0.865136	-0.318907	0.815014	0.332586	0.716147	0.398796	0.874097	0.881089	0.594672	0.676851
g2662.t1	0.896465	0.922216	-0.338891	0.711305	0.8955	0.920195	-0.185722	0.854726	0.518333	0.815831	0.341378	0.894602	0.917599	0.622555	0.777087
g2715.t1	-0.492521	-0.439955	0.0758942	-0.399982	-0.42921	-0.464185	0.252907	-0.351465	-0.209199	-0.43434	-0.147879	-0.538435	-0.430837	-0.16113	-0.289208
g2737.t1	-0.792897	-0.751042	0.673709	-0.785951	-0.752921	-0.797182	0.572641	-0.79435	-0.0922144	-0.779987	-0.742274	-0.714045	-0.778724	-0.808015	-0.807007
g2748.t1	0.253153	0.312893	0.353452	0.0651077	0.319896	0.205709	0.695079	0.136174	0.820527	0.190556	-0.474483	0.242317	0.253889	-0.135598	0.171638
g2879.t1	-0.381288	-0.328303	0.15622	-0.259488	-0.270746	-0.388321	0.394683	-0.377558	-0.0157815	-0.295322	-0.265865	-0.436734	-0.332869	-0.210492	-0.153926
g2910.t1	-0.800658	-0.815412	0.557463	-0.707916	-0.837497	-0.850589	0.481583	-0.76557	-0.2614	-0.78761	-0.550492	-0.790335	-0.836925	-0.60619	-0.689672
g296.t1	0.388745	0.473811	0.534102	0.135855	0.425527	0.357023	0.676751	0.182948	0.914146	0.306029	-0.506099	0.444154	0.366462	-0.206588	0.199521
g2968.t1	0.428249	0.550415	0.322133	0.208171	0.491564	0.484687	0.513627	0.194769	0.807179	0.422822	-0.310623	0.511148	0.486333	-0.0263307	0.275236
g2998.t1	-0.658685	-0.582165	0.789511	-0.736567	-0.619366	-0.680317	0.81565	-0.700145	0.220874	-0.685601	-0.834245	-0.62273	-0.657614	-0.805276	-0.746227
g30.t1	0.0392499	0.135241	0.684417	-0.170497	0.0862596	0.0142021	0.856999	-0.155413	0.788297	-0.0308133	-0.708144	0.114314	0.0660692	-0.402909	-0.0604539
g3041.t1	-0.186504	-0.275721	-0.666198	0.0322649	-0.280089	-0.19923	-0.610798	0.108089	-0.681394	-0.19256	0.537385	-0.271848	-0.21242	0.290259	0.0108776
g3047.t1	-0.762195	-0.744589	0.718683	-0.797027	-0.795379	-0.771265	0.490924	-0.822059	-0.186866	-0.759345	-0.624477	-0.726317	-0.782886	-0.790133	-0.837321
g3065.t1	-0.523823	-0.471442	0.112087	-0.43581	-0.436361	-0.519589	0.337175	-0.454563	-0.0991907	-0.479095	-0.284059	-0.562042	-0.47423	-0.294426	-0.282976
g3094.t1	0.336112	0.417964	0.559533	0.0918151	0.418846	0.319887	0.696899	0.0780507	0.892503	0.302094	-0.536751	0.395847	0.338662	-0.198785	0.173591
g3197.t1	-0.503505	-0.486635	0.746081	-0.574347	-0.488417	-0.589899	0.861016	-0.594251	0.383605	-0.539873	-0.836574	-0.495181	-0.548869	-0.747537	-0.486335
g3228.t1	-0.425161	-0.529125	-0.41229	-0.193038	-0.502649	-0.389651	-0.545016	-0.161708	-0.77767	-0.384709	0.424263	-0.459824	-0.394781	0.167884	-0.247555
g3270.t1	-0.832921	-0.841209	0.440091	-0.724441	-0.832451	-0.882869	0.405041	-0.801915	-0.346387	-0.784146	-0.46946	-0.895291	-0.901165	-0.66445	-0.733941
g3327.t1	0.911436	0.957966	-0.309489	0.771323	0.895509	0.928738	-0.259673	0.78135	0.419296	0.890339	0.429834	0.914404	0.871117	0.529457	0.754375
g3371.t1	0.931437	0.977242	-0.291823	0.751973	0.92421	0.960203	-0.206391	0.819733	0.509133	0.882785	0.38504	0.939133	0.923142	0.579652	0.758831
g3377.t1	0.960667	0.964519	-0.394816	0.878435	0.926819	0.964799	-0.394031	0.866088	0.303107	0.948062	0.601777	0.939263	0.93143	0.73484	0.876874
g339.t1	-0.479523	-0.458842	0.796029	-0.536491	-0.448324	-0.556931	0.873243	-0.654696	0.385929	-0.477125	-0.811261	-0.470197	-0.52707	-0.703519	-0.503344
g3399.t1	0.481469	0.551833	0.246064	0.222294	0.529722	0.462917	0.521558	0.315441	0.819043	0.42253	-0.298408	0.475864	0.47366	0.0373949	0.343725
g3417.t1	-0.408895	-0.360348	0.525924	-0.424875	-0.306708	-0.472594	0.720005	-0.500543	0.339696	-0.427056	-0.685369	-0.419414	-0.398154	-0.56832	-0.318648
g3431.t1	-0.491073	-0.454991	0.302508	-0.450691	-0.431625	-0.511102	0.585039	-0.431558	0.0934978	-0.435263	-0.516673	-0.510305	-0.490075	-0.365366	-0.32938
g3468.t1	0.0490646	0.126524	0.700598	-0.144722	0.0851336	-0.00933104	0.86699	-0.152045	0.777415	-0.0108154	-0.702623	0.0729706	0.00930721	-0.41507	-0.0407525
g3508.t1	-0.745087	-0.694519	0.472219	-0.655899	-0.631024	-0.761934	0.581378	-0.678679	-0.0923171	-0.684169	-0.567877	-0.761437	-0.70963	-0.569918	-0.570804
g3510.t1	-0.258689	-0.190764	0.754688	-0.485639	-0.286074	-0.299674	0.870056	-0.357261	0.591977	-0.375959	-0.805238	-0.225677	-0.292765	-0.672976	-0.421686
g3613.t1	-0.63931	-0.594452	0.289519	-0.569308	-0.595702	-0.639296	0.46203	-0.558209	-0.102701	-0.612636	-0.44217	-0.639001	-0.595034	-0.420688	-0.492492
g3641.t1	-0.488164	-0.448657	0.81865	-0.638083	-0.53851	-0.515995	0.721632	-0.616134	0.254318	-0.585604	-0.793336	-0.427041	-0.503073	-0.743089	-0.63845
g372.t1	0.601932	0.686731	0.320872	0.384142	0.676898	0.599237	0.465616	0.3968	0.86757	0.59376	-0.230355	0.656109	0.598067	0.0914848	0.487479
g382.t1	0.563853	0.630871	0.172768	0.473807	0.670186	0.545255	0.412921	0.37952	0.75633	0.587255	-0.135422	0.581063	0.567311	0.184267	0.596182
g3830.t1	0.833308	0.906908	-0.346252	0.763731	0.806911	0.864244	-0.35634	0.723038	0.197095	0.849229	0.52696	0.862397	0.822568	0.601425	0.762036
g3836.t1	0.45814	0.559512	0.294879	0.23798	0.562447	0.479419	0.568201	0.296037	0.892442	0.428872	-0.327117	0.505103	0.506725	0.0307485	0.384112
g3844.t1	0.598821	0.454488	-0.693086	0.713499	0.518692	0.577793	-0.80933	0.682369	-0.282784	0.599172	0.894608	0.472852	0.539293	0.778405	0.604838
g3904.t1	0.95525	0.966167	-0.34821	0.880743	0.944451	0.947926	-0.320376	0.810082	0.347594	0.96047	0.537571	0.926345	0.910513	0.679607	0.890002
g3987.t1	0.511096	0.599538	0.392932	0.254841	0.57094	0.521869	0.555813	0.267421	0.875165	0.495886	-0.355064	0.576358	0.515189	-0.039457	0.337798
g4051.t1	-0.498247	-0.547692	-0.403219	-0.251526	-0.502553	-0.431981	-0.482964	-0.208879	-0.743948	-0.422598	0.278681	-0.454296	-0.400125	0.0905774	-0.307841
g407.t1	-0.289049	-0.307897	0.330869	-0.255961	-0.229936	-0.343852	0.60298	-0.267334	0.407353	-0.310338	-0.495313	-0.318019	-0.293538	-0.334037	-0.18187
g410.t1	0.243578	0.342082	0.538861	0.0146851	0.309296	0.21626	0.752465	0.0192494	0.870112	0.171292	-0.611686	0.315431	0.247629	-0.285068	0.124478
g4188.t1	-0.496347	-0.436371	0.443531	-0.471134	-0.416664	-0.519969	0.596675	-0.49931	0.189548	-0.480687	-0.528146	-0.469666	-0.428061	-0.433774	-0.334268
g4191.t1	0.276978	0.340544	0.646433	0.0415185	0.297821	0.224448	0.733466	0.0225753	0.820883	0.222683	-0.573695	0.297092	0.188865	-0.353586	0.0702066
g4193.t1	-0.644933	-0.621042	0.770703	-0.674191	-0.610066	-0.688292	0.844326	-0.700447	0.292573	-0.654256	-0.874994	-0.606818	-0.671149	-0.811018	-0.633455
g4281.t1	0.237925	0.318705	0.494886	0.0735025	0.311036	0.194174	0.717834	0.0860352	0.827638	0.185541	-0.513217	0.254852	0.215516	-0.223129	0.205336
g4338.t1	-0.864623	-0.842255	0.338833	-0.720249	-0.856653	-0.883571	0.361047	-0.705902	-0.289968	-0.83753	-0.4553	-0.858438	-0.867197	-0.616786	-0.704416
g4372.t1	-0.316556	-0.289391	0.77501	-0.422594	-0.280908	-0.392034	0.873639	-0.442658	0.608844	-0.389542	-0.842529	-0.283058	-0.362754	-0.714755	-0.398736
g4376.t1	0.855265	0.871754	-0.483234	0.790735	0.840714	0.905056	-0.324325	0.858389	0.38925	0.826076	0.517273	0.866304	0.879682	0.705166	0.810305
g441.t1	0.858092	0.854625	-0.329826	0.831146	0.813447	0.840204	-0.298793	0.706041	0.267941	0.845546	0.433295	0.870954	0.82309	0.627278	0.807057
g4435.t1	-0.511091	-0.56312	-0.26129	-0.274548	-0.560925	-0.516128	-0.450223	-0.341212	-0.847952	-0.471535	0.226891	-0.51771	-0.489258	-0.0500772	-0.317904
g4624.t1	-0.591539	-0.508629	0.881496	-0.647349	-0.59097	-0.615537	0.755646	-0.745024	0.18583	-0.609724	-0.822703	-0.499068	-0.603959	-0.820351	-0.673789
g4767.t1	0.184154	0.235351	0.447855	0.0113968	0.249887	0.142466	0.758407	0.0825061	0.889818	0.113257	-0.586933	0.207804	0.184637	-0.268496	0.113474
g4790.t1	0.0932691	0.187987	0.669022	-0.125463	0.140751	0.0707474	0.83539	-0.127459	0.839754	0.0292071	-0.711309	0.155451	0.0894565	-0.43225	-0.0757267
g4807.t1	-0.691082	-0.613257	0.502618	-0.663196	-0.594126	-0.695003	0.673252	-0.632321	0.0319461	-0.662231	-0.631	-0.695676	-0.645327	-0.573752	-0.566623
g4851.t1	0.848646	0.770833	-0.539668	0.84202	0.809145	0.848082	-0.473548	0.865012	0.159635	0.854561	0.662039	0.788888	0.831662	0.870432	0.869516
g4871.t1	-0.582116	-0.583004	0.290365	-0.449486	-0.565133	-0.627858	0.432902	-0.522651	-0.136459	-0.545495	-0.349699	-0.646345	-0.595151	-0.350574	-0.397214
g4952.t1	-0.441715	-0.38729	0.162716	-0.31874	-0.36138	-0.446466	0.354573	-0.417959	-0.126052	-0.309696	-0.20539	-0.504741	-0.445483	-0.23187	-0.228859
g4959.t1	-0.544569	-0.537487	-0.163574	-0.330654	-0.518217	-0.527896	-0.0785126	-0.409091	-0.587902	-0.421323	0.116291	-0.608721	-0.510293	-0.0262343	-0.275928
g4976.t1	-0.284321	-0.252988	0.331781	-0.183434	-0.222956	-0.331487	0.619666	-0.316805	0.285528	-0.193155	-0.431569	-0.320183	-0.332157	-0.310298	-0.1108
g4978.t1	-0.744985	-0.721187	-0.0490585	-0.576309	-0.696923	-0.734955	0.0156642	-0.554689	-0.601306	-0.687437	-0.0886878	-0.801266	-0.708815	-0.305391	-0.545271
g4998.t1	0.505183	0.516264	0.318771	0.235502	0.47997	0.441805	0.425229	0.327887	0.831139	0.381945	-0.253357	0.521661	0.469244	0.0348103	0.289809
g5093.t1	0.923109	0.979544	-0.356388	0.819374	0.934469	0.942546	-0.218883	0.827513	0.458044	0.915381	0.438382	0.918967	0.906378	0.59976	0.835537
g5111.t1	-0.283322	-0.252753	0.803931	-0.382847	-0.279147	-0.345514	0.885914	-0.486382	0.509258	-0.292834	-0.771798	-0.275206	-0.348408	-0.602355	-0.345646
g5145.t1	-0.460604	-0.411319	0.201768	-0.365661	-0.381056	-0.477857	0.459032	-0.365381	-0.0389332	-0.411126	-0.358608	-0.516515	-0.440654	-0.26285	-0.257436
g5160.t1	0.43265	0.288418	-0.787561	0.562905	0.266219	0.391583	-0.879274	0.565147	-0.522984	0.384303	0.82096	0.34525	0.350379	0.684708	0.458594
g5163.t1	0.460674	0.578156	0.409031	0.24308	0.515452	0.463336	0.604791	0.216065	0.86819	0.464571	-0.380821	0.529724	0.450137	-0.0935225	0.345341
g5164.t1	0.403816	0.479417	0.395593	0.187314	0.50334	0.421518	0.602699	0.246197	0.893828	0.368661	-0.396662	0.453216	0.434498	-0.0422407	0.28678
g5223.t1	0.134828	0.230528	0.463068	-0.031364	0.221987	0.134731	0.758538	0.0207821	0.801379	0.0902308	-0.538564	0.158294	0.163992	-0.242885	0.119021
g5253.t1	0.392227	0.468553	0.338785	0.0954796	0.396684	0.342094	0.581369	0.247277	0.79629	0.261604	-0.411573	0.383792	0.361896	-0.132571	0.157315
g526.t1	-0.8324	-0.829249	0.5825	-0.752843	-0.81412	-0.869693	0.393216	-0.84707	-0.284074	-0.817065	-0.580929	-0.811383	-0.862343	-0.749456	-0.838769
g5288.t1	0.870435	0.823633	-0.480407	0.822086	0.772002	0.8681	-0.479888	0.804769	0.172555	0.863628	0.666403	0.813594	0.792953	0.68044	0.756269
g5311.t1	-0.836838	-0.835563	0.502118	-0.817356	-0.773472	-0.875247	0.407909	-0.797698	-0.213847	-0.856735	-0.609352	-0.832272	-0.838705	-0.756526	-0.845889
g5338.t1	0.199048	0.300438	0.694545	-0.0448546	0.271515	0.205855	0.786431	-0.0462397	0.867213	0.174065	-0.645343	0.29566	0.200993	-0.339413	0.0226484
g5395.t1	-0.32915	-0.285236	0.73224	-0.360802	-0.184326	-0.369449	0.81176	-0.486072	0.444233	-0.287828	-0.738471	-0.310008	-0.333559	-0.527189	-0.255675
g5456.t1	-0.48327	-0.368859	0.844925	-0.605104	-0.393249	-0.500076	0.856424	-0.61359	0.341976	-0.480594	-0.837876	-0.42889	-0.475463	-0.718724	-0.538401
g5465.t1	0.299124	0.364395	0.34139	0.102398	0.341633	0.296666	0.682774	0.148029	0.919058	0.243724	-0.516398	0.351771	0.311957	-0.177927	0.204551
g5472.t1	0.660006	0.742882	-0.0502319	0.526766	0.712375	0.682338	0.261175	0.537894	0.685824	0.674554	0.0403631	0.650805	0.653958	0.335685	0.615748
g548.t1	-0.865628	-0.835228	0.47968	-0.814512	-0.875183	-0.861399	0.340648	-0.836373	-0.420644	-0.820621	-0.43632	-0.860497	-0.863314	-0.648907	-0.853297
g5528.t1	-0.524741	-0.505545	0.681035	-0.602345	-0.533282	-0.587798	0.738657	-0.669608	0.238208	-0.561735	-0.787191	-0.526289	-0.588943	-0.764592	-0.583611
g5557.t1	-0.464625	-0.472817	-0.156234	-0.268937	-0.369894	-0.422559	-0.0541874	-0.374264	-0.467233	-0.343565	0.119302	-0.532241	-0.393075	0.0470042	-0.237254
g5665.t1	-0.622473	-0.671472	-0.222382	-0.386525	-0.677251	-0.586393	-0.389198	-0.466127	-0.8296	-0.578491	0.14793	-0.600053	-0.580178	-0.0930758	-0.48889
g568.t1	-0.625805	-0.601181	0.832504	-0.666478	-0.640247	-0.660396	0.597304	-0.774396	-0.0184815	-0.6084	-0.682504	-0.597423	-0.694967	-0.810893	-0.738018
g5697.t1	0.93598	0.959462	-0.335812	0.815182	0.953055	0.975917	-0.274015	0.833956	0.423373	0.925333	0.461473	0.960756	0.962108	0.686949	0.839683
g5801.t1	-0.614681	-0.601581	0.343859	-0.532387	-0.599709	-0.614877	0.504761	-0.581028	-0.0504732	-0.557899	-0.441727	-0.622381	-0.606607	-0.433299	-0.477306
g5802.t1	0.636247	0.74368	0.244595	0.408279	0.686188	0.631636	0.453291	0.427965	0.850107	0.613455	-0.205041	0.672128	0.613765	0.0962075	0.496092
g5821.t1	-0.504924	-0.497372	0.0521567	-0.311879	-0.41422	-0.482261	0.223695	-0.422961	-0.25009	-0.360455	-0.134515	-0.536729	-0.46531	-0.107029	-0.233781
g5979.t1	-0.584613	-0.562098	0.438424	-0.407955	-0.510294	-0.606359	0.455966	-0.66144	-0.128523	-0.447707	-0.358071	-0.597284	-0.581341	-0.397361	-0.370206
g5983.t1	-0.40831	-0.332697	0.483012	-0.427227	-0.347288	-0.40079	0.696153	-0.45624	0.362971	-0.384879	-0.560045	-0.39284	-0.368912	-0.433606	-0.353012
g5995.t1	0.333981	0.431305	0.407875	0.0987639	0.400098	0.325293	0.635402	0.104529	0.834935	0.303474	-0.417726	0.354828	0.329586	-0.105736	0.196112
g6035.t1	-0.444922	-0.525699	-0.432836	-0.179644	-0.4998	-0.435309	-0.57908	-0.245681	-0.869587	-0.358297	0.443699	-0.472836	-0.406401	0.146337	-0.202326
g614.t1	0.880401	0.913386	-0.474653	0.712116	0.861808	0.914794	-0.393631	0.863271	0.327167	0.81218	0.534841	0.859782	0.902018	0.639096	0.717077
g6165.t1	0.496903	0.561487	0.133291	0.262148	0.512146	0.510966	0.442012	0.428398	0.855353	0.405412	-0.211076	0.549931	0.545746	0.113428	0.422678
g6205.t1	-0.779708	-0.77402	0.648185	-0.75343	-0.779455	-0.838275	0.427012	-0.762068	-0.260991	-0.774906	-0.559346	-0.779396	-0.832347	-0.765094	-0.794932
g6255.t1	0.378587	0.416346	0.105198	0.303627	0.513514	0.345328	0.426916	0.247602	0.693969	0.417034	-0.203278	0.353918	0.36868	0.0668079	0.427017
g629.t1	-0.883176	-0.909636	0.512504	-0.802906	-0.853108	-0.913066	0.315871	-0.884801	-0.380629	-0.864663	-0.52533	-0.877259	-0.880915	-0.688962	-0.8555
g6404.t1	0.865149	0.890707	-0.507679	0.80009	0.861895	0.914372	-0.294332	0.845165	0.387081	0.846201	0.513154	0.870573	0.911181	0.745425	0.850029
g6405.t1	0.365772	0.422585	0.339787	0.181391	0.366718	0.321618	0.633423	0.20541	0.855266	0.292125	-0.376503	0.370106	0.335903	-0.0566191	0.303528
g6408.t1	0.863552	0.895418	-0.249964	0.791225	0.881018	0.867149	-0.283047	0.685237	0.279874	0.9021	0.489967	0.845705	0.836389	0.612475	0.787345
g642.t1	0.878942	0.925256	-0.423689	0.854008	0.91506	0.908728	-0.362154	0.804596	0.284594	0.929406	0.572662	0.890782	0.882583	0.742321	0.872995
g646.t1	-0.389872	-0.523166	-0.335501	-0.171417	-0.446663	-0.393011	-0.536697	-0.207056	-0.798628	-0.304414	0.376336	-0.413315	-0.385316	0.200247	-0.166465
g65.t1	-0.842715	-0.80663	0.352677	-0.726415	-0.791614	-0.849432	0.368263	-0.781941	-0.356837	-0.782248	-0.418358	-0.859566	-0.796901	-0.555523	-0.698432
g652.t1	0.333879	0.286512	-0.715703	0.450538	0.282381	0.37908	-0.793859	0.542661	-0.433733	0.358255	0.819602	0.273882	0.335678	0.62713	0.354283
g6538.t1	0.28805	0.378455	0.613536	0.0795326	0.368117	0.288792	0.706406	0.014395	0.87918	0.295215	-0.566204	0.394205	0.282401	-0.272066	0.153353
g6598.t1	0.644422	0.674183	-0.056373	0.491231	0.654678	0.635696	0.196914	0.575215	0.6422	0.59308	0.0401321	0.625178	0.635856	0.380654	0.611332
g6748.t1	0.879058	0.888154	-0.300996	0.672234	0.836162	0.91781	-0.246793	0.790838	0.422883	0.808144	0.374446	0.876131	0.86651	0.568114	0.683403
g6750.t1	0.403473	0.486303	0.275751	0.242619	0.503143	0.446935	0.57068	0.278128	0.894793	0.39313	-0.324652	0.473125	0.474265	0.0441713	0.362168
g6787.t1	0.296631	0.424665	0.507216	0.0833127	0.405821	0.307448	0.696879	0.102446	0.86683	0.268043	-0.560294	0.409178	0.339477	-0.210487	0.18188
g6816.t1	-0.426734	-0.470733	-0.5002	-0.170994	-0.499093	-0.414024	-0.512702	-0.178566	-0.795841	-0.381981	0.435043	-0.471665	-0.38742	0.14211	-0.191578
g6853.t1	0.566792	0.652531	0.245688	0.319461	0.647792	0.589314	0.447472	0.364587	0.860468	0.511613	-0.284813	0.630566	0.600153	0.0452844	0.41489
g687.t1	0.652168	0.639896	0.0426636	0.536392	0.688423	0.596675	0.252389	0.523576	0.701174	0.667273	0.0361381	0.619048	0.609546	0.309926	0.666528
g6910.t1	0.822705	0.888491	-0.19283	0.701655	0.866793	0.86507	-0.153839	0.663959	0.472055	0.807481	0.281792	0.885448	0.873749	0.486714	0.698316
g7192.t1	-0.532467	-0.521385	0.823134	-0.564398	-0.515243	-0.609559	0.845945	-0.680026	0.310755	-0.562777	-0.826923	-0.523636	-0.571029	-0.716027	-0.544568
g7241.t1	0.881947	0.833802	-0.430671	0.846809	0.830358	0.86313	-0.37754	0.809283	0.293265	0.870911	0.558174	0.853946	0.805648	0.704131	0.810329
g7356.t1	0.890523	0.862404	-0.599755	0.849219	0.798179	0.888011	-0.567965	0.888049	0.103896	0.870421	0.706741	0.862379	0.830153	0.770486	0.81939
g7358.t1	0.895869	0.868729	-0.350918	0.76663	0.773838	0.858683	-0.348098	0.754545	0.217824	0.836293	0.520396	0.825907	0.780565	0.584422	0.730074
g7415.t1	-0.368719	-0.321837	0.81144	-0.383837	-0.313259	-0.431249	0.805649	-0.611781	0.319161	-0.295146	-0.717763	-0.379563	-0.450226	-0.656801	-0.358259
g7641.t1	-0.347168	-0.283367	0.218474	-0.231279	-0.238624	-0.362204	0.534431	-0.345181	0.154243	-0.232929	-0.388352	-0.37537	-0.342803	-0.268872	-0.119214
g7654.t1	0.907626	0.962928	-0.331111	0.817467	0.932142	0.938073	-0.289429	0.780163	0.361295	0.931793	0.513375	0.897515	0.900993	0.630811	0.814273
g7670.t1	0.68248	0.704944	0.135045	0.46391	0.696516	0.63364	0.372379	0.543563	0.859694	0.589308	-0.172779	0.679743	0.633574	0.172993	0.531805
g7673.t1	0.0910997	0.172947	0.717034	-0.135099	0.139397	0.0630354	0.806497	-0.130449	0.810905	0.0348263	-0.737921	0.168659	0.0526077	-0.499168	-0.111257
g7698.t1	-0.332155	-0.255035	0.808008	-0.39461	-0.275523	-0.347414	0.86435	-0.462732	0.507972	-0.346495	-0.776034	-0.267547	-0.331544	-0.625447	-0.383136
g7716.t1	-0.639236	-0.692085	0.0944991	-0.466234	-0.643253	-0.669379	-0.18129	-0.579705	-0.725109	-0.590571	-0.091951	-0.658665	-0.67898	-0.358135	-0.577375
g7735.t1	-0.478987	-0.480098	0.0325675	-0.315679	-0.442612	-0.449293	0.0503315	-0.434017	-0.410652	-0.331048	0.059461	-0.529188	-0.438182	-0.111628	-0.236257
g7772.t1	-0.32417	-0.27551	0.776677	-0.523148	-0.300077	-0.374059	0.871691	-0.446413	0.588183	-0.432295	-0.905651	-0.282914	-0.372794	-0.755746	-0.474988
g7775.t1	-0.511841	-0.565498	0.0886873	-0.45876	-0.632925	-0.497304	-0.224413	-0.433536	-0.565069	-0.552088	0.012068	-0.514033	-0.537509	-0.298295	-0.583203
g7867.t1	0.5047	0.599525	0.270799	0.23956	0.542282	0.514837	0.479743	0.294237	0.805111	0.447868	-0.26349	0.522512	0.510979	0.0325904	0.336954
g8058.t1	0.331929	0.425846	0.341219	0.0896128	0.392764	0.320553	0.609108	0.160296	0.780377	0.264258	-0.432274	0.371928	0.368344	-0.0661033	0.249549
g8061.t1	0.201622	0.293082	0.46921	-0.0311317	0.280956	0.212907	0.683817	0.0456881	0.822523	0.133691	-0.533083	0.273007	0.251965	-0.151132	0.084616
g8161.t1	-0.559557	-0.517105	0.771	-0.596678	-0.583358	-0.620927	0.783697	-0.70937	0.232842	-0.529735	-0.762493	-0.503375	-0.640281	-0.749953	-0.595784
g8188.t1	0.146893	0.193544	0.625319	-0.0459309	0.16804	0.0998472	0.827497	-0.0860556	0.851504	0.103695	-0.650375	0.187971	0.0914573	-0.361302	0.0245479
g8429.t1	-0.385515	-0.338467	0.0738344	-0.215258	-0.326405	-0.374387	0.204093	-0.349813	-0.279237	-0.258572	-0.0759762	-0.420164	-0.353905	-0.0610574	-0.116462
g8455.t1	0.144345	0.225891	0.710241	-0.0702743	0.180105	0.10417	0.834541	-0.107241	0.868098	0.0886584	-0.721529	0.217046	0.101149	-0.447012	-0.0346496
g8517.t1	0.884396	0.90396	-0.392522	0.805265	0.886216	0.911141	-0.416779	0.806607	0.259451	0.859588	0.544243	0.889803	0.890355	0.64159	0.745814
g8553.t1	-0.500529	-0.429185	0.838386	-0.646799	-0.451327	-0.55731	0.880568	-0.614855	0.371908	-0.55001	-0.884064	-0.477622	-0.531618	-0.781617	-0.584747
g8613.t1	-0.866721	-0.808725	0.492169	-0.911557	-0.818823	-0.856253	0.39563	-0.773072	-0.231956	-0.901694	-0.598546	-0.823535	-0.797262	-0.711556	-0.880263
g8671.t1	-0.467627	-0.42931	0.788146	-0.562353	-0.470703	-0.505716	0.845008	-0.590796	0.399582	-0.485205	-0.839882	-0.401949	-0.498743	-0.751911	-0.523854
g8679.t1	0.692016	0.660185	-0.692018	0.688982	0.630706	0.752135	-0.703054	0.73697	-0.162112	0.680155	0.789754	0.653101	0.733205	0.820882	0.629831
g8680.t1	-0.442141	-0.459613	0.784177	-0.552242	-0.441323	-0.525057	0.686705	-0.624778	0.252735	-0.481255	-0.757074	-0.440243	-0.526826	-0.664715	-0.53224
g8727.t1	0.616003	0.581579	-0.546997	0.687044	0.513108	0.644074	-0.672257	0.638765	-0.265003	0.609656	0.768984	0.558675	0.587597	0.736359	0.606032
g8738.t1	-0.724521	-0.706189	0.643732	-0.687739	-0.675782	-0.747249	0.749193	-0.749132	0.189462	-0.702911	-0.785153	-0.694209	-0.726161	-0.794426	-0.664599
g8748.t1	0.880434	0.857956	-0.436712	0.859464	0.814508	0.897707	-0.547094	0.777004	0.0929977	0.886201	0.681744	0.875812	0.843359	0.717205	0.796144
g8763.t1	0.162264	0.211819	0.510805	-0.0381106	0.234144	0.128381	0.706945	-0.0109348	0.855661	0.105548	-0.567197	0.2091	0.165454	-0.27475	0.0718117
g8780.t1	0.766179	0.692103	-0.612548	0.858119	0.772912	0.758983	-0.663942	0.746503	-0.109653	0.841106	0.77905	0.719981	0.749674	0.848511	0.849524
g8801.t1	0.63301	0.673016	0.0707143	0.414073	0.712346	0.619944	0.37278	0.489613	0.862665	0.567171	-0.17651	0.631921	0.638048	0.137216	0.505043
g881.t1	-0.773825	-0.799127	0.600885	-0.738946	-0.787669	-0.82767	0.363899	-0.869344	-0.294142	-0.755603	-0.537006	-0.794249	-0.844754	-0.728119	-0.796543
g8837.t1	-0.401783	-0.489147	-0.248634	-0.271269	-0.49717	-0.408512	-0.471114	-0.173333	-0.713685	-0.436923	0.214748	-0.391078	-0.421287	-0.0685683	-0.40508
g8841.t1	0.216136	0.151598	-0.562845	0.215478	0.115072	0.254079	-0.749976	0.318239	-0.443899	0.234882	0.635223	0.225554	0.214824	0.440479	0.11863
g8944.t1	-0.326946	-0.287203	0.760801	-0.388661	-0.294375	-0.396249	0.912976	-0.518553	0.507662	-0.321879	-0.76889	-0.332978	-0.390656	-0.669755	-0.331275
g8952.t1	-0.660601	-0.596165	0.696258	-0.661498	-0.624714	-0.688931	0.741173	-0.694553	0.119787	-0.698683	-0.767519	-0.625545	-0.636805	-0.695724	-0.610131
g8981.t1	-0.62128	-0.574005	0.666404	-0.601501	-0.63433	-0.684027	0.810724	-0.65036	0.219358	-0.61461	-0.782154	-0.594943	-0.682145	-0.776743	-0.58962
g9013.t1	-0.392989	-0.311317	0.779611	-0.481229	-0.326062	-0.418708	0.944207	-0.541477	0.563713	-0.400029	-0.851935	-0.333219	-0.383763	-0.688954	-0.423719
g9089.t1	-0.512258	-0.447476	0.0442277	-0.384509	-0.463298	-0.493863	0.162494	-0.388371	-0.325843	-0.471613	-0.104569	-0.573078	-0.463608	-0.215011	-0.300169
g9174.t1	0.959976	0.98219	-0.321847	0.831041	0.943415	0.968179	-0.231002	0.83684	0.481177	0.932855	0.433926	0.946199	0.926747	0.614512	0.845335
g928.t1	-0.0225921	0.101531	0.757733	-0.255588	0.0463247	-0.0168268	0.816493	-0.220037	0.728116	-0.0576488	-0.728011	0.0545964	-0.0284157	-0.557971	-0.181355
g929.t1	-0.382707	-0.358577	0.953025	-0.492433	-0.389365	-0.437227	0.784503	-0.5871	0.365514	-0.412856	-0.758359	-0.343151	-0.44497	-0.721495	-0.533005
g9388.t1	-0.425769	-0.272168	0.743916	-0.52498	-0.344245	-0.405992	0.811001	-0.589112	0.372358	-0.412148	-0.752689	-0.392599	-0.420389	-0.718387	-0.51281
g9390.t1	-0.821187	-0.776893	0.678433	-0.803211	-0.790135	-0.83599	0.544458	-0.790481	-0.129644	-0.818262	-0.676544	-0.796861	-0.822188	-0.825734	-0.818589
g9445.t1	0.842488	0.862515	-0.457365	0.855467	0.85905	0.864398	-0.447174	0.777206	0.132016	0.900886	0.651204	0.818676	0.834089	0.726893	0.89029
g9477.t1	0.28535	0.34051	0.490859	-0.0191599	0.268592	0.259952	0.711855	0.125477	0.895398	0.159321	-0.536627	0.309836	0.270017	-0.262738	0.0718387
g973.t1	0.876213	0.896794	-0.246898	0.802985	0.864417	0.87125	-0.262064	0.689376	0.281296	0.924739	0.490157	0.840492	0.808792	0.599429	0.810572
g9739.t1	0.789048	0.802183	-0.477057	0.717205	0.787173	0.833822	-0.283485	0.791392	0.357577	0.769153	0.412371	0.791375	0.811067	0.595333	0.690634
g9749.t1	-0.253861	-0.163902	0.843487	-0.461943	-0.208989	-0.272527	0.876837	-0.41513	0.53729	-0.29216	-0.809416	-0.212872	-0.271746	-0.646411	-0.414974
g981.t1	0.158805	0.0748016	-0.78194	0.275313	0.0185114	0.141366	-0.805718	0.322519	-0.659978	0.14635	0.783097	0.0676081	0.111455	0.542255	0.236688
g9834.t1	0.21696	0.268483	0.748526	-0.0605501	0.216185	0.174257	0.714644	-0.0605859	0.772189	0.127558	-0.595188	0.260843	0.164996	-0.370338	-0.0383754
g9871.t1	0.242248	0.329722	0.407742	-0.0524843	0.25778	0.203657	0.637288	0.0970062	0.790704	0.12097	-0.519594	0.279963	0.238442	-0.248503	0.0434527
g9894.t1	-0.198784	-0.278973	-0.529904	0.0418974	-0.263635	-0.170914	-0.724626	0.00836123	-0.834116	-0.141762	0.563728	-0.178724	-0.13853	0.3717	0.018826
g9899.t1	-0.489038	-0.413598	0.237607	-0.436737	-0.421879	-0.500703	0.388273	-0.40794	-0.109126	-0.449641	-0.305407	-0.521052	-0.455346	-0.275751	-0.296101
g992.t1	0.923	0.924354	-0.392249	0.781465	0.863245	0.933416	-0.399956	0.81789	0.275131	0.871864	0.565856	0.901855	0.881887	0.646829	0.750752

## Sheet: R. irregularis Secretory path
Supplementary Table 7. Correlation matrix of the R. irregularis 'key genes' involved in secretory pathway biological process compared to all the cassava genes.
	g10076.t1	g2715.t1	g3371.t1	g3508.t1	g382.t1	g5528.t1	g568.t1	g6408.t1	g7358.t1	g8780.t1
Manes.01G003900	0.629696	0.0679565	-0.398251	-0.00372512	-0.501802	-0.269572	-0.185734	-0.200955	-0.295117	0.304063
Manes.01G023200	0.221121	0.806073	-0.361246	0.668348	0.127292	0.215418	0.180052	-0.0993334	-0.362052	-0.182394
Manes.01G036800	0.0379722	-0.334968	0.676145	-0.68597	0.0818117	-0.643487	-0.67765	0.566967	0.64864	0.591848
Manes.01G111700	0.299311	0.761785	-0.634537	0.741534	-0.111275	0.349927	0.337048	-0.377016	-0.600849	-0.337402
Manes.01G115400	0.220346	-0.279509	0.59283	-0.653234	0.0628322	-0.614841	-0.720478	0.600138	0.61243	0.687328
Manes.01G123000	0.0666105	0.810757	-0.395926	0.728325	0.167756	0.335553	0.248053	-0.202039	-0.406536	-0.342116
Manes.01G139400	0.257462	0.824571	-0.455551	0.701976	0.0406146	0.197893	0.152612	-0.216266	-0.466427	-0.230008
Manes.01G201800	0.195606	0.703152	-0.614789	0.708887	-0.0277753	0.243891	0.203733	-0.411027	-0.696832	-0.336844
Manes.01G205200	0.421584	-0.408013	0.432639	-0.666633	-0.109119	-0.610835	-0.493522	0.577642	0.59528	0.753131
Manes.01G208500	0.0696866	-0.157396	0.536666	-0.521701	-0.0908492	-0.519064	-0.578343	0.338964	0.578875	0.347194
Manes.01G265100	-0.0815801	0.317998	-0.708376	0.662645	-0.157189	0.633057	0.730353	-0.655309	-0.671391	-0.677548
Manes.02G039800	-0.164373	0.300465	-0.57768	0.68783	-0.0181504	0.835664	0.785449	-0.501905	-0.542012	-0.713962
Manes.02G059900	-0.0136879	0.409033	-0.704292	0.728674	-0.143923	0.77274	0.755494	-0.571852	-0.625062	-0.684305
Manes.02G069900	0.231249	0.806118	-0.501677	0.748667	-0.0219482	0.324686	0.338641	-0.242474	-0.443885	-0.306443
Manes.02G119500	-0.111783	-0.288993	0.804195	-0.660223	0.258298	-0.625893	-0.668103	0.731352	0.776279	0.632102
Manes.02G135300	0.10986	0.292986	-0.686406	0.674544	-0.176451	0.516378	0.77291	-0.480999	-0.643025	-0.545058
Manes.02G219500	-0.011577	-0.325217	0.61023	-0.672941	0.0989895	-0.578066	-0.707279	0.524786	0.557612	0.605485
Manes.03G044400	0.0638911	0.796869	-0.626841	0.862053	0.0576466	0.550675	0.424609	-0.48519	-0.633085	-0.546464
Manes.03G068200	-0.196805	0.278315	-0.619786	0.698229	0.0206103	0.785315	0.762139	-0.543873	-0.631766	-0.69025
Manes.03G127800	0.231967	0.789725	-0.470241	0.744186	0.0590294	0.285486	0.287999	-0.187553	-0.456324	-0.241851
Manes.03G171200	0.220719	0.823689	-0.57937	0.784017	0.00459038	0.363469	0.306473	-0.342318	-0.577893	-0.359895
Manes.03G194400	0.555955	-0.270864	-0.369911	-0.100305	-0.584142	-0.154262	0.131509	-0.219331	-0.212173	0.0696202
Manes.03G202500	0.180757	0.795665	-0.448062	0.762538	0.0734377	0.327925	0.317894	-0.202835	-0.429532	-0.31735
Manes.03G205000	-0.197964	0.726924	-0.516963	0.785634	0.150414	0.58928	0.361802	-0.509477	-0.62724	-0.67048
Manes.03G206300	0.139269	-0.338499	0.584679	-0.648578	0.142046	-0.611215	-0.675741	0.610732	0.563824	0.779373
Manes.04G064300	-0.13898	0.327423	-0.71358	0.695721	-0.190071	0.770936	0.798995	-0.698498	-0.663713	-0.773727
Manes.04G075000	0.187486	0.795226	-0.278534	0.559705	-0.0201852	0.200032	0.122965	-0.161816	-0.235182	-0.334044
Manes.04G090100	-0.0788041	-0.428935	0.73252	-0.559614	0.314044	-0.529455	-0.457904	0.761454	0.719415	0.639462
Manes.04G095800	-0.243041	0.62926	-0.295536	0.704033	0.324393	0.624309	0.428089	-0.205527	-0.376421	-0.511432
Manes.04G141400	0.319714	-0.444876	0.57387	-0.697234	-0.0286681	-0.655199	-0.466238	0.664264	0.635597	0.734733
Manes.04G146400	0.124172	-0.393595	0.721239	-0.753399	0.0981299	-0.750748	-0.717034	0.675078	0.740894	0.796586
Manes.04G161100	0.101134	-0.40273	0.732859	-0.694849	0.110949	-0.581299	-0.520633	0.763583	0.804419	0.73457
Manes.05G014200	-0.30595	0.245038	-0.353412	0.596959	0.229029	0.729251	0.70696	-0.30044	-0.358643	-0.612802
Manes.05G047000	-0.0108129	0.809577	-0.503806	0.788761	0.099497	0.427468	0.286367	-0.37419	-0.587587	-0.502419
Manes.05G047400	-0.125222	0.299866	-0.600311	0.687408	-0.0735862	0.69888	0.802366	-0.499175	-0.561342	-0.658187
Manes.05G077100	0.245827	0.775401	-0.22128	0.552958	0.17084	0.0190203	0.00162118	0.0195284	-0.229998	-0.0359381
Manes.05G136900	0.42304	-0.423434	0.375603	-0.623725	-0.213893	-0.532514	-0.438188	0.479495	0.572422	0.659976
Manes.06G038200	0.184043	-0.481604	0.685045	-0.789071	0.111676	-0.635933	-0.664892	0.735975	0.70752	0.801476
Manes.06G041300	0.288895	-0.166885	0.422533	-0.506048	-0.156639	-0.507426	-0.59831	0.395828	0.508674	0.485568
Manes.06G063500	0.307864	0.735446	-0.480901	0.667111	-0.026305	0.200648	0.185302	-0.193065	-0.500625	-0.169319
Manes.06G117800	0.114425	0.846722	-0.40396	0.683416	0.1414	0.211183	0.120795	-0.236683	-0.482962	-0.314884
Manes.06G122900	0.217029	-0.400214	0.619577	-0.739369	0.00135414	-0.729856	-0.709473	0.569605	0.706197	0.711639
Manes.06G126700	-0.338811	0.211846	-0.426206	0.597012	0.119952	0.629085	0.650012	-0.428089	-0.461808	-0.638567
Manes.06G148500	-0.194892	0.44017	-0.462589	0.704607	0.0237219	0.736035	0.722633	-0.381915	-0.433156	-0.696113
Manes.06G148600	-0.37568	0.31642	-0.232816	0.588105	0.320786	0.716992	0.682977	-0.162781	-0.290736	-0.53084
Manes.06G155200	0.189619	0.812084	-0.35879	0.67198	0.0951154	0.262718	0.129681	-0.154592	-0.379424	-0.262783
Manes.06G164600	0.36834	0.775298	-0.558915	0.68935	-0.134678	0.249103	0.258396	-0.315077	-0.487631	-0.292016
Manes.07G005600	0.453387	-0.184197	0.0522693	-0.440923	-0.473938	-0.456511	-0.546764	0.00566556	0.104733	0.372749
Manes.07G034500	-0.0241351	-0.297688	0.657963	-0.614061	0.099426	-0.559967	-0.666915	0.533383	0.648492	0.516018
Manes.07G056100	0.267682	0.840261	-0.532438	0.709467	-0.0186169	0.308394	0.261277	-0.285482	-0.470988	-0.285286
Manes.07G073600	0.395359	0.717634	-0.409686	0.547548	-0.129673	0.101318	0.113686	-0.214077	-0.295077	-0.211167
Manes.07G087500	0.137878	0.692389	-0.644277	0.82604	0.021795	0.440772	0.365443	-0.45273	-0.72009	-0.462988
Manes.07G092000	0.449537	-0.0344051	-0.070002	-0.309328	-0.51647	-0.441071	-0.497375	-0.103771	0.00753923	0.288708
Manes.07G094600	-0.401561	0.287682	-0.286369	0.548758	0.248321	0.68949	0.523467	-0.297026	-0.376701	-0.571111
Manes.08G010900	0.42304	-0.423434	0.375603	-0.623725	-0.213893	-0.532514	-0.438188	0.479495	0.572422	0.659976
Manes.08G049200	0.176104	-0.355203	0.578674	-0.678315	0.0384654	-0.652445	-0.648617	0.625915	0.562859	0.75283
Manes.08G141200	-0.0304833	0.339377	-0.566239	0.7179	-0.0848394	0.746642	0.81656	-0.405163	-0.489737	-0.649688
Manes.09G021000	-0.422684	0.263322	-0.456897	0.637185	0.0823361	0.807647	0.674519	-0.524428	-0.507744	-0.7813
Manes.09G041300	0.593647	-0.129556	-0.174399	-0.230284	-0.668152	-0.36989	-0.192532	-0.0770116	0.0485248	0.307594
Manes.09G059900	0.265073	0.79053	-0.377484	0.639122	0.0752322	0.129164	0.0833819	-0.132461	-0.413876	-0.159091
Manes.09G084500	-0.0501529	0.80847	-0.251319	0.644459	0.262685	0.255321	0.0546574	-0.153032	-0.337788	-0.279056
Manes.09G087100	0.366401	0.723381	-0.557933	0.701024	-0.046738	0.219363	0.293501	-0.284672	-0.525681	-0.247374
Manes.09G120000	-0.119897	0.57336	-0.513278	0.765356	0.150991	0.518252	0.460333	-0.373134	-0.543475	-0.501837
Manes.09G129100	0.275408	-0.399035	0.590053	-0.687595	-0.063812	-0.633856	-0.58342	0.57736	0.759159	0.637993
Manes.09G146200	-0.0806465	0.324694	-0.635695	0.738892	-0.0817972	0.758883	0.797309	-0.488357	-0.578235	-0.653996
Manes.09G156800	0.0787465	0.373157	-0.768864	0.777495	-0.192834	0.762892	0.827578	-0.595975	-0.683952	-0.704752
Manes.09G182400	-0.175286	0.686314	-0.427555	0.839919	0.244285	0.547308	0.534751	-0.314714	-0.476423	-0.545397
Manes.10G007300	0.121955	0.814376	-0.35503	0.681471	0.152236	0.244317	0.164904	-0.159722	-0.381527	-0.280216
Manes.10G034400	-0.222393	0.56194	-0.62048	0.778506	0.0608352	0.669285	0.453187	-0.63395	-0.740682	-0.738455
Manes.10G059900	0.178899	-0.329895	0.540186	-0.711666	-0.106382	-0.612212	-0.712495	0.439437	0.56187	0.600632
Manes.10G116300	0.0208137	-0.482543	0.715988	-0.735102	0.224218	-0.535985	-0.531432	0.735945	0.720669	0.739384
Manes.10G121900	-0.15946	0.37715	-0.517426	0.672135	0.0144769	0.726561	0.749283	-0.462345	-0.434683	-0.713754
Manes.10G135100	-0.238442	0.290243	-0.532904	0.654432	0.0499834	0.760398	0.668261	-0.498091	-0.523977	-0.677089
Manes.11G004200	0.140621	0.839808	-0.582104	0.818996	0.0513537	0.393224	0.307139	-0.376965	-0.618992	-0.400328
Manes.11G078100	-0.0513285	0.70456	-0.578776	0.781796	0.11239	0.456534	0.325652	-0.508761	-0.706508	-0.578159
Manes.11G114800	-0.116794	0.409863	-0.678406	0.786574	-0.00425884	0.568063	0.623089	-0.59162	-0.793802	-0.65888
Manes.11G124400	0.649638	-0.0443292	-0.24578	-0.191113	-0.671008	-0.355421	-0.206918	-0.185447	-0.0547212	0.191174
Manes.11G154700	0.701568	0.00635364	-0.373979	-0.0899368	-0.657447	-0.254743	-0.0703854	-0.257965	-0.0871397	0.101717
Manes.12G013300	0.366501	-0.276602	0.432181	-0.633625	-0.137456	-0.66189	-0.638606	0.47537	0.563694	0.651408
Manes.12G035300	0.272391	0.762737	-0.439019	0.668746	-0.0467592	0.285276	0.222744	-0.20459	-0.381066	-0.292167
Manes.12G063500	0.0160044	0.845112	-0.307136	0.655313	0.13674	0.239488	-0.00581933	-0.213805	-0.404015	-0.322206
Manes.13G008000	0.0247608	0.743638	-0.549862	0.756934	0.112051	0.405915	0.408359	-0.386498	-0.61718	-0.446137
Manes.13G045600	0.152154	-0.2453	0.65633	-0.596578	0.0574671	-0.613213	-0.617987	0.656114	0.748367	0.695826
Manes.13G060300	-0.269803	0.252865	-0.498623	0.673128	0.142198	0.669277	0.694489	-0.384392	-0.552853	-0.592563
Manes.13G070400	0.0582138	0.57914	-0.768895	0.797681	-0.116734	0.674649	0.576411	-0.626681	-0.762923	-0.657644
Manes.13G071100	0.778019	-0.00525666	-0.256997	-0.109064	-0.543895	-0.342101	-0.115703	-0.0102232	-0.0395672	0.31454
Manes.13G084400	0.639095	-0.121094	-0.403739	-0.0539834	-0.649073	-0.030515	0.168103	-0.194571	-0.120423	0.0955201
Manes.13G126200	-0.157858	0.345427	-0.666866	0.703704	-0.130115	0.874374	0.729454	-0.661726	-0.649655	-0.805659
Manes.14G007500	0.161328	0.780686	-0.324285	0.67224	0.156482	0.23379	0.146855	-0.123858	-0.369864	-0.232372
Manes.14G015500	0.0311161	-0.398191	0.778246	-0.772352	0.209718	-0.696532	-0.797884	0.68514	0.755057	0.71453
Manes.14G061800	-0.0915761	0.512103	-0.46192	0.705363	0.241648	0.479887	0.382079	-0.32638	-0.620429	-0.452646
Manes.14G073700	-0.0404581	0.404711	-0.643304	0.759098	-0.0546002	0.734838	0.790149	-0.49591	-0.577988	-0.642734
Manes.14G100900	0.183179	0.825902	-0.486318	0.762077	0.0759869	0.349209	0.265428	-0.249454	-0.484019	-0.340369
Manes.14G108900	0.25415	0.819808	-0.521776	0.734127	-0.00757399	0.303492	0.253987	-0.268689	-0.517223	-0.29931
Manes.14G122800	0.0128568	-0.291715	0.648775	-0.711802	0.0251796	-0.55833	-0.689755	0.501699	0.686873	0.537043
Manes.14G139600	0.394446	0.697479	-0.589208	0.663575	-0.191525	0.231358	0.190477	-0.359747	-0.554859	-0.265681
Manes.14G141400	0.159123	-0.5601	0.551884	-0.76927	-0.0102354	-0.620329	-0.559122	0.468213	0.603725	0.649308
Manes.15G022900	-0.261387	0.193202	-0.365581	0.602787	0.160767	0.478151	0.685643	-0.291487	-0.442726	-0.50891
Manes.15G034400	0.176252	0.796607	-0.477703	0.749019	0.07431	0.321369	0.280886	-0.240275	-0.474567	-0.295524
Manes.15G087400	-0.307665	0.588956	-0.221671	0.662004	0.38201	0.382144	0.338727	-0.160206	-0.390318	-0.422007
Manes.15G094700	0.459196	0.860111	-0.568891	0.629477	-0.213255	0.178931	0.105513	-0.361224	-0.500737	-0.273013
Manes.15G151100	0.052188	0.88348	-0.408221	0.740129	0.156735	0.332553	0.203475	-0.277128	-0.472796	-0.408062
Manes.15G165000	-0.222345	0.358375	-0.53948	0.701297	0.0506963	0.81021	0.685734	-0.518373	-0.53151	-0.756536
Manes.16G010100	-0.166412	0.191246	-0.455944	0.602835	-0.01021	0.679879	0.786764	-0.365923	-0.372434	-0.605143
Manes.16G020200	0.636469	0.0624222	-0.395766	0.0478117	-0.573037	-0.293145	-0.116762	-0.214684	-0.312421	0.24468
Manes.16G024800	0.426326	0.0142538	-0.249068	-0.223582	-0.593368	-0.242802	-0.311053	-0.395544	-0.0906168	0.0269512
Manes.16G052800	-0.21268	0.261862	-0.429535	0.614671	0.0497362	0.71191	0.810733	-0.342957	-0.344365	-0.614217
Manes.16G090600	-0.206273	0.736715	-0.408511	0.755234	0.278586	0.481023	0.276458	-0.386847	-0.558662	-0.521323
Manes.16G110700	0.0209075	0.436512	-0.702998	0.748462	-0.0816364	0.675395	0.736959	-0.565923	-0.664503	-0.646466
Manes.16G133800	0.726283	-0.0920262	-0.374009	-0.110285	-0.668816	-0.23841	0.0893821	-0.170964	-0.109993	0.237931
Manes.17G013000	0.0515892	0.727071	-0.424403	0.752095	0.140439	0.292906	0.234623	-0.226315	-0.502999	-0.303469
Manes.17G018800	-0.00993548	0.229688	-0.624852	0.616813	-0.169268	0.80989	0.826493	-0.537464	-0.515522	-0.724174
Manes.17G019200	0.48306	-0.0698487	0.214619	-0.473861	-0.215889	-0.676861	-0.686035	0.265479	0.248472	0.606385
Manes.17G053000	-0.0288835	-0.25616	0.711966	-0.566331	0.304015	-0.577191	-0.643893	0.73926	0.660461	0.771828
Manes.17G059000	0.15304	-0.390285	0.675368	-0.790058	0.123889	-0.694803	-0.752298	0.676429	0.665398	0.802098
Manes.17G110900	0.334002	0.802677	-0.498618	0.718099	-0.0666789	0.273936	0.304331	-0.230144	-0.409952	-0.291079
Manes.18G031200	0.362987	-0.329743	0.391819	-0.697034	-0.260765	-0.559899	-0.579818	0.373376	0.583359	0.617148
Manes.18G060600	-0.072344	0.644803	-0.510223	0.787498	0.138053	0.610612	0.521204	-0.323298	-0.543317	-0.515017
Manes.18G073000	0.536334	-0.149802	0.290912	-0.495995	-0.165874	-0.658035	-0.64547	0.426337	0.381403	0.70148
Manes.18G094200	0.457118	-0.341197	0.337014	-0.589212	-0.173685	-0.665891	-0.535507	0.461123	0.436586	0.726087
g10019.t1	-0.802816	-0.315344	0.637286	-0.230085	0.659853	0.178231	0.0593237	0.429977	0.44047	-0.0396701
g1004.t1	-0.0414295	0.707678	-0.738271	0.827386	-0.0725783	0.585458	0.453442	-0.711349	-0.811311	-0.68726
g1008.t1	-0.219244	0.226545	-0.59749	0.692193	0.0287503	0.782968	0.828798	-0.502391	-0.573197	-0.686937
g10098.t1	-0.666448	-0.326704	0.706803	-0.307633	0.714883	0.0350865	-0.154999	0.574051	0.511493	0.175713
g1012.t1	-0.268701	-0.610093	0.89201	-0.794197	0.514022	-0.368987	-0.531583	0.820682	0.84718	0.718605
g10122.t1	-0.290424	-0.492521	0.931437	-0.745087	0.563853	-0.524741	-0.625805	0.863552	0.895869	0.766179
g1022.t1	-0.222447	-0.655883	0.903754	-0.816562	0.478129	-0.449583	-0.467665	0.873603	0.858109	0.666294
g10271.t1	0.69186	0.164673	-0.731646	0.235265	-0.859052	0.0635879	0.348507	-0.587744	-0.555726	-0.333272
g10292.t1	-0.797979	0.114306	0.334822	0.221758	0.78427	0.390528	0.135694	0.234087	0.0270824	-0.233937
g1045.t1	0.283789	0.405887	-0.780766	0.610209	-0.532844	0.651226	0.734575	-0.722879	-0.686545	-0.728716
g105.t1	-0.362318	0.105811	-0.272775	0.502374	0.19442	0.70792	0.738613	-0.254015	-0.281027	-0.557831
g10683.t1	0.260961	0.890449	-0.462777	0.682849	0.0566554	0.261174	0.0919013	-0.301911	-0.459107	-0.22118
g10703.t1	-0.341664	0.449942	-0.373074	0.724036	0.387711	0.67471	0.639182	-0.270388	-0.489215	-0.56734
g1072.t1	-0.463809	0.461494	-0.358924	0.721537	0.381482	0.724472	0.44856	-0.396271	-0.511051	-0.610403
g10723.t1	0.131281	0.797539	-0.686644	0.843122	-0.0297094	0.469126	0.297562	-0.539322	-0.662772	-0.428313
g10803.t1	-0.802591	-0.0704322	0.521343	-0.0450335	0.780756	0.17308	-0.189517	0.340124	0.27014	0.0207919
g10995.t1	0.0692298	0.310609	-0.811724	0.714243	-0.325233	0.714875	0.878605	-0.697501	-0.738879	-0.771878
g11031.t1	-0.672377	0.0438996	0.571687	-0.0287649	0.865961	0.149016	-0.318465	0.483803	0.342513	0.185367
g1108.t1	-0.77179	-0.319187	0.490263	-0.078845	0.734334	0.263818	0.190144	0.37263	0.310765	-0.0545952
g11163.t1	-0.686381	-0.0613121	0.214344	0.207113	0.564609	0.278971	0.346978	0.125067	0.00293955	-0.228443
g11187.t1	-0.126873	0.480779	-0.67554	0.83028	-0.0285234	0.765538	0.755097	-0.620453	-0.675513	-0.743007
g11634.t1	-0.343582	0.452083	-0.524	0.786356	0.15556	0.713838	0.581662	-0.52179	-0.580458	-0.684645
g1165.t1	0.785485	0.0929042	-0.517678	0.0168539	-0.814392	-0.192362	0.103472	-0.348973	-0.316506	0.0168752
g11668.t1	-0.725491	-0.277602	0.311558	0.0386137	0.599596	0.486822	0.364948	0.250925	0.156997	-0.182536
g11736.t1	-0.366235	-0.439955	0.977242	-0.694519	0.630871	-0.505545	-0.601181	0.895418	0.868729	0.692103
g11806.t1	0.852314	0.20886	-0.470837	0.0684133	-0.666012	-0.250096	-0.0797405	-0.254282	-0.213739	0.174863
g11821.t1	-0.729348	-0.114802	0.231165	0.0770817	0.567535	0.587035	0.290562	0.101904	0.0695499	-0.237289
g11991.t1	-0.0467806	0.859025	-0.508733	0.83429	0.162737	0.421914	0.177043	-0.371273	-0.607491	-0.366549
g1207.t1	-0.37489	0.0758942	-0.291823	0.472219	0.172768	0.681035	0.832504	-0.249964	-0.350918	-0.612548
g12075.t1	0.160383	0.81941	-0.381893	0.662634	0.11737	0.219269	0.113488	-0.214691	-0.482734	-0.141826
g12154.t1	-0.850993	-0.131104	0.47938	-0.0294787	0.751812	0.279343	0.0844685	0.281006	0.278681	-0.101335
g12309.t1	-0.0489181	-0.399982	0.751973	-0.655899	0.473807	-0.602345	-0.666478	0.791225	0.76663	0.858119
g1236.t1	-0.423428	0.56069	-0.36682	0.712023	0.32782	0.719762	0.436062	-0.390006	-0.535046	-0.565036
g12383.t1	0.809613	0.299755	-0.535922	0.220548	-0.64453	-0.263123	0.0343458	-0.301261	-0.350586	0.0301145
g1242.t1	-0.786715	-0.0354939	0.493688	0.000200101	0.842011	0.222236	-0.210746	0.36293	0.209327	0.111944
g12727.t1	-0.158806	-0.381843	0.819886	-0.643338	0.533531	-0.500069	-0.694271	0.750904	0.80836	0.765673
g12728.t1	-0.318184	-0.376476	0.874648	-0.639661	0.579287	-0.59927	-0.728693	0.783973	0.818724	0.744001
g12890.t1	0.194666	0.931673	-0.536097	0.759758	-0.0505013	0.238349	0.0635654	-0.425533	-0.567153	-0.341764
g12914.t1	-0.841527	-0.0279892	0.263065	0.256399	0.715795	0.358721	0.18003	0.0716684	0.0225752	-0.284537
g1300.t1	0.194955	-0.19521	0.619231	-0.606553	0.189906	-0.564311	-0.665046	0.66413	0.606391	0.830258
g13288.t1	-0.789908	-0.140338	0.43354	-0.0174664	0.689363	0.278634	0.0391738	0.286242	0.207848	-0.0377125
g1339.t1	-0.364715	-0.42921	0.92421	-0.631024	0.670186	-0.533282	-0.640247	0.881018	0.773838	0.772912
g13844.t1	-0.500657	0.281913	-0.247642	0.60809	0.399216	0.640403	0.479939	-0.292943	-0.300622	-0.580737
g1385.t1	0.216269	0.86501	-0.483672	0.696831	0.126406	0.222907	0.0622078	-0.298399	-0.506228	-0.137224
g13967.t1	-0.699925	-0.240586	0.284839	0.0469763	0.511579	0.511932	0.376215	0.130479	0.13769	-0.273676
g1486.t1	0.488558	-0.336523	0.386457	-0.625652	-0.249997	-0.624489	-0.409295	0.468912	0.588253	0.645
g1488.t1	-0.296169	-0.464185	0.960203	-0.761934	0.545255	-0.587798	-0.660396	0.867149	0.858683	0.758983
g14952.t1	0.50195	0.869329	-0.625651	0.618554	-0.34166	0.0839312	0.0777738	-0.440737	-0.543005	-0.213245
g1507.t1	-0.0101425	-0.411531	0.861241	-0.785992	0.335504	-0.698725	-0.700229	0.828893	0.879903	0.853486
g1518.t1	-0.818276	-0.0335086	0.341136	0.156923	0.689572	0.339853	0.112845	0.145256	0.162412	-0.288456
g1565.t1	0.387707	-0.300154	0.442818	-0.687762	-0.226451	-0.663511	-0.508302	0.458311	0.594096	0.581846
g1570.t1	-0.879578	-0.164112	0.545446	-0.0954268	0.820127	0.14251	-0.157245	0.350044	0.295673	-0.0036625
g1651.t1	0.103943	0.903533	-0.55717	0.804587	0.108804	0.396947	0.202416	-0.392945	-0.60069	-0.350787
g1659.t1	0.147743	-0.306556	0.645534	-0.703561	0.123712	-0.685448	-0.688882	0.667671	0.696091	0.778965
g1757.t1	-0.388571	0.148025	-0.254802	0.440279	0.225394	0.76754	0.698035	-0.273993	-0.303908	-0.61871
g177.t1	-0.564977	0.18713	-0.262244	0.575062	0.440249	0.599442	0.355781	-0.292772	-0.478012	-0.451315
g1988.t1	0.0073724	0.253555	-0.699144	0.669056	-0.19417	0.825932	0.936648	-0.571354	-0.608831	-0.746345
g1999.t1	-0.0812949	-0.425845	0.881586	-0.756078	0.332581	-0.641598	-0.62497	0.789579	0.908125	0.696479
g2022.t1	-0.231317	0.19455	-0.483758	0.581887	0.0897345	0.716081	0.673329	-0.472353	-0.545455	-0.617024
g2043.t1	-0.817827	0.0324247	0.282997	0.213862	0.713139	0.441763	0.174559	0.127068	0.0502884	-0.294741
g205.t1	-0.113154	-0.578223	0.853264	-0.849148	0.257871	-0.727596	-0.611468	0.769717	0.835557	0.745586
g2056.t1	-0.735424	-0.303517	0.494176	-0.150822	0.719478	0.360265	0.0959488	0.35068	0.2928	-0.0707689
g208.t1	-0.143612	-0.469492	0.879336	-0.717174	0.361352	-0.560073	-0.455866	0.812094	0.912875	0.641609
g21.t1	-0.574588	0.109507	-0.227369	0.519713	0.346726	0.715992	0.580889	-0.235005	-0.357429	-0.579812
g2303.t1	-0.694566	-0.0669171	0.588275	-0.093439	0.694196	0.0567295	-0.0986144	0.481994	0.420933	0.131053
g2305.t1	-0.747627	-0.0781162	0.568588	-0.0991775	0.747279	0.265958	-0.0898476	0.398218	0.398923	-0.013633
g2329.t1	-0.612154	0.262072	-0.137764	0.580894	0.464095	0.664517	0.612073	-0.154007	-0.275573	-0.544967
g2331.t1	-0.163423	-0.42926	0.909982	-0.769417	0.459939	-0.642289	-0.693135	0.869864	0.845872	0.808332
g2337.t1	-0.842795	-0.0514238	0.343652	0.165119	0.759276	0.366639	0.161034	0.192434	0.107586	-0.218364
g2340.t1	-0.634003	0.38225	-0.160095	0.556839	0.47635	0.653104	0.350253	-0.241653	-0.377731	-0.5321
g2345.t1	-0.745081	-0.257259	0.738297	-0.30286	0.827448	-0.0407703	-0.258138	0.541082	0.471195	0.160219
g2349.t1	-0.700995	-0.325482	0.61555	-0.3115	0.548095	0.136007	-0.0277495	0.35074	0.532514	-0.0289145
g2350.t1	-0.814532	-0.18358	0.51259	-0.0597801	0.642464	0.135442	0.0849823	0.282244	0.308767	-0.128728
g2394.t1	0.0953645	0.9433	-0.568371	0.817081	0.0599549	0.432178	0.214201	-0.446215	-0.622957	-0.404853
g2417.t1	-0.00768994	-0.292501	0.754364	-0.61038	0.385563	-0.659577	-0.755792	0.795175	0.731279	0.853489
g2421.t1	-0.00100098	-0.437544	0.817632	-0.719184	0.282145	-0.655559	-0.571021	0.817005	0.879434	0.778347
g2427.t1	-0.25105	-0.755981	0.623338	-0.820091	0.0853028	-0.509223	-0.374296	0.475464	0.578053	0.460608
g2510.t1	0.805066	0.0366195	-0.378352	-0.0680808	-0.698374	-0.331493	-0.188842	-0.204403	-0.189972	0.221451
g2567.t1	-0.69488	-0.0445774	0.279196	0.239152	0.712737	0.399508	0.230859	0.241423	0.0840602	-0.144021
g2594.t1	-0.600584	0.252907	-0.206391	0.581378	0.412921	0.738657	0.597304	-0.283047	-0.348098	-0.663942
g2610.t1	0.151736	0.445567	-0.782734	0.601351	-0.535911	0.372637	0.526103	-0.834513	-0.723558	-0.758401
g2657.t1	-0.315372	-0.484971	0.866975	-0.715821	0.389985	-0.476939	-0.580777	0.738976	0.757232	0.593656
g2662.t1	-0.468832	-0.382031	0.93157	-0.613936	0.583442	-0.446401	-0.626575	0.78492	0.808311	0.605988
g2737.t1	-0.0132724	0.125535	-0.728117	0.634489	-0.366287	0.641774	0.843234	-0.706723	-0.635689	-0.774177
g2748.t1	-0.834924	0.165103	0.339082	0.256364	0.773669	0.296368	-0.0504202	0.177481	0.0820612	-0.142051
g2808.t1	-0.237657	-0.351465	0.819733	-0.678679	0.37952	-0.669608	-0.774396	0.685237	0.754545	0.746503
g284.t1	-0.885108	-0.209199	0.509133	-0.0923171	0.75633	0.238208	-0.0184815	0.279874	0.217824	-0.109653
g2879.t1	0.00840688	0.868499	-0.376435	0.76702	0.266904	0.388116	0.11206	-0.213858	-0.464233	-0.270903
g2910.t1	0.158838	0.570412	-0.832323	0.785237	-0.32555	0.573923	0.691293	-0.710199	-0.71692	-0.72701
g296.t1	-0.864668	-0.228193	0.496658	-0.0289849	0.747439	0.275012	0.126545	0.315847	0.29086	-0.141618
g2968.t1	-0.70705	-0.0940711	0.600789	-0.102388	0.757811	0.0201397	-0.0908198	0.450542	0.357736	0.0145989
g2998.t1	-0.27573	0.414948	-0.549876	0.741424	-0.0618387	0.70794	0.776523	-0.575012	-0.610179	-0.845711
g30.t1	-0.783396	0.0973065	0.129063	0.31983	0.650116	0.573419	0.30035	0.0386818	-0.0816718	-0.360859
g3041.t1	0.631486	0.317075	-0.296137	-0.0205517	-0.523384	-0.408357	-0.361019	-0.295645	-0.132729	0.0674909
g3047.t1	0.172422	0.223495	-0.714767	0.555313	-0.470192	0.691169	0.930376	-0.61664	-0.581717	-0.746026
g3065.t1	0.0664683	0.819564	-0.506207	0.765639	0.0581505	0.282425	0.0826497	-0.423772	-0.57961	-0.445173
g3094.t1	-0.824167	-0.207999	0.434732	0.00775681	0.784846	0.356689	0.157359	0.344573	0.20063	-0.077904
g3197.t1	-0.409238	0.265645	-0.488584	0.691963	0.159179	0.796132	0.640125	-0.49593	-0.537238	-0.711802
g3228.t1	0.696373	0.337465	-0.547372	0.126629	-0.71759	-0.176444	-0.0625913	-0.457799	-0.367951	-0.0136792
g3270.t1	0.323737	0.624409	-0.850431	0.792853	-0.408841	0.680399	0.685696	-0.701365	-0.722107	-0.689094
g3327.t1	-0.249187	-0.522396	0.951857	-0.742577	0.529745	-0.495104	-0.503877	0.876063	0.892369	0.651349
g3377.t1	-0.196023	-0.44555	0.931142	-0.731088	0.529211	-0.625989	-0.626016	0.916802	0.887514	0.796519
g339.t1	-0.403937	0.341849	-0.457101	0.68582	0.238923	0.791319	0.641573	-0.43097	-0.539451	-0.639743
g3399.t1	-0.747827	-0.0696225	0.550807	-0.0632296	0.802733	0.169663	-0.121732	0.437561	0.342862	0.0288717
g3417.t1	-0.376831	0.43536	-0.390527	0.699236	0.30751	0.710066	0.344838	-0.352086	-0.563836	-0.51006
g3431.t1	-0.160955	0.750411	-0.47105	0.802787	0.163551	0.588034	0.276484	-0.427943	-0.517236	-0.426484
g3468.t1	-0.7855	0.148657	0.127364	0.376414	0.677547	0.568043	0.308485	0.0244932	-0.0621717	-0.383417
g3510.t1	-0.626835	0.221345	-0.140116	0.480375	0.277533	0.676673	0.574444	-0.319909	-0.225405	-0.712876
g3613.t1	0.0106515	0.751113	-0.633849	0.781193	-0.0160503	0.473987	0.364714	-0.52108	-0.678126	-0.559357
g3641.t1	-0.24327	0.143205	-0.413764	0.441109	-0.1141	0.817981	0.809907	-0.419297	-0.395426	-0.746339
g372.t1	-0.796959	-0.265343	0.67306	-0.181088	0.887837	0.0574823	-0.13192	0.561837	0.445313	0.222584
g3830.t1	-0.0854235	-0.438589	0.86699	-0.704284	0.434032	-0.584559	-0.530114	0.866753	0.865586	0.678966
g3836.t1	-0.816336	0.0233641	0.564915	0.0164106	0.908263	0.180379	-0.161522	0.428907	0.274948	0.0459495
g3844.t1	0.314354	-0.236959	0.4383	-0.573252	-0.050167	-0.713838	-0.619981	0.456379	0.536622	0.742948
g3904.t1	-0.223894	-0.408496	0.925558	-0.680405	0.615328	-0.502843	-0.602912	0.937734	0.864905	0.802872
g3987.t1	-0.752959	-0.282755	0.621977	-0.156664	0.799964	0.162078	0.0127619	0.516358	0.426422	0.0847457
g4051.t1	0.605908	0.101481	-0.537972	0.100492	-0.77062	-0.269184	-0.0884846	-0.502084	-0.414856	-0.0382999
g407.t1	-0.416911	0.534097	-0.323237	0.649033	0.344616	0.509253	0.166466	-0.362924	-0.504507	-0.399134
g410.t1	-0.818297	-0.0854822	0.351514	0.106553	0.747269	0.439485	0.118784	0.215911	0.119757	-0.211046
g4188.t1	-0.277288	0.644004	-0.489913	0.757854	0.238697	0.58158	0.25035	-0.446999	-0.679905	-0.505964
g4191.t1	-0.730194	-0.19281	0.361235	0.0573471	0.644817	0.470364	0.3518	0.27577	0.244391	-0.164431
g4193.t1	-0.317673	0.364334	-0.597263	0.764689	0.0230788	0.784113	0.728331	-0.639707	-0.641046	-0.81288
g4281.t1	-0.799259	0.118594	0.296485	0.244261	0.794632	0.412902	0.0590382	0.180242	0.059578	-0.162765
g4338.t1	0.196749	0.618795	-0.861664	0.778983	-0.416396	0.461671	0.514869	-0.799918	-0.836003	-0.720134
g4372.t1	-0.615606	0.162588	-0.277349	0.521273	0.33697	0.754993	0.558476	-0.392319	-0.456461	-0.646414
g4376.t1	-0.293401	-0.256684	0.848005	-0.606902	0.539312	-0.537051	-0.727536	0.741045	0.709078	0.666339
g441.t1	-0.140043	-0.481972	0.823724	-0.674005	0.477149	-0.440965	-0.538802	0.853686	0.808333	0.760412
g4435.t1	0.702124	0.108572	-0.58665	0.155618	-0.766297	-0.18623	0.0776282	-0.457516	-0.326843	-0.112913
g4624.t1	-0.191129	0.127783	-0.500932	0.549122	-0.0931547	0.733813	0.859295	-0.451421	-0.491608	-0.770102
g4767.t1	-0.882531	0.0487336	0.249937	0.257055	0.730132	0.355523	0.0612422	0.0490868	-0.00370743	-0.254402
g4790.t1	-0.801717	-0.0279611	0.203544	0.211622	0.642702	0.556751	0.323537	0.102596	-0.0261888	-0.30849
g4807.t1	-0.12838	0.803148	-0.629853	0.923428	0.049246	0.651741	0.503435	-0.566311	-0.695001	-0.67889
g4851.t1	-0.154256	-0.309541	0.740689	-0.601164	0.400415	-0.657082	-0.749065	0.694874	0.731799	0.838846
g4871.t1	0.0572364	0.885188	-0.610781	0.830173	-0.00365946	0.461315	0.305971	-0.527136	-0.609609	-0.491682
g4952.t1	0.0771216	0.882286	-0.428549	0.757545	0.144199	0.33603	0.132414	-0.319883	-0.460888	-0.275916
g4959.t1	0.526361	0.850643	-0.584162	0.587515	-0.273898	0.0879153	0.0238983	-0.395992	-0.491942	-0.188365
g4976.t1	-0.24772	0.666563	-0.304854	0.671916	0.40786	0.515218	0.180224	-0.244179	-0.428517	-0.294789
g4978.t1	0.459761	0.779975	-0.744279	0.715039	-0.439403	0.204307	0.216183	-0.624491	-0.645209	-0.456413
g4998.t1	-0.813359	-0.307762	0.545391	-0.224748	0.659691	0.0446009	-0.15132	0.342897	0.289275	0.00794697
g5093.t1	-0.329191	-0.38905	0.953563	-0.636732	0.643288	-0.48818	-0.610202	0.878815	0.85533	0.687101
g5111.t1	-0.481649	0.284852	-0.243817	0.591357	0.353378	0.820611	0.619328	-0.233384	-0.306788	-0.530886
g5145.t1	-0.0524252	0.887529	-0.440581	0.817248	0.150018	0.419435	0.181949	-0.365842	-0.475657	-0.378596
g5160.t1	0.526577	-0.337807	0.269611	-0.669702	-0.377567	-0.590067	-0.573513	0.280992	0.495316	0.63635
g5163.t1	-0.715089	-0.169805	0.590821	-0.068997	0.81243	0.178383	0.00434954	0.485505	0.398579	0.0133198
g5164.t1	-0.840235	0.0181436	0.506822	0.0726555	0.839014	0.16662	-0.0493158	0.354342	0.205267	-0.00607004
g5223.t1	-0.778473	0.323788	0.233593	0.350604	0.773404	0.36854	0.056323	0.0824411	-0.0174216	-0.271255
g5253.t1	-0.804679	-0.187857	0.491026	-0.0658473	0.648731	0.232162	0.0211424	0.277089	0.355502	-0.139683
g526.t1	0.180917	0.254824	-0.817779	0.6168	-0.477108	0.624749	0.775105	-0.704912	-0.772921	-0.675081
g5288.t1	-0.0170317	-0.444833	0.820665	-0.746683	0.287083	-0.556324	-0.571762	0.774638	0.872715	0.783459
g5311.t1	0.0834699	0.228949	-0.808827	0.618491	-0.453898	0.595064	0.670476	-0.79351	-0.789825	-0.75507
g5338.t1	-0.793846	-0.144707	0.320829	0.101581	0.685224	0.422304	0.315942	0.221585	0.102927	-0.229694
g5395.t1	-0.479057	0.323583	-0.315163	0.693541	0.458466	0.614086	0.496109	-0.24008	-0.468054	-0.445525
g5456.t1	-0.429361	0.304967	-0.367576	0.700865	0.214898	0.733251	0.716618	-0.312834	-0.462824	-0.655299
g5465.t1	-0.828119	-0.033868	0.38453	0.0731454	0.750513	0.340229	-0.0319901	0.173234	0.143254	-0.149317
g5472.t1	-0.564446	0.0822598	0.730035	-0.17355	0.854568	-0.0955421	-0.411653	0.64108	0.53628	0.362542
g548.t1	0.356784	0.545725	-0.831515	0.71743	-0.522222	0.60205	0.740089	-0.677368	-0.711474	-0.691549
g5557.t1	0.377204	0.762322	-0.494615	0.619756	-0.15317	0.0540306	-0.0371616	-0.316985	-0.469882	-0.134576
g5665.t1	0.722887	0.214058	-0.683106	0.174256	-0.814809	0.0635074	0.155622	-0.566685	-0.475906	-0.199364
g5691.t1	-0.165347	-0.43434	0.882785	-0.684169	0.587255	-0.561735	-0.6084	0.9021	0.836293	0.841106
g5697.t1	-0.323874	-0.45474	0.953574	-0.689708	0.603433	-0.551094	-0.607192	0.894157	0.854909	0.753407
g5801.t1	0.036023	0.802615	-0.626201	0.783751	-0.0252837	0.593446	0.397073	-0.545666	-0.630942	-0.538031
g5802.t1	-0.72852	-0.190386	0.731269	-0.211764	0.881939	0.0703147	-0.158652	0.629389	0.528378	0.208612
g5821.t1	0.206664	0.881437	-0.530069	0.75473	0.0233339	0.264112	0.081666	-0.381984	-0.558458	-0.219154
g5866.t1	0.496002	-0.147879	0.38504	-0.567877	-0.135422	-0.787191	-0.682504	0.489967	0.520396	0.77905
g5979.t1	0.0973472	0.693132	-0.63734	0.80277	0.0940893	0.44759	0.394046	-0.412463	-0.68333	-0.406669
g5983.t1	-0.339378	0.683284	-0.33604	0.693327	0.295884	0.60046	0.294209	-0.323835	-0.536776	-0.514356
g5995.t1	-0.732448	0.0640702	0.435593	0.0672164	0.801139	0.317792	0.00622876	0.371625	0.162887	-0.0824746
g6035.t1	0.789774	0.246686	-0.579282	0.118119	-0.702525	-0.222816	-0.114141	-0.405059	-0.388905	0.0496067
g614.t1	-0.2637	-0.447238	0.930783	-0.734741	0.39599	-0.58762	-0.641411	0.799652	0.851458	0.657048
g6165.t1	-0.802772	-0.00023332	0.578513	-0.112364	0.778119	0.0431203	-0.318941	0.323256	0.308474	0.0375335
g6205.t1	0.134745	0.228898	-0.778204	0.648213	-0.443274	0.59169	0.851657	-0.687036	-0.645286	-0.705409
g623.t1	-0.354452	-0.538435	0.939133	-0.761437	0.581063	-0.526289	-0.597423	0.845705	0.825907	0.719981
g6255.t1	-0.62501	0.122757	0.390358	0.136266	0.850802	0.13739	-0.27092	0.34646	0.119601	0.170913
g629.t1	0.266992	0.284912	-0.902122	0.64145	-0.531861	0.582517	0.747093	-0.755207	-0.823119	-0.678434
g638.t1	-0.347693	-0.430837	0.923142	-0.70963	0.567311	-0.588943	-0.694967	0.836389	0.780565	0.749674
g6404.t1	-0.294962	-0.217721	0.863971	-0.594884	0.609984	-0.513879	-0.76388	0.77224	0.736836	0.688614
g6405.t1	-0.7963	0.135045	0.418677	0.103929	0.811704	0.249235	-0.1268	0.241106	0.196371	-0.113826
g642.t1	-0.206755	-0.31736	0.870208	-0.622583	0.607526	-0.573709	-0.712751	0.856996	0.745249	0.797214
g646.t1	0.759973	0.127212	-0.565177	0.0650706	-0.675402	-0.158825	0.012958	-0.355082	-0.343047	0.0693534
g65.t1	0.245176	0.641152	-0.829637	0.792108	-0.328966	0.477132	0.494312	-0.707315	-0.803493	-0.639108
g652.t1	0.451441	-0.138454	0.275882	-0.520187	-0.303205	-0.731332	-0.527693	0.255469	0.384658	0.518485
g6538.t1	-0.744055	-0.204847	0.400638	0.0152291	0.742775	0.355915	0.212324	0.30151	0.17	-0.112077
g6598.t1	-0.655604	0.034024	0.657753	-0.178673	0.774581	-0.018344	-0.464878	0.499314	0.476588	0.326503
g6748.t1	-0.320901	-0.505604	0.937832	-0.740724	0.414724	-0.469825	-0.494662	0.789081	0.904745	0.59226
g6750.t1	-0.794739	0.0891539	0.492952	0.0466823	0.872538	0.112779	-0.169444	0.337092	0.182362	0.0153528
g6787.t1	-0.78788	-0.215518	0.427398	0.0301405	0.754194	0.276416	0.147865	0.352533	0.196914	-0.0946082
g6816.t1	0.722424	0.426675	-0.526096	0.166575	-0.616317	-0.206807	-0.182651	-0.40267	-0.361486	-0.0208883
g6853.t1	-0.779783	-0.331454	0.676511	-0.22924	0.804664	0.00359527	-0.155505	0.510835	0.462138	0.115366
g687.t1	-0.640341	-0.0951651	0.6138	-0.14355	0.848569	-0.109798	-0.398666	0.49828	0.430004	0.387482
g6910.t1	-0.336403	-0.499751	0.89959	-0.634121	0.568684	-0.419986	-0.44408	0.867807	0.763317	0.608306
g7192.t1	-0.349827	0.387226	-0.515283	0.734427	0.139547	0.776784	0.685078	-0.477061	-0.588558	-0.693967
g7241.t1	-0.152762	-0.422936	0.808978	-0.711482	0.450105	-0.605053	-0.650631	0.75441	0.750226	0.745341
g7356.t1	-0.0185525	-0.499872	0.840499	-0.831635	0.259059	-0.65326	-0.70244	0.760722	0.897663	0.791994
g7415.t1	-0.305916	0.315018	-0.350127	0.622815	0.323359	0.782805	0.680881	-0.256928	-0.372188	-0.485373
g7641.t1	-0.133444	0.732472	-0.34213	0.727147	0.349741	0.471285	0.119029	-0.222526	-0.460575	-0.246548
g7654.t1	-0.219527	-0.395687	0.933773	-0.655352	0.595147	-0.56667	-0.563359	0.932633	0.847397	0.744625
g7670.t1	-0.817373	-0.282447	0.71457	-0.269847	0.824811	-0.0367369	-0.267856	0.506838	0.521179	0.206572
g7673.t1	-0.766151	-0.238692	0.223572	0.119025	0.531609	0.48046	0.430375	0.0582739	0.0671112	-0.356225
g7698.t1	-0.535135	0.353725	-0.241322	0.620976	0.354203	0.699849	0.575132	-0.318317	-0.39431	-0.614746
g7716.t1	0.647635	0.00937397	-0.705823	0.264241	-0.750916	0.32266	0.536377	-0.470091	-0.460011	-0.235392
g7735.t1	0.482286	0.826596	-0.514383	0.601324	-0.132333	0.0969027	0.167207	-0.27295	-0.456992	-0.187259
g7772.t1	-0.600806	0.0418851	-0.22837	0.405815	0.21622	0.768433	0.620646	-0.377725	-0.345464	-0.682518
g7775.t1	0.513502	-0.0203865	-0.494875	0.0332903	-0.845222	0.0265034	0.401441	-0.498717	-0.2701	-0.34998
g7867.t1	-0.675128	-0.0541144	0.63529	-0.13082	0.748459	0.194452	-0.0971935	0.493016	0.441376	0.0297875
g8058.t1	-0.73869	0.0154991	0.429802	0.0674423	0.74583	0.329703	-0.0637122	0.314219	0.225042	-0.0767707
g8061.t1	-0.836918	0.0532231	0.312129	0.16831	0.701322	0.353921	0.0201385	0.13239	0.0379003	-0.253408
g8161.t1	-0.225921	0.242861	-0.516422	0.582018	0.0198541	0.718085	0.696735	-0.517935	-0.510809	-0.717982
g8188.t1	-0.776016	0.0137193	0.213315	0.219728	0.698289	0.466925	0.241213	0.0690879	0.0233222	-0.324843
g8429.t1	0.258115	0.888768	-0.406263	0.668101	0.109204	0.208681	0.110603	-0.183309	-0.373608	-0.170744
g8455.t1	-0.783511	-0.158754	0.253416	0.134409	0.630728	0.53282	0.362025	0.124517	0.0615027	-0.32059
g8517.t1	-0.174166	-0.575008	0.898307	-0.790086	0.423673	-0.611244	-0.537277	0.854034	0.840527	0.75221
g8553.t1	-0.451868	0.217513	-0.409883	0.657157	0.125162	0.768731	0.737444	-0.433511	-0.445504	-0.743501
g8590.t1	0.120226	-0.16113	0.579652	-0.569918	0.184267	-0.764592	-0.810893	0.612475	0.584422	0.848511
g8613.t1	0.0681393	0.355804	-0.779253	0.663834	-0.489126	0.592923	0.646067	-0.758838	-0.79903	-0.787145
g8671.t1	-0.416378	0.184433	-0.401883	0.599469	0.124165	0.699981	0.68649	-0.488078	-0.421051	-0.742615
g8679.t1	0.215882	-0.323593	0.673077	-0.692511	0.0012416	-0.771023	-0.670146	0.659057	0.764785	0.741565
g8680.t1	-0.341105	0.0886168	-0.462127	0.512172	0.0748019	0.778332	0.701475	-0.412988	-0.479959	-0.571723
g8727.t1	0.24007	-0.185158	0.563419	-0.58342	-0.00747801	-0.619026	-0.564429	0.551182	0.692473	0.662868
g8738.t1	-0.203033	0.405504	-0.699452	0.788201	-0.0230721	0.71944	0.684385	-0.70738	-0.736885	-0.784264
g8748.t1	0.0307363	-0.518817	0.847883	-0.817047	0.283572	-0.640282	-0.5663	0.843413	0.895358	0.82285
g8763.t1	-0.833668	-0.0117552	0.226805	0.192113	0.695367	0.370933	0.0685663	0.0532614	-0.0668263	-0.262883
g8801.t1	-0.739539	-0.228432	0.702063	-0.245897	0.843264	0.0279357	-0.268149	0.539677	0.462449	0.226609
g881.t1	0.214265	0.192731	-0.798505	0.546827	-0.439422	0.611525	0.775892	-0.659946	-0.702796	-0.639239
g8837.t1	0.626298	-0.0807329	-0.473908	-0.0600827	-0.849239	-0.0778428	0.206157	-0.432607	-0.223759	-0.114689
g8841.t1	0.433883	-0.506887	0.189526	-0.661233	-0.528374	-0.599067	-0.379339	0.120669	0.313414	0.395026
g8944.t1	-0.427969	0.419253	-0.291225	0.665777	0.426227	0.74741	0.588774	-0.289934	-0.370585	-0.596863
g8952.t1	-0.180623	0.532836	-0.614454	0.774264	-0.0202299	0.766746	0.659676	-0.538765	-0.670875	-0.752424
g8981.t1	-0.249253	0.444864	-0.569253	0.757239	0.00942392	0.717104	0.635995	-0.60019	-0.587315	-0.744581
g9013.t1	-0.56316	0.326741	-0.309389	0.640037	0.396943	0.71065	0.547678	-0.388435	-0.470386	-0.694313
g9089.t1	0.217444	0.907239	-0.487585	0.71025	-0.0855527	0.187604	0.102317	-0.385407	-0.492274	-0.353585
g9174.t1	-0.345259	-0.46353	0.970785	-0.706822	0.619681	-0.484892	-0.590326	0.887917	0.889092	0.69894
g928.t1	-0.668397	-0.1417	0.147226	0.231671	0.443358	0.447201	0.490469	0.0267306	0.0159721	-0.455754
g929.t1	-0.368962	0.0905567	-0.348079	0.492771	0.12764	0.719995	0.854457	-0.305643	-0.371318	-0.606639
g9388.t1	-0.342662	0.376204	-0.247173	0.608176	0.201916	0.652324	0.613147	-0.232828	-0.390157	-0.616716
g9390.t1	0.0366899	0.359701	-0.756185	0.746346	-0.37131	0.657944	0.842557	-0.698179	-0.713777	-0.779608
g9445.t1	-0.0102509	-0.265857	0.806752	-0.572605	0.491947	-0.58755	-0.608629	0.886273	0.800705	0.832176
g9477.t1	-0.814731	-0.0589558	0.399516	0.0369285	0.633926	0.329828	0.157331	0.173459	0.222239	-0.278814
g973.t1	-0.121918	-0.35746	0.864058	-0.567638	0.573102	-0.471025	-0.445708	0.946735	0.874351	0.755554
g9739.t1	-0.277656	-0.448663	0.838952	-0.651509	0.40681	-0.581135	-0.612259	0.658767	0.770632	0.589722
g9749.t1	-0.549414	0.0891706	-0.12724	0.459334	0.277194	0.62014	0.695559	-0.189261	-0.164473	-0.613772
g981.t1	0.631177	0.00835657	0.0450398	-0.413144	-0.439212	-0.591979	-0.555506	0.0598659	0.254965	0.37767
g9834.t1	-0.713426	-0.193586	0.308602	0.034849	0.563369	0.452807	0.432527	0.217471	0.178301	-0.255213
g9840.t1	-0.13983	-0.289208	0.758831	-0.570804	0.596182	-0.583611	-0.738018	0.787345	0.730074	0.849524
g9871.t1	-0.765232	-0.0477821	0.345985	0.0738882	0.60908	0.413113	0.0863901	0.198274	0.119656	-0.231114
g9894.t1	0.712032	0.0362228	-0.332659	-0.110493	-0.638903	-0.389305	-0.247326	-0.166435	-0.120868	0.283843
g9899.t1	0.00553905	0.918378	-0.471479	0.771711	0.12118	0.401069	0.196288	-0.358537	-0.545138	-0.412375
g992.t1	-0.15627	-0.520782	0.930438	-0.810527	0.396598	-0.592133	-0.547209	0.860269	0.932679	0.69419

## Sheet: R. irregularis Signalling
Supplementary Table 7. Correlation matrix of the R. irregularis 'key genes' involved in Signalling biological process compared to all the cassava genes.
	g10995.t1	g1236.t1	g2340.t1	g3431.t1	g4191.t1	g4338.t1	g4376.t1	g6404.t1	g6910.t1	g8671.t1	g8680.t1	g9390.t1
Manes.01G003900	0.00651317	-0.33363	-0.515396	-0.134551	-0.730968	0.182429	-0.217866	-0.239772	-0.295206	-0.486819	-0.216528	-0.0537813
Manes.01G023200	0.292017	0.554948	0.383724	0.643943	-0.0384036	0.490185	-0.138788	-0.155481	-0.299198	0.184875	0.135364	0.266585
Manes.01G036800	-0.770407	-0.639696	-0.489172	-0.594414	-0.262046	-0.709884	0.643515	0.699833	0.594058	-0.670154	-0.698909	-0.698946
Manes.01G111700	0.521393	0.580026	0.352426	0.666542	-0.146046	0.723027	-0.374302	-0.414568	-0.561329	0.241	0.285918	0.459257
Manes.01G115400	-0.798842	-0.590701	-0.478418	-0.575983	-0.321103	-0.645414	0.698434	0.695314	0.559147	-0.706415	-0.682612	-0.731746
Manes.01G123000	0.362645	0.654661	0.487919	0.707881	0.0574954	0.576956	-0.212551	-0.217808	-0.367063	0.28437	0.248071	0.349892
Manes.01G139400	0.30757	0.54803	0.354668	0.647408	-0.150442	0.575025	-0.195838	-0.223101	-0.401966	0.158358	0.121067	0.299241
Manes.01G201800	0.411632	0.510939	0.294673	0.58049	-0.214221	0.662013	-0.395801	-0.39403	-0.568258	0.150457	0.239136	0.377001
Manes.01G205200	-0.595586	-0.667542	-0.623607	-0.588681	-0.326077	-0.494609	0.550802	0.494662	0.415551	-0.714994	-0.568435	-0.636975
Manes.01G208500	-0.651064	-0.497992	-0.393772	-0.390657	-0.237654	-0.408766	0.598076	0.571593	0.350284	-0.473011	-0.659053	-0.461382
Manes.01G265100	0.852902	0.628483	0.552476	0.477546	0.241951	0.635867	-0.64977	-0.721593	-0.651905	0.76867	0.822266	0.733355
Manes.02G039800	0.835431	0.660146	0.633084	0.536204	0.431615	0.557233	-0.590186	-0.608492	-0.451782	0.842592	0.787969	0.790726
Manes.02G059900	0.886299	0.641374	0.577224	0.581588	0.256727	0.621903	-0.682565	-0.701366	-0.586619	0.762638	0.838923	0.745677
Manes.02G069900	0.460812	0.571825	0.393805	0.695631	-0.0363812	0.630138	-0.307357	-0.335948	-0.438401	0.277007	0.276251	0.44738
Manes.02G119500	-0.816421	-0.542131	-0.325342	-0.477258	-0.0502128	-0.724037	0.785905	0.81332	0.743233	-0.578499	-0.64355	-0.749779
Manes.02G135300	0.818597	0.52996	0.325506	0.448211	0.193419	0.73154	-0.674727	-0.744631	-0.554631	0.540497	0.578315	0.756004
Manes.02G219500	-0.780092	-0.535746	-0.371056	-0.550521	-0.234423	-0.583973	0.731889	0.738899	0.597146	-0.629834	-0.666204	-0.708308
Manes.03G044400	0.592507	0.750745	0.550378	0.86139	0.0798198	0.738995	-0.457935	-0.450302	-0.599837	0.509042	0.439629	0.535879
Manes.03G068200	0.851141	0.724142	0.653679	0.505445	0.4155	0.590857	-0.608765	-0.662916	-0.530527	0.797794	0.879021	0.766303
Manes.03G127800	0.423312	0.580271	0.383487	0.660134	-0.0356932	0.593289	-0.265231	-0.295702	-0.394547	0.228653	0.239265	0.401689
Manes.03G171200	0.482042	0.636105	0.446328	0.702575	-0.110251	0.644509	-0.33152	-0.344444	-0.515761	0.304094	0.301588	0.432943
Manes.03G194400	0.176589	-0.416418	-0.577364	-0.351891	-0.485347	0.183385	-0.392108	-0.398649	-0.287676	-0.32948	-0.188304	0.116795
Manes.03G202500	0.417242	0.599443	0.433623	0.692895	0.0265072	0.571298	-0.258646	-0.283044	-0.367754	0.316639	0.250409	0.41947
Manes.03G205000	0.533619	0.788549	0.682202	0.75523	0.164681	0.649077	-0.399114	-0.373	-0.506729	0.581353	0.459446	0.534725
Manes.03G206300	-0.807683	-0.581098	-0.491065	-0.598359	-0.281816	-0.657997	0.685364	0.687481	0.574746	-0.787991	-0.652061	-0.725826
Manes.04G064300	0.884915	0.677664	0.581645	0.593872	0.305132	0.671094	-0.719914	-0.754594	-0.66565	0.80688	0.848873	0.789998
Manes.04G075000	0.205993	0.434296	0.294789	0.556418	-0.0744919	0.47461	-0.0812369	-0.0911549	-0.300041	0.163196	-0.0242094	0.256552
Manes.04G090100	-0.674886	-0.522384	-0.338941	-0.511625	0.102221	-0.685432	0.68054	0.666998	0.771375	-0.488161	-0.491733	-0.586256
Manes.04G095800	0.495922	0.780876	0.738039	0.716321	0.401564	0.389513	-0.245936	-0.227015	-0.270218	0.614532	0.558006	0.449579
Manes.04G141400	-0.651953	-0.650941	-0.633626	-0.706064	-0.21068	-0.584959	0.558392	0.515983	0.511775	-0.733594	-0.680799	-0.574679
Manes.04G146400	-0.833734	-0.677644	-0.585092	-0.591415	-0.227345	-0.695174	0.734007	0.727333	0.668953	-0.732394	-0.782528	-0.786844
Manes.04G161100	-0.758735	-0.631381	-0.528633	-0.55094	-0.0659656	-0.741218	0.647285	0.682563	0.696082	-0.683214	-0.653982	-0.683982
Manes.05G014200	0.664947	0.693835	0.66087	0.515085	0.620152	0.406028	-0.428672	-0.462322	-0.298357	0.814747	0.755096	0.641183
Manes.05G047000	0.479847	0.732838	0.615308	0.733279	0.0553591	0.70499	-0.249071	-0.287983	-0.462887	0.411169	0.363204	0.458164
Manes.05G047400	0.858122	0.582076	0.437425	0.548896	0.363003	0.599577	-0.745792	-0.748246	-0.547107	0.66804	0.804576	0.786989
Manes.05G077100	0.0928496	0.409675	0.258965	0.56108	-0.133241	0.339886	0.0113461	0.0161433	-0.186688	0.0292782	-0.0555743	0.0803956
Manes.05G136900	-0.537572	-0.750483	-0.653788	-0.572126	-0.36154	-0.515382	0.427924	0.41669	0.436038	-0.622486	-0.559138	-0.545567
Manes.06G038200	-0.803108	-0.682752	-0.552086	-0.676583	-0.197302	-0.715011	0.71724	0.710988	0.675675	-0.768257	-0.673709	-0.787429
Manes.06G041300	-0.65844	-0.611604	-0.492283	-0.388346	-0.423509	-0.412056	0.510095	0.556102	0.374264	-0.641567	-0.706938	-0.523683
Manes.06G063500	0.358122	0.472421	0.271987	0.557989	-0.169507	0.603817	-0.225818	-0.268668	-0.382679	0.0796052	0.137085	0.348809
Manes.06G117800	0.268192	0.565285	0.41598	0.630554	-0.0953146	0.562731	-0.17976	-0.169423	-0.355782	0.198197	0.0696423	0.274437
Manes.06G122900	-0.817836	-0.732902	-0.682578	-0.631437	-0.349909	-0.629056	0.62021	0.659033	0.560129	-0.781486	-0.83858	-0.76877
Manes.06G126700	0.725386	0.63853	0.547198	0.496245	0.497843	0.482357	-0.548124	-0.577773	-0.396053	0.758612	0.778339	0.644176
Manes.06G148500	0.741829	0.664639	0.572202	0.649185	0.449085	0.564464	-0.545415	-0.539264	-0.407561	0.694578	0.702739	0.704412
Manes.06G148600	0.628992	0.765466	0.717303	0.576487	0.688352	0.381013	-0.312574	-0.339581	-0.162819	0.737343	0.731233	0.581582
Manes.06G155200	0.239773	0.560322	0.427836	0.627694	-0.0679779	0.483938	-0.095794	-0.111596	-0.310178	0.198208	0.105204	0.277287
Manes.06G164600	0.403265	0.502421	0.313794	0.620278	-0.202184	0.65831	-0.273826	-0.326769	-0.494212	0.203975	0.152812	0.383137
Manes.07G005600	-0.477789	-0.58916	-0.531513	-0.405664	-0.712286	-0.182173	0.278801	0.266362	0.0269075	-0.625154	-0.593928	-0.386415
Manes.07G034500	-0.788759	-0.486358	-0.292178	-0.471259	-0.155031	-0.559502	0.764797	0.738199	0.591134	-0.528905	-0.672294	-0.640293
Manes.07G056100	0.443549	0.537502	0.364699	0.691327	-0.132389	0.581372	-0.312821	-0.293857	-0.477736	0.250107	0.243562	0.342393
Manes.07G073600	0.231189	0.30667	0.120868	0.546941	-0.293094	0.432745	-0.241245	-0.211633	-0.391949	0.0904901	0.0145757	0.194456
Manes.07G087500	0.548356	0.658259	0.419349	0.661633	-0.0407519	0.711272	-0.483202	-0.486167	-0.550645	0.34357	0.346024	0.536041
Manes.07G092000	-0.336239	-0.511088	-0.474278	-0.314352	-0.745051	-0.0595189	0.141634	0.13467	-0.102695	-0.553181	-0.480044	-0.314517
Manes.07G094600	0.617719	0.633093	0.696073	0.493464	0.499242	0.256549	-0.358061	-0.337668	-0.236766	0.749115	0.788019	0.516757
Manes.08G010900	-0.537572	-0.750483	-0.653788	-0.572126	-0.36154	-0.515382	0.427924	0.41669	0.436038	-0.622486	-0.559138	-0.545567
Manes.08G049200	-0.729117	-0.680324	-0.510124	-0.602583	-0.33044	-0.677025	0.658833	0.679718	0.600529	-0.735192	-0.636876	-0.705266
Manes.08G141200	0.815416	0.563233	0.475604	0.580899	0.390291	0.559765	-0.630701	-0.642851	-0.437237	0.723238	0.71609	0.788408
Manes.09G021000	0.70611	0.708192	0.728437	0.569855	0.503193	0.487526	-0.539041	-0.525313	-0.402794	0.854371	0.770089	0.695817
Manes.09G041300	-0.115037	-0.582852	-0.661898	-0.259038	-0.621695	0.0289796	-0.103735	-0.132484	-0.160805	-0.514286	-0.327221	-0.110971
Manes.09G059900	0.237598	0.483876	0.316229	0.58753	-0.171043	0.514863	-0.122748	-0.144544	-0.285502	0.100983	0.0350169	0.221836
Manes.09G084500	0.137064	0.601524	0.472265	0.693246	0.0256936	0.439192	-0.0577249	-0.0229632	-0.257237	0.189135	0.0773281	0.210983
Manes.09G087100	0.448939	0.497961	0.24535	0.614735	-0.185053	0.57101	-0.375894	-0.38994	-0.480477	0.226516	0.204826	0.358537
Manes.09G120000	0.582456	0.726669	0.574394	0.717881	0.248652	0.677647	-0.39444	-0.424361	-0.474114	0.512502	0.535647	0.552911
Manes.09G129100	-0.758698	-0.736377	-0.695783	-0.588717	-0.247454	-0.578739	0.557788	0.572327	0.553172	-0.679253	-0.791865	-0.649051
Manes.09G146200	0.876747	0.60196	0.504964	0.585767	0.361293	0.616242	-0.688298	-0.70608	-0.518268	0.724486	0.821839	0.795508
Manes.09G156800	0.898166	0.655829	0.494838	0.581758	0.23943	0.76568	-0.727197	-0.780082	-0.642693	0.708746	0.73018	0.840154
Manes.09G182400	0.582323	0.725714	0.59989	0.731715	0.329537	0.539541	-0.441467	-0.41003	-0.383718	0.592357	0.5247	0.614207
Manes.10G007300	0.287791	0.607165	0.446147	0.66809	-0.0081998	0.548117	-0.130726	-0.1546	-0.324093	0.231487	0.14191	0.290048
Manes.10G034400	0.657586	0.795678	0.694917	0.69589	0.199051	0.708829	-0.491916	-0.494677	-0.585105	0.659663	0.609884	0.605169
Manes.10G059900	-0.821424	-0.640945	-0.532189	-0.600752	-0.390991	-0.549517	0.661852	0.643427	0.448756	-0.769413	-0.748616	-0.685922
Manes.10G116300	-0.689948	-0.548925	-0.37247	-0.625912	-0.0210383	-0.781141	0.729824	0.708469	0.712472	-0.554243	-0.478942	-0.727301
Manes.10G121900	0.741558	0.668798	0.597901	0.623217	0.443745	0.568657	-0.560012	-0.57506	-0.493476	0.794107	0.722355	0.693449
Manes.10G135100	0.753095	0.691153	0.694681	0.502204	0.438707	0.497518	-0.48457	-0.53862	-0.452949	0.822087	0.857821	0.664633
Manes.11G004200	0.513984	0.683381	0.480003	0.737265	-0.0629883	0.689821	-0.375115	-0.389031	-0.540096	0.323865	0.35979	0.475598
Manes.11G078100	0.514689	0.724268	0.568116	0.666419	0.0364805	0.737003	-0.380411	-0.395863	-0.520602	0.461547	0.329057	0.521116
Manes.11G114800	0.800083	0.735969	0.607462	0.544638	0.215913	0.708276	-0.615621	-0.68625	-0.576536	0.70002	0.691207	0.726723
Manes.11G124400	-0.108651	-0.500536	-0.571871	-0.253007	-0.717459	0.13425	-0.0655974	-0.110677	-0.210132	-0.445616	-0.436715	-0.115657
Manes.11G154700	-0.00516559	-0.438795	-0.568071	-0.189605	-0.665747	0.264395	-0.200925	-0.218428	-0.337145	-0.368292	-0.391834	-0.000678517
Manes.12G013300	-0.689215	-0.779408	-0.716363	-0.526307	-0.510309	-0.450468	0.487521	0.544634	0.372692	-0.807744	-0.775773	-0.620796
Manes.12G035300	0.350115	0.458064	0.332755	0.589185	-0.118393	0.48595	-0.240326	-0.247105	-0.369841	0.227553	0.187095	0.35764
Manes.12G063500	0.151945	0.554175	0.478339	0.662663	-0.097166	0.481926	-0.027522	-0.0155382	-0.299206	0.16929	0.0627943	0.219966
Manes.13G008000	0.53539	0.701521	0.480982	0.705053	0.0818379	0.693571	-0.413371	-0.421468	-0.508255	0.377949	0.359404	0.484954
Manes.13G045600	-0.778443	-0.652757	-0.534793	-0.444237	-0.218541	-0.661317	0.648402	0.690196	0.609276	-0.67118	-0.744094	-0.641415
Manes.13G060300	0.788198	0.669263	0.627548	0.48722	0.476919	0.549638	-0.531949	-0.574567	-0.364636	0.73879	0.83099	0.671721
Manes.13G070400	0.768832	0.723399	0.581305	0.693392	0.0896436	0.799099	-0.580939	-0.617163	-0.712156	0.599539	0.663202	0.682053
Manes.13G071100	-0.0943316	-0.38527	-0.561081	-0.211498	-0.637038	0.151578	-0.0587252	-0.119692	-0.180951	-0.497303	-0.435972	-0.10348
Manes.13G084400	0.240639	-0.362862	-0.417946	-0.19261	-0.478498	0.155783	-0.353942	-0.357996	-0.263932	-0.149437	-0.0554904	0.13337
Manes.13G126200	0.802252	0.698832	0.656387	0.576702	0.326386	0.68422	-0.610268	-0.645957	-0.5726	0.787214	0.756671	0.799329
Manes.14G007500	0.219631	0.582268	0.405531	0.616413	-0.0178803	0.473907	-0.106272	-0.129757	-0.284492	0.187696	0.0754773	0.290617
Manes.14G015500	-0.923332	-0.651335	-0.536581	-0.590825	-0.204731	-0.755172	0.783193	0.831983	0.678569	-0.744102	-0.811392	-0.850251
Manes.14G061800	0.567537	0.757969	0.59944	0.600344	0.203383	0.549942	-0.340753	-0.377961	-0.374126	0.515389	0.521879	0.453052
Manes.14G073700	0.868836	0.683612	0.563088	0.596529	0.357344	0.619684	-0.61678	-0.666903	-0.540564	0.774159	0.793852	0.780051
Manes.14G100900	0.42674	0.621032	0.453407	0.710881	-0.0404788	0.609553	-0.280449	-0.280411	-0.406614	0.293983	0.25674	0.383713
Manes.14G108900	0.413479	0.573469	0.369536	0.680402	-0.113253	0.672287	-0.285467	-0.304855	-0.453217	0.190303	0.188371	0.398033
Manes.14G122800	-0.806941	-0.589911	-0.39363	-0.511792	-0.246451	-0.614868	0.718957	0.740193	0.52937	-0.620345	-0.659968	-0.699443
Manes.14G139600	0.386666	0.448406	0.270277	0.508689	-0.273097	0.649641	-0.276488	-0.351695	-0.494027	0.167492	0.133683	0.397263
Manes.14G141400	-0.636454	-0.627236	-0.53567	-0.619777	-0.195714	-0.565268	0.55803	0.53453	0.502728	-0.535881	-0.625739	-0.666645
Manes.15G022900	0.664303	0.628239	0.492831	0.40089	0.509351	0.501354	-0.496795	-0.579594	-0.264357	0.636499	0.60938	0.659219
Manes.15G034400	0.431856	0.648614	0.477258	0.728824	-0.00825179	0.603963	-0.24062	-0.277234	-0.421008	0.321249	0.29251	0.381119
Manes.15G087400	0.418649	0.811191	0.712835	0.600939	0.409547	0.420019	-0.113645	-0.180286	-0.225782	0.543223	0.472878	0.396099
Manes.15G094700	0.290371	0.399279	0.198411	0.568803	-0.395786	0.615366	-0.276883	-0.281562	-0.554245	0.0549263	0.0265645	0.28931
Manes.15G151100	0.343202	0.678333	0.504391	0.693566	0.00137933	0.626293	-0.218725	-0.216054	-0.409929	0.266738	0.16846	0.368764
Manes.15G165000	0.752572	0.691765	0.619084	0.650762	0.434243	0.588196	-0.569459	-0.562133	-0.505436	0.779023	0.730807	0.70153
Manes.16G010100	0.765621	0.485483	0.40388	0.51871	0.471237	0.49437	-0.635073	-0.617697	-0.355536	0.696616	0.701881	0.711912
Manes.16G020200	0.0451738	-0.338217	-0.512394	-0.128424	-0.705849	0.211945	-0.285348	-0.315904	-0.304902	-0.453059	-0.218171	0.0243515
Manes.16G024800	-0.191301	-0.333275	-0.402786	-0.171796	-0.691538	0.09269	-0.0682975	-0.0668127	-0.380362	-0.324098	-0.367587	-0.174483
Manes.16G052800	0.809988	0.603383	0.568194	0.529883	0.533348	0.413339	-0.562572	-0.553875	-0.332245	0.826805	0.797579	0.684483
Manes.16G090600	0.428726	0.833461	0.677743	0.742473	0.217855	0.591812	-0.247234	-0.271569	-0.438123	0.495022	0.399913	0.425222
Manes.16G110700	0.835715	0.688232	0.520008	0.593957	0.235734	0.70089	-0.698046	-0.732468	-0.669552	0.672087	0.755933	0.752849
Manes.16G133800	0.120016	-0.361671	-0.532832	-0.223721	-0.565512	0.152636	-0.258193	-0.34642	-0.361705	-0.349922	-0.0806242	0.0281395
Manes.17G013000	0.352476	0.637207	0.436434	0.664738	0.0460766	0.576334	-0.231369	-0.252516	-0.334459	0.277023	0.225027	0.395367
Manes.17G018800	0.837229	0.60068	0.533871	0.518702	0.37645	0.58697	-0.638778	-0.689528	-0.542584	0.810976	0.793286	0.762578
Manes.17G019200	-0.636273	-0.604883	-0.663076	-0.476461	-0.71785	-0.30933	0.404568	0.43532	0.159815	-0.845244	-0.778058	-0.60312
Manes.17G053000	-0.76989	-0.457978	-0.39043	-0.386415	-0.0721354	-0.698851	0.685187	0.734001	0.707266	-0.687725	-0.597314	-0.733353
Manes.17G059000	-0.83084	-0.636785	-0.507719	-0.642652	-0.272865	-0.711115	0.776125	0.771664	0.57629	-0.793574	-0.667715	-0.842664
Manes.17G110900	0.427093	0.451788	0.302321	0.649864	-0.128889	0.568873	-0.326498	-0.314253	-0.410254	0.254562	0.184579	0.404799
Manes.18G031200	-0.641305	-0.716559	-0.635646	-0.520891	-0.478913	-0.487421	0.469035	0.496033	0.315418	-0.694393	-0.667388	-0.626615
Manes.18G060600	0.658284	0.754974	0.650435	0.754152	0.286572	0.628402	-0.380358	-0.416077	-0.424703	0.574394	0.622346	0.557443
Manes.18G073000	-0.646015	-0.623275	-0.676738	-0.436233	-0.606384	-0.325301	0.462255	0.469052	0.295379	-0.835568	-0.786384	-0.611366
Manes.18G094200	-0.584511	-0.641871	-0.662441	-0.587675	-0.438301	-0.415187	0.484191	0.412976	0.357306	-0.758112	-0.619697	-0.608253
g10019.t1	-0.164889	0.233742	0.441197	-0.0344523	0.842771	-0.442316	0.392546	0.402649	0.583081	0.306038	0.236093	-0.165329
g1004.t1	0.679663	0.80371	0.613673	0.754335	0.0101059	0.832214	-0.50244	-0.536688	-0.774401	0.530074	0.531725	0.617268
g10076.t1	0.0692298	-0.423428	-0.634003	-0.160955	-0.730194	0.196749	-0.293401	-0.294962	-0.336403	-0.416378	-0.341105	0.0366899
g1008.t1	0.900407	0.665465	0.618629	0.514916	0.45628	0.573259	-0.688913	-0.703239	-0.461699	0.844864	0.875507	0.782983
g10098.t1	-0.320162	0.0629569	0.327533	-0.143107	0.694737	-0.619081	0.504593	0.537534	0.709537	0.187177	0.0426727	-0.313682
g1012.t1	-0.783379	-0.394756	-0.223972	-0.470842	0.31238	-0.894623	0.785051	0.819252	0.817017	-0.441854	-0.373497	-0.806553
g10122.t1	-0.837567	-0.408822	-0.211931	-0.491073	0.276978	-0.864623	0.855265	0.865149	0.822705	-0.467627	-0.442141	-0.821187
g1022.t1	-0.706489	-0.512609	-0.311719	-0.613307	0.298806	-0.876934	0.714817	0.752179	0.899067	-0.430427	-0.392318	-0.758583
g10271.t1	0.491158	-0.207835	-0.353811	-0.0576403	-0.686515	0.526979	-0.684079	-0.69646	-0.611953	-0.0325869	0.0420443	0.495594
g10292.t1	0.0550604	0.619304	0.810876	0.312468	0.814663	-0.103485	0.272042	0.272954	0.362903	0.510949	0.39687	0.0681017
g1045.t1	0.823941	0.434211	0.260792	0.44526	-0.0903803	0.688034	-0.774844	-0.782806	-0.744834	0.530439	0.512443	0.809479
g105.t1	0.683863	0.611833	0.583684	0.459514	0.662275	0.251119	-0.508789	-0.501527	-0.225344	0.770806	0.839994	0.573183
g10683.t1	0.281033	0.500426	0.270743	0.719321	-0.229916	0.488411	-0.310563	-0.207077	-0.465967	0.122326	0.0841563	0.239329
g10703.t1	0.681625	0.801913	0.771426	0.627453	0.542993	0.46523	-0.415727	-0.391769	-0.247461	0.764021	0.70546	0.573745
g1072.t1	0.564936	0.859556	0.779992	0.732491	0.533017	0.526549	-0.331423	-0.324664	-0.341215	0.701014	0.656236	0.523578
g10723.t1	0.575127	0.637654	0.408634	0.868956	-0.121871	0.723334	-0.533582	-0.458597	-0.686035	0.359162	0.407428	0.467731
g10803.t1	-0.247249	0.412431	0.63867	0.170157	0.681252	-0.370548	0.442853	0.476126	0.530133	0.326829	0.191787	-0.281957
g11031.t1	-0.376411	0.397611	0.538639	0.273045	0.645466	-0.374594	0.591662	0.642155	0.497724	0.122791	0.062723	-0.373293
g1108.t1	-0.0047039	0.330681	0.533799	0.0587826	0.916062	-0.355203	0.293827	0.294308	0.500681	0.465532	0.383315	-0.0631187
g11163.t1	0.207123	0.518324	0.678703	0.150491	0.773531	-0.0963581	0.0769127	0.00562168	0.244164	0.567693	0.531981	0.186691
g11187.t1	0.844852	0.776141	0.623815	0.70828	0.327898	0.678953	-0.697297	-0.711198	-0.600621	0.798992	0.748713	0.787567
g11634.t1	0.741854	0.798622	0.757637	0.683036	0.421689	0.633412	-0.500587	-0.517856	-0.441327	0.832836	0.697184	0.674331
g1165.t1	0.211107	-0.385649	-0.49117	-0.168952	-0.748564	0.262679	-0.383312	-0.424894	-0.444976	-0.245307	-0.158427	0.190725
g11668.t1	0.188184	0.415224	0.623945	0.0514981	0.899991	-0.258956	0.0709219	0.0708353	0.419064	0.560862	0.578143	0.144724
g11736.t1	-0.807837	-0.361528	-0.159586	-0.454991	0.340544	-0.842255	0.871754	0.890707	0.888491	-0.42931	-0.459613	-0.776893
g11806.t1	0.0822953	-0.388421	-0.556049	-0.0103075	-0.814801	0.238078	-0.314533	-0.298916	-0.466465	-0.363213	-0.287464	0.0184314
g11821.t1	0.149423	0.599857	0.725988	0.287645	0.855941	-0.0936126	0.158081	0.123168	0.141363	0.510845	0.577143	0.141013
g11991.t1	0.401662	0.719199	0.558641	0.861964	-0.00332385	0.66193	-0.331428	-0.283364	-0.478862	0.296662	0.311129	0.38629
g1207.t1	0.751277	0.607821	0.643575	0.302508	0.646433	0.338833	-0.483234	-0.507679	-0.19283	0.788146	0.784177	0.678433
g12075.t1	0.248765	0.60699	0.31889	0.655806	-0.0999438	0.515778	-0.209147	-0.215522	-0.389074	0.0774551	0.0997638	0.307363
g12154.t1	-0.0617785	0.443701	0.665939	0.134568	0.862942	-0.299079	0.356631	0.33748	0.443955	0.506647	0.368622	-0.0555353
g12309.t1	-0.805581	-0.429468	-0.322483	-0.450691	0.0415185	-0.720249	0.790735	0.80009	0.701655	-0.562353	-0.552242	-0.803211
g12383.t1	0.179367	-0.36161	-0.564709	-0.00677336	-0.773268	0.405985	-0.423309	-0.402816	-0.415417	-0.304155	-0.313026	0.206924
g1242.t1	-0.232411	0.462908	0.59033	0.248895	0.709207	-0.344233	0.434494	0.476402	0.432213	0.24013	0.246333	-0.259617
g12727.t1	-0.820319	-0.421018	-0.287696	-0.337322	0.112688	-0.807136	0.755668	0.850629	0.739026	-0.476108	-0.554014	-0.840645
g12728.t1	-0.8511	-0.405507	-0.180154	-0.368545	0.192277	-0.782271	0.892529	0.907027	0.783782	-0.422532	-0.504098	-0.829016
g12890.t1	0.322068	0.509599	0.302391	0.73704	-0.290875	0.669606	-0.314905	-0.268844	-0.589439	0.123595	0.10532	0.376854
g12914.t1	0.108892	0.504035	0.670876	0.285388	0.8006	-0.126989	0.115853	0.1399	0.28581	0.616669	0.390362	0.14661
g1300.t1	-0.805783	-0.37176	-0.436031	-0.325921	-0.182182	-0.579383	0.752413	0.719661	0.479613	-0.780319	-0.64077	-0.75685
g13288.t1	-0.0984744	0.463919	0.606966	0.150983	0.791947	-0.294879	0.310101	0.303906	0.42274	0.37107	0.372039	-0.136878
g1339.t1	-0.81133	-0.349276	-0.175308	-0.431625	0.297821	-0.856653	0.840714	0.861895	0.866793	-0.470703	-0.441323	-0.790135
g13844.t1	0.502337	0.689654	0.716921	0.596445	0.60796	0.383962	-0.308026	-0.269793	-0.17626	0.796541	0.550059	0.483847
g1385.t1	0.277131	0.537793	0.299525	0.738968	-0.210219	0.529957	-0.259451	-0.188967	-0.487522	0.109605	0.10139	0.235589
g13967.t1	0.192499	0.370751	0.470503	0.106273	0.844798	-0.221164	-0.0298182	0.00989068	0.278546	0.509882	0.491426	0.20927
g1486.t1	-0.556328	-0.641784	-0.666851	-0.556792	-0.348102	-0.470197	0.504552	0.412395	0.257942	-0.651996	-0.544384	-0.528415
g1488.t1	-0.863028	-0.434344	-0.231351	-0.511102	0.224448	-0.883571	0.905056	0.914372	0.86507	-0.505716	-0.525057	-0.83599
g14952.t1	0.3302	0.260167	0.0255057	0.583649	-0.548948	0.645527	-0.372539	-0.341791	-0.64002	-0.0273459	-0.0335238	0.317149
g1507.t1	-0.898659	-0.576811	-0.463413	-0.549154	-0.0161217	-0.840075	0.833889	0.852711	0.749735	-0.664339	-0.688836	-0.867448
g1518.t1	0.0543155	0.393429	0.596977	0.239413	0.737131	-0.167736	0.154505	0.240235	0.343744	0.538862	0.307152	0.0780386
g1565.t1	-0.646965	-0.759153	-0.647368	-0.577024	-0.471152	-0.50899	0.481464	0.506589	0.357616	-0.726057	-0.692298	-0.628383
g1570.t1	-0.208398	0.318485	0.545621	0.0939026	0.73072	-0.309505	0.43785	0.477444	0.495076	0.26412	0.22277	-0.240859
g1651.t1	0.454603	0.646151	0.44611	0.798479	-0.115877	0.645397	-0.397521	-0.314868	-0.543489	0.265191	0.279702	0.394797
g1659.t1	-0.817133	-0.548043	-0.485983	-0.531963	-0.223498	-0.567389	0.780379	0.726321	0.482741	-0.790527	-0.648008	-0.739097
g1757.t1	0.596759	0.664743	0.757296	0.427534	0.655852	0.249337	-0.313869	-0.319989	-0.125889	0.874073	0.723835	0.515167
g177.t1	0.472232	0.798846	0.760018	0.58377	0.561914	0.430213	-0.264998	-0.30263	-0.227381	0.628517	0.673208	0.434883
g1988.t1	0.930645	0.572081	0.471397	0.469663	0.312109	0.625998	-0.795354	-0.788597	-0.540835	0.763359	0.765976	0.852759
g1999.t1	-0.850051	-0.529717	-0.425616	-0.560322	0.0996469	-0.800031	0.805866	0.789637	0.730528	-0.568512	-0.620404	-0.801487
g2022.t1	0.686917	0.721738	0.602516	0.534754	0.438285	0.543131	-0.567532	-0.575364	-0.328946	0.728214	0.63735	0.611359
g2043.t1	0.119017	0.605481	0.812992	0.310345	0.825242	-0.0988494	0.166432	0.17969	0.303983	0.629597	0.453676	0.110612
g205.t1	-0.807727	-0.675309	-0.463482	-0.689022	0.036249	-0.845284	0.765254	0.755352	0.772924	-0.585393	-0.570472	-0.808477
g2056.t1	-0.0754744	0.322027	0.527751	0.0697957	0.811578	-0.409746	0.290721	0.366658	0.507138	0.392799	0.331296	-0.154046
g208.t1	-0.725048	-0.525365	-0.382594	-0.587151	0.219713	-0.791499	0.727188	0.717672	0.787229	-0.447998	-0.524997	-0.638785
g21.t1	0.602036	0.692059	0.808012	0.475578	0.698759	0.31753	-0.304018	-0.319691	-0.0992884	0.815578	0.814859	0.511442
g2303.t1	-0.253537	0.270833	0.44876	0.106744	0.724227	-0.428503	0.522161	0.495073	0.439856	0.177704	0.246058	-0.226661
g2305.t1	-0.221953	0.308567	0.545704	0.20622	0.754026	-0.432124	0.405526	0.499311	0.517922	0.314568	0.213847	-0.265822
g2329.t1	0.568063	0.768574	0.788935	0.55414	0.791934	0.282228	-0.289152	-0.285321	-0.094382	0.777684	0.737231	0.522623
g2331.t1	-0.882342	-0.530809	-0.333092	-0.55118	0.0797275	-0.851026	0.889185	0.912453	0.84833	-0.59623	-0.611989	-0.831557
g2337.t1	0.0841453	0.52005	0.725081	0.257534	0.865169	-0.177042	0.177864	0.195882	0.347711	0.603364	0.452153	0.0810314
g2345.t1	-0.441483	0.196891	0.430396	-0.0911928	0.68833	-0.557938	0.605483	0.631458	0.696137	0.132116	0.0134942	-0.444913
g2349.t1	-0.23235	0.1098	0.279607	-0.0497969	0.740476	-0.450254	0.380359	0.423518	0.506307	0.265091	0.114784	-0.242919
g2350.t1	-0.0806624	0.275159	0.526658	0.0446581	0.800862	-0.332347	0.313967	0.306708	0.51715	0.506506	0.220066	-0.0309361
g2394.t1	0.441623	0.674944	0.486104	0.833637	-0.119484	0.666544	-0.381559	-0.321848	-0.561879	0.2917	0.259518	0.425244
g2417.t1	-0.824371	-0.525528	-0.354978	-0.373769	-0.0816284	-0.77707	0.805615	0.837957	0.709779	-0.575751	-0.583119	-0.824822
g2421.t1	-0.796372	-0.654901	-0.49012	-0.56182	0.0384436	-0.84158	0.754372	0.761323	0.751868	-0.537571	-0.593022	-0.723294
g2427.t1	-0.545432	-0.600493	-0.369759	-0.738345	0.0949477	-0.667759	0.521871	0.470772	0.558694	-0.372698	-0.260018	-0.563263
g2510.t1	-0.0237771	-0.41824	-0.646087	-0.140277	-0.798484	0.214708	-0.182526	-0.223679	-0.376175	-0.491328	-0.379385	-0.086926
g2567.t1	0.104225	0.38957	0.564855	0.256667	0.795089	-0.235496	0.0574105	0.139359	0.427056	0.530727	0.390503	0.124411
g2594.t1	0.588256	0.7913	0.825769	0.585039	0.733466	0.361047	-0.324325	-0.294332	-0.153839	0.845008	0.686705	0.544458
g2610.t1	0.699865	0.340784	0.151997	0.374502	-0.241288	0.788675	-0.734474	-0.764364	-0.797486	0.386439	0.419423	0.68298
g2657.t1	-0.753522	-0.510257	-0.272495	-0.543876	0.163398	-0.788309	0.785321	0.819525	0.826342	-0.468186	-0.526083	-0.663561
g2662.t1	-0.800774	-0.314812	-0.0552302	-0.3507	0.344819	-0.814102	0.860017	0.870943	0.85233	-0.334728	-0.411131	-0.726572
g2715.t1	0.310609	0.56069	0.38225	0.750411	-0.19281	0.618795	-0.256684	-0.217721	-0.499751	0.184433	0.0886168	0.359701
g2737.t1	0.914984	0.395985	0.296868	0.377224	0.176795	0.642397	-0.830406	-0.85411	-0.578146	0.751162	0.657586	0.861846
g2748.t1	-0.0612744	0.577333	0.721584	0.448077	0.728611	-0.129031	0.249238	0.309436	0.313308	0.470246	0.321086	-0.0357012
g2808.t1	-0.887221	-0.492658	-0.333192	-0.431558	0.0225753	-0.705902	0.858389	0.845165	0.663959	-0.590796	-0.624778	-0.790481
g284.t1	-0.141538	0.43023	0.634874	0.0934978	0.820883	-0.289968	0.38925	0.387081	0.472055	0.399582	0.252735	-0.129644
g2879.t1	0.273343	0.620104	0.510474	0.777028	-0.00229956	0.443942	-0.217004	-0.119237	-0.294733	0.287347	0.195279	0.307223
g2910.t1	0.861432	0.536549	0.41194	0.636308	-0.03896	0.846743	-0.763708	-0.764711	-0.752689	0.628642	0.60805	0.766071
g296.t1	-0.0306133	0.353847	0.59372	0.0563521	0.887734	-0.320973	0.276329	0.300085	0.518794	0.507113	0.323812	-0.0237002
g2968.t1	-0.213464	0.272444	0.468506	0.0546702	0.68143	-0.427403	0.415664	0.472847	0.606948	0.300152	0.106103	-0.247389
g2998.t1	0.801328	0.705095	0.644769	0.573467	0.399671	0.644805	-0.641005	-0.65616	-0.448513	0.815307	0.655513	0.797071
g30.t1	0.272501	0.651216	0.835275	0.399783	0.798388	0.00821449	0.0219926	0.0624206	0.181673	0.665294	0.60225	0.22891
g3041.t1	-0.184606	-0.318553	-0.493376	-0.0529068	-0.804609	0.311809	-0.0190129	-0.0409139	-0.416968	-0.468533	-0.545121	-0.149044
g3047.t1	0.903552	0.381527	0.304018	0.29802	0.135533	0.6045	-0.786243	-0.826534	-0.596738	0.669021	0.650786	0.890645
g3065.t1	0.336569	0.554041	0.456103	0.66939	-0.157791	0.629011	-0.301857	-0.273191	-0.462374	0.290116	0.172676	0.341926
g3094.t1	0.0274847	0.432885	0.619798	0.160897	0.885948	-0.318804	0.214722	0.264565	0.478352	0.455942	0.459064	-0.0557751
g3197.t1	0.737034	0.743963	0.743167	0.59714	0.512696	0.556884	-0.516713	-0.51251	-0.416679	0.845819	0.759368	0.701649
g3228.t1	0.110184	-0.138221	-0.359393	0.036114	-0.787173	0.469129	-0.221369	-0.305499	-0.627092	-0.334714	-0.239626	0.140946
g3270.t1	0.818843	0.580206	0.323715	0.629887	-0.0856558	0.843647	-0.755569	-0.775035	-0.820128	0.474456	0.486642	0.79609
g3327.t1	-0.780196	-0.427475	-0.259556	-0.536297	0.326404	-0.85259	0.815573	0.815442	0.870776	-0.419913	-0.486347	-0.734213
g3371.t1	-0.811724	-0.36682	-0.160095	-0.47105	0.361235	-0.861664	0.848005	0.863971	0.89959	-0.401883	-0.462127	-0.756185
g3377.t1	-0.841324	-0.490402	-0.288964	-0.539473	0.19448	-0.858132	0.876791	0.886749	0.847954	-0.528033	-0.534112	-0.806961
g339.t1	0.723252	0.839751	0.773612	0.677765	0.536591	0.521333	-0.538395	-0.511642	-0.38176	0.794588	0.823157	0.611815
g3399.t1	-0.232215	0.309702	0.552988	0.160145	0.731922	-0.428599	0.46863	0.533029	0.475178	0.286079	0.245244	-0.270012
g3417.t1	0.499827	0.771769	0.782	0.632914	0.381448	0.446152	-0.332112	-0.310185	-0.290403	0.605954	0.637303	0.500921
g3468.t1	0.289836	0.675691	0.848549	0.457496	0.819806	0.0420707	0.00528412	0.0470645	0.135409	0.700985	0.611968	0.2655
g3508.t1	0.714243	0.712023	0.556839	0.802787	0.0573471	0.778983	-0.606902	-0.594884	-0.634121	0.599469	0.512172	0.746346
g3510.t1	0.526277	0.687278	0.776874	0.466942	0.710302	0.318511	-0.252381	-0.273104	-0.139195	0.858979	0.646711	0.562704
g3613.t1	0.557119	0.646435	0.514227	0.757394	-0.04874	0.71139	-0.434808	-0.393399	-0.637782	0.40912	0.485917	0.511801
g3641.t1	0.743942	0.546251	0.611593	0.344829	0.474326	0.42493	-0.523647	-0.545181	-0.303823	0.758232	0.72363	0.714379
g372.t1	-0.265357	0.253014	0.450258	0.0160943	0.813985	-0.506865	0.516111	0.535659	0.633668	0.22525	0.189839	-0.297893
g382.t1	-0.325233	0.32782	0.47635	0.163551	0.644817	-0.416396	0.539312	0.609984	0.568684	0.124165	0.0748019	-0.37131
g3830.t1	-0.727946	-0.578311	-0.380338	-0.561273	0.140923	-0.81214	0.737304	0.790782	0.835083	-0.465652	-0.550829	-0.719832
g3836.t1	-0.237274	0.425993	0.633682	0.213855	0.748276	-0.371314	0.489089	0.544452	0.528813	0.290273	0.179938	-0.233903
g3844.t1	-0.732154	-0.547963	-0.575611	-0.500505	-0.398449	-0.486143	0.58631	0.527274	0.305243	-0.726344	-0.674428	-0.624038
g3904.t1	-0.80583	-0.379143	-0.207795	-0.456045	0.274501	-0.852808	0.862551	0.881813	0.858518	-0.496048	-0.450974	-0.791035
g3987.t1	-0.17684	0.247192	0.485501	0.0251882	0.854583	-0.523253	0.433934	0.472574	0.622684	0.365144	0.254619	-0.215136
g4051.t1	0.142175	-0.329703	-0.500453	-0.0552581	-0.806049	0.405271	-0.364473	-0.387278	-0.507775	-0.254524	-0.290631	0.169935
g407.t1	0.304659	0.872067	0.79009	0.723045	0.330025	0.52752	-0.118228	-0.170361	-0.329013	0.478406	0.433741	0.318492
g410.t1	0.0645301	0.50735	0.71926	0.258362	0.847073	-0.196647	0.188256	0.228376	0.400272	0.549305	0.470176	-0.00760367
g4188.t1	0.495762	0.755111	0.751204	0.685978	0.132727	0.570548	-0.334288	-0.292837	-0.423689	0.514303	0.532343	0.489463
g4193.t1	0.808645	0.779562	0.740842	0.652051	0.439251	0.660969	-0.613668	-0.645969	-0.506723	0.916761	0.749679	0.794799
g4281.t1	0.0478243	0.612227	0.761838	0.360503	0.785118	-0.06788	0.239294	0.252298	0.251497	0.469949	0.389944	0.0745157
g4372.t1	0.578976	0.824833	0.847556	0.467633	0.673099	0.407945	-0.314057	-0.365292	-0.227259	0.800621	0.742428	0.55626
g441.t1	-0.749769	-0.454371	-0.231685	-0.423386	0.194881	-0.821003	0.721232	0.778612	0.8719	-0.42863	-0.437335	-0.754566
g4435.t1	0.286289	-0.413905	-0.529336	-0.109385	-0.734237	0.389002	-0.520592	-0.519933	-0.472194	-0.127271	-0.16699	0.269335
g4624.t1	0.841013	0.520545	0.539146	0.347176	0.417585	0.525359	-0.664125	-0.662747	-0.320678	0.800438	0.716066	0.78511
g4767.t1	0.047027	0.623267	0.774087	0.376373	0.780945	-0.0420901	0.205963	0.201589	0.238095	0.592595	0.393904	0.0709926
g4790.t1	0.231549	0.657241	0.781426	0.349067	0.87087	-0.0362935	0.066499	0.0755898	0.221437	0.591576	0.613973	0.188585
g4807.t1	0.679423	0.7603	0.606699	0.845816	0.141637	0.737448	-0.565669	-0.502709	-0.581016	0.579544	0.487927	0.678726
g4851.t1	-0.814901	-0.417721	-0.276758	-0.323938	0.00546399	-0.721354	0.815644	0.814208	0.58145	-0.547952	-0.502151	-0.805024
g4871.t1	0.507718	0.69338	0.483776	0.820581	-0.0807727	0.739291	-0.479006	-0.42304	-0.598726	0.369923	0.291345	0.503184
g4952.t1	0.343984	0.628535	0.415648	0.804455	-0.0348429	0.536272	-0.285896	-0.228032	-0.454179	0.282311	0.215713	0.337566
g4959.t1	0.277505	0.240031	-0.022453	0.576012	-0.55818	0.586599	-0.394172	-0.303584	-0.596295	-0.0810028	-0.0756713	0.234373
g4976.t1	0.340259	0.864561	0.69056	0.844486	0.314321	0.512053	-0.127867	-0.11301	-0.349843	0.413261	0.382533	0.270546
g4978.t1	0.477443	0.27027	0.0113515	0.547672	-0.494318	0.734176	-0.568695	-0.542051	-0.742699	0.132127	0.0921112	0.498483
g4998.t1	-0.220506	0.235017	0.510649	-0.0748435	0.663842	-0.381237	0.410013	0.410293	0.47807	0.270999	0.27472	-0.276701
g5093.t1	-0.822442	-0.328415	-0.157764	-0.400999	0.333193	-0.817689	0.887354	0.9032	0.874953	-0.412179	-0.503973	-0.764894
g5111.t1	0.590351	0.843858	0.85362	0.659877	0.706114	0.346119	-0.296155	-0.29345	-0.187043	0.803632	0.771206	0.544091
g5145.t1	0.379671	0.637173	0.477752	0.883212	0.0315307	0.576839	-0.324258	-0.240739	-0.444294	0.348876	0.224839	0.405525
g5160.t1	-0.608999	-0.716245	-0.753254	-0.505214	-0.587326	-0.371578	0.382791	0.363984	0.142671	-0.773554	-0.645578	-0.592544
g5163.t1	-0.147979	0.300181	0.515947	0.108463	0.822384	-0.40549	0.383201	0.43264	0.608497	0.398536	0.185836	-0.164201
g5164.t1	-0.154193	0.502457	0.701641	0.221892	0.800038	-0.304835	0.445824	0.42456	0.476977	0.395329	0.277136	-0.129241
g5223.t1	0.0613197	0.669085	0.805403	0.45042	0.712978	0.00631917	0.214817	0.245595	0.186667	0.519765	0.333334	0.0944858
g5253.t1	-0.117635	0.234431	0.437524	0.0862596	0.757234	-0.366085	0.258674	0.345095	0.443222	0.378524	0.225663	-0.125445
g526.t1	0.886139	0.470941	0.267798	0.377917	-0.0219485	0.767144	-0.842327	-0.899521	-0.721757	0.47925	0.670864	0.832723
g5288.t1	-0.816777	-0.436849	-0.362109	-0.486589	0.119149	-0.7533	0.83561	0.778064	0.675904	-0.55194	-0.578229	-0.748604
g5311.t1	0.848494	0.426028	0.21464	0.358227	-0.0424134	0.740958	-0.875798	-0.906429	-0.737512	0.493721	0.596757	0.770989
g5338.t1	0.188741	0.532046	0.707172	0.21059	0.927325	-0.174596	0.144784	0.130059	0.349703	0.606619	0.565124	0.0949229
g5395.t1	0.573198	0.755556	0.788114	0.594841	0.579301	0.36025	-0.337626	-0.331545	-0.203113	0.71218	0.744942	0.495151
g5456.t1	0.757824	0.702893	0.710813	0.578712	0.597193	0.451101	-0.487421	-0.477927	-0.272418	0.793893	0.818139	0.711565
g5465.t1	-0.0988269	0.55036	0.753474	0.305914	0.777498	-0.221057	0.37051	0.371343	0.360508	0.50905	0.33008	-0.104895
g5472.t1	-0.522613	0.259078	0.356975	0.188527	0.569626	-0.483096	0.718306	0.760557	0.593476	-0.0606817	-0.141496	-0.520317
g548.t1	0.834356	0.449683	0.253224	0.514459	-0.142405	0.756442	-0.766822	-0.7837	-0.766205	0.48291	0.519999	0.808657
g5528.t1	0.714875	0.719762	0.653104	0.588034	0.470364	0.461671	-0.537051	-0.513879	-0.419986	0.699981	0.778332	0.657944
g5557.t1	0.197086	0.332392	0.11606	0.544616	-0.435826	0.471237	-0.234043	-0.196333	-0.478017	-0.0228921	0.00713047	0.160624
g5665.t1	0.342364	-0.172637	-0.362388	0.0588331	-0.750286	0.479122	-0.525391	-0.523726	-0.629419	-0.167038	-0.0308048	0.28205
g568.t1	0.878605	0.436062	0.350253	0.276484	0.3518	0.514869	-0.727536	-0.76388	-0.44408	0.68649	0.701475	0.842557
g5691.t1	-0.789198	-0.393406	-0.257909	-0.435263	0.222683	-0.83753	0.826076	0.846201	0.807481	-0.485205	-0.481255	-0.818262
g5697.t1	-0.816701	-0.41184	-0.192337	-0.452393	0.299331	-0.902082	0.866856	0.888957	0.901299	-0.41088	-0.450578	-0.797849
g5801.t1	0.565057	0.799851	0.633329	0.852675	0.0703347	0.701713	-0.376389	-0.401071	-0.62835	0.52735	0.500463	0.493195
g5802.t1	-0.337951	0.230511	0.425664	0.0449576	0.799389	-0.534045	0.569363	0.613554	0.680789	0.173381	0.0941112	-0.352442
g5821.t1	0.327601	0.584096	0.350243	0.815514	-0.229496	0.591098	-0.301256	-0.253341	-0.529982	0.175923	0.145789	0.284042
g5866.t1	-0.70993	-0.678002	-0.714963	-0.516673	-0.573695	-0.4553	0.517273	0.513154	0.281792	-0.839882	-0.757074	-0.676544
g5979.t1	0.605334	0.682844	0.550153	0.640552	-0.0114919	0.6333	-0.425791	-0.409053	-0.550704	0.439579	0.495689	0.490526
g5983.t1	0.428358	0.91827	0.818159	0.792391	0.326197	0.576125	-0.211121	-0.208744	-0.346737	0.484349	0.48131	0.400577
g5995.t1	-0.0876487	0.538093	0.711206	0.290383	0.764723	-0.233912	0.347358	0.391025	0.421244	0.337535	0.37685	-0.1631
g6035.t1	0.132966	-0.313426	-0.475314	-0.0538978	-0.883027	0.376582	-0.324402	-0.333355	-0.561251	-0.339687	-0.25033	0.103555
g614.t1	-0.855759	-0.499932	-0.314788	-0.55099	0.177353	-0.84135	0.843025	0.841062	0.838002	-0.504927	-0.577966	-0.744677
g6165.t1	-0.348922	0.339727	0.577725	0.121294	0.605221	-0.34123	0.583685	0.597896	0.46548	0.234862	0.0529816	-0.316671
g6205.t1	0.918815	0.358985	0.199443	0.327078	0.0760711	0.707384	-0.856183	-0.903097	-0.681544	0.623396	0.622477	0.915622
g623.t1	-0.791628	-0.409542	-0.173353	-0.510305	0.297092	-0.858438	0.866304	0.870573	0.885448	-0.401949	-0.440243	-0.796861
g6255.t1	-0.240674	0.486319	0.556568	0.351507	0.575421	-0.240324	0.422114	0.446422	0.352489	0.202788	0.190272	-0.253083
g629.t1	0.88974	0.383053	0.206596	0.370483	-0.151552	0.744507	-0.901276	-0.923035	-0.768	0.470866	0.660182	0.793664
g638.t1	-0.85975	-0.42783	-0.203957	-0.490075	0.188865	-0.867197	0.879682	0.911181	0.873749	-0.498743	-0.526826	-0.822188
g6405.t1	-0.138088	0.54295	0.736666	0.324027	0.704018	-0.157976	0.387117	0.423664	0.347564	0.396716	0.235423	-0.164726
g6408.t1	-0.697501	-0.390006	-0.241653	-0.427943	0.27577	-0.799918	0.741045	0.77224	0.867807	-0.488078	-0.412988	-0.698179
g642.t1	-0.812286	-0.371205	-0.243043	-0.380888	0.118843	-0.778856	0.844312	0.889931	0.785213	-0.562802	-0.535464	-0.830407
g646.t1	0.170376	-0.335486	-0.438491	-0.0319776	-0.765194	0.323037	-0.353551	-0.359938	-0.514582	-0.264644	-0.10994	0.0853394
g65.t1	0.713399	0.432337	0.270932	0.535079	-0.271845	0.749318	-0.748347	-0.668675	-0.75702	0.3829	0.375621	0.696256
g652.t1	-0.570466	-0.607223	-0.769351	-0.472401	-0.569335	-0.220168	0.357159	0.317974	0.110258	-0.794327	-0.803727	-0.496863
g6538.t1	0.0752868	0.444611	0.636191	0.142588	0.878771	-0.281793	0.190778	0.19808	0.471628	0.54759	0.434226	0.000370465
g6598.t1	-0.473133	0.240392	0.421627	0.180117	0.518802	-0.478068	0.705172	0.735592	0.51106	0.0166569	-0.0114186	-0.473779
g6748.t1	-0.753629	-0.438343	-0.206767	-0.494131	0.343397	-0.867736	0.802564	0.795088	0.826646	-0.343835	-0.42381	-0.696059
g6750.t1	-0.236534	0.492127	0.681153	0.238375	0.683532	-0.276207	0.50037	0.519056	0.45735	0.311489	0.139072	-0.236
g6787.t1	0.0125614	0.349151	0.55719	0.137379	0.851272	-0.267675	0.214365	0.257604	0.521849	0.449871	0.353863	-0.0422343
g6816.t1	0.0434544	-0.215967	-0.406601	0.0569427	-0.864976	0.456365	-0.237262	-0.218408	-0.559253	-0.387626	-0.361317	0.0710772
g6853.t1	-0.304575	0.127691	0.401752	-0.0961855	0.753471	-0.58024	0.509119	0.544872	0.674361	0.267895	0.125646	-0.334023
g687.t1	-0.424464	0.210539	0.365061	0.0890176	0.559279	-0.486319	0.584712	0.605879	0.525518	0.102723	-0.0178877	-0.426286
g7192.t1	0.760799	0.820101	0.805966	0.646884	0.476019	0.57994	-0.554759	-0.561432	-0.403403	0.814756	0.806541	0.689929
g7241.t1	-0.817709	-0.362662	-0.226983	-0.452774	0.137546	-0.710428	0.834816	0.791678	0.685565	-0.524902	-0.497813	-0.858551
g7356.t1	-0.855489	-0.610309	-0.494828	-0.545528	0.00136079	-0.783086	0.815676	0.809815	0.69054	-0.619703	-0.640268	-0.844827
g7358.t1	-0.738879	-0.535046	-0.377731	-0.517236	0.244391	-0.836003	0.709078	0.736836	0.763317	-0.421051	-0.479959	-0.713777
g7415.t1	0.69973	0.760293	0.684275	0.586792	0.601356	0.355465	-0.442368	-0.415203	-0.264222	0.737912	0.761385	0.585821
g7641.t1	0.314734	0.770192	0.601235	0.887868	0.18185	0.498348	-0.1599	-0.114411	-0.361694	0.325457	0.328912	0.272397
g7654.t1	-0.800308	-0.409151	-0.251998	-0.485944	0.265232	-0.844021	0.835686	0.859477	0.870243	-0.493778	-0.521501	-0.756862
g7670.t1	-0.415694	0.155544	0.397432	-0.038457	0.733315	-0.550518	0.583756	0.608659	0.651336	0.183116	0.0513178	-0.412614
g7673.t1	0.282153	0.470298	0.594643	0.166829	0.900257	-0.0859865	-0.0552291	-0.0556729	0.284876	0.672902	0.536162	0.241549
g7698.t1	0.58236	0.825983	0.825518	0.560823	0.611978	0.39547	-0.293754	-0.304884	-0.173911	0.797558	0.622574	0.598057
g7716.t1	0.580836	-0.111935	-0.336115	0.0503914	-0.395249	0.457849	-0.717213	-0.738709	-0.559434	0.0198791	0.249434	0.542128
g7735.t1	0.318327	0.3355	0.117053	0.518065	-0.357987	0.516127	-0.309196	-0.279061	-0.518814	0.0651718	0.00637645	0.296259
g7772.t1	0.597723	0.685746	0.706893	0.408152	0.700781	0.361319	-0.390738	-0.417667	-0.242035	0.738625	0.761567	0.575351
g7775.t1	0.403959	-0.20862	-0.339699	-0.219312	-0.401343	0.430807	-0.542026	-0.633155	-0.464269	0.00591639	-0.0107923	0.435149
g7867.t1	-0.288118	0.254693	0.500547	0.075306	0.716456	-0.481594	0.45254	0.536244	0.643874	0.252359	0.070399	-0.254024
g8058.t1	-0.104583	0.357614	0.599843	0.259882	0.678873	-0.318846	0.280233	0.396156	0.455467	0.369633	0.24875	-0.132781
g8061.t1	0.0278192	0.536327	0.767836	0.303513	0.70181	-0.154069	0.23286	0.273483	0.331582	0.515098	0.406945	-0.0469255
g8161.t1	0.801323	0.70581	0.610081	0.57011	0.438852	0.600238	-0.594808	-0.610088	-0.459505	0.806277	0.756867	0.597612
g8188.t1	0.184622	0.647312	0.819177	0.349848	0.852483	-0.05918	0.131909	0.131793	0.210776	0.696666	0.553184	0.0861487
g8429.t1	0.278042	0.401979	0.263824	0.689831	-0.197902	0.450604	-0.252954	-0.135905	-0.354352	0.13935	0.0674033	0.236283
g8455.t1	0.229654	0.564645	0.720557	0.252427	0.914138	-0.0926866	0.0345634	0.0422206	0.307882	0.658193	0.565659	0.176607
g8517.t1	-0.797843	-0.569351	-0.429052	-0.644769	0.162092	-0.869474	0.758211	0.785568	0.853684	-0.574243	-0.552978	-0.753012
g8553.t1	0.778672	0.668051	0.651644	0.538595	0.601076	0.494777	-0.59285	-0.580202	-0.332135	0.828436	0.78163	0.726147
g8590.t1	-0.816166	-0.573063	-0.474362	-0.365366	-0.353586	-0.616786	0.705166	0.745425	0.486714	-0.751911	-0.664715	-0.825734
g8613.t1	0.82139	0.399577	0.282625	0.404465	-0.109607	0.743413	-0.814322	-0.823214	-0.690774	0.4839	0.558643	0.832754
g8679.t1	-0.83833	-0.722578	-0.604499	-0.539971	-0.293764	-0.722986	0.672201	0.694718	0.602399	-0.698414	-0.768623	-0.75237
g8727.t1	-0.671751	-0.582209	-0.499788	-0.496167	-0.289259	-0.56352	0.617233	0.619062	0.460148	-0.636481	-0.664493	-0.576812
g8738.t1	0.789752	0.775243	0.650579	0.643409	0.275439	0.737694	-0.625823	-0.653043	-0.629621	0.782121	0.669961	0.767205
g8748.t1	-0.789811	-0.607676	-0.48005	-0.629358	0.0496379	-0.832249	0.75574	0.74484	0.784221	-0.58809	-0.593229	-0.758851
g8763.t1	0.090926	0.613304	0.810517	0.281337	0.744764	-0.0671836	0.181253	0.155309	0.234309	0.584617	0.520184	0.034256
g8780.t1	-0.771878	-0.565036	-0.5321	-0.426484	-0.164431	-0.720134	0.666339	0.688614	0.608306	-0.742615	-0.571723	-0.779608
g8801.t1	-0.442817	0.193622	0.370034	-0.0110169	0.705847	-0.56548	0.579088	0.628357	0.65432	0.0925289	-0.00387437	-0.416819
g881.t1	0.876981	0.402978	0.254584	0.307162	-0.0192576	0.655966	-0.820212	-0.857382	-0.743499	0.474015	0.749957	0.763232
g8837.t1	0.228209	-0.355042	-0.544544	-0.196002	-0.551472	0.334121	-0.404704	-0.499681	-0.439422	-0.167978	-0.136804	0.240843
g8841.t1	-0.384472	-0.732185	-0.743717	-0.63303	-0.518814	-0.338525	0.173361	0.118332	0.117125	-0.538422	-0.466437	-0.441767
g8944.t1	0.575025	0.849137	0.837078	0.652483	0.648768	0.394875	-0.324817	-0.306755	-0.22821	0.826403	0.66032	0.53113
g8952.t1	0.767633	0.719875	0.693982	0.632564	0.261037	0.69583	-0.585411	-0.565906	-0.500957	0.67087	0.659869	0.750982
g8981.t1	0.7485	0.787945	0.671626	0.72028	0.385574	0.726255	-0.556351	-0.581883	-0.532597	0.817673	0.639911	0.736901
g9013.t1	0.603809	0.810857	0.851221	0.599206	0.601111	0.404952	-0.364089	-0.326221	-0.248314	0.857097	0.708992	0.53904
g9089.t1	0.307219	0.403266	0.252616	0.564406	-0.296629	0.597224	-0.29887	-0.251198	-0.500137	0.118142	0.021049	0.417013
g9174.t1	-0.815314	-0.361422	-0.153446	-0.458544	0.3604	-0.866828	0.887887	0.896196	0.879017	-0.399778	-0.454145	-0.779489
g928.t1	0.35979	0.427277	0.577449	0.151887	0.833856	0.0176222	-0.112015	-0.120686	0.196506	0.701579	0.504541	0.384
g929.t1	0.756231	0.65826	0.662281	0.344857	0.650955	0.387069	-0.472546	-0.530638	-0.262292	0.791677	0.831849	0.699693
g9388.t1	0.564483	0.719032	0.6884	0.496328	0.528132	0.429586	-0.357993	-0.360537	-0.187081	0.605579	0.565583	0.636627
g9445.t1	-0.778138	-0.458763	-0.354316	-0.418602	0.0702048	-0.742284	0.788919	0.813548	0.77337	-0.571884	-0.612078	-0.709395
g9477.t1	-0.0123491	0.438209	0.659843	0.17593	0.82588	-0.207568	0.239686	0.25931	0.366524	0.552507	0.326058	0.0255076
g973.t1	-0.691578	-0.375025	-0.222441	-0.368997	0.311982	-0.812999	0.756856	0.780461	0.8336	-0.383521	-0.405838	-0.684065
g9739.t1	-0.810044	-0.452731	-0.293723	-0.43676	0.152445	-0.775872	0.761574	0.800156	0.776696	-0.389431	-0.620079	-0.730564
g9749.t1	0.597533	0.544947	0.618369	0.393937	0.7625	0.20967	-0.367965	-0.350951	-0.0672246	0.829143	0.671279	0.56345
g981.t1	-0.44935	-0.61127	-0.718818	-0.345465	-0.770762	-0.111191	0.186579	0.212227	-0.099202	-0.702789	-0.642489	-0.49827
g9834.t1	0.230073	0.434678	0.605413	0.0979121	0.905823	-0.19891	0.0437394	0.0407375	0.330469	0.580195	0.575252	0.174788
g9840.t1	-0.807663	-0.387452	-0.243895	-0.32938	0.0702066	-0.704416	0.810305	0.850029	0.698316	-0.523854	-0.53224	-0.818589
g9871.t1	0.00861457	0.4802	0.672401	0.262988	0.747319	-0.178321	0.240102	0.250581	0.339285	0.466277	0.441547	-0.0109572
g9894.t1	-0.0574393	-0.528851	-0.597059	-0.234533	-0.818988	0.128346	-0.121177	-0.14038	-0.261816	-0.445566	-0.363258	-0.0839701
g9899.t1	0.414082	0.591833	0.474859	0.760719	-0.0618201	0.602787	-0.344383	-0.264316	-0.460961	0.286565	0.279569	0.417298
g992.t1	-0.812619	-0.546111	-0.364434	-0.637301	0.209132	-0.871489	0.817619	0.817511	0.846992	-0.501454	-0.541582	-0.791587

[truncated: 12 more sheets: Cassava Calvin, Cassava Cell organisation, Cassava Glycolysis, Cassava Lipid metabo., Cassava MajorCHO metabo, Cassava Prot. degrad., Cassava Prot fold synth mod, Cassava RNA reg., Cassava  secondary metabo, Cassava Secretory path., Cassava Signalling, Cassava transport]
