# Supplementary material for: Dual RNA-seq reveals large-scale non-conserved genotype × genotype-specific genetic reprograming and molecular crosstalk in the mycorrhizal symbiosis
Source: ISME J. 2019 Jan 15;13(5):1226–38. doi: 10.1038/s41396-018-0342-3 (PMC6474227; doi:10.1038/s41396-018-0342-3)
Supplement: Supplementary file 10 — Data set 1 [file 41396_2018_342_MOESM10_ESM.xls]

## Sheet: Harvest_VF_v2.txt
Supplementary Data 2. Phenotypic measurements of fungal colonization and plant response to R. irregularis isolates. The samples names are the same as from the dual RNA-seq data, to allow cross analysis of the data.
SAMPLE	Cultivar	TREATMENT	Block	Position	% Fungal colonization	Aboveground plant dry weight (g)	Fine roots plant dry weight (g)	Tuberized roots plant dry weight (g)	Total plant dry weight (g)	Belowground plant dry weight (g)	Height (cm)
BRA337_DAOM197198_2	BRA337	DAOM197198	15	23	0.83871	3.2	1.2	3.6	8	4.8	58.5
CM6438-14_DAOM197198_1	CM6438-14	DAOM197198	1	16	0.871795	1.9	1	7.8	10.7	8.8	28.9
CM6438-14_B1_3	CM6438-14	B1	6	2	0.947368	2.5	0.7	12.2	15.4	12.9	29
CM6438-14_B1_1	CM6438-14	B1	1	22	0.888889	2.3	1	6.8	10.1	7.8	30.4
CM6438-14_DAOM197198_2	CM6438-14	DAOM197198	4	4	0.837838	1.6	0.8	4.7	7.1	5.5	28.4
CM6438-14_B1_2	CM6438-14	B1	4	14	0.794118	2.1	0.8	9.4	12.3	10.2	30.5
CM6438-14_DAOM197198_3	CM6438-14	DAOM197198	6	34	0.95122	2.6	1.2	11.6	15.4	12.8	26.7
COL2215_B1_1	COL2215	B1	6	8	0.73913	3.6	1.1	15.7	20.4	16.8	32.6
COL2215_DAOM197198_2	COL2215	DAOM197198	15	18	0.702703	1.8	0.3	7.3	9.4	7.6	27.9
COL2215_B1_2	COL2215	B1	15	9	0.930233	2.2	0.6	5.6	8.4	6.2	29.8
COL2215_DAOM197198_3	COL2215	DAOM197198	16	18	NA	2.2	0.7	4.7	7.6	5.4	31.9
COL2215_B1_3	COL2215	B1	16	21	NA	2.2	0.6	11.3	14.1	11.9	28.7
COL2215_DAOM197198_1	COL2215	DAOM197198	6	1	0.733333	2.3	0.6	12.2	15.1	12.8	24.1
BRA337_DAOM197198_1	BRA337	DAOM197198	1	2	0.916667	3.4	1.5	5.6	10.5	7.1	50.6
BRA337_B1_2	BRA337	B1	6	15	0.695652	3.2	1.3	7.5	12	8.8	57.5
BRA337_B1_3	BRA337	B1	15	7	0.833333	2.6	0.8	0.6	4	1.4	58.2
BRA337_DAOM197198_3	BRA337	DAOM197198	16	25	NA	2.6	1.1	7.2	10.9	8.3	56.6
BRA337_B1_1	BRA337	B1	1	5	0.978261	3.9	1.2	3.5	8.6	4.7	69.6
CM4574-7_B1_2	CM4574-7	B1	6	24	0.8	3	1	0.4	4.4	1.4	45.7
CM4574-7_DAOM197198_3	CM4574-7	DAOM197198	15	8	0.877551	3.2	0.9	3.2	7.3	4.1	43.9
CM4574-7_B1_3	CM4574-7	B1	15	33	0.810811	2.6	1.1	0.3	4	1.4	45.3
CM4574-7_DAOM197198_1	CM4574-7	DAOM197198	4	34	0.934783	1.9	1	2	4.9	3	38.2
CM4574-7_B1_1	CM4574-7	B1	4	11	0.777778	2.9	0.7	0.6	4.2	1.3	41.5
CM4574-7_DAOM197198_2	CM4574-7	DAOM197198	6	22	0.711111	3	1.1	4.7	8.8	5.8	40.6
CM523-7_B1_1	CM523-7	B1	6	27	0.878788	2.2	1	4	7.2	5	36.3
CM523-7_DAOM197198_2	CM523-7	DAOM197198	15	24	0.894737	2.2	0.7	2.6	5.5	3.3	35.1
CM523-7_B1_2	CM523-7	B1	15	16	0.96	2.7	0.9	3.7	7.3	4.6	35.6
CM523-7_DAOM197198_3	CM523-7	DAOM197198	16	7	NA	2.6	0.6	3.8	7	4.4	33.4
CM523-7_B1_3	CM523-7	B1	16	14	NA	4.6	1	6	11.6	7	52
CM523-7_DAOM197198_1	CM523-7	DAOM197198	4	25	0.787879	2.36	0.6	5.2	8.16	5.8	35.3
